# Supplementary material for: BdERECTA controls vasculature patterning and phloem-xylem organization in Brachypodium distachyon
Source: BMC Plant Biol. 2021 Apr 23;21:196. doi: 10.1186/s12870-021-02970-2 (PMC8067424; doi:10.1186/s12870-021-02970-2)
Supplement: Supplementary file 1 — Additional file 1: Table S1. Identification of SNPs in vasc1–1. [file 12870_2021_2970_MOESM1_ESM.xlsx]

## Sheet: mutations in vasc1-1
Table S1: Identification of SNPs in vasc1-1
#CHROM	POS	gene	effect	mutant line	JV quailty score	zygosity	mutation type	REFerence allele	ALTernate allele	wt reads	mutant reads	ratio wt/mutant
Bd1	45142202	Bradi1g46450	STOP_GAINED	Vasc1	1	hom	SNP	G	A	2	56	0.0357143
Bd1	22258385		INTERGENIC	Vasc1	1	hom	SNP	T	C	0	30	0
Bd4	21757796	Bradi4g19162	INTRON	Vasc1	1	hom	SNP	G	A	2	21	0.0952381
Bd2	56684070		INTERGENIC	Vasc1	1	hom	DEL	GT	G	0	9	0
Bd1	45703008	Bradi1g47017	INTRON	Vasc1	1	het	SNP	G	A	7	54	0.12963
Bd1	46438237	Bradi1g47614	INTRON	Vasc1	1	het	SNP	G	A	9	50	0.18
Bd4	38855377	Bradi4g33181	INTRON	Vasc1	1	het	SNP	G	A	14	49	0.285714
Bd1	2725197		INTERGENIC	Vasc1	1	het	SNP	G	A	20	47	0.425532
Bd1	19255420	Bradi1g23930	INTRON	Vasc1	1	het	SNP	C	T	14	45	0.311111
Bd1	46171307		INTERGENIC	Vasc1	1	het	SNP	G	A	5	45	0.111111
Bd1	46969943		INTERGENIC	Vasc1	1	het	SNP	G	A	8	45	0.177778
Bd2	52654354	Bradi2g53780	NON_SYNONYMOUS_CODING	Vasc1	1	het	SNP	C	T	12	45	0.266667
Bd4	47701550	Bradi4g44290	INTRON	Vasc1	1	het	SNP	G	A	20	44	0.454545
Bd1	14880932	Bradi1g18540	NON_SYNONYMOUS_CODING	Vasc1	1	het	SNP	C	T	12	43	0.27907
Bd1	39484070	Bradi1g42320	INTRON	Vasc1	1	het	SNP	G	A	13	43	0.302326
Bd2	54759502	Bradi2g56676	UTR_3_PRIME	Vasc1	1	het	SNP	C	T	18	43	0.418605
Bd4	42008951		INTERGENIC	Vasc1	1	het	SNP	G	A	23	42	0.547619
Bd1	54564325		INTERGENIC	Vasc1	1	het	SNP	G	A	23	42	0.547619
Bd2	54667906		INTERGENIC	Vasc1	1	het	SNP	C	T	14	42	0.333333
Bd4	16292701		INTERGENIC	Vasc1	1	het	SNP	G	A	17	41	0.414634
Bd5	19669354	Bradi5g16115	NON_SYNONYMOUS_CODING	Vasc1	1	het	SNP	G	A	21	41	0.512195
Bd4	36953764	Bradi4g31270	INTRON	Vasc1	1	het	SNP	G	A	15	41	0.365854
Bd1	40175156		INTERGENIC	Vasc1	1	het	SNP	G	A	11	41	0.268293
Bd2	27653488		INTERGENIC	Vasc1	1	het	SNP	C	T	21	40	0.525
Bd4	31619649		INTERGENIC	Vasc1	1	het	SNP	G	A	22	40	0.55
Bd2	36747539		INTERGENIC	Vasc1	1	het	SNP	C	T	22	40	0.55
Bd1	44761422		INTERGENIC	Vasc1	1	het	SNP	G	A	10	40	0.25
Bd4	45223941		INTERGENIC	Vasc1	1	het	SNP	G	A	16	40	0.4
Bd1	47409819		INTERGENIC	Vasc1	1	het	SNP	G	A	5	40	0.125
Bd1	1829079	Bradi1g02720	INTRON	Vasc1	1	het	SNP	G	A	14	39	0.358974
Bd1	17015641		INTERGENIC	Vasc1	1	het	SNP	C	T	14	39	0.358974
Bd5	27569250	Bradi5g26360	SPLICE_SITE_REGION	Vasc1	1	het	SNP	G	A	29	39	0.74359
Bd4	38999508	Bradi4g33395	UTR_5_PRIME	Vasc1	1	het	SNP	G	A	10	39	0.25641
Bd4	43264686	Bradi4g38357	SYNONYMOUS_CODING	Vasc1	1	het	SNP	G	A	12	39	0.307692
Bd4	46824908	Bradi4g43061	SYNONYMOUS_CODING	Vasc1	1	het	SNP	G	A	8	39	0.205128
Bd2	49598839		INTERGENIC	Vasc1	1	het	SNP	C	T	8	39	0.205128
Bd2	50758849	Bradi2g51377	INTRON	Vasc1	1	het	SNP	C	T	6	39	0.153846
Bd5	4127525	Bradi5g03510	INTRON	Vasc1	1	het	SNP	G	A	13	38	0.342105
Bd1	5421447		INTERGENIC	Vasc1	1	het	SNP	C	T	21	38	0.552632
Bd4	34640648		INTERGENIC	Vasc1	1	het	SNP	G	A	23	38	0.605263
Bd4	42580868		INTERGENIC	Vasc1	1	het	SNP	G	A	17	38	0.447368
Bd1	50045866	Bradi1g51470	UTR_3_PRIME	Vasc1	1	het	SNP	G	A	9	38	0.236842
Bd2	51717565	Bradi2g52610	INTRON	Vasc1	1	het	SNP	C	T	8	38	0.210526
Bd1	67286172	Bradi1g68502	INTRON	Vasc1	1	het	SNP	C	T	12	38	0.315789
Bd1	15050691	Bradi1g18790	INTRON	Vasc1	1	het	SNP	C	T	14	37	0.378378
Bd3	19144731	Bradi3g20080	NON_SYNONYMOUS_CODING	Vasc1	1	het	SNP	C	T	21	37	0.567568
Bd5	21714534		INTERGENIC	Vasc1	1	het	SNP	A	C	60	37	1.62162
Bd5	21714538		INTERGENIC	Vasc1	1	het	SNP	T	C	61	37	1.64865
Bd4	37036336		INTERGENIC	Vasc1	1	het	SNP	G	A	11	37	0.297297
Bd2	49408544	Bradi2g49567	INTRON	Vasc1	1	het	SNP	C	T	24	37	0.648649
Bd5	2783771		INTERGENIC	Vasc1	1	het	SNP	G	A	17	36	0.472222
Bd2	2970549	Bradi2g04247	INTRON	Vasc1	1	het	SNP	C	T	29	36	0.805556
Bd3	3097102		INTERGENIC	Vasc1	1	het	SNP	G	A	24	36	0.666667
Bd4	4169090	Bradi4g05095	UTR_3_PRIME	Vasc1	1	het	SNP	G	A	22	36	0.611111
Bd5	6499561		INTERGENIC	Vasc1	1	het	SNP	G	A	24	36	0.666667
Bd3	13889566	Bradi3g15593	SYNONYMOUS_CODING	Vasc1	1	het	SNP	G	A	20	36	0.555556
Bd2	24850605		INTERGENIC	Vasc1	1	het	SNP	C	T	19	36	0.527778
Bd3	31443456		INTERGENIC	Vasc1	1	het	SNP	G	A	17	36	0.472222
Bd2	31947856		INTERGENIC	Vasc1	1	het	SNP	C	T	16	36	0.444444
Bd4	38393630		INTERGENIC	Vasc1	1	het	SNP	G	A	12	36	0.333333
Bd4	42214087		INTERGENIC	Vasc1	1	het	SNP	G	A	15	36	0.416667
Bd4	42227214	Bradi4g37090	INTRON	Vasc1	1	het	SNP	G	A	16	36	0.444444
Bd2	44512823		INTERGENIC	Vasc1	1	het	SNP	C	T	20	36	0.555556
Bd2	46878294		INTERGENIC	Vasc1	1	het	SNP	C	T	30	36	0.833333
Bd4	46911840		INTERGENIC	Vasc1	1	het	SNP	G	A	10	36	0.277778
Bd1	47812746		INTERGENIC	Vasc1	1	het	SNP	G	A	4	36	0.111111
Bd2	53018108		INTERGENIC	Vasc1	1	het	SNP	C	T	12	36	0.333333
Bd2	7032988		INTERGENIC	Vasc1	1	het	SNP	C	T	16	35	0.457143
Bd3	11621222	Bradi3g12930	NON_SYNONYMOUS_CODING	Vasc1	1	het	SNP	G	A	10	35	0.285714
Bd1	25374573	Bradi1g29840	INTRON	Vasc1	1	het	SNP	C	T	32	35	0.914286
Bd3	27177201	Bradi3g26693	INTRON	Vasc1	1	het	SNP	G	A	27	35	0.771429
Bd2	37221345	Bradi2g37067	NON_SYNONYMOUS_CODING	Vasc1	1	het	SNP	C	T	12	35	0.342857
Bd1	42362380	Bradi1g44126	INTRON	Vasc1	1	het	SNP	G	A	9	35	0.257143
Bd4	45885116	Bradi4g41920	SYNONYMOUS_CODING	Vasc1	1	het	SNP	G	A	8	35	0.228571
Bd2	49922164		INTERGENIC	Vasc1	1	het	SNP	C	T	9	35	0.257143
Bd1	58411894		INTERGENIC	Vasc1	1	het	SNP	G	A	22	35	0.628571
Bd1	58654541		INTERGENIC	Vasc1	1	het	SNP	C	T	20	35	0.571429
Bd2	9054544		INTERGENIC	Vasc1	1	het	SNP	C	T	19	34	0.558824
Bd4	10026663	Bradi4g10360	INTRON	Vasc1	1	het	SNP	G	A	21	34	0.617647
Bd2	10422332	Bradi2g12067	NON_SYNONYMOUS_CODING	Vasc1	1	het	SNP	C	T	10	34	0.294118
Bd5	17477369	Bradi5g13900	INTRON	Vasc1	1	het	SNP	G	A	26	34	0.764706
Bd3	25674059		INTERGENIC	Vasc1	1	het	SNP	G	A	14	34	0.411765
Bd4	31375881	Bradi4g26173	UTR_3_PRIME	Vasc1	1	het	SNP	G	A	22	34	0.647059
Bd4	38294161		INTERGENIC	Vasc1	1	het	SNP	G	A	19	34	0.558824
Bd1	41291808		INTERGENIC	Vasc1	1	het	SNP	G	A	9	34	0.264706
Bd4	44285551	Bradi4g39720	UTR_3_PRIME	Vasc1	1	het	SNP	G	A	9	34	0.264706
Bd2	52745844	Bradi2g53960	UTR_3_PRIME	Vasc1	1	het	SNP	C	T	23	34	0.676471
Bd1	65470591		INTERGENIC	Vasc1	1	het	SNP	C	T	24	34	0.705882
Bd1	66782995	Bradi1g68010	UTR_3_PRIME	Vasc1	1	het	SNP	C	T	13	34	0.382353
Bd1	70204420	Bradi1g72180	INTRON	Vasc1	1	het	SNP	C	T	17	34	0.5
Bd3	1373405	Bradi3g02281	SYNONYMOUS_CODING	Vasc1	1	het	SNP	G	A	22	33	0.666667
Bd1	1695485	Bradi1g02505	NON_SYNONYMOUS_CODING	Vasc1	1	het	SNP	G	A	19	33	0.575758
Bd4	5483134	Bradi4g06520	INTRON	Vasc1	1	het	SNP	G	A	19	33	0.575758
Bd2	5597355	Bradi2g07272	UTR_5_PRIME	Vasc1	1	het	SNP	G	A	16	33	0.484848
Bd1	7166571	Bradi1g09970	SYNONYMOUS_CODING	Vasc1	1	het	SNP	C	T	33	33	1
Bd2	8937982		INTERGENIC	Vasc1	1	het	SNP	C	T	24	33	0.727273
Bd3	12787155	Bradi3g14330	INTRON	Vasc1	1	het	SNP	G	A	18	33	0.545455
Bd3	13882308		INTERGENIC	Vasc1	1	het	SNP	G	A	15	33	0.454545
Bd3	18097657	Bradi3g19338	INTRON	Vasc1	1	het	SNP	C	T	17	33	0.515152
Bd2	27653192		INTERGENIC	Vasc1	1	het	SNP	C	T	20	33	0.606061
Bd3	29309710	Bradi3g28257	UTR_5_PRIME	Vasc1	1	het	SNP	G	A	17	33	0.515152
Bd1	31785809		INTERGENIC	Vasc1	1	het	SNP	G	A	17	33	0.515152
Bd1	41035187		INTERGENIC	Vasc1	1	het	SNP	G	A	8	33	0.242424
Bd4	42338273		INTERGENIC	Vasc1	1	het	SNP	G	A	21	33	0.636364
Bd1	44250132	Bradi1g45820	NON_SYNONYMOUS_CODING	Vasc1	1	het	SNP	G	A	16	33	0.484848
Bd4	46926639	Bradi4g43170	NON_SYNONYMOUS_CODING	Vasc1	1	het	SNP	G	A	15	33	0.454545
Bd2	51700235	Bradi2g52580	NON_SYNONYMOUS_CODING	Vasc1	1	het	SNP	C	T	7	33	0.212121
Bd3	55446457	Bradi3g55450	SYNONYMOUS_CODING	Vasc1	1	het	SNP	G	A	17	33	0.515152
Bd2	56528726		INTERGENIC	Vasc1	1	het	SNP	C	T	16	33	0.484848
Bd3	56843607	Bradi3g57480	SYNONYMOUS_CODING	Vasc1	1	het	SNP	G	A	19	33	0.575758
Bd3	59099059	Bradi3g60400	NON_SYNONYMOUS_CODING	Vasc1	1	het	SNP	C	T	15	33	0.454545
Bd1	73649609	Bradi1g77020	INTRON	Vasc1	1	het	SNP	C	T	26	33	0.787879
Bd4	1196533	Bradi4g01820	UTR_3_PRIME	Vasc1	1	het	SNP	G	A	21	32	0.65625
Bd1	1310460	Bradi1g01936	SPLICE_SITE_ACCEPTOR	Vasc1	1	het	SNP	G	A	14	32	0.4375
Bd5	2575344		INTERGENIC	Vasc1	1	het	SNP	G	A	19	32	0.59375
Bd2	3257329		INTERGENIC	Vasc1	1	het	SNP	C	T	27	32	0.84375
Bd4	4151895	Bradi4g05062	SYNONYMOUS_CODING	Vasc1	1	het	SNP	G	A	16	32	0.5
Bd4	4622020		INTERGENIC	Vasc1	1	het	SNP	G	A	15	32	0.46875
Bd4	9623911	Bradi4g09997	NON_SYNONYMOUS_CODING	Vasc1	1	het	SNP	G	A	23	32	0.71875
Bd1	10088647		INTERGENIC	Vasc1	1	het	SNP	C	T	19	32	0.59375
Bd3	11879168	Bradi3g13397	SYNONYMOUS_CODING	Vasc1	1	het	SNP	G	A	10	32	0.3125
Bd2	12295082		INTERGENIC	Vasc1	1	het	SNP	C	T	11	32	0.34375
Bd4	12661127		INTERGENIC	Vasc1	1	het	SNP	G	A	30	32	0.9375
Bd5	17780569	Bradi5g14163	STOP_GAINED	Vasc1	1	het	SNP	G	A	12	32	0.375
Bd2	18437609	Bradi2g21080	NON_SYNONYMOUS_CODING	Vasc1	1	het	SNP	C	T	26	32	0.8125
Bd5	19346456		INTERGENIC	Vasc1	1	het	SNP	G	A	18	32	0.5625
Bd1	19471160		INTERGENIC	Vasc1	1	het	SNP	C	T	27	32	0.84375
Bd3	26332796		INTERGENIC	Vasc1	1	het	SNP	G	A	14	32	0.4375
Bd4	36485586	Bradi4g30810	INTRON	Vasc1	1	het	SNP	G	A	27	32	0.84375
Bd2	36638044		INTERGENIC	Vasc1	1	het	SNP	C	T	25	32	0.78125
Bd1	38641528		INTERGENIC	Vasc1	1	het	SNP	G	A	11	32	0.34375
Bd4	47433946	Bradi4g43930	INTRON	Vasc1	1	het	SNP	G	A	12	32	0.375
Bd1	61053270	Bradi1g61450	INTRON	Vasc1	1	het	SNP	C	T	27	32	0.84375
Bd1	71376393		INTERGENIC	Vasc1	1	het	SNP	C	T	13	32	0.40625
Bd1	1811680		INTERGENIC	Vasc1	1	het	SNP	G	A	11	31	0.354839
Bd1	2540217		INTERGENIC	Vasc1	1	het	SNP	C	T	18	31	0.580645
Bd1	7482390	Bradi1g10370	NON_SYNONYMOUS_CODING	Vasc1	1	het	SNP	G	A	18	31	0.580645
Bd1	11553125	Bradi1g14590	SYNONYMOUS_CODING	Vasc1	1	het	SNP	C	T	17	31	0.548387
Bd5	11799692		INTERGENIC	Vasc1	1	het	SNP	G	A	22	31	0.709677
Bd5	17745313		INTERGENIC	Vasc1	1	het	SNP	G	A	15	31	0.483871
Bd5	24508168		INTERGENIC	Vasc1	1	het	SNP	G	A	20	31	0.645161
Bd1	25024545	Bradi1g29400	NON_SYNONYMOUS_CODING	Vasc1	1	het	SNP	C	T	9	31	0.290323
Bd5	27190328		INTERGENIC	Vasc1	1	het	SNP	G	A	13	31	0.419355
Bd3	32379400	Bradi3g30480	NON_SYNONYMOUS_CODING	Vasc1	1	het	SNP	C	T	23	31	0.741935
Bd3	36577190		INTERGENIC	Vasc1	1	het	SNP	C	T	17	31	0.548387
Bd3	39049208	Bradi3g36960	INTRON	Vasc1	1	het	SNP	C	T	19	31	0.612903
Bd4	45090797	Bradi4g40905	START_GAINED	Vasc1	1	het	SNP	G	A	7	31	0.225806
Bd3	45285963	Bradi3g43850	SYNONYMOUS_CODING	Vasc1	1	het	SNP	G	A	24	31	0.774194
Bd1	45849376	Bradi1g47150	UTR_5_PRIME	Vasc1	1	het	SNP	G	A	7	31	0.225806
Bd4	47834638	Bradi4g44530	INTRON	Vasc1	1	het	SNP	G	A	22	31	0.709677
Bd3	54835451	Bradi3g54660	UTR_3_PRIME	Vasc1	1	het	SNP	G	A	14	31	0.451613
Bd1	61775518		INTERGENIC	Vasc1	1	het	SNP	G	A	25	31	0.806452
Bd2	1697243	Bradi2g02537	UTR_5_PRIME	Vasc1	1	het	SNP	C	T	24	30	0.8
Bd1	5811723	Bradi1g08287	INTRON	Vasc1	1	het	SNP	C	T	20	30	0.666667
Bd3	7891390		INTERGENIC	Vasc1	1	het	SNP	G	T	17	30	0.566667
Bd2	8967124		INTERGENIC	Vasc1	1	het	SNP	C	T	19	30	0.633333
Bd5	10932000		INTERGENIC	Vasc1	1	het	SNP	G	A	22	30	0.733333
Bd5	11275137		INTERGENIC	Vasc1	1	het	SNP	C	T	16	30	0.533333
Bd5	13078583	Bradi5g09592	UTR_3_PRIME	Vasc1	1	het	SNP	G	A	21	30	0.7
Bd1	16513429	Bradi1g20630	INTRON	Vasc1	1	het	SNP	C	T	14	30	0.466667
Bd3	20405911		INTERGENIC	Vasc1	1	het	SNP	C	T	24	30	0.8
Bd1	20638821	Bradi1g25350	INTRON	Vasc1	1	het	SNP	C	T	35	30	1.16667
Bd5	20679165		INTERGENIC	Vasc1	1	het	SNP	G	A	21	30	0.7
Bd2	23546683		INTERGENIC	Vasc1	1	het	SNP	C	T	23	30	0.766667
Bd4	24111990		INTERGENIC	Vasc1	1	het	SNP	G	A	18	30	0.6
Bd1	25773834		INTERGENIC	Vasc1	1	het	SNP	G	A	24	30	0.8
Bd2	26285163		INTERGENIC	Vasc1	1	het	SNP	C	T	17	30	0.566667
Bd4	26853451		INTERGENIC	Vasc1	1	het	SNP	G	A	24	30	0.8
Bd2	30482125		INTERGENIC	Vasc1	1	het	SNP	C	A	18	30	0.6
Bd1	32175431		INTERGENIC	Vasc1	1	het	SNP	G	A	24	30	0.8
Bd1	32924247		INTERGENIC	Vasc1	1	het	SNP	G	A	28	30	0.933333
Bd4	33560717		INTERGENIC	Vasc1	1	het	SNP	G	A	15	30	0.5
Bd3	35079487	Bradi3g32940	NON_SYNONYMOUS_CODING	Vasc1	1	het	SNP	C	T	17	30	0.566667
Bd1	37563346		INTERGENIC	Vasc1	1	het	SNP	G	A	14	30	0.466667
Bd1	40522544	Bradi1g42943	NON_SYNONYMOUS_CODING	Vasc1	1	het	SNP	G	A	16	30	0.533333
Bd2	41905506		INTERGENIC	Vasc1	1	het	SNP	C	T	12	30	0.4
Bd4	43115375	Bradi4g38180	INTRON	Vasc1	1	het	SNP	G	A	13	30	0.433333
Bd3	43141714		INTERGENIC	Vasc1	1	het	SNP	G	A	10	30	0.333333
Bd3	44263989	Bradi3g43160	UTR_3_PRIME	Vasc1	1	het	SNP	G	A	17	30	0.566667
Bd4	47535154		INTERGENIC	Vasc1	1	het	SNP	G	A	16	30	0.533333
Bd1	51009848	Bradi1g52550	UTR_3_PRIME	Vasc1	1	het	SNP	G	A	10	30	0.333333
Bd1	51301922		INTERGENIC	Vasc1	1	het	SNP	G	A	15	30	0.5
Bd2	56819181	Bradi2g59267	INTRON	Vasc1	1	het	SNP	C	T	19	30	0.633333
Bd4	149148		INTERGENIC	Vasc1	1	het	SNP	G	A	11	29	0.37931
Bd2	8613525	Bradi2g10360	INTRON	Vasc1	1	het	SNP	C	T	20	29	0.689655
Bd4	9808769	Bradi4g10147	SYNONYMOUS_CODING	Vasc1	1	het	SNP	G	A	28	29	0.965517
Bd1	17013736		INTERGENIC	Vasc1	1	het	SNP	C	T	20	29	0.689655
Bd5	20289834		INTERGENIC	Vasc1	1	het	SNP	G	A	10	29	0.344828
Bd1	23303247		INTERGENIC	Vasc1	1	het	SNP	C	T	14	29	0.482759
Bd1	24351419	Bradi1g28950	NON_SYNONYMOUS_CODING	Vasc1	1	het	SNP	C	T	29	29	1
Bd1	24618351	Bradi1g29070	SYNONYMOUS_CODING	Vasc1	1	het	SNP	C	T	15	29	0.517241
Bd3	26779821		INTERGENIC	Vasc1	1	het	SNP	G	A	17	29	0.586207
Bd1	27100398		INTERGENIC	Vasc1	1	het	SNP	G	A	15	29	0.517241
Bd1	29941756	Bradi1g34257	NON_SYNONYMOUS_CODING	Vasc1	1	het	SNP	G	A	19	29	0.655172
Bd4	30356887	Bradi4g25188	SPLICE_SITE_REGION	Vasc1	1	het	SNP	G	A	20	29	0.689655
Bd4	32888362	Bradi4g27777	NON_SYNONYMOUS_CODING	Vasc1	1	het	SNP	G	A	26	29	0.896552
Bd3	34141212		INTERGENIC	Vasc1	1	het	SNP	C	T	17	29	0.586207
Bd4	36969128	Bradi4g31283	INTRON	Vasc1	1	het	SNP	G	T	20	29	0.689655
Bd3	39049485	Bradi3g36960	INTRON	Vasc1	1	het	SNP	C	T	22	29	0.758621
Bd1	39149041		INTERGENIC	Vasc1	1	het	SNP	G	A	26	29	0.896552
Bd2	44118700		INTERGENIC	Vasc1	1	het	SNP	C	T	24	29	0.827586
Bd2	44350005		INTERGENIC	Vasc1	1	het	SNP	C	T	21	29	0.724138
Bd2	51245851		INTERGENIC	Vasc1	1	het	SNP	C	T	9	29	0.310345
Bd1	53258953		INTERGENIC	Vasc1	1	het	SNP	G	A	22	29	0.758621
Bd1	53262452		INTERGENIC	Vasc1	1	het	SNP	G	A	13	29	0.448276
Bd1	59847207		INTERGENIC	Vasc1	1	het	SNP	C	T	23	29	0.793103
Bd1	67378118		INTERGENIC	Vasc1	1	het	SNP	C	T	9	29	0.310345
Bd1	67936130		INTERGENIC	Vasc1	1	het	SNP	C	T	7	29	0.241379
Bd5	1931664	Bradi5g01910	NON_SYNONYMOUS_CODING	Vasc1	1	het	SNP	G	A	23	28	0.821429
Bd2	2770453		INTERGENIC	Vasc1	1	het	SNP	C	T	25	28	0.892857
Bd5	3153659		INTERGENIC	Vasc1	1	het	SNP	G	A	23	28	0.821429
Bd1	4339989	Bradi1g06460	UTR_5_PRIME	Vasc1	1	het	SNP	C	T	9	28	0.321429
Bd5	5519858		INTERGENIC	Vasc1	1	het	SNP	G	A	9	28	0.321429
Bd1	6779771		INTERGENIC	Vasc1	1	het	SNP	C	T	28	28	1
Bd3	9766620		INTERGENIC	Vasc1	1	het	SNP	G	A	12	28	0.428571
Bd3	14872392		INTERGENIC	Vasc1	1	het	SNP	C	T	27	28	0.964286
Bd2	14960674	Bradi2g16950	INTRON	Vasc1	1	het	SNP	C	T	35	28	1.25
Bd5	17214733		INTERGENIC	Vasc1	1	het	SNP	G	A	24	28	0.857143
Bd1	17743664	Bradi1g22073	INTRON	Vasc1	1	het	SNP	C	T	21	28	0.75
Bd2	18093381		INTERGENIC	Vasc1	1	het	SNP	C	T	22	28	0.785714
Bd3	19571678	Bradi3g20514	UTR_5_PRIME	Vasc1	1	het	SNP	G	A	23	28	0.821429
Bd1	20844677	Bradi1g25657	NON_SYNONYMOUS_CODING	Vasc1	1	het	SNP	C	T	19	28	0.678571
Bd4	22770487		INTERGENIC	Vasc1	1	het	SNP	G	A	12	28	0.428571
Bd1	23506370	Bradi1g28280	NON_SYNONYMOUS_CODING	Vasc1	1	het	SNP	G	A	18	28	0.642857
Bd2	23725664		INTERGENIC	Vasc1	1	het	SNP	C	T	23	28	0.821429
Bd3	24874078		INTERGENIC	Vasc1	1	het	SNP	G	A	27	28	0.964286
Bd2	25350196		INTERGENIC	Vasc1	1	het	SNP	C	T	21	28	0.75
Bd5	26541425		INTERGENIC	Vasc1	1	het	SNP	G	A	18	28	0.642857
Bd2	27702442	Bradi2g28427	INTRON	Vasc1	1	het	SNP	C	T	22	28	0.785714
Bd4	27957185	Bradi4g23270	SPLICE_SITE_ACCEPTOR	Vasc1	1	het	SNP	G	A	26	28	0.928571
Bd2	29669624		INTERGENIC	Vasc1	1	het	SNP	C	T	20	28	0.714286
Bd1	31045577	Bradi1g35390	UTR_3_PRIME	Vasc1	1	het	SNP	G	A	25	28	0.892857
Bd2	36310574		INTERGENIC	Vasc1	1	het	SNP	C	T	31	28	1.10714
Bd1	36780420		INTERGENIC	Vasc1	1	het	SNP	G	A	15	28	0.535714
Bd1	38192641	Bradi1g41670	INTRON	Vasc1	1	het	SNP	G	A	19	28	0.678571
Bd2	38663532		INTERGENIC	Vasc1	1	het	SNP	C	T	21	28	0.75
Bd4	39962665		INTERGENIC	Vasc1	1	het	SNP	G	A	14	28	0.5
Bd1	41811444		INTERGENIC	Vasc1	1	het	SNP	G	A	11	28	0.392857
Bd2	43045823		INTERGENIC	Vasc1	1	het	SNP	C	T	23	28	0.821429
Bd1	47863918		INTERGENIC	Vasc1	1	het	SNP	G	A	6	28	0.214286
Bd3	48540169	Bradi3g47050	SYNONYMOUS_CODING	Vasc1	1	het	SNP	G	A	26	28	0.928571
Bd2	51630208	Bradi2g52490	SPLICE_SITE_ACCEPTOR	Vasc1	1	het	SNP	C	T	13	28	0.464286
Bd2	53360406	Bradi2g54770	INTRON	Vasc1	1	het	SNP	C	T	13	28	0.464286
Bd3	53879032	Bradi3g53420	NON_SYNONYMOUS_CODING	Vasc1	1	het	SNP	G	A	40	28	1.42857
Bd1	58110693		INTERGENIC	Vasc1	1	het	SNP	C	T	14	28	0.5
Bd1	62739257	Bradi1g63340	INTRON	Vasc1	1	het	SNP	C	T	24	28	0.857143
Bd1	63660499		INTERGENIC	Vasc1	1	het	SNP	C	T	21	28	0.75
Bd1	63936052	Bradi1g64530	INTRON	Vasc1	1	het	SNP	G	A	31	28	1.10714
Bd1	74212971	Bradi1g77785	SYNONYMOUS_CODING	Vasc1	1	het	SNP	C	T	13	28	0.464286
Bd5	402741		INTERGENIC	Vasc1	1	het	SNP	G	A	24	27	0.888889
Bd1	1432399	Bradi1g02107	SYNONYMOUS_CODING	Vasc1	1	het	SNP	G	A	12	27	0.444444
Bd2	2873337	Bradi2g04070	SYNONYMOUS_CODING	Vasc1	1	het	SNP	C	T	22	27	0.814815
Bd1	3756355	Bradi1g05520	INTRON	Vasc1	1	het	SNP	G	A	28	27	1.03704
Bd2	4832387	Bradi2g06360	INTRON	Vasc1	1	het	SNP	C	T	19	27	0.703704
Bd2	8145896		INTERGENIC	Vasc1	1	het	SNP	C	T	16	27	0.592593
Bd5	9828991	Bradi5g07280	INTRON	Vasc1	1	het	SNP	G	A	26	27	0.962963
Bd4	11830672		INTERGENIC	Vasc1	1	het	SNP	G	A	17	27	0.62963
Bd2	11837464	Bradi2g13367	UTR_3_PRIME	Vasc1	1	het	SNP	C	T	9	27	0.333333
Bd4	12399452		INTERGENIC	Vasc1	1	het	SNP	G	A	29	27	1.07407
Bd2	12631836		INTERGENIC	Vasc1	1	het	SNP	C	T	22	27	0.814815
Bd3	13414138	Bradi3g15087	INTRON	Vasc1	1	het	SNP	G	A	17	27	0.62963
Bd5	16812849	Bradi5g13120	SPLICE_SITE_DONOR	Vasc1	1	het	SNP	G	A	18	27	0.666667
Bd5	17964614		INTERGENIC	Vasc1	1	het	SNP	G	A	12	27	0.444444
Bd5	18180616		INTERGENIC	Vasc1	1	het	SNP	G	A	30	27	1.11111
Bd4	19451788		INTERGENIC	Vasc1	1	het	SNP	G	A	16	27	0.592593
Bd2	20446800	Bradi2g22911	NON_SYNONYMOUS_CODING	Vasc1	1	het	SNP	C	T	30	27	1.11111
Bd2	21863366		INTERGENIC	Vasc1	1	het	SNP	G	A	25	27	0.925926
Bd5	22313249	Bradi5g19160	NON_SYNONYMOUS_CODING	Vasc1	1	het	SNP	G	A	30	27	1.11111
Bd5	24991445		INTERGENIC	Vasc1	1	het	SNP	G	A	33	27	1.22222
Bd4	25035646		INTERGENIC	Vasc1	1	het	SNP	G	A	27	27	1
Bd5	25165895		INTERGENIC	Vasc1	1	het	SNP	C	T	29	27	1.07407
Bd4	25658700		INTERGENIC	Vasc1	1	het	SNP	G	A	33	27	1.22222
Bd1	28774227	Bradi1g33020	NON_SYNONYMOUS_CODING	Vasc1	1	het	SNP	G	A	13	27	0.481481
Bd1	33405144	Bradi1g37420	SYNONYMOUS_CODING	Vasc1	1	het	SNP	G	A	24	27	0.888889
Bd1	33524135		INTERGENIC	Vasc1	1	het	SNP	G	A	16	27	0.592593
Bd1	35170621	Bradi1g38720	NON_SYNONYMOUS_CODING	Vasc1	1	het	SNP	G	A	9	27	0.333333
Bd1	36014422		INTERGENIC	Vasc1	1	het	SNP	G	A	15	27	0.555556
Bd3	37956185		INTERGENIC	Vasc1	1	het	SNP	C	T	26	27	0.962963
Bd4	38675312		INTERGENIC	Vasc1	1	het	SNP	G	A	17	27	0.62963
Bd2	39731589	Bradi2g40015	UTR_5_PRIME	Vasc1	1	het	SNP	C	T	26	27	0.962963
Bd2	44324381	Bradi2g44065	UTR_3_PRIME	Vasc1	1	het	SNP	G	A	24	27	0.888889
Bd3	44486786		INTERGENIC	Vasc1	1	het	SNP	G	A	20	27	0.740741
Bd2	45701732		INTERGENIC	Vasc1	1	het	SNP	G	A	29	27	1.07407
Bd2	47220373	Bradi2g47090	INTRON	Vasc1	1	het	SNP	G	A	18	27	0.666667
Bd3	48030012	Bradi3g46440	NON_SYNONYMOUS_CODING	Vasc1	1	het	SNP	G	A	27	27	1
Bd2	48090162	Bradi2g47960	NON_SYNONYMOUS_CODING	Vasc1	1	het	SNP	C	T	18	27	0.666667
Bd1	50929673	Bradi1g52510	INTRON	Vasc1	1	het	SNP	G	A	14	27	0.518519
Bd3	52613127		INTERGENIC	Vasc1	1	het	SNP	G	A	30	27	1.11111
Bd3	54435757		INTERGENIC	Vasc1	1	het	SNP	G	A	15	27	0.555556
Bd3	54446442		INTERGENIC	Vasc1	1	het	SNP	G	A	10	27	0.37037
Bd1	54688230		INTERGENIC	Vasc1	1	het	SNP	G	A	9	27	0.333333
Bd1	57157510	Bradi1g58080	NON_SYNONYMOUS_CODING	Vasc1	1	het	SNP	G	A	13	27	0.481481
Bd2	58218691		INTERGENIC	Vasc1	1	het	SNP	C	T	20	27	0.740741
Bd1	60345082		INTERGENIC	Vasc1	1	het	SNP	C	T	32	27	1.18519
Bd1	7904811	Bradi1g10870	UTR_3_PRIME	Vasc1	1	het	SNP	G	A	17	26	0.653846
Bd3	8814348	Bradi3g10610	INTRON	Vasc1	1	het	SNP	G	A	11	26	0.423077
Bd4	15485488		INTERGENIC	Vasc1	1	het	SNP	G	A	20	26	0.769231
Bd1	16632475	Bradi1g20715	INTRON	Vasc1	1	het	SNP	C	T	24	26	0.923077
Bd4	16755729		INTERGENIC	Vasc1	1	het	SNP	G	A	18	26	0.692308
Bd1	19025941		INTERGENIC	Vasc1	1	het	SNP	C	T	28	26	1.07692
Bd1	20915455		INTERGENIC	Vasc1	1	het	SNP	G	A	18	26	0.692308
Bd1	20918009		INTERGENIC	Vasc1	1	het	SNP	G	A	15	26	0.576923
Bd1	21168382	Bradi1g26040	UTR_5_PRIME	Vasc1	1	het	SNP	C	T	26	26	1
Bd2	21788647		INTERGENIC	Vasc1	1	het	SNP	C	T	13	26	0.5
Bd5	22833461	Bradi5g19734	UTR_3_PRIME	Vasc1	1	het	SNP	G	A	27	26	1.03846
Bd1	23058590		INTERGENIC	Vasc1	1	het	SNP	G	A	26	26	1
Bd1	24164856		INTERGENIC	Vasc1	1	het	SNP	C	T	12	26	0.461538
Bd4	25707503		INTERGENIC	Vasc1	1	het	SNP	G	A	28	26	1.07692
Bd4	26433076		INTERGENIC	Vasc1	1	het	SNP	G	A	20	26	0.769231
Bd4	29394638	Bradi4g24333	INTRON	Vasc1	1	het	SNP	G	A	24	26	0.923077
Bd1	32257939	Bradi1g36480	INTRON	Vasc1	1	het	SNP	G	A	23	26	0.884615
Bd3	33289312	Bradi3g31415	INTRON	Vasc1	1	het	SNP	C	T	23	26	0.884615
Bd1	35227015		INTERGENIC	Vasc1	1	het	SNP	G	A	21	26	0.807692
Bd4	35401968	Bradi4g29852	UTR_3_PRIME	Vasc1	1	het	SNP	G	A	20	26	0.769231
Bd4	37726110		INTERGENIC	Vasc1	1	het	SNP	G	A	10	26	0.384615
Bd2	38714300		INTERGENIC	Vasc1	1	het	SNP	C	T	20	26	0.769231
Bd3	38723590		INTERGENIC	Vasc1	1	het	SNP	C	T	22	26	0.846154
Bd3	38918310	Bradi3g36788	INTRON	Vasc1	1	het	SNP	C	T	27	26	1.03846
Bd4	41954130		INTERGENIC	Vasc1	1	het	SNP	G	A	14	26	0.538462
Bd4	42305243		INTERGENIC	Vasc1	1	het	SNP	G	A	18	26	0.692308
Bd3	45938155		INTERGENIC	Vasc1	1	het	SNP	G	A	33	26	1.26923
Bd4	47687509		INTERGENIC	Vasc1	1	het	SNP	G	A	16	26	0.615385
Bd3	53232235	Bradi3g52570	INTRON	Vasc1	1	het	SNP	G	A	33	26	1.26923
Bd3	55634727		INTERGENIC	Vasc1	1	het	SNP	G	A	30	26	1.15385
Bd2	56625101		INTERGENIC	Vasc1	1	het	SNP	C	T	16	26	0.615385
Bd1	57066461		INTERGENIC	Vasc1	1	het	SNP	G	A	31	26	1.19231
Bd1	57889040		INTERGENIC	Vasc1	1	het	SNP	C	T	14	26	0.538462
Bd1	59762485		INTERGENIC	Vasc1	1	het	SNP	G	A	39	26	1.5
Bd1	62972099		INTERGENIC	Vasc1	1	het	SNP	C	T	18	26	0.692308
Bd1	63659340		INTERGENIC	Vasc1	1	het	SNP	C	T	26	26	1
Bd1	67731857	Bradi1g69057	SYNONYMOUS_CODING	Vasc1	1	het	SNP	C	T	7	26	0.269231
Bd1	67742134		INTERGENIC	Vasc1	1	het	SNP	C	T	7	26	0.269231
Bd1	70330196		INTERGENIC	Vasc1	1	het	SNP	C	T	12	26	0.461538
Bd4	848123		INTERGENIC	Vasc1	1	het	SNP	G	A	24	25	0.96
Bd3	1958259	Bradi3g03040	UTR_3_PRIME	Vasc1	1	het	SNP	G	A	16	25	0.64
Bd4	6197676	Bradi4g07267	SYNONYMOUS_CODING	Vasc1	1	het	SNP	G	A	24	25	0.96
Bd5	9080175		INTERGENIC	Vasc1	1	het	SNP	G	A	16	25	0.64
Bd4	11610181	Bradi4g11640	NON_SYNONYMOUS_CODING	Vasc1	1	het	SNP	G	A	18	25	0.72
Bd1	13898853	Bradi1g17360	INTRON	Vasc1	1	het	SNP	G	A	35	25	1.4
Bd4	13919060	Bradi4g13540	NON_SYNONYMOUS_CODING	Vasc1	1	het	SNP	G	A	15	25	0.6
Bd1	15978291	Bradi1g19940	INTRON	Vasc1	1	het	SNP	C	T	26	25	1.04
Bd3	17765593		INTERGENIC	Vasc1	1	het	SNP	C	T	20	25	0.8
Bd5	20204968	Bradi5g16757	INTRON	Vasc1	1	het	SNP	G	A	11	25	0.44
Bd2	20990489		INTERGENIC	Vasc1	1	het	SNP	C	T	8	25	0.32
Bd4	21167256		INTERGENIC	Vasc1	1	het	SNP	C	T	14	25	0.56
Bd3	21203824		INTERGENIC	Vasc1	1	het	SNP	C	T	25	25	1
Bd2	24352002		INTERGENIC	Vasc1	1	het	SNP	C	T	13	25	0.52
Bd1	26138782		INTERGENIC	Vasc1	1	het	SNP	G	A	23	25	0.92
Bd5	27076309	Bradi5g25700	UTR_3_PRIME	Vasc1	1	het	SNP	G	A	26	25	1.04
Bd4	32789124		INTERGENIC	Vasc1	1	het	SNP	G	A	28	25	1.12
Bd3	33139364		INTERGENIC	Vasc1	1	het	SNP	C	T	48	25	1.92
Bd2	33452050	Bradi2g33560	INTRON	Vasc1	1	het	SNP	C	T	22	25	0.88
Bd2	33964477		INTERGENIC	Vasc1	1	het	SNP	C	T	22	25	0.88
Bd3	35451508		INTERGENIC	Vasc1	1	het	SNP	C	T	32	25	1.28
Bd3	35889972	Bradi3g33740	NON_SYNONYMOUS_CODING	Vasc1	1	het	SNP	C	T	29	25	1.16
Bd3	36779801	Bradi3g34660	NON_SYNONYMOUS_CODING	Vasc1	1	het	SNP	C	T	19	25	0.76
Bd1	37431734		INTERGENIC	Vasc1	1	het	SNP	G	A	16	25	0.64
Bd1	38063045		INTERGENIC	Vasc1	3	het	SNP	G	A	74	25	2.96
Bd4	38196347	Bradi4g32620	SYNONYMOUS_CODING	Vasc1	1	het	SNP	G	A	8	25	0.32
Bd2	38495213		INTERGENIC	Vasc1	1	het	SNP	C	T	25	25	1
Bd4	41214386	Bradi4g36026	UTR_5_PRIME	Vasc1	1	het	SNP	G	A	9	25	0.36
Bd1	43135385	Bradi1g44870	NON_SYNONYMOUS_CODING	Vasc1	1	het	SNP	G	A	23	25	0.92
Bd4	43897271		INTERGENIC	Vasc1	1	het	SNP	G	A	10	25	0.4
Bd4	46195563	Bradi4g42167	NON_SYNONYMOUS_CODING	Vasc1	1	het	SNP	G	A	10	25	0.4
Bd2	47351746	Bradi2g47230	INTRON	Vasc1	1	het	SNP	C	T	19	25	0.76
Bd1	49221969		INTERGENIC	Vasc1	1	het	SNP	G	A	10	25	0.4
Bd3	50963730	Bradi3g49987	SYNONYMOUS_CODING	Vasc1	1	het	SNP	G	A	24	25	0.96
Bd2	53857189	Bradi2g55440	SYNONYMOUS_CODING	Vasc1	1	het	SNP	C	T	16	25	0.64
Bd2	56847493	Bradi2g59310	SYNONYMOUS_CODING	Vasc1	1	het	SNP	C	T	16	25	0.64
Bd1	63692615		INTERGENIC	Vasc1	1	het	SNP	C	T	22	25	0.88
Bd1	189793		INTERGENIC	Vasc1	1	het	SNP	G	A	11	24	0.458333
Bd5	1303521	Bradi5g01370	INTRON	Vasc1	1	het	SNP	G	A	22	24	0.916667
Bd2	1654754	Bradi2g02470	NON_SYNONYMOUS_CODING	Vasc1	1	het	SNP	C	T	11	24	0.458333
Bd5	1904255		INTERGENIC	Vasc1	1	het	SNP	G	A	32	24	1.33333
Bd2	3510091		INTERGENIC	Vasc1	1	het	SNP	C	T	24	24	1
Bd1	4179829		INTERGENIC	Vasc1	1	het	SNP	G	A	27	24	1.125
Bd1	4298836		INTERGENIC	Vasc1	1	het	SNP	G	A	22	24	0.916667
Bd1	4533573		INTERGENIC	Vasc1	1	het	SNP	G	T	33	24	1.375
Bd2	4773494	Bradi2g06330	INTRON	Vasc1	1	het	SNP	C	T	30	24	1.25
Bd5	4848387		INTERGENIC	Vasc1	1	het	SNP	G	A	15	24	0.625
Bd3	5013331		INTERGENIC	Vasc1	1	het	SNP	G	A	28	24	1.16667
Bd5	5376513		INTERGENIC	Vasc1	1	het	SNP	G	A	18	24	0.75
Bd4	5387684		INTERGENIC	Vasc1	1	het	SNP	G	A	23	24	0.958333
Bd3	5449683		INTERGENIC	Vasc1	1	het	SNP	G	A	25	24	1.04167
Bd5	9175167		INTERGENIC	Vasc1	1	het	SNP	G	A	13	24	0.541667
Bd5	9971189	Bradi5g07390	UTR_3_PRIME	Vasc1	1	het	SNP	G	A	28	24	1.16667
Bd2	10770402	Bradi2g12412	UTR_3_PRIME	Vasc1	1	het	SNP	C	T	7	24	0.291667
Bd5	12761795	Bradi5g09360	SYNONYMOUS_CODING	Vasc1	1	het	SNP	G	A	20	24	0.833333
Bd2	15312452	Bradi2g17192	NON_SYNONYMOUS_CODING	Vasc1	1	het	SNP	C	T	18	24	0.75
Bd2	15353468	Bradi2g17230	UTR_5_PRIME	Vasc1	1	het	SNP	C	T	21	24	0.875
Bd1	15735457	Bradi1g19650	INTRON	Vasc1	1	het	SNP	C	T	19	24	0.791667
Bd5	17044402	Bradi5g13285	SYNONYMOUS_CODING	Vasc1	1	het	SNP	G	A	16	24	0.666667
Bd5	17709366	Bradi5g14120	SYNONYMOUS_CODING	Vasc1	1	het	SNP	G	A	24	24	1
Bd3	18664708	Bradi3g19722	INTRON	Vasc1	1	het	SNP	C	T	20	24	0.833333
Bd3	19918639		INTERGENIC	Vasc1	1	het	SNP	G	A	28	24	1.16667
Bd2	21837396		INTERGENIC	Vasc1	1	het	SNP	C	T	19	24	0.791667
Bd3	22068053	Bradi3g22786	INTRON	Vasc1	1	het	SNP	G	A	19	24	0.791667
Bd2	22161957		INTERGENIC	Vasc1	1	het	SNP	C	T	16	24	0.666667
Bd3	25581927		INTERGENIC	Vasc1	1	het	SNP	G	A	29	24	1.20833
Bd1	26179485		INTERGENIC	Vasc1	1	het	SNP	G	A	11	24	0.458333
Bd3	26310039		INTERGENIC	Vasc1	1	het	SNP	G	A	11	24	0.458333
Bd5	28167717	Bradi5g27071	NON_SYNONYMOUS_CODING	Vasc1	1	het	SNP	G	A	18	24	0.75
Bd1	28924807		INTERGENIC	Vasc1	1	het	SNP	G	A	23	24	0.958333
Bd2	30426068		INTERGENIC	Vasc1	1	het	SNP	C	T	11	24	0.458333
Bd3	33138458		INTERGENIC	Vasc1	1	het	SNP	C	T	21	24	0.875
Bd3	33272872	Bradi3g31390	NON_SYNONYMOUS_CODING	Vasc1	1	het	SNP	C	T	24	24	1
Bd4	33967039	Bradi4g28695	UTR_5_PRIME	Vasc1	1	het	SNP	G	A	18	24	0.75
Bd4	34201878	Bradi4g28950	INTRON	Vasc1	1	het	SNP	G	A	33	24	1.375
Bd4	37805062		INTERGENIC	Vasc1	1	het	SNP	G	A	8	24	0.333333
Bd4	40071411	Bradi4g34600	INTRON	Vasc1	1	het	SNP	G	A	34	24	1.41667
Bd3	42477094		INTERGENIC	Vasc1	1	het	SNP	C	T	27	24	1.125
Bd3	43195727	Bradi3g41507	UTR_5_PRIME	Vasc1	1	het	SNP	G	A	15	24	0.625
Bd1	43331469		INTERGENIC	Vasc1	1	het	SNP	G	A	33	24	1.375
Bd3	43529914	Bradi3g41987	UTR_5_PRIME	Vasc1	1	het	SNP	G	A	14	24	0.583333
Bd1	43818747		INTERGENIC	Vasc1	1	het	SNP	G	A	12	24	0.5
Bd3	46667476		INTERGENIC	Vasc1	1	het	SNP	G	A	31	24	1.29167
Bd2	49028472		INTERGENIC	Vasc1	1	het	SNP	C	T	18	24	0.75
Bd3	49088417		INTERGENIC	Vasc1	1	het	SNP	G	A	20	24	0.833333
Bd3	51906929	Bradi3g51020	INTRON	Vasc1	1	het	SNP	G	A	32	24	1.33333
Bd1	52955172	Bradi1g54400	UTR_5_PRIME	Vasc1	1	het	SNP	G	A	16	24	0.666667
Bd3	53249474	Bradi3g52607	INTRON	Vasc1	1	het	SNP	G	A	21	24	0.875
Bd3	55010792	Bradi3g54830	UTR_3_PRIME	Vasc1	1	het	SNP	G	A	15	24	0.625
Bd2	55066886		INTERGENIC	Vasc1	1	het	SNP	C	T	9	24	0.375
Bd2	56787024	Bradi2g59226	INTRON	Vasc1	1	het	SNP	C	T	19	24	0.791667
Bd1	63717779	Bradi1g64267	NON_SYNONYMOUS_CODING	Vasc1	1	het	SNP	C	T	23	24	0.958333
Bd1	63891087	Bradi1g64460	INTRON	Vasc1	1	het	SNP	G	A	27	24	1.125
Bd1	348533		INTERGENIC	Vasc1	1	het	SNP	G	A	4	23	0.173913
Bd3	1937555	Bradi3g03010	INTRON	Vasc1	1	het	SNP	G	A	27	23	1.17391
Bd1	3358293		INTERGENIC	Vasc1	1	het	SNP	G	A	15	23	0.652174
Bd5	3852132		INTERGENIC	Vasc1	1	het	SNP	G	A	9	23	0.391304
Bd2	4079317	Bradi2g05585	UTR_5_PRIME	Vasc1	1	het	SNP	C	T	13	23	0.565217
Bd1	4472822	Bradi1g06636	INTRON	Vasc1	1	het	SNP	G	A	34	23	1.47826
Bd2	4621090		INTERGENIC	Vasc1	1	het	SNP	C	T	8	23	0.347826
Bd4	4919736		INTERGENIC	Vasc1	1	het	SNP	G	A	33	23	1.43478
Bd1	5072883	Bradi1g07260	UTR_3_PRIME	Vasc1	1	het	SNP	G	A	31	23	1.34783
Bd2	5872279	Bradi2g07540	NON_SYNONYMOUS_CODING	Vasc1	1	het	SNP	C	T	21	23	0.913043
Bd2	6620792		INTERGENIC	Vasc1	1	het	SNP	C	T	17	23	0.73913
Bd4	8639664	Bradi4g09301	INTRON	Vasc1	1	het	SNP	G	A	15	23	0.652174
Bd3	9432133		INTERGENIC	Vasc1	1	het	SNP	G	A	14	23	0.608696
Bd1	10178589	Bradi1g13387	UTR_5_PRIME	Vasc1	1	het	SNP	C	T	12	23	0.521739
Bd2	16141350	Bradi2g18227	NON_SYNONYMOUS_CODING	Vasc1	1	het	SNP	C	T	33	23	1.43478
Bd1	16338559	Bradi1g20385	NON_SYNONYMOUS_CODING	Vasc1	1	het	SNP	C	T	13	23	0.565217
Bd2	19329814		INTERGENIC	Vasc1	1	het	SNP	C	T	20	23	0.869565
Bd3	19407565		INTERGENIC	Vasc1	1	het	SNP	G	A	13	23	0.565217
Bd2	25041147		INTERGENIC	Vasc1	1	het	SNP	C	T	16	23	0.695652
Bd1	25142584		INTERGENIC	Vasc1	1	het	SNP	G	A	27	23	1.17391
Bd3	25682286		INTERGENIC	Vasc1	1	het	SNP	G	A	19	23	0.826087
Bd2	25901287		INTERGENIC	Vasc1	1	het	SNP	G	A	21	23	0.913043
Bd4	27269865		INTERGENIC	Vasc1	1	het	SNP	G	A	25	23	1.08696
Bd3	27369836	Bradi3g26870	SYNONYMOUS_CODING	Vasc1	1	het	SNP	G	A	13	23	0.565217
Bd3	28402206		INTERGENIC	Vasc1	1	het	SNP	G	A	10	23	0.434783
Bd3	29553558		INTERGENIC	Vasc1	1	het	SNP	C	T	26	23	1.13043
Bd4	30525686		INTERGENIC	Vasc1	1	het	SNP	G	A	13	23	0.565217
Bd4	30762820		INTERGENIC	Vasc1	1	het	SNP	G	T	15	23	0.652174
Bd4	31788349	Bradi4g26877	SYNONYMOUS_CODING	Vasc1	1	het	SNP	G	A	28	23	1.21739
Bd3	31793749	Bradi3g30017	NON_SYNONYMOUS_CODING	Vasc1	1	het	SNP	G	A	22	23	0.956522
Bd3	32333817		INTERGENIC	Vasc1	1	het	SNP	C	T	20	23	0.869565
Bd3	34451774	Bradi3g32340	NON_SYNONYMOUS_CODING	Vasc1	1	het	SNP	C	T	23	23	1
Bd1	36529431		INTERGENIC	Vasc1	1	het	SNP	G	A	13	23	0.565217
Bd4	38027253	Bradi4g32460	NON_SYNONYMOUS_CODING	Vasc1	1	het	SNP	G	A	13	23	0.565217
Bd2	40525653	Bradi2g40537	UTR_5_PRIME	Vasc1	1	het	SNP	C	T	22	23	0.956522
Bd3	42672350		INTERGENIC	Vasc1	1	het	SNP	G	A	12	23	0.521739
Bd2	43594842	Bradi2g43330	UTR_5_PRIME	Vasc1	1	het	SNP	C	T	26	23	1.13043
Bd2	43690820	Bradi2g43437	INTRON	Vasc1	1	het	SNP	C	T	27	23	1.17391
Bd1	44518625		INTERGENIC	Vasc1	1	het	SNP	G	A	6	23	0.26087
Bd3	51023836	Bradi3g50050	INTRON	Vasc1	1	het	SNP	G	A	17	23	0.73913
Bd1	51507304		INTERGENIC	Vasc1	1	het	SNP	G	A	13	23	0.565217
Bd3	53332531		INTERGENIC	Vasc1	1	het	SNP	G	A	17	23	0.73913
Bd2	58061242	Bradi2g61120	UTR_3_PRIME	Vasc1	1	het	SNP	C	T	21	23	0.913043
Bd2	58795381		INTERGENIC	Vasc1	1	het	SNP	C	T	29	23	1.26087
Bd1	60630386		INTERGENIC	Vasc1	1	het	SNP	G	A	22	23	0.956522
Bd1	62038974		INTERGENIC	Vasc1	1	het	SNP	C	T	10	23	0.434783
Bd1	65857481	Bradi1g66890	UTR_3_PRIME	Vasc1	1	het	SNP	C	T	16	23	0.695652
Bd1	67476478	Bradi1g68730	NON_SYNONYMOUS_CODING	Vasc1	1	het	SNP	C	T	7	23	0.304348
Bd3	4123	Bradi3g00066	INTRON	Vasc1	1	het	SNP	C	T	8	22	0.363636
Bd1	141768		INTERGENIC	Vasc1	1	het	SNP	C	T	43	22	1.95455
Bd1	1257267	Bradi1g01860	NON_SYNONYMOUS_CODING	Vasc1	1	het	SNP	G	A	14	22	0.636364
Bd2	1456851		INTERGENIC	Vasc1	1	het	SNP	C	T	17	22	0.772727
Bd4	1901381		INTERGENIC	Vasc1	1	het	SNP	G	A	19	22	0.863636
Bd4	2796544		INTERGENIC	Vasc1	1	het	SNP	G	A	29	22	1.31818
Bd1	3860009		INTERGENIC	Vasc1	1	het	SNP	G	A	16	22	0.727273
Bd1	4145089	Bradi1g06200	UTR_5_PRIME	Vasc1	1	het	SNP	G	A	19	22	0.863636
Bd4	4663758	Bradi4g05540	INTRON	Vasc1	1	het	SNP	G	A	11	22	0.5
Bd3	5326187		INTERGENIC	Vasc1	1	het	SNP	G	A	31	22	1.40909
Bd2	5916185		INTERGENIC	Vasc1	1	het	SNP	G	T	39	22	1.77273
Bd2	8229852	Bradi2g10027	INTRON	Vasc1	1	het	SNP	C	T	17	22	0.772727
Bd3	8985593		INTERGENIC	Vasc1	1	het	SNP	G	A	16	22	0.727273
Bd5	9376208		INTERGENIC	Vasc1	1	het	SNP	G	A	8	22	0.363636
Bd4	11837313		INTERGENIC	Vasc1	1	het	SNP	G	A	30	22	1.36364
Bd2	11858184	Bradi2g13380	INTRON	Vasc1	1	het	SNP	C	T	29	22	1.31818
Bd5	12459937		INTERGENIC	Vasc1	1	het	SNP	G	A	29	22	1.31818
Bd3	13645052	Bradi3g15327	NON_SYNONYMOUS_CODING	Vasc1	1	het	SNP	G	A	15	22	0.681818
Bd2	14280854		INTERGENIC	Vasc1	1	het	SNP	C	T	13	22	0.590909
Bd2	18821397		INTERGENIC	Vasc1	1	het	SNP	C	T	20	22	0.909091
Bd2	19761950		INTERGENIC	Vasc1	1	het	SNP	C	T	25	22	1.13636
Bd4	19841085	Bradi4g17955	NON_SYNONYMOUS_CODING	Vasc1	1	het	SNP	G	A	5	22	0.227273
Bd5	20905272	Bradi5g17490	NON_SYNONYMOUS_CODING	Vasc1	1	het	SNP	G	A	11	22	0.5
Bd5	22704305		INTERGENIC	Vasc1	1	het	SNP	G	A	16	22	0.727273
Bd2	23105073		INTERGENIC	Vasc1	1	het	SNP	G	A	23	22	1.04545
Bd2	24162175		INTERGENIC	Vasc1	1	het	SNP	C	T	13	22	0.590909
Bd5	24761493	Bradi5g22130	INTRON	Vasc1	1	het	SNP	G	A	25	22	1.13636
Bd4	25715586		INTERGENIC	Vasc1	1	het	SNP	G	A	24	22	1.09091
Bd3	25984816		INTERGENIC	Vasc1	1	het	SNP	G	A	12	22	0.545455
Bd1	26424084		INTERGENIC	Vasc1	1	het	SNP	G	A	11	22	0.5
Bd3	27038133		INTERGENIC	Vasc1	1	het	SNP	C	A	23	22	1.04545
Bd4	28432600	Bradi4g23680	NON_SYNONYMOUS_CODING	Vasc1	1	het	SNP	G	A	24	22	1.09091
Bd1	31439879		INTERGENIC	Vasc1	1	het	SNP	G	A	27	22	1.22727
Bd4	31703122		INTERGENIC	Vasc1	1	het	SNP	G	A	10	22	0.454545
Bd3	32147268		INTERGENIC	Vasc1	1	het	SNP	C	T	11	22	0.5
Bd1	34106927		INTERGENIC	Vasc1	1	het	SNP	G	A	14	22	0.636364
Bd4	36520875	Bradi4g30860	NON_SYNONYMOUS_CODING	Vasc1	1	het	SNP	G	A	16	22	0.727273
Bd3	36892803	Bradi3g34757	NON_SYNONYMOUS_CODING	Vasc1	1	het	SNP	C	T	18	22	0.818182
Bd3	37916455		INTERGENIC	Vasc1	1	het	SNP	C	T	20	22	0.909091
Bd3	37983941		INTERGENIC	Vasc1	1	het	SNP	C	T	21	22	0.954545
Bd4	38311934		INTERGENIC	Vasc1	1	het	SNP	G	A	8	22	0.363636
Bd2	38612395	Bradi2g38577	INTRON	Vasc1	1	het	SNP	C	T	19	22	0.863636
Bd2	41786612	Bradi2g41656	NON_SYNONYMOUS_CODING	Vasc1	1	het	SNP	C	T	18	22	0.818182
Bd2	45054849	Bradi2g44880	INTRON	Vasc1	1	het	SNP	C	T	20	22	0.909091
Bd3	47500360		INTERGENIC	Vasc1	1	het	SNP	G	A	13	22	0.590909
Bd3	49153935		INTERGENIC	Vasc1	1	het	SNP	G	A	21	22	0.954545
Bd3	50131215		INTERGENIC	Vasc1	1	het	DEL	GT	G	29	22	1.31818
Bd3	50530859	Bradi3g49400	NON_SYNONYMOUS_CODING	Vasc1	1	het	SNP	G	A	26	22	1.18182
Bd3	51625040		INTERGENIC	Vasc1	1	het	SNP	G	A	15	22	0.681818
Bd1	52399822		INTERGENIC	Vasc1	1	het	SNP	G	A	29	22	1.31818
Bd3	53236465	Bradi3g52580	UTR_3_PRIME	Vasc1	1	het	SNP	G	A	22	22	1
Bd2	53628680	Bradi2g55150	NON_SYNONYMOUS_CODING	Vasc1	1	het	SNP	G	A	29	22	1.31818
Bd1	56318022		INTERGENIC	Vasc1	1	het	SNP	G	A	24	22	1.09091
Bd3	56464223	Bradi3g57017	INTRON	Vasc1	1	het	SNP	G	A	13	22	0.590909
Bd1	57980779		INTERGENIC	Vasc1	1	het	SNP	C	T	19	22	0.863636
Bd1	62641856		INTERGENIC	Vasc1	1	het	SNP	C	T	31	22	1.40909
Bd1	64289770	Bradi1g64901	NON_SYNONYMOUS_CODING	Vasc1	1	het	SNP	C	T	19	22	0.863636
Bd1	65424778	Bradi1g66390	UTR_5_PRIME	Vasc1	1	het	SNP	G	A	19	22	0.863636
Bd1	66441046	Bradi1g67590	NON_SYNONYMOUS_CODING	Vasc1	1	het	SNP	C	T	11	22	0.5
Bd1	66711353	Bradi1g67930	NON_SYNONYMOUS_CODING	Vasc1	1	het	SNP	C	T	8	22	0.363636
Bd4	381415		INTERGENIC	Vasc1	1	het	SNP	G	A	26	21	1.2381
Bd3	716009		INTERGENIC	Vasc1	1	het	SNP	G	A	9	21	0.428571
Bd1	4456415	Bradi1g06620	START_GAINED	Vasc1	1	het	SNP	G	T	30	21	1.42857
Bd4	4760483	Bradi4g05690	UTR_3_PRIME	Vasc1	1	het	SNP	G	A	35	21	1.66667
Bd1	5386718		INTERGENIC	Vasc1	1	het	SNP	G	A	23	21	1.09524
Bd1	5846348	Bradi1g08326	NON_SYNONYMOUS_CODING	Vasc1	1	het	SNP	G	A	14	21	0.666667
Bd5	6973048		INTERGENIC	Vasc1	1	het	SNP	G	A	13	21	0.619048
Bd4	7936284		INTERGENIC	Vasc1	1	het	SNP	G	A	11	21	0.52381
Bd5	9464936		INTERGENIC	Vasc1	1	het	SNP	G	A	15	21	0.714286
Bd4	9536115	Bradi4g09963	INTRON	Vasc1	1	het	SNP	G	A	17	21	0.809524
Bd2	11406733		INTERGENIC	Vasc1	1	het	SNP	C	T	26	21	1.2381
Bd1	11658606	Bradi1g14700	NON_SYNONYMOUS_CODING	Vasc1	1	het	SNP	C	T	12	21	0.571429
Bd4	12042667	Bradi4g12094	NON_SYNONYMOUS_CODING	Vasc1	1	het	SNP	G	A	22	21	1.04762
Bd5	13284455		INTERGENIC	Vasc1	1	het	SNP	G	A	31	21	1.47619
Bd5	15139982		INTERGENIC	Vasc1	1	het	SNP	G	A	24	21	1.14286
Bd1	15281793		INTERGENIC	Vasc1	1	het	SNP	G	A	29	21	1.38095
Bd5	18868848		INTERGENIC	Vasc1	1	het	SNP	G	A	14	21	0.666667
Bd4	20534225		INTERGENIC	Vasc1	1	het	SNP	G	A	13	21	0.619048
Bd4	20618917		INTERGENIC	Vasc1	1	het	SNP	G	A	17	21	0.809524
Bd4	22533638		INTERGENIC	Vasc1	1	het	SNP	C	T	19	21	0.904762
Bd4	23517511	Bradi4g20557	NON_SYNONYMOUS_CODING	Vasc1	1	het	SNP	G	A	11	21	0.52381
Bd4	23880498		INTERGENIC	Vasc1	1	het	SNP	G	A	7	21	0.333333
Bd5	24130206		INTERGENIC	Vasc1	1	het	SNP	G	A	18	21	0.857143
Bd5	25338586	Bradi5g23063	NON_SYNONYMOUS_CODING	Vasc1	1	het	SNP	C	T	19	21	0.904762
Bd4	25935263		INTERGENIC	Vasc1	1	het	SNP	G	A	23	21	1.09524
Bd1	26424514		INTERGENIC	Vasc1	1	het	SNP	G	A	14	21	0.666667
Bd2	26991185		INTERGENIC	Vasc1	1	het	SNP	C	T	22	21	1.04762
Bd3	27038164		INTERGENIC	Vasc1	1	het	SNP	G	A	20	21	0.952381
Bd3	27787723		INTERGENIC	Vasc1	1	het	SNP	G	A	17	21	0.809524
Bd5	27844712		INTERGENIC	Vasc1	1	het	SNP	G	A	24	21	1.14286
Bd1	29466425		INTERGENIC	Vasc1	1	het	SNP	G	A	21	21	1
Bd3	30596045		INTERGENIC	Vasc1	1	het	SNP	G	A	12	21	0.571429
Bd4	33329332	Bradi4g28089	UTR_3_PRIME	Vasc1	1	het	SNP	G	A	24	21	1.14286
Bd2	33761940	Bradi2g33940	NON_SYNONYMOUS_CODING	Vasc1	1	het	SNP	C	T	19	21	0.904762
Bd2	35097234		INTERGENIC	Vasc1	1	het	SNP	C	T	9	21	0.428571
Bd3	35598396		INTERGENIC	Vasc1	1	het	SNP	C	T	20	21	0.952381
Bd4	35701277	Bradi4g30110	NON_SYNONYMOUS_CODING	Vasc1	1	het	SNP	G	A	15	21	0.714286
Bd4	36844334		INTERGENIC	Vasc1	1	het	SNP	G	A	9	21	0.428571
Bd2	37260698		INTERGENIC	Vasc1	1	het	SNP	C	T	21	21	1
Bd3	39335943	Bradi3g37240	NON_SYNONYMOUS_CODING	Vasc1	1	het	SNP	C	T	17	21	0.809524
Bd2	42660849	Bradi2g42421	SYNONYMOUS_CODING	Vasc1	3	het	SNP	G	A	66	21	3.14286
Bd2	43006789	Bradi2g42800	NON_SYNONYMOUS_CODING	Vasc1	1	het	SNP	C	T	16	21	0.761905
Bd2	43144281		INTERGENIC	Vasc1	1	het	SNP	C	T	28	21	1.33333
Bd1	43254667		INTERGENIC	Vasc1	1	het	SNP	G	A	21	21	1
Bd2	43926217		INTERGENIC	Vasc1	1	het	SNP	C	T	12	21	0.571429
Bd2	45463400	Bradi2g45310	NON_SYNONYMOUS_CODING	Vasc1	1	het	SNP	C	T	18	21	0.857143
Bd2	46224335		INTERGENIC	Vasc1	1	het	SNP	C	T	16	21	0.761905
Bd2	49301236		INTERGENIC	Vasc1	1	het	SNP	C	T	23	21	1.09524
Bd1	52260270		INTERGENIC	Vasc1	1	het	SNP	G	A	16	21	0.761905
Bd2	54043596	Bradi2g55750	NON_SYNONYMOUS_CODING	Vasc1	1	het	SNP	G	A	38	21	1.80952
Bd3	57787614		INTERGENIC	Vasc1	1	het	SNP	G	A	5	21	0.238095
Bd1	61737690	Bradi1g62277	INTRON	Vasc1	1	het	SNP	C	T	17	21	0.809524
Bd1	62599388	Bradi1g63160	SYNONYMOUS_CODING	Vasc1	1	het	SNP	C	T	12	21	0.571429
Bd1	71411616	Bradi1g73770	SYNONYMOUS_CODING	Vasc1	1	het	SNP	C	T	8	21	0.380952
Bd1	73627923		INTERGENIC	Vasc1	1	het	SNP	G	A	14	21	0.666667
Bd4	1511094		INTERGENIC	Vasc1	1	het	SNP	G	A	27	20	1.35
Bd5	1893027		INTERGENIC	Vasc1	1	het	SNP	G	A	17	20	0.85
Bd4	1938009		INTERGENIC	Vasc1	1	het	SNP	G	A	34	20	1.7
Bd5	2384091		INTERGENIC	Vasc1	1	het	SNP	G	A	25	20	1.25
Bd4	2420583		INTERGENIC	Vasc1	1	het	SNP	G	A	19	20	0.95
Bd4	2661007	Bradi4g03303	INTRON	Vasc1	1	het	SNP	G	A	29	20	1.45
Bd3	3671987	Bradi3g05260	INTRON	Vasc1	1	het	SNP	G	A	18	20	0.9
Bd5	4703313		INTERGENIC	Vasc1	1	het	SNP	G	A	10	20	0.5
Bd1	6885571	Bradi1g09615	SYNONYMOUS_CODING	Vasc1	1	het	SNP	C	T	14	20	0.7
Bd3	8211510	Bradi3g10037	INTRON	Vasc1	1	het	SNP	G	A	29	20	1.45
Bd2	8271613		INTERGENIC	Vasc1	1	het	SNP	C	T	16	20	0.8
Bd1	9043196	Bradi1g12140	NON_SYNONYMOUS_CODING	Vasc1	1	het	SNP	C	T	31	20	1.55
Bd3	9354522		INTERGENIC	Vasc1	1	het	SNP	G	A	14	20	0.7
Bd2	9972801		INTERGENIC	Vasc1	1	het	SNP	C	T	17	20	0.85
Bd4	11788271	Bradi4g11840	INTRON	Vasc1	1	het	SNP	G	A	21	20	1.05
Bd5	13040692		INTERGENIC	Vasc1	1	het	SNP	G	A	21	20	1.05
Bd1	13874795		INTERGENIC	Vasc1	1	het	SNP	C	T	11	20	0.55
Bd4	13910288	Bradi4g13533	INTRON	Vasc1	1	het	SNP	G	A	23	20	1.15
Bd5	14071819		INTERGENIC	Vasc1	1	het	SNP	G	A	18	20	0.9
Bd4	14413785		INTERGENIC	Vasc1	1	het	SNP	G	A	12	20	0.6
Bd1	16080098	Bradi1g20067	NON_SYNONYMOUS_CODING	Vasc1	1	het	SNP	C	T	12	20	0.6
Bd1	16723373		INTERGENIC	Vasc1	1	het	SNP	G	A	17	20	0.85
Bd4	17587130	Bradi4g16700	SYNONYMOUS_CODING	Vasc1	1	het	SNP	G	A	25	20	1.25
Bd1	17647173		INTERGENIC	Vasc1	1	het	SNP	G	A	29	20	1.45
Bd2	17699672		INTERGENIC	Vasc1	1	het	SNP	C	T	16	20	0.8
Bd5	18869592		INTERGENIC	Vasc1	1	het	SNP	G	A	29	20	1.45
Bd4	19025188		INTERGENIC	Vasc1	1	het	SNP	G	A	13	20	0.65
Bd2	19653883		INTERGENIC	Vasc1	1	het	SNP	C	T	21	20	1.05
Bd4	20243123		INTERGENIC	Vasc1	1	het	SNP	G	A	25	20	1.25
Bd4	20527222		INTERGENIC	Vasc1	1	het	SNP	G	A	34	20	1.7
Bd1	20844812	Bradi1g25657	SYNONYMOUS_CODING	Vasc1	1	het	SNP	T	C	28	20	1.4
Bd1	20883349		INTERGENIC	Vasc1	1	het	SNP	G	A	14	20	0.7
Bd4	21176319	Bradi4g18770	SYNONYMOUS_CODING	Vasc1	1	het	SNP	G	A	15	20	0.75
Bd3	21436734		INTERGENIC	Vasc1	1	het	SNP	C	T	27	20	1.35
Bd5	21719821		INTERGENIC	Vasc1	1	het	SNP	G	A	25	20	1.25
Bd4	22033945		INTERGENIC	Vasc1	1	het	SNP	G	A	19	20	0.95
Bd5	22468838		INTERGENIC	Vasc1	1	het	SNP	G	A	16	20	0.8
Bd3	24272681		INTERGENIC	Vasc1	1	het	SNP	G	A	8	20	0.4
Bd1	26428235		INTERGENIC	Vasc1	1	het	SNP	G	A	19	20	0.95
Bd2	26830133		INTERGENIC	Vasc1	1	het	SNP	C	T	11	20	0.55
Bd4	27967064		INTERGENIC	Vasc1	1	het	SNP	G	A	19	20	0.95
Bd4	28256673	Bradi4g23520	NON_SYNONYMOUS_CODING	Vasc1	1	het	SNP	G	A	29	20	1.45
Bd4	28412724		INTERGENIC	Vasc1	1	het	SNP	G	A	22	20	1.1
Bd4	28591134	Bradi4g23795	UTR_3_PRIME	Vasc1	1	het	SNP	G	A	31	20	1.55
Bd3	28717815		INTERGENIC	Vasc1	1	het	SNP	C	T	25	20	1.25
Bd2	30771672		INTERGENIC	Vasc1	1	het	SNP	C	T	18	20	0.9
Bd3	31145245		INTERGENIC	Vasc1	1	het	SNP	G	A	8	20	0.4
Bd1	32095572		INTERGENIC	Vasc1	1	het	SNP	G	A	29	20	1.45
Bd4	32928446		INTERGENIC	Vasc1	1	het	SNP	G	A	19	20	0.95
Bd4	34412548		INTERGENIC	Vasc1	1	het	SNP	G	A	22	20	1.1
Bd1	35856655		INTERGENIC	Vasc1	1	het	SNP	G	A	9	20	0.45
Bd4	35985347		INTERGENIC	Vasc1	1	het	SNP	G	A	21	20	1.05
Bd1	36475267		INTERGENIC	Vasc1	1	het	SNP	G	A	8	20	0.4
Bd3	36595079	Bradi3g34450	INTRON	Vasc1	1	het	SNP	C	T	29	20	1.45
Bd3	37791435	Bradi3g35781	SPLICE_SITE_ACCEPTOR	Vasc1	1	het	SNP	C	T	18	20	0.9
Bd3	39128798		INTERGENIC	Vasc1	1	het	SNP	C	T	30	20	1.5
Bd2	39541103	Bradi2g39631	SYNONYMOUS_CODING	Vasc1	1	het	SNP	C	T	18	20	0.9
Bd2	41907691		INTERGENIC	Vasc1	1	het	SNP	C	T	13	20	0.65
Bd2	42088385		INTERGENIC	Vasc1	1	het	SNP	C	T	34	20	1.7
Bd4	42477536	Bradi4g37410	NON_SYNONYMOUS_CODING	Vasc1	1	het	SNP	G	A	9	20	0.45
Bd3	42557748		INTERGENIC	Vasc1	1	het	SNP	G	A	24	20	1.2
Bd3	42577838		INTERGENIC	Vasc1	1	het	SNP	C	T	22	20	1.1
Bd3	42742015	Bradi3g40907	NON_SYNONYMOUS_CODING	Vasc1	1	het	SNP	G	A	17	20	0.85
Bd3	43082057		INTERGENIC	Vasc1	1	het	SNP	G	A	5	20	0.25
Bd2	44938317		INTERGENIC	Vasc1	1	het	SNP	C	T	10	20	0.5
Bd3	45789226		INTERGENIC	Vasc1	1	het	SNP	G	A	22	20	1.1
Bd3	48187088		INTERGENIC	Vasc1	1	het	SNP	G	A	24	20	1.2
Bd2	51962878	Bradi2g52930	INTRON	Vasc1	3	het	SNP	G	A	43	20	2.15
Bd3	52520307	Bradi3g51720	SYNONYMOUS_CODING	Vasc1	1	het	SNP	G	A	37	20	1.85
Bd2	54287640	Bradi2g56096	NON_SYNONYMOUS_CODING	Vasc1	1	het	SNP	C	T	17	20	0.85
Bd3	55266046		INTERGENIC	Vasc1	1	het	SNP	G	A	16	20	0.8
Bd2	56519139		INTERGENIC	Vasc1	1	het	SNP	G	A	29	20	1.45
Bd1	65963972	Bradi1g67010	NON_SYNONYMOUS_CODING	Vasc1	1	het	SNP	C	T	8	20	0.4
Bd1	72680696		INTERGENIC	Vasc1	1	het	SNP	C	T	15	20	0.75
Bd4	36679		INTERGENIC	Vasc1	1	het	SNP	G	A	19	19	1
Bd1	109940		INTERGENIC	Vasc1	1	het	SNP	G	A	11	19	0.578947
Bd2	1366901		INTERGENIC	Vasc1	1	het	SNP	C	T	31	19	1.63158
Bd3	2246308	Bradi3g03440	NON_SYNONYMOUS_CODING	Vasc1	1	het	SNP	G	A	30	19	1.57895
Bd2	4819921		INTERGENIC	Vasc1	1	het	SNP	C	T	26	19	1.36842
Bd4	5280836		INTERGENIC	Vasc1	1	het	SNP	G	A	14	19	0.736842
Bd2	8576750		INTERGENIC	Vasc1	1	het	SNP	C	T	25	19	1.31579
Bd3	9294028		INTERGENIC	Vasc1	1	het	SNP	G	A	28	19	1.47368
Bd1	9844539		INTERGENIC	Vasc1	1	het	SNP	C	T	28	19	1.47368
Bd4	10871609		INTERGENIC	Vasc1	1	het	SNP	G	A	20	19	1.05263
Bd2	11354910	Bradi2g12950	SYNONYMOUS_CODING	Vasc1	1	het	SNP	C	T	23	19	1.21053
Bd4	11835312		INTERGENIC	Vasc1	1	het	SNP	G	A	20	19	1.05263
Bd1	12761952		INTERGENIC	Vasc1	1	het	SNP	G	A	24	19	1.26316
Bd2	13450845	Bradi2g14990	INTRON	Vasc1	1	het	SNP	C	T	35	19	1.84211
Bd2	13569851		INTERGENIC	Vasc1	1	het	SNP	C	T	19	19	1
Bd2	15146446		INTERGENIC	Vasc1	1	het	SNP	C	T	16	19	0.842105
Bd5	15192412		INTERGENIC	Vasc1	1	het	SNP	G	A	7	19	0.368421
Bd4	16171226		INTERGENIC	Vasc1	1	het	SNP	G	A	25	19	1.31579
Bd2	17466643		INTERGENIC	Vasc1	1	het	SNP	C	T	22	19	1.15789
Bd4	19286112		INTERGENIC	Vasc1	1	het	SNP	G	A	17	19	0.894737
Bd1	20843339		INTERGENIC	Vasc1	1	het	SNP	C	T	23	19	1.21053
Bd3	21202037		INTERGENIC	Vasc1	1	het	SNP	C	T	20	19	1.05263
Bd5	21305240		INTERGENIC	Vasc1	1	het	SNP	G	A	28	19	1.47368
Bd4	21859719		INTERGENIC	Vasc1	1	het	SNP	G	A	25	19	1.31579
Bd5	22616073		INTERGENIC	Vasc1	1	het	SNP	G	A	29	19	1.52632
Bd2	23054625	Bradi2g25150	UTR_3_PRIME	Vasc1	1	het	SNP	C	T	14	19	0.736842
Bd3	25240227		INTERGENIC	Vasc1	1	het	SNP	C	T	29	19	1.52632
Bd5	25365579	Bradi5g23110	SYNONYMOUS_CODING	Vasc1	1	het	SNP	G	A	18	19	0.947368
Bd1	26827720		INTERGENIC	Vasc1	3	het	SNP	G	A	39	19	2.05263
Bd1	29121372		INTERGENIC	Vasc1	1	het	SNP	G	A	19	19	1
Bd3	29191525	Bradi3g28088	UTR_5_PRIME	Vasc1	1	het	SNP	G	A	14	19	0.736842
Bd4	30272994		INTERGENIC	Vasc1	1	het	SNP	G	A	15	19	0.789474
Bd3	31963332		INTERGENIC	Vasc1	1	het	SNP	G	A	14	19	0.736842
Bd1	32145244		INTERGENIC	Vasc1	1	het	SNP	G	A	20	19	1.05263
Bd1	34264557		INTERGENIC	Vasc1	1	het	SNP	G	A	26	19	1.36842
Bd4	34480179	Bradi4g29170	NON_SYNONYMOUS_CODING	Vasc1	1	het	SNP	G	A	12	19	0.631579
Bd3	34499231		INTERGENIC	Vasc1	1	het	SNP	C	T	19	19	1
Bd1	34600614	Bradi1g38280	SYNONYMOUS_CODING	Vasc1	3	het	SNP	G	A	40	19	2.10526
Bd4	34889787		INTERGENIC	Vasc1	1	het	SNP	G	A	30	19	1.57895
Bd2	36061536	Bradi2g35907	UTR_5_PRIME	Vasc1	1	het	SNP	C	T	19	19	1
Bd3	37153066	Bradi3g35037	INTRON	Vasc1	1	het	SNP	C	T	25	19	1.31579
Bd2	37182515		INTERGENIC	Vasc1	1	het	SNP	C	T	27	19	1.42105
Bd1	37824883		INTERGENIC	Vasc1	1	het	SNP	G	A	13	19	0.684211
Bd3	39054529	Bradi3g36980	NON_SYNONYMOUS_CODING	Vasc1	1	het	SNP	C	T	9	19	0.473684
Bd2	39756650	Bradi2g40046	INTRON	Vasc1	1	het	SNP	C	T	28	19	1.47368
Bd2	39840864		INTERGENIC	Vasc1	1	het	SNP	C	T	24	19	1.26316
Bd4	41802954		INTERGENIC	Vasc1	1	het	SNP	G	A	11	19	0.578947
Bd2	42349539		INTERGENIC	Vasc1	1	het	SNP	C	T	24	19	1.26316
Bd2	42427702		INTERGENIC	Vasc1	1	het	SNP	C	T	25	19	1.31579
Bd4	42536907		INTERGENIC	Vasc1	1	het	SNP	G	A	23	19	1.21053
Bd2	44195736		INTERGENIC	Vasc1	1	het	SNP	G	A	34	19	1.78947
Bd3	46966876		INTERGENIC	Vasc1	1	het	SNP	G	A	23	19	1.21053
Bd2	47768948		INTERGENIC	Vasc1	1	het	SNP	C	T	20	19	1.05263
Bd2	55133326	Bradi2g57107	INTRON	Vasc1	1	het	SNP	G	A	28	19	1.47368
Bd1	57501761		INTERGENIC	Vasc1	1	het	SNP	G	A	36	19	1.89474
Bd1	60126093	Bradi1g60550	NON_SYNONYMOUS_CODING	Vasc1	1	het	SNP	G	A	34	19	1.78947
Bd1	60436809		INTERGENIC	Vasc1	1	het	SNP	G	A	21	19	1.10526
Bd1	64899900		INTERGENIC	Vasc1	1	het	SNP	C	T	20	19	1.05263
Bd3	295598	Bradi3g00540	NON_SYNONYMOUS_CODING	Vasc1	3	het	SNP	G	A	37	18	2.05556
Bd3	918147	Bradi3g01440	NON_SYNONYMOUS_CODING	Vasc1	1	het	SNP	G	A	7	18	0.388889
Bd1	3391829	Bradi1g05100	NON_SYNONYMOUS_CODING	Vasc1	1	het	SNP	G	A	11	18	0.611111
Bd2	4809809		INTERGENIC	Vasc1	1	het	SNP	C	T	14	18	0.777778
Bd5	7383237		INTERGENIC	Vasc1	3	het	SNP	G	A	43	18	2.38889
Bd5	8449529	Bradi5g06390	INTRON	Vasc1	1	het	SNP	G	A	28	18	1.55556
Bd3	9023792		INTERGENIC	Vasc1	1	het	SNP	G	A	6	18	0.333333
Bd3	9200611	Bradi3g10934	NON_SYNONYMOUS_CODING	Vasc1	1	het	SNP	G	A	9	18	0.5
Bd4	9998791		INTERGENIC	Vasc1	1	het	SNP	G	A	12	18	0.666667
Bd3	10703858		INTERGENIC	Vasc1	1	het	SNP	G	A	12	18	0.666667
Bd3	10824675		INTERGENIC	Vasc1	1	het	SNP	G	A	26	18	1.44444
Bd5	11979375	Bradi5g08810	START_GAINED	Vasc1	1	het	SNP	G	A	25	18	1.38889
Bd5	12310294		INTERGENIC	Vasc1	1	het	SNP	G	A	22	18	1.22222
Bd2	12647098		INTERGENIC	Vasc1	1	het	SNP	C	T	17	18	0.944444
Bd1	12787125		INTERGENIC	Vasc1	1	het	SNP	C	T	11	18	0.611111
Bd3	16930876		INTERGENIC	Vasc1	1	het	SNP	C	T	13	18	0.722222
Bd4	18110433		INTERGENIC	Vasc1	1	het	SNP	G	A	26	18	1.44444
Bd1	18456193	Bradi1g22950	INTRON	Vasc1	1	het	SNP	G	A	26	18	1.44444
Bd4	20278160		INTERGENIC	Vasc1	1	het	SNP	G	A	16	18	0.888889
Bd3	20316369	Bradi3g21270	UTR_5_PRIME	Vasc1	1	het	SNP	G	A	20	18	1.11111
Bd3	20413195	Bradi3g21310	INTRON	Vasc1	1	het	SNP	G	A	21	18	1.16667
Bd4	20724166		INTERGENIC	Vasc1	3	het	SNP	C	A	50	18	2.77778
Bd4	20724188		INTERGENIC	Vasc1	3	het	SNP	G	T	44	18	2.44444
Bd5	20832065	Bradi5g17395	UTR_5_PRIME	Vasc1	3	het	SNP	G	A	38	18	2.11111
Bd5	21629859	Bradi5g18470	UTR_5_PRIME	Vasc1	1	het	SNP	G	A	14	18	0.777778
Bd4	22780724		INTERGENIC	Vasc1	1	het	SNP	G	A	20	18	1.11111
Bd2	23276736	Bradi2g25360	INTRON	Vasc1	1	het	SNP	G	A	27	18	1.5
Bd2	23822738		INTERGENIC	Vasc1	1	het	SNP	C	T	22	18	1.22222
Bd4	23995944		INTERGENIC	Vasc1	1	het	SNP	G	A	18	18	1
Bd1	24498502		INTERGENIC	Vasc1	1	het	SNP	C	T	19	18	1.05556
Bd5	25725200		INTERGENIC	Vasc1	1	het	SNP	C	T	13	18	0.722222
Bd1	26435114		INTERGENIC	Vasc1	1	het	SNP	G	A	17	18	0.944444
Bd4	26822098		INTERGENIC	Vasc1	1	het	SNP	G	A	21	18	1.16667
Bd3	26874876		INTERGENIC	Vasc1	1	het	SNP	G	A	7	18	0.388889
Bd3	27004259		INTERGENIC	Vasc1	1	het	SNP	G	A	21	18	1.16667
Bd4	27338199		INTERGENIC	Vasc1	1	het	SNP	G	A	12	18	0.666667
Bd5	28376655	Bradi5g27430	SYNONYMOUS_CODING	Vasc1	1	het	SNP	C	T	21	18	1.16667
Bd1	30521361	Bradi1g34844	SYNONYMOUS_CODING	Vasc1	1	het	SNP	G	A	11	18	0.611111
Bd1	32554257		INTERGENIC	Vasc1	1	het	SNP	G	A	10	18	0.555556
Bd1	32885328	Bradi1g36965	UTR_5_PRIME	Vasc1	1	het	SNP	G	A	28	18	1.55556
Bd1	34633429		INTERGENIC	Vasc1	1	het	SNP	G	A	10	18	0.555556
Bd4	35454040		INTERGENIC	Vasc1	1	het	SNP	G	A	30	18	1.66667
Bd3	36257675		INTERGENIC	Vasc1	1	het	SNP	C	T	35	18	1.94444
Bd4	36511856	Bradi4g30850	UTR_5_PRIME	Vasc1	1	het	SNP	G	A	22	18	1.22222
Bd1	36625407		INTERGENIC	Vasc1	1	het	SNP	G	A	9	18	0.5
Bd4	36796626		INTERGENIC	Vasc1	1	het	SNP	G	A	26	18	1.44444
Bd3	37117502	Bradi3g34980	INTRON	Vasc1	1	het	SNP	C	T	14	18	0.777778
Bd3	37679152		INTERGENIC	Vasc1	1	het	SNP	C	T	10	18	0.555556
Bd4	39788228	Bradi4g34220	INTRON	Vasc1	1	het	SNP	G	A	8	18	0.444444
Bd3	39838911		INTERGENIC	Vasc1	1	het	DEL	TTA	T	21	18	1.16667
Bd1	40259521	Bradi1g42795	UTR_3_PRIME	Vasc1	1	het	SNP	G	A	8	18	0.444444
Bd2	40579346		INTERGENIC	Vasc1	1	het	SNP	C	T	18	18	1
Bd1	41279619		INTERGENIC	Vasc1	1	het	SNP	G	A	16	18	0.888889
Bd2	44573782		INTERGENIC	Vasc1	1	het	SNP	G	A	25	18	1.38889
Bd2	45291216		INTERGENIC	Vasc1	1	het	SNP	G	A	32	18	1.77778
Bd3	47845921		INTERGENIC	Vasc1	1	het	SNP	G	A	28	18	1.55556
Bd3	48514566		INTERGENIC	Vasc1	1	het	SNP	G	A	29	18	1.61111
Bd2	53367171		INTERGENIC	Vasc1	1	het	SNP	G	A	33	18	1.83333
Bd1	53401539	Bradi1g54880	UTR_5_PRIME	Vasc1	1	het	SNP	G	A	25	18	1.38889
Bd2	54650074		INTERGENIC	Vasc1	1	het	SNP	G	A	35	18	1.94444
Bd2	58073537		INTERGENIC	Vasc1	1	het	SNP	G	A	11	18	0.611111
Bd2	58562921	Bradi2g61837	NON_SYNONYMOUS_CODING	Vasc1	1	het	SNP	C	T	9	18	0.5
Bd3	58673077	Bradi3g59800	INTRON	Vasc1	3	het	SNP	G	A	39	18	2.16667
Bd1	74592009	Bradi1g78330	NON_SYNONYMOUS_CODING	Vasc1	1	het	SNP	C	T	19	18	1.05556
Bd2	582634		INTERGENIC	Vasc1	1	het	SNP	C	T	32	17	1.88235
Bd5	1022701	Bradi5g01135	UTR_3_PRIME	Vasc1	1	het	SNP	G	A	31	17	1.82353
Bd2	1929209	Bradi2g02720	UTR_3_PRIME	Vasc1	1	het	SNP	C	T	24	17	1.41176
Bd1	2120693		INTERGENIC	Vasc1	1	het	SNP	C	T	23	17	1.35294
Bd1	2128493	Bradi1g03230	NON_SYNONYMOUS_CODING	Vasc1	1	het	SNP	C	T	30	17	1.76471
Bd4	2316063		INTERGENIC	Vasc1	1	het	SNP	G	A	19	17	1.11765
Bd3	2655145	Bradi3g03894	SYNONYMOUS_CODING	Vasc1	1	het	SNP	G	A	12	17	0.705882
Bd4	2840191		INTERGENIC	Vasc1	1	het	SNP	G	A	27	17	1.58824
Bd5	3576678		INTERGENIC	Vasc1	1	het	SNP	G	A	20	17	1.17647
Bd2	5124031		INTERGENIC	Vasc1	3	het	SNP	C	T	35	17	2.05882
Bd4	5147528	Bradi4g06160	SYNONYMOUS_CODING	Vasc1	1	het	SNP	G	A	16	17	0.941176
Bd5	5587884		INTERGENIC	Vasc1	1	het	SNP	G	A	30	17	1.76471
Bd1	5922476	Bradi1g08390	NON_SYNONYMOUS_CODING	Vasc1	1	het	SNP	C	T	25	17	1.47059
Bd5	6961660		INTERGENIC	Vasc1	1	het	SNP	G	A	28	17	1.64706
Bd3	6968460	Bradi3g08850	UTR_3_PRIME	Vasc1	1	het	SNP	G	A	25	17	1.47059
Bd5	7661877		INTERGENIC	Vasc1	1	het	SNP	G	A	31	17	1.82353
Bd3	7703014	Bradi3g09560	INTRON	Vasc1	3	het	SNP	G	A	39	17	2.29412
Bd5	8983299		INTERGENIC	Vasc1	3	het	SNP	G	A	41	17	2.41176
Bd5	11439536		INTERGENIC	Vasc1	1	het	SNP	C	T	25	17	1.47059
Bd1	12134861	Bradi1g15140	INTRON	Vasc1	1	het	SNP	G	A	28	17	1.64706
Bd1	13360298		INTERGENIC	Vasc1	1	het	SNP	G	A	12	17	0.705882
Bd5	14711739		INTERGENIC	Vasc1	1	het	SNP	G	T	28	17	1.64706
Bd2	15767512		INTERGENIC	Vasc1	1	het	SNP	C	T	20	17	1.17647
Bd3	16389471		INTERGENIC	Vasc1	1	het	SNP	G	A	27	17	1.58824
Bd1	16831235		INTERGENIC	Vasc1	1	het	SNP	C	T	14	17	0.823529
Bd2	16996906		INTERGENIC	Vasc1	1	het	SNP	C	T	11	17	0.647059
Bd3	17805468		INTERGENIC	Vasc1	3	het	SNP	G	A	38	17	2.23529
Bd4	17944909		INTERGENIC	Vasc1	1	het	SNP	G	A	14	17	0.823529
Bd2	18659871		INTERGENIC	Vasc1	1	het	SNP	C	T	20	17	1.17647
Bd3	21319555		INTERGENIC	Vasc1	1	het	SNP	C	T	15	17	0.882353
Bd4	22670251		INTERGENIC	Vasc1	1	het	SNP	G	A	9	17	0.529412
Bd2	23022285		INTERGENIC	Vasc1	1	het	SNP	C	T	19	17	1.11765
Bd4	23083921		INTERGENIC	Vasc1	1	het	SNP	G	A	10	17	0.588235
Bd4	23897703		INTERGENIC	Vasc1	1	het	SNP	G	A	28	17	1.64706
Bd3	25251403		INTERGENIC	Vasc1	3	het	SNP	C	T	66	17	3.88235
Bd5	26309755	Bradi5g24500	SYNONYMOUS_CODING	Vasc1	1	het	SNP	C	T	15	17	0.882353
Bd3	26565888		INTERGENIC	Vasc1	1	het	SNP	G	A	12	17	0.705882
Bd3	26648503		INTERGENIC	Vasc1	1	het	SNP	G	A	16	17	0.941176
Bd5	26895837		INTERGENIC	Vasc1	1	het	SNP	C	T	26	17	1.52941
Bd1	28507333		INTERGENIC	Vasc1	1	het	SNP	G	A	12	17	0.705882
Bd1	28525723		INTERGENIC	Vasc1	1	het	SNP	G	A	17	17	1
Bd4	29075032		INTERGENIC	Vasc1	1	het	SNP	G	A	24	17	1.41176
Bd2	29477023		INTERGENIC	Vasc1	1	het	SNP	C	T	12	17	0.705882
Bd2	29975092	Bradi2g30560	INTRON	Vasc1	1	het	SNP	C	T	25	17	1.47059
Bd4	30489359		INTERGENIC	Vasc1	1	het	SNP	G	A	16	17	0.941176
Bd3	31331344		INTERGENIC	Vasc1	3	het	SNP	A	G	44	17	2.58824
Bd3	31658021		INTERGENIC	Vasc1	1	het	SNP	G	A	15	17	0.882353
Bd2	31706088	Bradi2g31910	NON_SYNONYMOUS_CODING	Vasc1	1	het	SNP	C	T	18	17	1.05882
Bd1	31764804		INTERGENIC	Vasc1	1	het	SNP	G	A	18	17	1.05882
Bd2	32127433		INTERGENIC	Vasc1	1	het	SNP	C	T	13	17	0.764706
Bd3	35985987		INTERGENIC	Vasc1	1	het	SNP	C	T	25	17	1.47059
Bd2	36194012	Bradi2g36049	INTRON	Vasc1	1	het	SNP	C	T	18	17	1.05882
Bd1	36623378		INTERGENIC	Vasc1	1	het	SNP	G	A	9	17	0.529412
Bd4	36707065		INTERGENIC	Vasc1	1	het	SNP	G	A	15	17	0.882353
Bd4	37841663	Bradi4g32250	INTRON	Vasc1	3	het	SNP	G	A	43	17	2.52941
Bd1	37933483		INTERGENIC	Vasc1	1	het	SNP	G	A	32	17	1.88235
Bd4	38061625		INTERGENIC	Vasc1	1	het	SNP	G	A	21	17	1.23529
Bd2	39199674		INTERGENIC	Vasc1	1	het	SNP	C	T	29	17	1.70588
Bd2	39938451		INTERGENIC	Vasc1	1	het	SNP	C	T	15	17	0.882353
Bd1	41294711	Bradi1g43410	SYNONYMOUS_CODING	Vasc1	1	het	SNP	G	A	9	17	0.529412
Bd4	42180240	Bradi4g37046	INTRON	Vasc1	1	het	SNP	G	A	32	17	1.88235
Bd2	44492048		INTERGENIC	Vasc1	1	het	SNP	C	T	21	17	1.23529
Bd3	45080339		INTERGENIC	Vasc1	1	het	SNP	G	A	29	17	1.70588
Bd3	48178104		INTERGENIC	Vasc1	1	het	SNP	G	A	21	17	1.23529
Bd1	54587997	Bradi1g55840	INTRON	Vasc1	1	het	SNP	G	A	32	17	1.88235
Bd1	54818623		INTERGENIC	Vasc1	1	het	SNP	G	A	12	17	0.705882
Bd1	59611725		INTERGENIC	Vasc1	1	het	SNP	C	T	12	17	0.705882
Bd1	73763887		INTERGENIC	Vasc1	1	het	SNP	C	T	21	17	1.23529
Bd3	473251		INTERGENIC	Vasc1	1	het	SNP	G	A	12	16	0.75
Bd4	1305838	Bradi4g01990	NON_SYNONYMOUS_CODING	Vasc1	1	het	SNP	G	A	17	16	1.0625
Bd2	2373787		INTERGENIC	Vasc1	1	het	SNP	C	T	17	16	1.0625
Bd2	2860179		INTERGENIC	Vasc1	1	het	SNP	C	T	27	16	1.6875
Bd2	3301987		INTERGENIC	Vasc1	1	het	SNP	C	T	26	16	1.625
Bd5	3606653		INTERGENIC	Vasc1	1	het	SNP	G	A	32	16	2
Bd4	3722703	Bradi4g04495	SYNONYMOUS_CODING	Vasc1	1	het	SNP	G	A	22	16	1.375
Bd1	5287703	Bradi1g07540	NON_SYNONYMOUS_CODING	Vasc1	1	het	SNP	C	T	16	16	1
Bd5	7451535		INTERGENIC	Vasc1	1	het	SNP	G	A	13	16	0.8125
Bd4	7460866		INTERGENIC	Vasc1	1	het	SNP	G	A	18	16	1.125
Bd1	8826960	Bradi1g11870	NON_SYNONYMOUS_CODING	Vasc1	1	het	SNP	C	T	26	16	1.625
Bd4	9460568		INTERGENIC	Vasc1	1	het	SNP	G	A	11	16	0.6875
Bd4	10209301	Bradi4g10453	SYNONYMOUS_CODING	Vasc1	3	het	SNP	C	T	59	16	3.6875
Bd5	10687820		INTERGENIC	Vasc1	1	het	SNP	G	A	24	16	1.5
Bd2	12151962		INTERGENIC	Vasc1	1	het	SNP	C	T	22	16	1.375
Bd2	12694579		INTERGENIC	Vasc1	1	het	SNP	C	T	14	16	0.875
Bd1	12870736		INTERGENIC	Vasc1	1	het	SNP	G	A	20	16	1.25
Bd1	13199811		INTERGENIC	Vasc1	1	het	SNP	C	T	17	16	1.0625
Bd3	13590393	Bradi3g15301	START_GAINED	Vasc1	1	het	SNP	G	A	28	16	1.75
Bd5	14765935		INTERGENIC	Vasc1	1	het	SNP	G	A	18	16	1.125
Bd4	14989797		INTERGENIC	Vasc1	1	het	SNP	G	A	27	16	1.6875
Bd5	15945579		INTERGENIC	Vasc1	3	het	SNP	G	A	33	16	2.0625
Bd4	15973799		INTERGENIC	Vasc1	1	het	SNP	G	A	7	16	0.4375
Bd3	16263318	Bradi3g17857	NON_SYNONYMOUS_CODING	Vasc1	3	het	SNP	G	A	48	16	3
Bd4	16771405		INTERGENIC	Vasc1	1	het	SNP	G	A	10	16	0.625
Bd4	17285606		INTERGENIC	Vasc1	1	het	SNP	G	A	28	16	1.75
Bd1	17942610		INTERGENIC	Vasc1	1	het	SNP	G	A	21	16	1.3125
Bd4	19208213		INTERGENIC	Vasc1	1	het	SNP	G	A	15	16	0.9375
Bd4	19415359		INTERGENIC	Vasc1	1	het	SNP	G	A	29	16	1.8125
Bd3	20408662		INTERGENIC	Vasc1	1	het	SNP	G	A	19	16	1.1875
Bd4	23439707		INTERGENIC	Vasc1	3	het	SNP	G	A	36	16	2.25
Bd4	23658530		INTERGENIC	Vasc1	1	het	SNP	G	A	13	16	0.8125
Bd3	23677169		INTERGENIC	Vasc1	1	het	SNP	G	A	10	16	0.625
Bd4	23809002	Bradi4g20840	NON_SYNONYMOUS_CODING	Vasc1	1	het	SNP	G	A	21	16	1.3125
Bd3	24615702		INTERGENIC	Vasc1	1	het	SNP	G	A	7	16	0.4375
Bd2	26199705		INTERGENIC	Vasc1	1	het	SNP	C	T	17	16	1.0625
Bd1	26311892		INTERGENIC	Vasc1	1	het	SNP	G	A	25	16	1.5625
Bd4	26602684		INTERGENIC	Vasc1	1	het	SNP	A	G	25	16	1.5625
Bd5	26695101	Bradi5g25061	NON_SYNONYMOUS_CODING	Vasc1	1	het	SNP	C	T	20	16	1.25
Bd3	27114923		INTERGENIC	Vasc1	1	het	SNP	G	A	13	16	0.8125
Bd2	28052523		INTERGENIC	Vasc1	1	het	SNP	C	T	11	16	0.6875
Bd1	29151241		INTERGENIC	Vasc1	1	het	SNP	G	A	17	16	1.0625
Bd2	30813351		INTERGENIC	Vasc1	1	het	SNP	C	T	18	16	1.125
Bd2	30891197		INTERGENIC	Vasc1	1	het	SNP	C	T	19	16	1.1875
Bd2	31041518		INTERGENIC	Vasc1	1	het	SNP	C	T	21	16	1.3125
Bd3	31316002		INTERGENIC	Vasc1	1	het	SNP	G	A	21	16	1.3125
Bd3	31331333		INTERGENIC	Vasc1	3	het	SNP	C	T	42	16	2.625
Bd3	32702617	Bradi3g30765	INTRON	Vasc1	1	het	SNP	C	T	23	16	1.4375
Bd4	34086381		INTERGENIC	Vasc1	1	het	SNP	G	A	9	16	0.5625
Bd1	35461876		INTERGENIC	Vasc1	1	het	SNP	G	A	9	16	0.5625
Bd4	36307877		INTERGENIC	Vasc1	1	het	SNP	G	A	6	16	0.375
Bd2	37056548	Bradi2g36890	NON_SYNONYMOUS_CODING	Vasc1	1	het	SNP	C	T	19	16	1.1875
Bd1	38056945		INTERGENIC	Vasc1	3	het	SNP	C	T	58	16	3.625
Bd2	40682215		INTERGENIC	Vasc1	1	het	SNP	C	T	20	16	1.25
Bd4	41259924		INTERGENIC	Vasc1	3	het	SNP	G	A	36	16	2.25
Bd3	42139661		INTERGENIC	Vasc1	1	het	SNP	C	T	24	16	1.5
Bd1	42228055		INTERGENIC	Vasc1	1	het	SNP	G	A	32	16	2
Bd3	42423161	Bradi3g40510	NON_SYNONYMOUS_CODING	Vasc1	1	het	SNP	G	A	18	16	1.125
Bd2	44736976	Bradi2g44490	INTRON	Vasc1	1	het	SNP	C	T	32	16	2
Bd2	45010559		INTERGENIC	Vasc1	1	het	SNP	C	T	18	16	1.125
Bd3	46283754		INTERGENIC	Vasc1	1	het	SNP	G	A	13	16	0.8125
Bd4	47957234	Bradi4g44650	NON_SYNONYMOUS_CODING	Vasc1	1	het	SNP	G	A	18	16	1.125
Bd2	51357890	Bradi2g52070	INTRON	Vasc1	3	het	SNP	G	A	36	16	2.25
Bd1	52307651		INTERGENIC	Vasc1	1	het	SNP	G	A	24	16	1.5
Bd3	53748144		INTERGENIC	Vasc1	1	het	SNP	G	A	20	16	1.25
Bd4	816165	Bradi4g01290	NON_SYNONYMOUS_CODING	Vasc1	1	het	SNP	G	T	17	15	1.13333
Bd4	1510882		INTERGENIC	Vasc1	1	het	SNP	C	A	22	15	1.46667
Bd1	4145144	Bradi1g06200	UTR_5_PRIME	Vasc1	1	het	SNP	G	A	29	15	1.93333
Bd1	4423353		INTERGENIC	Vasc1	1	het	SNP	G	A	20	15	1.33333
Bd5	6950914		INTERGENIC	Vasc1	1	het	SNP	G	A	21	15	1.4
Bd5	8312677		INTERGENIC	Vasc1	1	het	SNP	G	A	7	15	0.466667
Bd4	8413135	Bradi4g09070	SYNONYMOUS_CODING	Vasc1	1	het	SNP	G	A	29	15	1.93333
Bd5	9927183		INTERGENIC	Vasc1	1	het	SNP	G	A	27	15	1.8
Bd2	10524931		INTERGENIC	Vasc1	1	het	SNP	C	T	15	15	1
Bd3	10615851		INTERGENIC	Vasc1	3	het	SNP	G	A	38	15	2.53333
Bd2	10639252	Bradi2g12280	UTR_3_PRIME	Vasc1	1	het	SNP	C	T	28	15	1.86667
Bd5	11430359	Bradi5g08560	INTRON	Vasc1	1	het	SNP	C	T	20	15	1.33333
Bd1	11732228		INTERGENIC	Vasc1	1	het	SNP	C	T	11	15	0.733333
Bd5	14387247		INTERGENIC	Vasc1	1	het	SNP	G	A	13	15	0.866667
Bd5	14779500		INTERGENIC	Vasc1	1	het	SNP	G	A	28	15	1.86667
Bd5	15045069	Bradi5g11340	SYNONYMOUS_CODING	Vasc1	1	het	SNP	G	A	27	15	1.8
Bd2	16281521		INTERGENIC	Vasc1	1	het	SNP	C	T	12	15	0.8
Bd2	16874348		INTERGENIC	Vasc1	1	het	SNP	C	T	25	15	1.66667
Bd2	18532112		INTERGENIC	Vasc1	1	het	SNP	C	T	16	15	1.06667
Bd4	18542217		INTERGENIC	Vasc1	1	het	SNP	G	A	13	15	0.866667
Bd2	18755357		INTERGENIC	Vasc1	1	het	SNP	C	T	22	15	1.46667
Bd5	18848269	Bradi5g15337	INTRON	Vasc1	1	het	SNP	G	A	19	15	1.26667
Bd4	19270453		INTERGENIC	Vasc1	1	het	SNP	G	A	25	15	1.66667
Bd2	19516018		INTERGENIC	Vasc1	1	het	SNP	G	A	20	15	1.33333
Bd4	19607583		INTERGENIC	Vasc1	1	het	SNP	G	A	16	15	1.06667
Bd4	20176349		INTERGENIC	Vasc1	1	het	SNP	G	A	4	15	0.266667
Bd4	20724138		INTERGENIC	Vasc1	3	het	SNP	C	A	50	15	3.33333
Bd1	20789702	Bradi1g25540	SYNONYMOUS_CODING	Vasc1	1	het	SNP	G	A	15	15	1
Bd3	20834910	Bradi3g21670	NON_SYNONYMOUS_CODING	Vasc1	3	het	SNP	C	T	31	15	2.06667
Bd2	21101612		INTERGENIC	Vasc1	1	het	SNP	G	A	25	15	1.66667
Bd3	21433124	Bradi3g22340	NON_SYNONYMOUS_CODING	Vasc1	1	het	SNP	C	T	28	15	1.86667
Bd2	21507143		INTERGENIC	Vasc1	1	het	SNP	G	A	24	15	1.6
Bd5	24293270	Bradi5g21550	INTRON	Vasc1	1	het	SNP	G	A	29	15	1.93333
Bd2	24370697		INTERGENIC	Vasc1	1	het	SNP	G	A	10	15	0.666667
Bd3	24890312		INTERGENIC	Vasc1	1	het	SNP	C	T	25	15	1.66667
Bd3	25872760		INTERGENIC	Vasc1	1	het	SNP	C	T	25	15	1.66667
Bd4	26745244		INTERGENIC	Vasc1	1	het	SNP	G	A	14	15	0.933333
Bd5	26931493		INTERGENIC	Vasc1	1	het	SNP	G	A	15	15	1
Bd3	27433558	Bradi3g26930	NON_SYNONYMOUS_CODING	Vasc1	1	het	SNP	C	T	19	15	1.26667
Bd4	27761812		INTERGENIC	Vasc1	1	het	SNP	G	A	10	15	0.666667
Bd3	29278966	Bradi3g28200	NON_SYNONYMOUS_CODING	Vasc1	1	het	SNP	C	T	28	15	1.86667
Bd2	29446574		INTERGENIC	Vasc1	1	het	SNP	C	T	17	15	1.13333
Bd1	29466779		INTERGENIC	Vasc1	1	het	SNP	G	A	27	15	1.8
Bd1	29569628		INTERGENIC	Vasc1	1	het	SNP	G	A	12	15	0.8
Bd2	30379564		INTERGENIC	Vasc1	1	het	SNP	C	T	7	15	0.466667
Bd2	30740033		INTERGENIC	Vasc1	1	het	SNP	C	A	10	15	0.666667
Bd4	30838181	Bradi4g25540	NON_SYNONYMOUS_CODING	Vasc1	1	het	SNP	G	A	21	15	1.4
Bd2	31179984		INTERGENIC	Vasc1	1	het	SNP	C	T	18	15	1.2
Bd4	32270847		INTERGENIC	Vasc1	1	het	SNP	G	A	18	15	1.2
Bd3	33122014		INTERGENIC	Vasc1	1	het	SNP	C	T	12	15	0.8
Bd3	34684449		INTERGENIC	Vasc1	1	het	SNP	C	T	26	15	1.73333
Bd4	34861879		INTERGENIC	Vasc1	1	het	SNP	G	A	12	15	0.8
Bd4	34887637		INTERGENIC	Vasc1	1	het	SNP	G	A	14	15	0.933333
Bd1	36294237		INTERGENIC	Vasc1	1	het	SNP	G	A	23	15	1.53333
Bd4	37158502		INTERGENIC	Vasc1	1	het	SNP	G	A	25	15	1.66667
Bd1	38158659		INTERGENIC	Vasc1	1	het	SNP	G	A	13	15	0.866667
Bd1	38669550	Bradi1g41825	NON_SYNONYMOUS_CODING	Vasc1	1	het	SNP	G	A	8	15	0.533333
Bd2	39720891	Bradi2g40000	NON_SYNONYMOUS_CODING	Vasc1	1	het	SNP	C	T	17	15	1.13333
Bd4	40315210		INTERGENIC	Vasc1	3	het	SNP	G	A	31	15	2.06667
Bd1	42787902		INTERGENIC	Vasc1	3	het	SNP	G	A	33	15	2.2
Bd1	42838717	Bradi1g44510	INTRON	Vasc1	3	het	SNP	G	A	32	15	2.13333
Bd2	46525747		INTERGENIC	Vasc1	1	het	SNP	G	A	20	15	1.33333
Bd4	47095430		INTERGENIC	Vasc1	1	het	SNP	G	A	27	15	1.8
Bd2	50353525		INTERGENIC	Vasc1	1	het	SNP	G	A	19	15	1.26667
Bd1	50590712		INTERGENIC	Vasc1	3	het	SNP	G	A	37	15	2.46667
Bd3	51507400	Bradi3g50600	NON_SYNONYMOUS_CODING	Vasc1	1	het	SNP	G	A	20	15	1.33333
Bd2	51681987		INTERGENIC	Vasc1	3	het	SNP	G	A	35	15	2.33333
Bd3	51795117		INTERGENIC	Vasc1	1	het	SNP	G	A	14	15	0.933333
Bd3	56777760	Bradi3g57370	NON_SYNONYMOUS_CODING	Vasc1	1	het	SNP	G	A	14	15	0.933333
Bd3	57580093		INTERGENIC	Vasc1	1	het	SNP	G	A	6	15	0.4
Bd1	59449774		INTERGENIC	Vasc1	1	het	SNP	C	T	9	15	0.6
Bd1	65568438		INTERGENIC	Vasc1	1	het	SNP	C	T	8	15	0.533333
Bd3	1660101	Bradi3g02707	NON_SYNONYMOUS_CODING	Vasc1	1	het	SNP	G	A	13	14	0.928571
Bd4	3779276	Bradi4g04567	UTR_5_PRIME	Vasc1	1	het	SNP	G	A	26	14	1.85714
Bd3	4089277	Bradi3g05730	NON_SYNONYMOUS_CODING	Vasc1	1	het	SNP	G	A	14	14	1
Bd5	5745049		INTERGENIC	Vasc1	1	het	SNP	G	A	18	14	1.28571
Bd3	7409384	Bradi3g09280	INTRON	Vasc1	3	het	SNP	G	A	39	14	2.78571
Bd2	7678926		INTERGENIC	Vasc1	1	het	SNP	C	T	20	14	1.42857
Bd4	7862962	Bradi4g08727	UTR_5_PRIME	Vasc1	1	het	SNP	G	A	10	14	0.714286
Bd2	8153450		INTERGENIC	Vasc1	1	het	SNP	C	T	11	14	0.785714
Bd2	9512265		INTERGENIC	Vasc1	1	het	SNP	C	T	17	14	1.21429
Bd5	9916870		INTERGENIC	Vasc1	1	het	SNP	G	A	28	14	2
Bd1	10407181		INTERGENIC	Vasc1	3	het	SNP	G	A	32	14	2.28571
Bd2	11313396		INTERGENIC	Vasc1	1	het	SNP	C	T	18	14	1.28571
Bd1	11846002	Bradi1g14877	INTRON	Vasc1	1	het	SNP	G	A	26	14	1.85714
Bd2	12501699		INTERGENIC	Vasc1	3	het	SNP	C	T	33	14	2.35714
Bd5	12704647	Bradi5g09334	UTR_5_PRIME	Vasc1	3	het	SNP	G	A	30	14	2.14286
Bd5	12810058		INTERGENIC	Vasc1	1	het	SNP	G	A	11	14	0.785714
Bd5	16824207		INTERGENIC	Vasc1	1	het	SNP	G	A	7	14	0.5
Bd1	16960150	Bradi1g21050	SYNONYMOUS_CODING	Vasc1	1	het	SNP	G	A	27	14	1.92857
Bd1	18235757	Bradi1g22690	INTRON	Vasc1	1	het	SNP	G	A	13	14	0.928571
Bd2	19573531		INTERGENIC	Vasc1	1	het	SNP	G	A	21	14	1.5
Bd1	20419505		INTERGENIC	Vasc1	1	het	SNP	G	A	17	14	1.21429
Bd5	20833923		INTERGENIC	Vasc1	1	het	SNP	G	A	23	14	1.64286
Bd1	21105946		INTERGENIC	Vasc1	1	het	SNP	C	T	15	14	1.07143
Bd1	21141975	Bradi1g26020	NON_SYNONYMOUS_CODING	Vasc1	1	het	SNP	C	T	27	14	1.92857
Bd2	21343234	Bradi2g23696	INTRON	Vasc1	1	het	SNP	C	T	11	14	0.785714
Bd5	21468880		INTERGENIC	Vasc1	1	het	SNP	G	A	16	14	1.14286
Bd4	21813122		INTERGENIC	Vasc1	1	het	SNP	G	A	7	14	0.5
Bd2	23502047	Bradi2g25460	NON_SYNONYMOUS_CODING	Vasc1	1	het	SNP	G	A	22	14	1.57143
Bd3	23518381		INTERGENIC	Vasc1	1	het	SNP	G	A	16	14	1.14286
Bd3	23634865		INTERGENIC	Vasc1	1	het	SNP	G	A	9	14	0.642857
Bd5	24436112		INTERGENIC	Vasc1	1	het	SNP	G	A	22	14	1.57143
Bd2	24995680		INTERGENIC	Vasc1	1	het	SNP	C	T	9	14	0.642857
Bd5	25105849	Bradi5g22660	SYNONYMOUS_CODING	Vasc1	1	het	SNP	C	T	19	14	1.35714
Bd3	26223511		INTERGENIC	Vasc1	1	het	SNP	C	T	18	14	1.28571
Bd3	26993266		INTERGENIC	Vasc1	1	het	SNP	G	A	11	14	0.785714
Bd3	27789569		INTERGENIC	Vasc1	1	het	SNP	G	A	8	14	0.571429
Bd3	29164661		INTERGENIC	Vasc1	1	het	SNP	G	A	8	14	0.571429
Bd2	29601169		INTERGENIC	Vasc1	1	het	SNP	C	T	14	14	1
Bd1	30572550	Bradi1g34900	SYNONYMOUS_CODING	Vasc1	1	het	SNP	G	A	20	14	1.42857
Bd1	31005758		INTERGENIC	Vasc1	1	het	SNP	G	A	14	14	1
Bd4	31103677	Bradi4g25900	SYNONYMOUS_CODING	Vasc1	1	het	SNP	G	A	17	14	1.21429
Bd2	31673822		INTERGENIC	Vasc1	1	het	SNP	C	T	12	14	0.857143
Bd2	33120861		INTERGENIC	Vasc1	1	het	SNP	C	T	19	14	1.35714
Bd1	33163818		INTERGENIC	Vasc1	1	het	SNP	G	A	8	14	0.571429
Bd3	33668869		INTERGENIC	Vasc1	1	het	SNP	C	T	22	14	1.57143
Bd1	37376992		INTERGENIC	Vasc1	1	het	SNP	G	A	13	14	0.928571
Bd3	37968971		INTERGENIC	Vasc1	1	het	SNP	C	A	15	14	1.07143
Bd2	41734257		INTERGENIC	Vasc1	1	het	SNP	C	T	18	14	1.28571
Bd4	42354910		INTERGENIC	Vasc1	1	het	SNP	G	A	25	14	1.78571
Bd2	43138985		INTERGENIC	Vasc1	1	het	SNP	C	T	9	14	0.642857
Bd1	44293472		INTERGENIC	Vasc1	1	het	SNP	G	A	6	14	0.428571
Bd3	46903660	Bradi3g45196	UTR_3_PRIME	Vasc1	1	het	SNP	G	A	13	14	0.928571
Bd3	47718360		INTERGENIC	Vasc1	1	het	SNP	G	A	24	14	1.71429
Bd2	50577493		INTERGENIC	Vasc1	3	het	SNP	G	A	31	14	2.21429
Bd3	50841488		INTERGENIC	Vasc1	1	het	SNP	G	A	21	14	1.5
Bd1	51381718		INTERGENIC	Vasc1	3	het	SNP	G	A	35	14	2.5
Bd2	53821931	Bradi2g55380	NON_SYNONYMOUS_CODING	Vasc1	1	het	SNP	G	A	28	14	2
Bd3	54253713		INTERGENIC	Vasc1	1	het	SNP	G	A	23	14	1.64286
Bd3	56058483	Bradi3g56390	SYNONYMOUS_CODING	Vasc1	1	het	SNP	G	A	17	14	1.21429
Bd1	65434652		INTERGENIC	Vasc1	1	het	SNP	G	A	15	14	1.07143
Bd1	70467547	Bradi1g72517	SYNONYMOUS_CODING	Vasc1	1	het	SNP	G	A	13	14	0.928571
Bd1	71338918	Bradi1g73619	SYNONYMOUS_CODING	Vasc1	1	het	SNP	C	T	9	14	0.642857
Bd2	609020		INTERGENIC	Vasc1	1	het	SNP	C	T	21	13	1.61538
Bd1	2034588	Bradi1g03063	NON_SYNONYMOUS_CODING	Vasc1	3	het	SNP	C	T	32	13	2.46154
Bd3	5006867	Bradi3g06780	NON_SYNONYMOUS_CODING	Vasc1	1	het	SNP	G	A	20	13	1.53846
Bd3	6374804		INTERGENIC	Vasc1	3	het	SNP	G	A	37	13	2.84615
Bd5	6649985		INTERGENIC	Vasc1	1	het	SNP	G	A	16	13	1.23077
Bd3	7396107		INTERGENIC	Vasc1	3	het	SNP	G	A	41	13	3.15385
Bd3	7808163		INTERGENIC	Vasc1	3	het	SNP	G	A	33	13	2.53846
Bd5	9233833		INTERGENIC	Vasc1	3	het	SNP	G	A	28	13	2.15385
Bd1	10206571	Bradi1g13430	INTRON	Vasc1	1	het	SNP	G	A	24	13	1.84615
Bd2	10396202		INTERGENIC	Vasc1	3	het	SNP	C	T	28	13	2.15385
Bd1	10618920		INTERGENIC	Vasc1	1	het	SNP	G	A	15	13	1.15385
Bd5	11229607		INTERGENIC	Vasc1	3	het	SNP	C	T	38	13	2.92308
Bd4	11894238		INTERGENIC	Vasc1	3	het	SNP	G	A	32	13	2.46154
Bd2	12782374		INTERGENIC	Vasc1	3	het	SNP	C	T	40	13	3.07692
Bd4	13026425		INTERGENIC	Vasc1	1	het	SNP	G	A	16	13	1.23077
Bd1	13321708		INTERGENIC	Vasc1	1	het	SNP	G	A	20	13	1.53846
Bd1	14374515		INTERGENIC	Vasc1	3	het	SNP	G	A	34	13	2.61538
Bd3	14567449		INTERGENIC	Vasc1	3	het	SNP	G	A	34	13	2.61538
Bd5	14581405	Bradi5g10950	INTRON	Vasc1	3	het	SNP	G	A	36	13	2.76923
Bd5	14907905		INTERGENIC	Vasc1	1	het	SNP	G	A	23	13	1.76923
Bd2	15315958	Bradi2g17192	NON_SYNONYMOUS_CODING	Vasc1	1	het	SNP	C	T	23	13	1.76923
Bd4	16430919		INTERGENIC	Vasc1	1	het	SNP	G	A	19	13	1.46154
Bd5	18527526		INTERGENIC	Vasc1	1	het	SNP	G	A	14	13	1.07692
Bd2	18556379	Bradi2g21182	UTR_5_PRIME	Vasc1	1	het	SNP	C	T	18	13	1.38462
Bd3	19716707		INTERGENIC	Vasc1	1	het	SNP	C	T	13	13	1
Bd3	19929713		INTERGENIC	Vasc1	1	het	SNP	G	A	16	13	1.23077
Bd2	20445806	Bradi2g22911	INTRON	Vasc1	3	het	SNP	G	A	54	13	4.15385
Bd3	22512236		INTERGENIC	Vasc1	1	het	SNP	C	T	21	13	1.61538
Bd1	22701355		INTERGENIC	Vasc1	1	het	SNP	G	A	13	13	1
Bd2	23780376		INTERGENIC	Vasc1	1	het	SNP	C	T	17	13	1.30769
Bd2	23809499		INTERGENIC	Vasc1	1	het	SNP	C	T	19	13	1.46154
Bd2	23819148		INTERGENIC	Vasc1	3	het	SNP	G	A	31	13	2.38462
Bd3	23987947		INTERGENIC	Vasc1	3	het	SNP	C	T	30	13	2.30769
Bd3	26161016		INTERGENIC	Vasc1	3	het	SNP	C	T	28	13	2.15385
Bd4	27544715	Bradi4g23070	NON_SYNONYMOUS_CODING	Vasc1	1	het	SNP	G	A	17	13	1.30769
Bd3	27584480		INTERGENIC	Vasc1	1	het	SNP	C	T	13	13	1
Bd2	27815650		INTERGENIC	Vasc1	1	het	SNP	C	T	11	13	0.846154
Bd1	27828063	Bradi1g32420	NON_SYNONYMOUS_CODING	Vasc1	3	het	SNP	G	A	38	13	2.92308
Bd2	27873658		INTERGENIC	Vasc1	1	het	SNP	C	T	19	13	1.46154
Bd2	28666125		INTERGENIC	Vasc1	1	het	SNP	C	T	8	13	0.615385
Bd2	28768461		INTERGENIC	Vasc1	1	het	SNP	C	T	8	13	0.615385
Bd3	29012261		INTERGENIC	Vasc1	1	het	SNP	G	A	13	13	1
Bd2	29754206		INTERGENIC	Vasc1	1	het	SNP	C	T	12	13	0.923077
Bd2	30357374		INTERGENIC	Vasc1	1	het	SNP	C	T	9	13	0.692308
Bd1	31305948		INTERGENIC	Vasc1	1	het	SNP	G	A	17	13	1.30769
Bd3	31331310		INTERGENIC	Vasc1	3	het	SNP	G	C	38	13	2.92308
Bd2	31370631	Bradi2g31693	UTR_3_PRIME	Vasc1	1	het	SNP	C	T	10	13	0.769231
Bd4	32250983		INTERGENIC	Vasc1	1	het	SNP	G	A	15	13	1.15385
Bd3	32806791	Bradi3g30820	SYNONYMOUS_CODING	Vasc1	1	het	SNP	C	T	11	13	0.846154
Bd1	32875456		INTERGENIC	Vasc1	1	het	SNP	G	A	21	13	1.61538
Bd1	35021628		INTERGENIC	Vasc1	3	het	SNP	G	A	28	13	2.15385
Bd4	36267785		INTERGENIC	Vasc1	1	het	SNP	G	A	14	13	1.07692
Bd1	36344526		INTERGENIC	Vasc1	1	het	SNP	G	A	26	13	2
Bd4	38029612	Bradi4g32460	UTR_3_PRIME	Vasc1	1	het	SNP	G	A	24	13	1.84615
Bd1	39434049		INTERGENIC	Vasc1	1	het	SNP	G	A	20	13	1.53846
Bd4	40270788	Bradi4g34860	INTRON	Vasc1	3	het	SNP	G	A	32	13	2.46154
Bd4	40343652		INTERGENIC	Vasc1	1	het	SNP	G	T	7	13	0.538462
Bd4	40805680		INTERGENIC	Vasc1	3	het	SNP	G	A	33	13	2.53846
Bd3	40863634		INTERGENIC	Vasc1	1	het	SNP	C	T	8	13	0.615385
Bd2	41156447	Bradi2g41093	NON_SYNONYMOUS_CODING	Vasc1	1	het	SNP	C	T	8	13	0.615385
Bd4	42027569	Bradi4g36928	INTRON	Vasc1	3	het	SNP	G	A	34	13	2.61538
Bd4	44434468	Bradi4g39970	SYNONYMOUS_CODING	Vasc1	3	het	SNP	G	A	35	13	2.69231
Bd3	45098689		INTERGENIC	Vasc1	1	het	SNP	G	A	24	13	1.84615
Bd1	50977550	Bradi1g52540	INTRON	Vasc1	3	het	SNP	G	A	35	13	2.69231
Bd2	51297219	Bradi2g51990	NON_SYNONYMOUS_CODING	Vasc1	1	het	SNP	G	A	22	13	1.69231
Bd2	51313940		INTERGENIC	Vasc1	1	het	SNP	G	A	22	13	1.69231
Bd2	54500075		INTERGENIC	Vasc1	3	het	SNP	G	A	34	13	2.61538
Bd1	54553399		INTERGENIC	Vasc1	3	het	SNP	G	A	39	13	3
Bd3	54573845	Bradi3g54320	UTR_3_PRIME	Vasc1	1	het	SNP	G	A	12	13	0.923077
Bd2	54981073	Bradi2g56938	NON_SYNONYMOUS_CODING	Vasc1	1	het	SNP	G	A	19	13	1.46154
Bd2	55715641		INTERGENIC	Vasc1	3	het	SNP	G	A	29	13	2.23077
Bd3	56743599		INTERGENIC	Vasc1	3	het	SNP	G	A	45	13	3.46154
Bd3	57638303	Bradi3g58310	SYNONYMOUS_CODING	Vasc1	1	het	SNP	G	A	26	13	2
Bd2	58494986	Bradi2g61717	INTRON	Vasc1	1	het	SNP	C	T	10	13	0.769231
Bd1	63012431		INTERGENIC	Vasc1	1	het	SNP	C	T	18	13	1.38462
Bd1	68735251	Bradi1g70057	SPLICE_SITE_ACCEPTOR	Vasc1	3	het	SNP	G	A	43	13	3.30769
Bd1	70726397	Bradi1g72875	NON_SYNONYMOUS_CODING	Vasc1	3	het	SNP	G	A	46	13	3.53846
Bd4	620056		INTERGENIC	Vasc1	1	het	SNP	G	A	9	12	0.75
Bd5	2854656		INTERGENIC	Vasc1	1	het	SNP	G	A	13	12	1.08333
Bd4	3772535	Bradi4g04550	SYNONYMOUS_CODING	Vasc1	1	het	SNP	G	A	19	12	1.58333
Bd5	4117870		INTERGENIC	Vasc1	3	het	SNP	G	A	30	12	2.5
Bd3	8214682	Bradi3g10044	NON_SYNONYMOUS_CODING	Vasc1	3	het	SNP	G	A	26	12	2.16667
Bd3	9320979		INTERGENIC	Vasc1	1	het	SNP	G	A	16	12	1.33333
Bd5	11524517		INTERGENIC	Vasc1	1	het	SNP	G	A	14	12	1.16667
Bd2	12881144	Bradi2g14290	INTRON	Vasc1	1	het	SNP	C	T	22	12	1.83333
Bd2	13896181	Bradi2g15690	NON_SYNONYMOUS_CODING	Vasc1	1	het	SNP	C	T	12	12	1
Bd4	14261176	Bradi4g13807	NON_SYNONYMOUS_CODING	Vasc1	1	het	SNP	G	A	18	12	1.5
Bd5	14339530		INTERGENIC	Vasc1	1	het	SNP	G	A	20	12	1.66667
Bd5	14446596		INTERGENIC	Vasc1	3	het	SNP	G	A	43	12	3.58333
Bd3	14526842		INTERGENIC	Vasc1	1	het	SNP	G	A	12	12	1
Bd4	15205562		INTERGENIC	Vasc1	3	het	SNP	G	A	27	12	2.25
Bd5	16495381		INTERGENIC	Vasc1	1	het	SNP	G	A	8	12	0.666667
Bd4	18768938		INTERGENIC	Vasc1	1	het	SNP	G	A	21	12	1.75
Bd4	18896571		INTERGENIC	Vasc1	1	het	SNP	G	A	21	12	1.75
Bd1	18973507		INTERGENIC	Vasc1	1	het	SNP	C	T	11	12	0.916667
Bd2	20188031		INTERGENIC	Vasc1	3	het	SNP	G	A	26	12	2.16667
Bd4	20724210		INTERGENIC	Vasc1	3	het	SNP	A	T	49	12	4.08333
Bd3	23011824		INTERGENIC	Vasc1	1	het	SNP	G	A	17	12	1.41667
Bd2	23179244		INTERGENIC	Vasc1	1	het	SNP	G	A	10	12	0.833333
Bd2	23179367		INTERGENIC	Vasc1	1	het	SNP	G	A	14	12	1.16667
Bd5	23605065		INTERGENIC	Vasc1	1	het	SNP	G	A	23	12	1.91667
Bd5	24721828		INTERGENIC	Vasc1	1	het	SNP	G	T	14	12	1.16667
Bd3	25872812		INTERGENIC	Vasc1	1	het	SNP	C	T	17	12	1.41667
Bd4	26246255		INTERGENIC	Vasc1	1	het	SNP	G	A	20	12	1.66667
Bd2	26591208		INTERGENIC	Vasc1	3	het	SNP	C	T	28	12	2.33333
Bd2	26874698		INTERGENIC	Vasc1	1	het	SNP	C	T	7	12	0.583333
Bd3	27788469		INTERGENIC	Vasc1	1	het	SNP	C	T	15	12	1.25
Bd4	28958887		INTERGENIC	Vasc1	3	het	SNP	G	A	29	12	2.41667
Bd3	29368035		INTERGENIC	Vasc1	1	het	SNP	C	T	11	12	0.916667
Bd2	29778874		INTERGENIC	Vasc1	1	het	SNP	C	T	16	12	1.33333
Bd4	30362650		INTERGENIC	Vasc1	1	het	SNP	G	A	14	12	1.16667
Bd2	30948199		INTERGENIC	Vasc1	1	het	SNP	C	T	14	12	1.16667
Bd1	32286330		INTERGENIC	Vasc1	3	het	SNP	G	A	26	12	2.16667
Bd4	33442638	Bradi4g28222	NON_SYNONYMOUS_CODING	Vasc1	3	het	SNP	G	A	39	12	3.25
Bd3	34217567		INTERGENIC	Vasc1	1	het	SNP	C	T	22	12	1.83333
Bd3	34318119		INTERGENIC	Vasc1	1	het	SNP	C	T	22	12	1.83333
Bd2	34834103	Bradi2g34986	INTRON	Vasc1	1	het	SNP	C	T	12	12	1
Bd3	34871374		INTERGENIC	Vasc1	1	het	SNP	C	T	17	12	1.41667
Bd4	35155792	Bradi4g29700	INTRON	Vasc1	3	het	SNP	G	A	26	12	2.16667
Bd4	35451457		INTERGENIC	Vasc1	1	het	SNP	G	A	19	12	1.58333
Bd3	35908560		INTERGENIC	Vasc1	3	het	SNP	C	A	40	12	3.33333
Bd3	36637922	Bradi3g34510	SYNONYMOUS_CODING	Vasc1	1	het	SNP	C	T	13	12	1.08333
Bd1	37480732		INTERGENIC	Vasc1	3	het	SNP	G	A	28	12	2.33333
Bd2	37718145		INTERGENIC	Vasc1	3	het	SNP	C	T	29	12	2.41667
Bd1	38299040		INTERGENIC	Vasc1	3	het	SNP	G	A	29	12	2.41667
Bd3	38932952		INTERGENIC	Vasc1	1	het	SNP	C	T	18	12	1.5
Bd4	39199597		INTERGENIC	Vasc1	3	het	SNP	G	A	34	12	2.83333
Bd1	41275552		INTERGENIC	Vasc1	1	het	SNP	G	A	11	12	0.916667
Bd3	43268865		INTERGENIC	Vasc1	1	het	SNP	G	A	13	12	1.08333
Bd4	43388352	Bradi4g38591	NON_SYNONYMOUS_CODING	Vasc1	3	het	SNP	G	A	42	12	3.5
Bd1	44749520		INTERGENIC	Vasc1	3	het	SNP	G	A	30	12	2.5
Bd2	44813035		INTERGENIC	Vasc1	1	het	SNP	C	T	12	12	1
Bd4	47207192	Bradi4g43620	INTRON	Vasc1	3	het	SNP	G	A	28	12	2.33333
Bd2	47247830		INTERGENIC	Vasc1	1	het	SNP	G	A	11	12	0.916667
Bd3	55403167	Bradi3g55385	NON_SYNONYMOUS_CODING	Vasc1	1	het	SNP	G	T	20	12	1.66667
Bd1	65568524		INTERGENIC	Vasc1	1	het	SNP	C	T	11	12	0.916667
Bd1	72275428	Bradi1g75050	INTRON	Vasc1	3	het	SNP	G	A	28	12	2.33333
Bd1	47479		INTERGENIC	Vasc1	3	het	SNP	C	T	36	11	3.27273
Bd4	4873984	Bradi4g05870	NON_SYNONYMOUS_CODING	Vasc1	1	het	SNP	G	A	22	11	2
Bd5	5304750		INTERGENIC	Vasc1	3	het	SNP	G	A	26	11	2.36364
Bd5	8726194	Bradi5g06628	UTR_5_PRIME	Vasc1	1	het	SNP	G	A	15	11	1.36364
Bd4	13032683		INTERGENIC	Vasc1	1	het	SNP	G	A	14	11	1.27273
Bd2	13234776		INTERGENIC	Vasc1	1	het	SNP	C	T	21	11	1.90909
Bd2	14232843	Bradi2g16180	NON_SYNONYMOUS_CODING	Vasc1	3	het	SNP	C	T	23	11	2.09091
Bd3	14591903	Bradi3g16377	INTRON	Vasc1	1	het	SNP	G	A	22	11	2
Bd2	15410884		INTERGENIC	Vasc1	1	het	SNP	C	T	14	11	1.27273
Bd2	15702821		INTERGENIC	Vasc1	1	het	SNP	C	T	13	11	1.18182
Bd1	16459742		INTERGENIC	Vasc1	1	het	SNP	G	A	21	11	1.90909
Bd4	20177876		INTERGENIC	Vasc1	1	het	SNP	G	A	13	11	1.18182
Bd2	23189461		INTERGENIC	Vasc1	1	het	SNP	G	A	14	11	1.27273
Bd3	23387467	Bradi3g23759	NON_SYNONYMOUS_CODING	Vasc1	1	het	SNP	C	T	15	11	1.36364
Bd2	23856317		INTERGENIC	Vasc1	1	het	SNP	C	T	8	11	0.727273
Bd3	24901067		INTERGENIC	Vasc1	1	het	SNP	C	T	12	11	1.09091
Bd3	25050201		INTERGENIC	Vasc1	1	het	SNP	G	A	18	11	1.63636
Bd5	25679281		INTERGENIC	Vasc1	3	het	SNP	C	T	34	11	3.09091
Bd2	29285329		INTERGENIC	Vasc1	1	het	SNP	C	T	13	11	1.18182
Bd3	30488184		INTERGENIC	Vasc1	3	het	SNP	C	T	34	11	3.09091
Bd2	32409054		INTERGENIC	Vasc1	1	het	SNP	C	T	20	11	1.81818
Bd1	33899166		INTERGENIC	Vasc1	1	het	SNP	G	A	7	11	0.636364
Bd1	34414797	Bradi1g38117	INTRON	Vasc1	1	het	SNP	G	A	14	11	1.27273
Bd2	34488654		INTERGENIC	Vasc1	1	het	SNP	C	T	14	11	1.27273
Bd4	35228547		INTERGENIC	Vasc1	3	het	SNP	G	A	23	11	2.09091
Bd1	37908997	Bradi1g41361	NON_SYNONYMOUS_CODING	Vasc1	1	het	SNP	G	A	13	11	1.18182
Bd4	38050717	Bradi4g32500	INTRON	Vasc1	3	het	SNP	G	A	31	11	2.81818
Bd4	38474582		INTERGENIC	Vasc1	3	het	SNP	G	A	31	11	2.81818
Bd3	39951685	Bradi3g37680	INTRON	Vasc1	1	het	SNP	C	T	13	11	1.18182
Bd3	39965772		INTERGENIC	Vasc1	1	het	SNP	C	T	22	11	2
Bd3	40151234		INTERGENIC	Vasc1	1	het	SNP	C	T	14	11	1.27273
Bd3	42900467	Bradi3g41200	INTRON	Vasc1	3	het	SNP	C	T	23	11	2.09091
Bd4	43349241		INTERGENIC	Vasc1	1	het	SNP	G	A	21	11	1.90909
Bd1	43603306	Bradi1g45230	INTRON	Vasc1	1	het	SNP	G	A	19	11	1.72727
Bd2	44891982		INTERGENIC	Vasc1	3	het	SNP	G	A	25	11	2.27273
Bd4	47180675		INTERGENIC	Vasc1	3	het	SNP	G	A	31	11	2.81818
Bd2	51048838		INTERGENIC	Vasc1	3	het	SNP	G	A	38	11	3.45455
Bd2	53445155	Bradi2g54850	INTRON	Vasc1	3	het	SNP	G	A	31	11	2.81818
Bd1	63151473		INTERGENIC	Vasc1	1	het	SNP	G	A	16	11	1.45455
Bd1	1527094	Bradi1g02253	UTR_3_PRIME	Vasc1	3	het	SNP	C	T	25	10	2.5
Bd5	1679752		INTERGENIC	Vasc1	1	het	SNP	G	A	11	10	1.1
Bd5	2894546		INTERGENIC	Vasc1	1	het	SNP	G	A	8	10	0.8
Bd5	3787229		INTERGENIC	Vasc1	3	het	SNP	G	A	33	10	3.3
Bd5	6178219		INTERGENIC	Vasc1	1	het	SNP	G	A	20	10	2
Bd2	6571675	Bradi2g08174	INTRON	Vasc1	1	het	SNP	C	T	12	10	1.2
Bd2	7102553	Bradi2g08743	START_GAINED	Vasc1	3	het	SNP	C	T	29	10	2.9
Bd3	9203295		INTERGENIC	Vasc1	3	het	SNP	C	T	27	10	2.7
Bd2	9947620		INTERGENIC	Vasc1	3	het	SNP	C	T	21	10	2.1
Bd1	11077965		INTERGENIC	Vasc1	3	het	SNP	G	T	44	10	4.4
Bd3	14092975		INTERGENIC	Vasc1	1	het	SNP	G	A	5	10	0.5
Bd5	15257058		INTERGENIC	Vasc1	1	het	SNP	G	A	11	10	1.1
Bd5	17233501	Bradi5g13560	NON_SYNONYMOUS_CODING	Vasc1	3	het	SNP	G	A	21	10	2.1
Bd3	19303160	Bradi3g20187	NON_SYNONYMOUS_CODING	Vasc1	1	het	SNP	C	T	13	10	1.3
Bd4	19546219		INTERGENIC	Vasc1	1	het	SNP	G	A	14	10	1.4
Bd4	19619908		INTERGENIC	Vasc1	1	het	SNP	G	A	14	10	1.4
Bd1	19662372		INTERGENIC	Vasc1	1	het	SNP	C	T	7	10	0.7
Bd2	19683974		INTERGENIC	Vasc1	3	het	SNP	G	T	23	10	2.3
Bd5	20344202		INTERGENIC	Vasc1	3	het	SNP	G	A	23	10	2.3
Bd4	20430914	Bradi4g18320	INTRON	Vasc1	1	het	SNP	G	A	19	10	1.9
Bd1	21469464		INTERGENIC	Vasc1	1	het	SNP	G	A	17	10	1.7
Bd2	21833121		INTERGENIC	Vasc1	1	het	SNP	C	T	15	10	1.5
Bd2	22403207		INTERGENIC	Vasc1	3	het	SNP	G	A	24	10	2.4
Bd4	23104168		INTERGENIC	Vasc1	1	het	SNP	G	A	20	10	2
Bd3	24896740		INTERGENIC	Vasc1	1	het	SNP	C	T	6	10	0.6
Bd3	25030972		INTERGENIC	Vasc1	3	het	SNP	C	T	22	10	2.2
Bd3	25054581		INTERGENIC	Vasc1	1	het	SNP	G	A	10	10	1
Bd4	28799103		INTERGENIC	Vasc1	1	het	SNP	G	A	15	10	1.5
Bd3	32149111		INTERGENIC	Vasc1	3	het	SNP	C	T	25	10	2.5
Bd3	33440008		INTERGENIC	Vasc1	1	het	SNP	C	T	15	10	1.5
Bd1	34144136		INTERGENIC	Vasc1	1	het	SNP	G	A	20	10	2
Bd1	36450274		INTERGENIC	Vasc1	3	het	SNP	G	A	33	10	3.3
Bd2	40787386		INTERGENIC	Vasc1	1	het	SNP	C	T	19	10	1.9
Bd2	42182623	Bradi2g41963	INTRON	Vasc1	1	het	SNP	C	T	10	10	1
Bd3	42769769		INTERGENIC	Vasc1	1	het	SNP	C	T	20	10	2
Bd1	44066216		INTERGENIC	Vasc1	3	het	SNP	G	A	39	10	3.9
Bd4	44295304		INTERGENIC	Vasc1	3	het	SNP	G	A	40	10	4
Bd2	44533854		INTERGENIC	Vasc1	1	het	SNP	G	A	13	10	1.3
Bd3	45579342		INTERGENIC	Vasc1	3	het	SNP	G	A	21	10	2.1
Bd2	49480431	Bradi2g49660	SYNONYMOUS_CODING	Vasc1	3	het	SNP	G	A	43	10	4.3
Bd3	49580210		INTERGENIC	Vasc1	1	het	SNP	G	A	17	10	1.7
Bd3	54705884		INTERGENIC	Vasc1	1	het	SNP	G	A	15	10	1.5
Bd2	55085847		INTERGENIC	Vasc1	3	het	SNP	G	A	26	10	2.6
Bd1	60550705		INTERGENIC	Vasc1	3	het	SNP	C	T	25	10	2.5
Bd2	1667893	Bradi2g02500	SYNONYMOUS_CODING	Vasc1	1	het	SNP	C	T	6	9	0.666667
Bd3	3988653		INTERGENIC	Vasc1	1	het	SNP	G	A	9	9	1
Bd4	4453973		INTERGENIC	Vasc1	1	het	SNP	G	A	13	9	1.44444
Bd2	6382698		INTERGENIC	Vasc1	3	het	SNP	C	T	22	9	2.44444
Bd4	8192491		INTERGENIC	Vasc1	1	het	SNP	G	A	2	9	0.222222
Bd3	9996628		INTERGENIC	Vasc1	3	het	SNP	G	A	29	9	3.22222
Bd4	12312708		INTERGENIC	Vasc1	1	het	SNP	G	A	16	9	1.77778
Bd2	12570199		INTERGENIC	Vasc1	1	het	SNP	C	T	6	9	0.666667
Bd1	13075098		INTERGENIC	Vasc1	3	het	SNP	G	A	24	9	2.66667
Bd5	14326181		INTERGENIC	Vasc1	3	het	SNP	C	G	25	9	2.77778
Bd4	19478067		INTERGENIC	Vasc1	1	het	SNP	G	A	13	9	1.44444
Bd2	20467837		INTERGENIC	Vasc1	3	het	SNP	G	A	20	9	2.22222
Bd2	20665294		INTERGENIC	Vasc1	1	het	SNP	G	A	16	9	1.77778
Bd2	25408230	Bradi2g26660	SYNONYMOUS_CODING	Vasc1	1	het	SNP	C	T	8	9	0.888889
Bd1	28215144	Bradi1g32710	NON_SYNONYMOUS_CODING	Vasc1	1	het	SNP	G	A	9	9	1
Bd2	29457860		INTERGENIC	Vasc1	1	het	SNP	C	T	9	9	1
Bd2	30384208		INTERGENIC	Vasc1	1	het	SNP	C	T	6	9	0.666667
Bd2	30734770		INTERGENIC	Vasc1	1	het	SNP	C	T	11	9	1.22222
Bd2	31898912		INTERGENIC	Vasc1	1	het	SNP	C	T	18	9	2
Bd4	34631905		INTERGENIC	Vasc1	3	het	SNP	G	A	32	9	3.55556
Bd4	35155544	Bradi4g29700	NON_SYNONYMOUS_CODING	Vasc1	3	het	SNP	G	A	20	9	2.22222
Bd4	35219007		INTERGENIC	Vasc1	3	het	SNP	G	A	22	9	2.44444
Bd1	36432078		INTERGENIC	Vasc1	1	het	SNP	G	A	15	9	1.66667
Bd1	37922038		INTERGENIC	Vasc1	1	het	SNP	G	A	10	9	1.11111
Bd1	39102045		INTERGENIC	Vasc1	1	het	SNP	G	A	18	9	2
Bd4	40345901		INTERGENIC	Vasc1	1	het	SNP	G	A	17	9	1.88889
Bd2	40639459		INTERGENIC	Vasc1	1	het	SNP	C	T	13	9	1.44444
Bd1	42184571		INTERGENIC	Vasc1	1	het	SNP	G	A	14	9	1.55556
Bd1	42277338		INTERGENIC	Vasc1	3	het	SNP	G	A	37	9	4.11111
Bd1	42801247		INTERGENIC	Vasc1	3	het	SNP	G	A	29	9	3.22222
Bd3	46867768		INTERGENIC	Vasc1	3	het	SNP	C	G	38	9	4.22222
Bd3	46867777		INTERGENIC	Vasc1	3	het	SNP	T	C	40	9	4.44444
Bd3	46867783		INTERGENIC	Vasc1	3	het	SNP	C	G	41	9	4.55556
Bd3	46867785		INTERGENIC	Vasc1	3	het	SNP	G	A	38	9	4.22222
Bd3	46867800		INTERGENIC	Vasc1	3	het	SNP	A	C	38	9	4.22222
Bd3	46867801		INTERGENIC	Vasc1	3	het	SNP	A	C	38	9	4.22222
Bd1	51086606		INTERGENIC	Vasc1	3	het	SNP	G	A	20	9	2.22222
Bd3	55715794	Bradi3g55885	INTRON	Vasc1	3	het	SNP	G	A	24	9	2.66667
Bd1	64700153	Bradi1g65501	NON_SYNONYMOUS_CODING	Vasc1	1	het	SNP	C	T	15	9	1.66667
Bd1	65224443		INTERGENIC	Vasc1	3	het	SNP	G	A	23	9	2.55556
Bd1	65990495		INTERGENIC	Vasc1	3	het	SNP	G	A	30	9	3.33333
Bd5	1176932		INTERGENIC	Vasc1	1	het	SNP	G	A	16	8	2
Bd5	3918366		INTERGENIC	Vasc1	3	het	SNP	G	A	17	8	2.125
Bd5	7035254		INTERGENIC	Vasc1	3	het	SNP	G	A	18	8	2.25
Bd5	7601759		INTERGENIC	Vasc1	3	het	SNP	G	A	20	8	2.5
Bd5	7952830		INTERGENIC	Vasc1	1	het	SNP	C	T	8	8	1
Bd5	8089314		INTERGENIC	Vasc1	3	het	SNP	G	A	19	8	2.375
Bd3	8595533		INTERGENIC	Vasc1	3	het	SNP	G	A	18	8	2.25
Bd3	10309317		INTERGENIC	Vasc1	3	het	SNP	G	A	17	8	2.125
Bd2	12407964	Bradi2g13800	NON_SYNONYMOUS_CODING	Vasc1	3	het	SNP	C	T	27	8	3.375
Bd2	15291624	Bradi2g17162	INTRON	Vasc1	3	het	SNP	C	T	20	8	2.5
Bd1	16843069		INTERGENIC	Vasc1	3	het	SNP	G	A	20	8	2.5
Bd2	19521905		INTERGENIC	Vasc1	3	het	SNP	G	A	17	8	2.125
Bd3	23403799		INTERGENIC	Vasc1	1	het	SNP	C	T	13	8	1.625
Bd3	23551054		INTERGENIC	Vasc1	1	het	SNP	C	T	13	8	1.625
Bd4	25381346		INTERGENIC	Vasc1	1	het	SNP	G	A	11	8	1.375
Bd2	28666011		INTERGENIC	Vasc1	1	het	SNP	C	T	11	8	1.375
Bd2	29444610		INTERGENIC	Vasc1	3	het	SNP	C	T	18	8	2.25
Bd2	30433945		INTERGENIC	Vasc1	1	het	SNP	C	T	13	8	1.625
Bd2	31855263		INTERGENIC	Vasc1	3	het	SNP	C	T	19	8	2.375
Bd2	36578637		INTERGENIC	Vasc1	3	het	SNP	C	T	24	8	3
Bd1	38489535		INTERGENIC	Vasc1	3	het	SNP	G	A	17	8	2.125
Bd2	40265232		INTERGENIC	Vasc1	3	het	SNP	C	T	25	8	3.125
Bd4	41226370	Bradi4g36030	START_GAINED	Vasc1	3	het	SNP	G	A	20	8	2.5
Bd3	41752309	Bradi3g39780	SYNONYMOUS_CODING	Vasc1	3	het	SNP	C	T	20	8	2.5
Bd4	44411292	Bradi4g39927	NON_SYNONYMOUS_CODING	Vasc1	3	het	SNP	G	A	35	8	4.375
Bd2	45714990		INTERGENIC	Vasc1	3	het	SNP	G	A	17	8	2.125
Bd2	48837239		INTERGENIC	Vasc1	3	het	SNP	G	A	26	8	3.25
Bd3	56052421		INTERGENIC	Vasc1	3	het	SNP	G	A	22	8	2.75
Bd5	3764001		INTERGENIC	Vasc1	4	het	SNP	G	A	16	7	2.28571
Bd3	4272054		INTERGENIC	Vasc1	4	het	SNP	G	A	17	7	2.42857
Bd5	6038395		INTERGENIC	Vasc1	4	het	SNP	G	T	26	7	3.71429
Bd1	12882579		INTERGENIC	Vasc1	4	het	SNP	G	A	16	7	2.28571
Bd3	14998249		INTERGENIC	Vasc1	4	het	SNP	G	A	17	7	2.42857
Bd4	32927914		INTERGENIC	Vasc1	4	het	SNP	A	C	16	7	2.28571
Bd1	49319058		INTERGENIC	Vasc1	4	het	SNP	G	A	18	7	2.57143
Bd1	54994708		INTERGENIC	Vasc1	4	het	SNP	G	A	15	7	2.14286
Bd1	66135345		INTERGENIC	Vasc1	4	het	SNP	G	A	16	7	2.28571
Bd5	3839196		INTERGENIC	Vasc1	4	het	SNP	G	A	18	6	3
Bd3	11417456		INTERGENIC	Vasc1	4	het	SNP	G	A	23	6	3.83333
Bd5	12724653		INTERGENIC	Vasc1	4	het	SNP	G	A	14	6	2.33333
Bd5	13248114		INTERGENIC	Vasc1	4	het	SNP	A	G	22	6	3.66667
Bd5	13248127		INTERGENIC	Vasc1	4	het	SNP	G	T	18	6	3
Bd5	13248129		INTERGENIC	Vasc1	4	het	SNP	T	C	18	6	3
Bd5	13618022	Bradi5g10220	FRAME_SHIFT	Vasc1	2	het	DEL	CTCCTCGACAT	C	12	6	2
Bd2	14319525		INTERGENIC	Vasc1	2	het	SNP	C	T	12	6	2
Bd5	14385808		INTERGENIC	Vasc1	4	het	SNP	G	A	14	6	2.33333
Bd3	18644419		INTERGENIC	Vasc1	4	het	SNP	G	A	14	6	2.33333
Bd1	20961658	Bradi1g25830	INTRON	Vasc1	2	het	SNP	T	C	6	6	1
Bd4	33218571		INTERGENIC	Vasc1	4	het	SNP	G	A	13	6	2.16667
Bd4	33969420	Bradi4g28706	NON_SYNONYMOUS_CODING	Vasc1	2	het	SNP	G	C	8	6	1.33333
Bd2	36316887		INTERGENIC	Vasc1	4	het	SNP	C	T	16	6	2.66667
Bd1	38490109		INTERGENIC	Vasc1	4	het	SNP	G	A	18	6	3
Bd1	39788864		INTERGENIC	Vasc1	2	het	SNP	G	A	8	6	1.33333
Bd1	48966064		INTERGENIC	Vasc1	2	het	SNP	G	A	4	6	0.666667
Bd2	51479233	Bradi2g52270	SYNONYMOUS_CODING	Vasc1	4	het	SNP	C	G	17	6	2.83333
Bd3	8846954		INTERGENIC	Vasc1	4	het	SNP	G	C	14	5	2.8
Bd4	17497360		INTERGENIC	Vasc1	2	het	SNP	G	A	7	5	1.4
Bd1	31188306		INTERGENIC	Vasc1	4	het	SNP	G	A	12	5	2.4
Bd3	35765848		INTERGENIC	Vasc1	2	het	SNP	A	C	10	5	2
Bd4	41166423	Bradi4g35977	INTRON	Vasc1	4	het	SNP	G	A	18	5	3.6
Bd4	47975717	Bradi4g44671	NON_SYNONYMOUS_CODING	Vasc1	4	het	SNP	G	A	17	5	3.4
Bd3	59159423	Bradi3g60477	NON_SYNONYMOUS_CODING	Vasc1	4	het	SNP	G	A	11	5	2.2
Bd2	5735522		INTERGENIC	Vasc1	4	het	SNP	T	G	15	4	3.75
Bd1	10356961		INTERGENIC	Vasc1	4	het	DEL	GTA	G	14	4	3.5
Bd1	10356967		INTERGENIC	Vasc1	4	het	SNP	C	G	15	4	3.75
Bd2	23982121		INTERGENIC	Vasc1	4	het	SNP	C	T	12	4	3
Bd5	25008836	Bradi5g22497	INTRON	Vasc1	4	het	SNP	G	A	13	4	3.25
Bd3	26455471		INTERGENIC	Vasc1	4	het	SNP	A	G	15	4	3.75
Bd2	27222093		INTERGENIC	Vasc1	4	het	SNP	C	T	12	4	3

## Sheet: Statistics-quality definition
summary data
Mutant/mutation classes
1	high confidence mutant read >7, ratio less than or = 2
2	med confidence mutant read 4-7 ratio 2 or less
3	lower confidence mutant read >7 2<ratio<5
4	lower confidence mutant read 4-7 and/or 2< ratio<4
V3 calls	Summary
	Class 1-3 SNPs total	class 1	class 2	class 3
homozygous SNPs	3	3	0	0
heterozygous SNPs	1342	1172	7	163
total SNPS	1345	1175	7	163
homozygous deletions	1	1	0	0
heterozygous deletions	3	2	1	0
total deletions	4	3	1	0
SNP mutation effects
start lost	0
premature stop	2
splice site donor	1
splice site acceptor	5
non-synonymous	148
sub total	156
3 prime UTR	41
5 prime UTR	35
intron	154
splice region	2
intergenic	913
start gained	6
synonymous	70
sub total	1221
total	1377
Del mutation effects
start lost	0
premature stop	0
splice site donor	0
splice site acceptor	0
non-synonymous	0
sub total	0
3 prime UTR	0
5 prime UTR	0
intron	0
splice region	0
intergenic	4
start gained	0
synonymous	0
sub total	4
total	4
