# Supplementary material for: BdERECTA controls vasculature patterning and phloem-xylem organization in Brachypodium distachyon
Source: BMC Plant Biol. 2021 Apr 23;21:196. doi: 10.1186/s12870-021-02970-2 (PMC8067424; doi:10.1186/s12870-021-02970-2)
Supplement: Supplementary file 3 — Additional file 3: Table S3. Statistical analysis of LCM-RNAseq data from three different types of vascular bundles and parenchyma tissue in wild-type plants. [file 12870_2021_2970_MOESM3_ESM.xlsx]

## Sheet: VB type vs Parenchyma
Table S3: RNAseq data. Gene expression in different types of vascular bundles (VB) versus parenchyma (control)
log2FoldChange : Mean of normalized read counts log2ratio
FDR: False Discovery Rate (p<0.05)
(-)Inf or Inf: One mean of normalized counts is equal to 0.
NoExp : No expression. Reads never detected.
filtered : Genes for which less then one read per million was detected in 2 samples at least.
Brachypodium distachyon gene	Mean of Normalized Count from both sample types	Mean of Normalized Counts from Control (Parenchyma)	Mean of Normalized Counts from VB type 1	log2Fold Change	FDR	Mean of Normalized Counts from both sample types	Mean of Normalized Counts from Control (Parenchyma)	Mean of Normalized Counts from VB type 2	log2Fold Change	FDR	Mean of Normalized Counts from both sample types	Mean of Normalized Counts from Control (Parenchyma)	Mean of Normalized Counts from VB type 3	log2Fold Change	FDR	Mean of Normalized Counts from both sample types	Mean of Normalized Counts from VB type 1	Mean of Normalized Counts from VB type 2	log2Fold Change	FDR	Mean of Normalized Counts from both sample types	Mean of Normalized Counts from VB type 1	Mean of Normalized Counts from VB type 3	log2Fold Change	FDR	Mean of Normalized Counts from both sample types	Mean of Normalized Counts from VB type 2	Mean of Normalized Counts from VB type 3	log2Fold Change	FDR	Control ID	Synonyme V3.1	Control ID	Pfam	Panther	KOG	KEGG/ec	KO	GO	Best-hit-arabi-name	arabi-symbol	arabi-defline	Best-hit-rice-name	rice-symbol	rice-defline
Bradi1g50760.1	922.925	21.9679	1823.88	6.37547	4.16263e-10	3530.54	21.7804	7039.3	8.33625	9.27197e-20	818.616	20.1875	1617.05	6.32376	2.1564e-11	4346.06	1751.43	6940.69	1.98654	0.978301	1616.01	1672.5	1559.53	-0.100897	0.99945	3993.14	6419.58	1566.7	-2.03475	0.12605	Bradi1g50760.1		Bradi1g50760.1		PTHR13683,PTHR13683:SF98	KOG1339			GO:0006508,GO:0004190	AT5G10770.1		Eukaryotic aspartyl protease family protein	LOC_Os06g02780.1		aspartic protease, putative, expressed
Bradi2g39320.2	6293.46	244.966	12342	5.65485	4.16263e-10	8173.28	243.105	16103.4	6.04965	2.90344e-17	7478.83	228.033	14729.6	6.01333	5.41461e-18	13855.4	11854	15856.9	0.419738	0.998989	12742.4	11284.1	14200.7	0.331671	0.99945	14478.7	14688.4	14269	-0.0417861	0.999217	Bradi2g39320.2		Bradi2g39320.2	PF00112,PF08246	PTHR12411:SF44,PTHR12411	KOG1543		K01376	GO:0006508,GO:0008234	AT4G35350.1	XCP1	xylem cysteine peptidase 1	LOC_Os05g01810.1		xylem cysteine proteinase 2 precursor, putative, expressed
Bradi4g04310.1	313.907	627.472	0.342256	-10.8403	4.16263e-10	314.786	625.163	4.409	-7.14764	5.79094e-05	293.207	586.414	0	-inf	3.23413e-10	2.33337	0.329416	4.33733	3.71882	filtered	0.154839	0.309678	0	-inf	filtered	2.01001	4.02002	0	-inf	filtered	Bradi4g04310.1		Bradi4g04310.1	PF05978	PTHR19444,PTHR19444:SF4	KOG3097				AT3G09470.2		Major facilitator superfamily protein	LOC_Os12g37939.1		unc-93 homolog A, putative, expressed
Bradi2g47790.2	297.878	595.756	0	-inf	1.00476e-08	296.874	591.001	2.74721	-7.74905	0.000138961	295.404	550.687	40.1205	-3.77882	0.00916598	1.35915	0	2.7183	Inf	filtered	19.3417	0	38.6833	Inf	filtered	20.6491	2.50567	38.7925	3.95251	filtered	Bradi2g47790.2		Bradi2g47790.2	PF07687,PF01546	PTHR11014:SF37,PTHR11014	KOG2275		K14664	GO:0016787,GO:0008152	AT1G51760.1	IAR3,JR3	peptidase M20/M25/M40 family protein	LOC_Os01g51060.1		hydrolase, putative, expressed
Bradi3g20830.1	1394.7	34.0148	2755.38	6.33995	2.10251e-08	1056.52	33.8818	2079.15	5.93934	5.04901e-08	407.624	31.6566	783.592	4.62952	0.000184446	2344.45	2642.57	2046.33	-0.368902	0.998989	1634.88	2514.43	755.329	-1.73505	0.889547	1329.2	1896.4	762.007	-1.31539	0.897457	Bradi3g20830.1		Bradi3g20830.1	PF00011	PTHR11527:SF70,PTHR11527					AT4G27670.1	HSP21	heat shock protein 21	LOC_Os10g07210.1		hsp20/alpha crystallin family protein, putative, expressed
Bradi4g12140.1	293.772	0.268559	587.275	11.0946	3.59395e-08	208.4	0.266432	416.533	10.6104	filtered	44.1574	0.2523	88.0625	8.44724	0.0247667	486.206	562.113	410.3	-0.454182	0.822231	310.822	536.72	84.9239	-2.65993	0.538364	232.655	379.815	85.4957	-2.15137	0.999217	Bradi4g12140.1		Bradi4g12140.1	PF03140						AT3G50170.1		Plant protein of unknown function (DUF247)	LOC_Os06g33350.1		plant protein of unknown function domain containing protein, expressed
Bradi3g56390.1	209.041	0	418.081	Inf	7.7793e-08	269.092	0	538.184	Inf	4.37438e-08	142.933	0	285.866	Inf	1.04436e-05	464.233	402.043	526.423	0.388872	0.998989	328.784	382.072	275.497	-0.471809	0.99945	384.487	491.311	277.663	-0.8233	0.999217	Bradi3g56390.1		Bradi3g56390.1	PF02469						AT4G12730.1	FLA2	FASCICLIN-like arabinogalactan 2	LOC_Os02g49420.1		fasciclin-like arabinogalactan precursor protein, putative, expressed
Bradi5g02280.1	573.076	8.85892	1137.29	7.00426	7.7793e-08	462.663	8.80022	916.526	6.70249	9.75958e-08	220.263	8.14944	432.377	5.72945	6.29434e-05	995.829	1090.5	901.157	-0.275142	0.998989	727.269	1037.84	416.698	-1.31651	0.99945	628.345	836.103	420.587	-0.991275	0.969051	Bradi5g02280.1		Bradi5g02280.1							AT1G63310.1			LOC_Os04g01500.1		expressed protein
Bradi5g11090.2	187.787	375.575	0	-inf	7.88761e-08	191.195	375.387	7.00283	-5.74429	0.001099	176.422	352.844	0	-inf	4.71177e-07	3.46023	0	6.92046	Inf	filtered	NoExp	NoExp	NoExp	NoExp	NoExp	3.194	6.388	0	-inf	filtered	Bradi5g11090.2		Bradi5g11090.2	PF04043					GO:0030599,GO:0004857	AT5G46930.1		Plant invertase/pectin methylesterase inhibitor superfamily protein	LOC_Os04g36770.1		PME/invertase inhibitor, putative, expressed
Bradi4g41300.1	1143.24	40.9019	2245.57	5.77877	8.81599e-08	968.988	41.0427	1896.93	5.5304	0.00015658	922.605	38.3529	1806.86	5.558	0.00025383	2010.38	2153.96	1866.8	-0.206424	0.998989	1902.28	2062.81	1741.76	-0.244063	0.99945	1739.64	1730.32	1748.97	0.0154667	0.999217	Bradi4g41300.1		Bradi4g41300.1	PF03018	PTHR21495:SF25,PTHR21495					AT1G65870.1		Disease resistance-responsive (dirigent-like protein) family protein	LOC_Os12g07580.1		dirigent, putative, expressed
Bradi4g17270.3	244.051	0.268559	487.834	10.8269	9.99899e-08	139.336	0.266432	278.406	10.0292	0.000281726	66.027	0.2523	131.802	9.02901	0.00709182	370.988	467.968	274.009	-0.772189	0.986864	286.054	445.246	126.862	-1.81134	0.99945	190.899	253.935	127.864	-0.989853	0.999217	Bradi4g17270.3		Bradi4g17270.3	PF12576						AT3G19340.1		Protein of unknown function (DUF3754)	LOC_Os11g32490.1		expressed protein
Bradi2g52090.1	731.818	1431.67	31.9622	-5.48519	1.47466e-07	724.666	1424.13	25.2027	-5.82036	2.2475e-05	719.366	1329.32	109.408	-3.6029	0.00310737	27.7183	30.5425	24.8941	-0.295014	filtered	67.4037	29.2523	105.555	1.85138	0.99945	64.4879	22.9912	105.985	2.2047	0.999217	Bradi2g52090.1		Bradi2g52090.1	PF12143,PF00264,PF12142	PTHR11474,PTHR11474:SF5				GO:0055114,GO:0008152,GO:0004097,GO:0016491				LOC_Os01g58100.1		polyphenol oxidase, putative, expressed
Bradi1g76080.1	2638.96	94.5925	5183.34	5.77601	1.81379e-07	1691.45	94.2988	3288.61	5.1241	6.47603e-07	888.337	88.4332	1688.24	4.25479	1.8235e-05	4105.08	4972.81	3237.35	-0.619248	0.979585	3177.17	4727.65	1626.68	-1.5392	0.99945	2320.38	2999.74	1641.01	-0.870253	0.999217	Bradi1g76080.1		Bradi1g76080.1	PF02798,PF00043	PTHR11260,PTHR11260:SF57	KOG0867	2.5.1.18	K00799	GO:0005515	AT2G47730.1	ATGSTF5,ATGSTF8,GST6,GSTF8	glutathione S-transferase phi 8	LOC_Os03g04240.1		glutathione S-transferase, putative, expressed
Bradi2g15471.1	580.103	20.9423	1139.26	5.76554	1.98891e-07	417.06	20.7937	813.326	5.28962	6.7748e-05	303.766	19.4147	588.118	4.92088	0.00011727	948.3	1096.89	799.714	-0.455857	0.998989	802.067	1037.2	566.936	-0.871434	0.99945	656.49	741.775	571.205	-0.376975	0.999217	Bradi2g15471.1		Bradi2g15471.1							AT5G52870.1			LOC_Os05g50730.1		expressed protein
Bradi4g06396.1	387.272	6.39555	768.148	6.90817	4.08681e-07	723.506	6.36361	1440.65	7.82266	4.78283e-11	300.709	5.9272	595.491	6.65058	4.56645e-07	1076.89	735.998	1417.78	0.945857	0.481493	637.983	702.087	573.879	-0.290904	0.99945	946.193	1314.13	578.256	-1.18433	0.914669	Bradi4g06396.1		Bradi4g06396.1	PF04535	PTHR11615,PTHR11615:SF57					AT2G35760.1		Uncharacterised protein family (UPF0497)	LOC_Os03g10030.1		membrane associated DUF588 domain containing protein, putative, expressed
Bradi3g20840.1	543.176	17.9388	1068.41	5.89624	4.0876e-07	481.771	17.8763	945.667	5.72521	7.70076e-07	189.769	16.7081	362.83	4.44068	0.00839927	976.443	1024.7	928.183	-0.142727	0.998989	663.252	976.835	349.668	-1.48213	0.831565	607.738	862.864	352.612	-1.29105	0.553713	Bradi3g20840.1		Bradi3g20840.1	PF00011	PTHR11527,PTHR11527:SF18	KOG3591				AT4G27670.1	HSP21	heat shock protein 21	LOC_Os10g07200.1		hsp20/alpha crystallin family protein, putative, expressed
Bradi1g66280.2	199.802	399.603	0	-inf	4.54826e-07	218.244	397.681	38.8066	-3.35724	0.10471	186.539	370.591	2.48744	-7.21902	0.00105964	19.0311	0	38.0622	Inf	0.150735	1.19387	0	2.38774	Inf	filtered	18.9163	35.4116	2.42091	-3.8706	0.82428	Bradi1g66280.2		Bradi1g66280.2	PF09713						AT3G55240.1		Plant protein 1589 of unknown function	LOC_Os03g17200.1		plant-specific domain TIGR01589 family protein, expressed
Bradi1g29570.2	215.325	0.537117	430.114	9.64526	6.37384e-07	155.501	0.532865	310.469	9.18647	0.000278354	39.7746	0.5046	79.0447	7.29138	filtered	359.398	413.04	305.756	-0.433901	0.998989	234.513	392.988	76.0391	-2.36967	0.831565	180.116	283.295	76.9367	-1.88056	0.999217	Bradi1g29570.2	BdSUS6	Bradi1g29570.2	PF00534,PF00862	PTHR12526,PTHR12526:SF27	KOG0853	2.4.1.13	K00695	GO:0005985,GO:0009058,GO:0016157	AT1G73370.1	ATSUS6,SUS6	sucrose synthase 6	LOC_Os04g24430.1		sucrose synthase, putative, expressed
Bradi3g16130.1	166.208	0	332.416	Inf	9.80847e-07	63.3895	0	126.779	Inf	0.00376856	101.252	0	202.505	Inf	0.000161544	222.781	321.365	124.196	-1.3716	0.95338	250.188	305.463	194.913	-0.648169	0.99945	156.081	115.724	196.438	0.763385	0.999217	Bradi3g16130.1		Bradi3g16130.1	PF01061,PF00005	PTHR19241,PTHR19241:SF23	KOG0061			GO:0016020,GO:0005524,GO:0016887,GO:0017111,GO:0000166	AT1G31770.1	ABCG14	ATP-binding cassette 14	LOC_Os08g07010.1		ABC-2 type transporter domain containing protein, expressed
Bradi1g12770.2	1726.54	3252.51	200.576	-4.01933	1.09315e-06	1842	3228.77	455.235	-2.8263	0.149123	1737.32	3006.44	468.21	-2.68283	0.0447225	318.043	191.876	444.211	1.21107	0.946447	317.317	183.737	450.896	1.29515	0.978217	435.508	415.793	455.223	0.130707	0.999217	Bradi1g12770.2	BdbHLH9	Bradi1g12770.2	PF00010	PTHR12565,PTHR12565:SF7				GO:0046983	AT4G37850.1		basic helix-loop-helix (bHLH) DNA-binding superfamily protein	LOC_Os03g46860.1		helix-loop-helix DNA-binding protein, putative, expressed
Bradi1g76420.2	3232.77	193.327	6272.21	5.01986	1.31712e-06	2790.82	191.931	5389.71	4.81155	6.34667e-08	1356.74	178.031	2535.44	3.83204	3.99774e-07	5663.17	6018.16	5308.18	-0.181105	0.998989	4079.72	5715.47	2443.97	-1.22565	0.99945	3688.18	4915.64	2460.71	-0.998306	0.999217	Bradi1g76420.2		Bradi1g76420.2	PF00304					GO:0006952	AT2G02130.1	LCR68,PDF2.3	low-molecular-weight cysteine-rich 68	LOC_Os03g03810.1		DEF8 - Defensin and Defensin-like DEFL family, expressed
Bradi4g09141.1	454.337	907.27	1.40362	-9.33624	1.31712e-06	482.99	900.422	65.5585	-3.77975	0.544132	509.342	834.156	184.528	-2.17648	0.628258	32.8101	1.35971	64.2605	5.56256	filtered	89.5109	1.28695	177.735	7.10963	0.00199944	119.509	59.8557	179.163	1.58171	0.986044	Bradi4g09141.1		Bradi4g09141.1
Bradi5g23770.1	7724.04	15033.9	414.17	-5.18185	1.31712e-06	7553.25	14986.1	120.42	-6.9594	4.53371e-18	7161.48	14038.3	284.67	-5.62393	1.03194e-12	256.702	395.264	118.141	-1.74231	0.998989	327.158	379.904	274.412	-0.46929	0.99945	192.645	109.866	275.424	1.32591	0.999217	Bradi5g23770.1		Bradi5g23770.1	PF00234						AT3G22142.1		Bifunctional inhibitor/lipid-transfer protein/seed storage 2S albumin superfamily protein	LOC_Os06g07220.1		LTPL128 - Protease inhibitor/seed storage/LTP family protein precursor, expressed
Bradi4g29030.1	1159.07	2269.38	48.7656	-5.54029	1.53233e-06	1203.07	2259.07	147.083	-3.94102	0.0035642	1143.9	2107.96	179.845	-3.55102	8.15696e-05	95.8758	46.6389	145.113	1.63757	0.998989	108.809	44.5515	173.067	1.95778	0.99945	154.351	134.129	174.574	0.380219	0.999217	Bradi4g29030.1		Bradi4g29030.1	PF02358	PTHR10788		3.1.3.12		GO:0003824,GO:0005992,GO:0008152	AT4G39770.1		Haloacid dehalogenase-like hydrolase (HAD) superfamily protein	LOC_Os09g20390.1		uncharacterized glycosyl hydrolase Rv2006/MT2062, putative, expressed
Bradi4g44460.1	1331.69	2512	151.383	-4.05257	1.53233e-06	1382.67	2513.85	251.479	-3.32139	0.000512803	1227.43	2346.59	108.269	-4.43788	2.0856e-06	195.542	146.004	245.08	0.747242	0.998989	121.85	139.582	104.119	-0.422876	0.99945	167.41	229.679	105.14	-1.12731	0.999217	Bradi4g44460.1		Bradi4g44460.1	PF03822,PF00069	PTHR24343,PTHR24343:SF45	KOG0583			GO:0004672,GO:0007165,GO:0006468,GO:0005524,GO:0004674,GO:0004713	AT5G58380.1	CIPK10,PKS2,SIP1,SNRK3.8	SOS3-interacting protein 1	LOC_Os12g02200.2		CAMK_KIN1/SNF1/Nim1_like.6 - CAMK includes calcium/calmodulin depedent protein kinases, expressed
Bradi4g40570.1	271.592	4.94253	538.241	6.76686	1.9491e-06	116.782	4.9156	228.648	5.53962	filtered	62.8226	4.55943	121.086	4.73103	filtered	371.642	518.224	225.06	-1.20327	0.617931	304.4	492.188	116.613	-2.07748	0.0894677	162.693	208.483	116.902	-0.834625	0.999217	Bradi4g40570.1		Bradi4g40570.1	PF01490	PTHR22950	KOG1303				AT1G58360.1	AAP1,NAT2	amino acid permease 1	LOC_Os12g09300.1		amino acid transporter, putative, expressed
Bradi1g35600.1	426.657	833.73	19.5848	-5.41177	2.85608e-06	442.445	832.071	52.8191	-3.97758	0.00203669	462.05	777.402	146.699	-2.4058	0.0678915	35.3917	18.7858	51.9977	1.46881	0.998989	79.6845	18.0052	141.364	2.97293	0.99945	94.9043	48.1958	141.613	1.55497	0.999217	Bradi1g35600.1		Bradi1g35600.1	PF00291	PTHR10314,PTHR10314:SF21	KOG1395	4.2.1.20	K06001	GO:0004834,GO:0000162,GO:0030170	AT5G38530.1	TSBtype2	tryptophan synthase beta type 2	LOC_Os06g42560.3		tryptophan synthase beta chain 2, putative, expressed
Bradi3g37180.3	3943.8	7391.97	495.632	-3.89862	2.93407e-06	4523.51	7370.21	1676.81	-2.13599	0.0136275	3863.75	6900.21	827.298	-3.06016	5.27618e-05	1057.67	479.151	1636.18	1.77178	0.177851	625.574	455.926	795.222	0.802557	0.99945	1167.65	1531.57	803.743	-0.930201	0.637522	Bradi3g37180.3		Bradi3g37180.3										LOC_Os08g34510.1		expressed protein
Bradi1g33840.1	18328.4	34256.8	2400.03	-3.83526	5.31224e-06	19101.1	34029.1	4173.05	-3.0276	0.00340013	17845.5	31812.4	3878.47	-3.03603	0.00534436	3192.15	2303.84	4080.46	0.824692	0.946447	2960.41	2189.63	3731.19	0.76895	0.99945	3789.28	3810.43	3768.13	-0.0161051	0.999217	Bradi1g33840.1	BdGH16_8	Bradi1g33840.1	PF00722,PF06955	PTHR10963,PTHR10963:SF14		2.4.1.207	K08235	GO:0016762,GO:0006073,GO:0005618,GO:0005975,GO:0048046,GO:0004553	AT5G57550.1	XTH25,XTR3	xyloglucan endotransglucosylase/hydrolase 25	LOC_Os06g48200.1		glycosyl hydrolases family 16, putative, expressed
Bradi5g09657.3	593.216	37.1493	1149.28	4.95125	5.46787e-06	920.509	37.1602	1803.86	5.60118	6.08013e-07	595.894	34.6718	1157.12	5.06063	1.84778e-07	1434.77	1107.96	1761.57	0.668956	0.998989	1083.26	1052.73	1113.78	0.0813284	0.99945	1385.65	1647.41	1123.89	-0.551696	0.999217	Bradi5g09657.3		Bradi5g09657.3	PF02861	PTHR11638:SF2,PTHR11638	KOG1051			GO:0019538	AT3G52490.1		Double Clp-N motif-containing P-loop nucleoside triphosphate hydrolases superfamily protein	LOC_Os04g23220.1		expressed protein
Bradi3g42745.1	261.335	1.56325	521.106	8.38088	5.499e-06	197.087	1.56385	392.611	7.97186	0.000281726	129.925	1.47403	258.377	7.45356	filtered	443.87	502.305	385.435	-0.382078	0.998989	361.532	473.897	249.166	-0.927466	0.99945	304.108	358.161	250.054	-0.518366	0.999217	Bradi3g42745.1		Bradi3g42745.1	PF02892					GO:0003677	AT3G42170.1		BED zinc finger ;hAT family dimerisation domain
Bradi3g58915.1	352.343	698.3	6.38599	-6.77279	5.988e-06	348.875	696.426	1.32417	-9.03874	7.67852e-08	335.285	655.239	15.3312	-5.41748	1.15204e-05	3.69653	6.11756	1.27549	-2.2619	filtered	10.2954	5.81966	14.7712	1.34378	filtered	8.00526	1.21125	14.7993	3.61096	filtered	Bradi3g58915.1		Bradi3g58915.1						GO:0005515	AT2G22170.1		Lipase/lipooxygenase, PLAT/LH2 family protein	LOC_Os02g51710.1		wound/stress protein, putative, expressed
Bradi1g76090.1	1717.73	76.3343	3359.12	5.45961	1.06713e-05	1354.97	76.4323	2633.52	5.10666	1.07554e-05	961.259	71.4726	1851.05	4.69481	1.10312e-07	2907.56	3224.97	2590.16	-0.316247	0.998989	2424.58	3065.28	1783.88	-0.781	0.99945	2099.83	2402.39	1797.27	-0.418664	0.999217	Bradi1g76090.1		Bradi1g76090.1	PF02798,PF00043	PTHR11260,PTHR11260:SF57	KOG0867	1.11.1.9,2.5.1.18	K00799	GO:0005515	AT3G03190.1	ATGSTF11,ATGSTF6,GSTF11	glutathione S-transferase F11	LOC_Os03g04220.1		glutathione S-transferase, putative, expressed
Bradi1g78240.1	4043.04	8000.39	85.6953	-6.54471	1.06713e-05	3995.59	7974.47	16.7059	-8.89889	2.38466e-19	3772.04	7512.11	31.9816	-7.87583	8.10743e-13	49.1569	81.8369	16.477	-2.3123	0.998989	54.6736	78.4938	30.8534	-1.34715	0.99945	23.1501	15.2383	31.062	1.02745	0.999217	Bradi1g78240.1		Bradi1g78240.1	PF00234						AT2G45180.1		Bifunctional inhibitor/lipid-transfer protein/seed storage 2S albumin superfamily protein	LOC_Os02g44320.1		LTPL113 - Protease inhibitor/seed storage/LTP family protein precursor, expressed
Bradi1g08060.1	259.431	512.111	6.75068	-6.24528	1.92299e-05	261.155	512.217	10.0938	-5.66521	0.0011629	261.132	479.376	42.8871	-3.48254	0.0446093	8.19874	6.47452	9.92296	0.615997	filtered	23.7259	6.20013	41.2517	2.73408	filtered	25.3619	9.20429	41.5195	2.17341	0.999217	Bradi1g08060.1		Bradi1g08060.1	PF00027	PTHR24567,PTHR24567:SF7	KOG0498		K05391		AT5G15410.2	ATCNGC2,CNGC2,DND1	Cyclic nucleotide-regulated ion channel family protein	LOC_Os03g55100.1		cyclic nucleotide-gated ion channel 2, putative, expressed
Bradi5g26230.1	8221.7	16016.1	427.283	-5.22819	2.20087e-05	9284.04	15908.8	2659.25	-2.58073	0.04012	8200.66	14945.6	1455.75	-3.35989	6.85092e-05	1507.49	413.471	2601.51	2.65349	9.57247e-06	897.763	393.165	1402.36	1.83465	0.0894677	1919.27	2427.61	1410.93	-0.782893	0.763866	Bradi5g26230.1		Bradi5g26230.1	PF00106	PTHR24316:SF100,PTHR24316	KOG1208	1.3.1.33	K00218	GO:0008152,GO:0016491,GO:0055114,GO:0016630	AT5G54190.1	PORA	protochlorophyllide oxidoreductase A	LOC_Os04g58200.1		protochlorophyllide reductase A, chloroplast precursor, putative, expressed
Bradi1g30160.1	191.471	4.26412	378.678	6.47258	3.06555e-05	177.878	4.22635	351.53	6.37809	0.000270679	212.319	3.91532	420.723	6.7476	2.00314e-05	354.932	364.366	345.499	-0.0767041	0.998989	376.028	346.713	405.343	0.225401	0.99945	363.988	320.708	407.268	0.344718	0.999217	Bradi1g30160.1	BdTD1	Bradi1g30160.1	PF00069,PF00560,PF08263	PTHR24420,PTHR24420:SF818	KOG1187		K00924	GO:0004672,GO:0005515,GO:0006468,GO:0005524,GO:0004674,GO:0004713	AT1G75820.1	ATCLV1,CLV1,FAS3,FLO5	Leucine-rich receptor-like protein kinase family protein	LOC_Os06g50340.1		receptor protein kinase CLAVATA1 precursor, putative, expressed
Bradi1g71370.1	1090.19	2061.89	118.484	-4.12121	3.06555e-05	1055.46	2053.13	57.8021	-5.15056	0.000235868	986.35	1922.43	50.2701	-5.25709	3.23413e-10	84.697	113.295	56.0994	-1.01402	0.998989	78.4379	108.395	48.4812	-1.1608	0.99945	50.823	52.8303	48.8156	-0.114023	0.999217	Bradi1g71370.1		Bradi1g71370.1	PF00083	PTHR24063,PTHR24063:SF85	KOG0254			GO:0055085,GO:0022857,GO:0016021,GO:0005215,GO:0022891,GO:0006810,GO:0016020	AT3G18830.1	ATPLT5,ATPMT5,PMT5	polyol/monosaccharide transporter 5	LOC_Os03g10090.1		transporter family protein, putative, expressed
Bradi2g12460.2	150.726	0	301.452	Inf	3.09265e-05	78.2119	0	156.424	Inf	filtered	19.5089	0	39.0178	Inf	filtered	221.195	288.183	154.207	-0.902116	0.962947	156.808	275.918	37.6972	-2.87171	0.0648508	90.2987	142.641	37.9565	-1.90997	0.97642	Bradi2g12460.2		Bradi2g12460.2	PF00450	PTHR11802,PTHR11802:SF8	KOG1282	3.4.16.5	K13289	GO:0004185,GO:0006508	AT3G17180.1	scpl33	serine carboxypeptidase-like 33	LOC_Os01g22980.1		OsSCP3 - Putative Serine Carboxypeptidase homologue, expressed
Bradi1g50407.3	414.087	797.833	30.3424	-4.71668	3.20951e-05	447.883	798.93	96.8354	-3.04446	0.0245384	440.091	747.825	132.357	-2.49827	0.0453465	62.0985	29.3493	94.8476	1.69229	0.998989	77.7398	28.0277	127.452	2.18503	0.99945	108.121	88.4144	127.827	0.53184	0.999217	Bradi1g50407.3		Bradi1g50407.3	PF00931	PTHR11017,PTHR11017:SF129	KOG4658		K13457	GO:0043531,GO:0006952	AT3G07040.1	RPM1,RPS3	NB-ARC domain-containing disease resistance protein	LOC_Os06g17880.1		NBS-LRR disease resistance protein, putative, expressed
Bradi3g32880.1	5603.63	10410.6	796.638	-3.70799	3.26262e-05	5375.99	10360.7	391.314	-4.72665	8.64644e-07	4973.65	9700.33	246.968	-5.29564	3.40543e-07	571.433	762.009	380.857	-1.00056	0.998989	484.234	730.824	237.644	-1.62072	0.984145	298.915	357.528	240.303	-0.573198	0.999217	Bradi3g32880.1		Bradi3g32880.1	PF01619	PTHR13914	KOG0186	1.5.99.8	K00318	GO:0006562,GO:0004657,GO:0055114,GO:0006537	AT5G38710.1		Methylenetetrahydrofolate reductase family protein	LOC_Os10g40360.1		proline oxidase, mitochondrial precursor, putative, expressed
Bradi3g13352.1	198.536	3.727	393.344	6.72163	3.70259e-05	185.837	3.69348	367.98	6.6385	0.000133561	47.863	3.41072	92.3152	4.75842	0.0723663	370.291	378.715	361.867	-0.0656528	0.998989	223.731	358.526	88.9355	-2.01125	0.656075	212.553	335.685	89.4218	-1.90841	0.82428	Bradi3g13352.1		Bradi3g13352.1							AT1G11915.1			LOC_Os06g25950.1		expressed protein
Bradi1g09860.1	521.282	1005.14	37.4224	-4.74735	4.10783e-05	503.721	998.371	9.07101	-6.78217	1.94785e-05	505.958	940.338	71.5782	-3.71559	0.00229497	22.3514	35.8788	8.82394	-2.02364	filtered	51.6228	34.1352	69.1103	1.01764	0.99945	38.9034	8.28681	69.52	3.06854	filtered	Bradi1g09860.1		Bradi1g09860.1	PF01842	PTHR13734:SF23,PTHR13734				GO:0016597,GO:0008152	AT1G76990.3	ACR3	ACT domain repeat 3	LOC_Os03g51990.1		ACT domain containing protein, expressed
Bradi2g51120.1	1280.86	2433.73	127.979	-4.24919	4.10783e-05	1292.88	2414.3	171.462	-3.81564	0.0567506	1230.34	2265.86	194.824	-3.53982	0.0755724	145.229	122.158	168.301	0.462295	0.95338	152.635	117.28	187.989	0.680693	0.99945	172.955	156.494	189.416	0.275448	0.999217	Bradi2g51120.1		Bradi2g51120.1	PF00282	PTHR11999,PTHR11999:SF11	KOG0628	4.1.1.25	K01592	GO:0019752,GO:0016831,GO:0030170,GO:0003824,GO:0006520	AT2G20340.1		Pyridoxal phosphate (PLP)-dependent transferases superfamily protein	LOC_Os01g56380.1		decarboxylase, putative, expressed
Bradi2g52155.1	282.317	11.5598	553.075	5.58029	4.23908e-05	316.588	11.4627	621.714	5.76123	0.000198568	66.3798	10.5907	122.169	3.528	0.0909702	572.016	531.334	612.697	0.205554	0.998989	311.546	505.415	117.677	-2.10264	0.490687	342.92	567.064	118.777	-2.25526	0.82428	Bradi2g52155.1		Bradi2g52155.1	PF02298					GO:0009055,GO:0005507	AT3G20570.1	AtENODL9,ENODL9	early nodulin-like protein 9	LOC_Os01g57880.1		plastocyanin-like domain containing protein, putative, expressed
Bradi1g75290.1	32395.1	60288.4	4501.74	-3.74333	4.67088e-05	32513.6	60093.9	4933.34	-3.60658	3.58589e-07	31166.3	56451.3	5881.27	-3.26281	3.99774e-07	4575.74	4329.96	4821.52	0.155136	0.998989	4890.44	4120.36	5660.52	0.458166	0.99945	5103.25	4504.2	5702.31	0.340277	0.999217	Bradi1g75290.1		Bradi1g75290.1	PF00230	PTHR19139,PTHR19139:SF52	KOG0223		K09873	GO:0016020,GO:0005215,GO:0006810	AT2G36830.1	GAMMA-TIP,GAMMA-TIP1,TIP1;1	gamma tonoplast intrinsic protein	LOC_Os03g05290.1		aquaporin protein, putative, expressed
Bradi2g62520.1	1585.92	2909.24	262.595	-3.46973	4.75117e-05	1498.7	2890.12	107.275	-4.75175	7.70076e-07	1470.96	2713.04	228.887	-3.5672	1.70218e-05	179.019	252.688	105.349	-1.26218	0.998989	229.664	238.787	220.541	-0.11468	0.99945	159.795	97.8624	221.727	1.17996	0.999217	Bradi2g62520.1		Bradi2g62520.1	PF00230	PTHR19139,PTHR19139:SF54	KOG0223		K09873	GO:0016020,GO:0005215,GO:0006810	AT4G01470.1	ATTIP1.3,GAMMA-TIP3,TIP1;3	tonoplast intrinsic protein 1;3	LOC_Os01g74450.1		aquaporin protein, putative, expressed
Bradi1g51780.1	154.493	0	308.986	Inf	5.02681e-05	31.5991	0	63.1982	Inf	0.0234973	14.807	0	29.6139	Inf	filtered	178.44	295.099	61.781	-2.25597	0.998989	155.971	283.41	28.5327	-3.3122	0.673975	43.2646	57.7034	28.8259	-1.00129	0.999217	Bradi1g51780.1		Bradi1g51780.1	PF00067	PTHR24286,PTHR24286:SF24	KOG0157	1.14.13.79	K04123	GO:0055114,GO:0005506,GO:0020037,GO:0016705	AT2G32440.2	ATKAO2,CYP88A4,KAO2	ent-kaurenoic acid hydroxylase 2	LOC_Os06g02019.1		cytochrome P450, putative, expressed
Bradi4g04987.2	4225.96	8094.14	357.775	-4.49975	5.34662e-05	4170.06	8058.28	281.832	-4.83757	4.37438e-08	3867.17	7560.13	174.21	-5.43952	6.84824e-10	307.921	341.854	273.987	-0.319271	0.998989	248.318	328.408	168.228	-0.965069	0.99945	213.449	257.514	169.383	-0.604357	0.999217	Bradi4g04987.2		Bradi4g04987.2	PF01397,PF03936					GO:0000287,GO:0016829,GO:0010333,GO:0008152	AT3G14520.1		Terpenoid cyclases/Protein prenyltransferases superfamily protein	LOC_Os04g27720.1		terpene synthase, putative, expressed
Bradi2g26490.1	102.044	204.089	0	-inf	5.42651e-05	101.772	203.213	0.331042	-9.26176	0.00176157	95.3093	190.619	0	-inf	0.000229035	0.159436	0	0.318873	Inf	filtered	NoExp	NoExp	NoExp	NoExp	NoExp	0.151406	0.302812	0	-inf	filtered	Bradi2g26490.1		Bradi2g26490.1	PF00067	PTHR25943:SF170,PTHR25943	KOG0156			GO:0055114,GO:0005506,GO:0020037,GO:0016705	AT1G13080.1	CYP71B2	cytochrome P450, family 71, subfamily B, polypeptide 2	LOC_Os01g27890.1		cytochrome P450, putative, expressed
Bradi3g33106.1	432.757	832.166	33.3482	-4.64119	5.42651e-05	454.461	830.643	78.2784	-3.40754	0.00306793	394.539	783.191	5.88628	-7.05586	filtered	54.1184	32.3946	75.8423	1.22725	0.998989	18.2114	30.7499	5.67289	-2.43842	filtered	38.6208	71.5576	5.68389	-3.65415	filtered	Bradi3g33106.1		Bradi3g33106.1	PF01357,PF03330					GO:0019953,GO:0005576	AT1G65680.1	ATEXPB2,ATHEXP BETA 1.4,EXPB2	expansin B2	LOC_Os10g40700.1		expansin precursor, putative, expressed
Bradi4g24040.1	506.934	46.0498	967.818	4.39347	5.49416e-05	765.349	45.6597	1485.04	5.02343	0.000156511	686.538	42.1836	1330.89	4.97957	7.8742e-05	1195.83	928.321	1463.33	0.65656	0.998989	1084.81	886.411	1283.2	0.533702	0.99945	1321.82	1354.36	1289.28	-0.0710427	0.999217	Bradi4g24040.1		Bradi4g24040.1	PF03018	PTHR21495					AT1G65870.1		Disease resistance-responsive (dirigent-like protein) family protein	LOC_Os11g07830.1		dirigent, putative, expressed
Bradi1g54890.1	1656.6	3066.36	246.838	-3.63489	6.28217e-05	1617.36	3044.05	190.666	-3.99687	3.47834e-05	1494.27	2839.46	149.09	-4.25136	0.0112839	211.308	235.483	187.133	-0.331558	0.89419	184.918	226.357	143.478	-0.657772	0.99945	159.54	173.971	145.108	-0.261721	0.999217	Bradi1g54890.1		Bradi1g54890.1	PF00676,PF02779,PF02780	PTHR11624,PTHR11624:SF20	KOG0523	2.2.1.7	K01662	GO:0003824,GO:0016114,GO:0008152,GO:0008661,GO:0016624	AT4G15560.1	CLA,CLA1,DEF,DXPS2,DXS	Deoxyxylulose-5-phosphate synthase	LOC_Os07g09190.1		transketolase, putative, expressed
Bradi4g31810.1	107.52	0	215.04	Inf	9.05553e-05	120.893	0	241.786	Inf	0.000455236	44.4639	0	88.9278	Inf	0.00894244	222.26	206.498	238.021	0.204963	0.998989	140.911	196.272	85.5497	-1.19802	0.99945	153.456	220.499	86.4136	-1.35144	0.999217	Bradi4g31810.1		Bradi4g31810.1	PF03134	PTHR12300,PTHR12300:SF11					AT5G50720.1	ATHVA22E,HVA22E	HVA22 homologue E	LOC_Os08g36440.1		HVA22, putative, expressed
Bradi5g11912.1	1542.81	2870.11	215.5	-3.73535	9.75285e-05	1548.78	2856.13	241.427	-3.5644	2.37351e-05	1483.84	2680.26	287.432	-3.22108	3.75464e-05	222.452	208.173	236.73	0.185456	0.998989	237.351	197.809	276.894	0.485223	0.99945	249.547	220.357	278.736	0.339056	0.999217	Bradi5g11912.1		Bradi5g11912.1
Bradi1g70780.1	1197.51	198.044	2196.97	3.47163	0.000101	766.764	197.275	1336.25	2.75991	0.0536634	1030.7	185.498	1875.9	3.3381	0.000131589	1713.93	2118.11	1309.76	-0.693469	0.99883	1906.99	2006.75	1807.23	-0.151082	0.99945	1520.28	1219.3	1821.26	0.578876	0.866068	Bradi1g70780.1		Bradi1g70780.1							AT5G43150.1			LOC_Os03g10860.1		expressed protein
Bradi3g35680.1	1593.31	3017.52	169.102	-4.1574	0.000104566	1638.44	3000.06	276.823	-3.43796	0.00968718	1587.96	2820.53	355.384	-2.98852	0.00894857	215.29	161.582	268.998	0.735329	0.998989	248.5	154.801	342.199	1.14442	0.99945	299.115	252.977	345.253	0.448648	0.999217	Bradi3g35680.1		Bradi3g35680.1	PF07676	PTHR11731:SF44,PTHR11731				GO:0005515	AT1G21680.1		DPP6 N-terminal domain-like protein	LOC_Os03g28980.1		WD40-like Beta Propeller Repeat family protein, expressed
Bradi4g37318.1	106.559	0	213.118	Inf	0.000106524	77.6995	0	155.399	Inf	0.00257271	35.3126	0	70.6252	Inf	0.0186727	178.54	205.02	152.06	-0.431123	0.998989	131.076	194.044	68.1077	-1.5105	0.99945	105.245	141.825	68.6646	-1.04647	0.999217	Bradi4g37318.1		Bradi4g37318.1	PF02365					GO:0006355,GO:0003677	AT3G17730.1	anac057,NAC057	NAC domain containing protein 57	LOC_Os09g38000.1		no apical meristem protein, putative, expressed
Bradi1g26800.2	2191.27	4137.72	244.823	-4.07902	0.000111534	2136.3	4115.09	157.507	-4.70743	6.70796e-08	2082.51	3871.17	293.849	-3.71962	6.01458e-07	194.295	234.234	154.356	-0.601691	0.998989	253.622	224.205	283.04	0.336183	0.99945	214.184	143.795	284.574	0.984793	0.999217	Bradi1g26800.2		Bradi1g26800.2	PF01554	PTHR11206:SF12,PTHR11206	KOG1347			GO:0055085,GO:0016020,GO:0006855,GO:0015297,GO:0015238	AT3G23560.1	ALF5	MATE efflux family protein	LOC_Os07g31884.1		MATE efflux family protein, putative, expressed
Bradi1g33810.1	4782.58	8983.17	581.99	-3.94816	0.000113693	5774.61	8931.66	2617.57	-1.7707	0.0478161	4350.16	8394.23	306.084	-4.7774	2.15211e-11	1566.98	557.17	2576.8	2.20939	0.00207662	414.111	533.473	294.749	-0.855926	0.99945	1341.94	2387.65	296.224	-3.01083	0.000587975	Bradi1g33810.1	BdGH16_5	Bradi1g33810.1	PF00722,PF06955	PTHR10963,PTHR10963:SF14		2.4.1.207	K14504	GO:0016762,GO:0006073,GO:0005618,GO:0005975,GO:0048046,GO:0004553	AT5G57560.1	TCH4,XTH22	Xyloglucan endotransglucosylase/hydrolase family protein	LOC_Os06g48160.1		glycosyl hydrolases family 16, putative, expressed
Bradi2g40441.1	1658.17	286.438	3029.9	3.40298	0.000117287	1663.14	284.918	3041.36	3.4161	1.94785e-05	1349.02	265.85	2432.19	3.19357	9.12468e-05	2948.93	2916.41	2981.44	0.0318158	0.998989	2556.18	2770.1	2342.25	-0.242043	0.99945	2568.99	2775.55	2362.43	-0.232501	0.999217	Bradi2g40441.1		Bradi2g40441.1	PF02364	PTHR12741,PTHR12741:SF4	KOG0916		K11000	GO:0016020,GO:0006075,GO:0003843,GO:0000148	AT3G59100.1	ATGSL11,gsl11	glucan synthase-like 11	LOC_Os06g51270.1		1,3-beta-glucan synthase component domain containing protein, expressed
Bradi3g45400.1	661.254	1315.81	6.69832	-7.61794	0.000117287	657.423	1311.39	3.45459	-8.56837	8.31064e-12	631.503	1237.32	25.6842	-5.59019	5.66055e-06	4.91377	6.41109	3.41644	-0.908078	filtered	15.4537	6.15674	24.7507	2.00723	filtered	13.9802	3.15076	24.8096	2.97713	filtered	Bradi3g45400.1		Bradi3g45400.1	PF00069	PTHR24420,PTHR24420:SF827	KOG1187			GO:0004672,GO:0006468,GO:0005524,GO:0004674,GO:0004713	AT1G01540.2		Protein kinase superfamily protein	LOC_Os02g34430.1		serine/threonine-protein kinase, putative, expressed
Bradi2g25960.1	101.033	0	202.066	Inf	0.000119102	81.0742	0	162.148	Inf	filtered	25.7357	0	51.4715	Inf	filtered	177.248	194.443	160.052	-0.280803	0.998989	116.819	184.192	49.4464	-1.89727	0.99945	98.9845	147.873	50.0962	-1.56158	0.999217	Bradi2g25960.1		Bradi2g25960.1	PF05512						AT5G18970.1		AWPM-19-like family protein	LOC_Os05g33220.1		AWPM-19-like membrane family protein, putative, expressed
Bradi3g04330.2	127.118	0.457953	253.777	9.11415	0.000119102	82.847	0.45757	165.237	8.49632	0.0338694	20.1033	0.431583	39.775	6.52608	filtered	203.589	243.972	163.207	-0.580018	0.947485	135.129	231.846	38.4113	-2.59357	0.584648	94.7199	150.72	38.7199	-1.96072	0.999217	Bradi3g04330.2		Bradi3g04330.2	PF00314						AT1G77700.1		Pathogenesis-related thaumatin superfamily protein	LOC_Os04g59370.1		thaumatin, putative, expressed
Bradi3g29810.1	1216.42	112.744	2320.1	4.36307	0.000132585	1433.3	112.652	2753.95	4.61156	0.000516856	979.775	105.808	1853.74	4.13092	1.60697e-05	2468.12	2226.04	2710.21	0.283926	0.998989	1954.35	2121.67	1787.02	-0.247642	0.99945	2154.68	2511.83	1797.53	-0.482727	0.999217	Bradi3g29810.1	BdGH27_5	Bradi3g29810.1	PF02065	PTHR11452	KOG2366	3.2.1.22	K07407	GO:0005975,GO:0004553,GO:0003824	AT5G08370.1	AGAL2,AtAGAL2	alpha-galactosidase 2	LOC_Os10g35110.2		alpha-galactosidase precursor, putative, expressed
Bradi1g26570.1	684.842	77.029	1292.65	4.06879	0.000138767	397.638	76.8127	718.462	3.2255	0.0182704	277.467	71.9073	483.026	2.74789	0.0568923	975.203	1244.98	705.423	-0.819568	0.979585	822.185	1179	465.372	-1.34111	0.855923	562.134	655.528	468.741	-0.483866	0.999217	Bradi1g26570.1		Bradi1g26570.1	PF02701					GO:0006355,GO:0003677	AT5G60200.1	TMO6	TARGET OF MONOPTEROS 6	LOC_Os07g32510.1		dof zinc finger domain containing protein, putative, expressed
Bradi2g14070.2	106.825	0	213.65	Inf	0.000138898	31.0356	0	62.0713	Inf	0.0256576	113.37	0	226.74	Inf	filtered	133.939	207.129	60.749	-1.76959	0.998989	207.182	196.391	217.974	0.150428	0.99945	138.258	56.6732	219.842	1.95573	0.999217	Bradi2g14070.2		Bradi2g14070.2	PF01426,PF07500	PTHR12505,PTHR12505:SF9	KOG1886			GO:0003682,GO:0006351,GO:0005634,GO:0008270	AT4G11560.1		bromo-adjacent homology (BAH) domain-containing protein	LOC_Os01g34330.1		BAH domain containing protein, expressed
Bradi2g10640.1	94.294	0	188.588	Inf	0.000146636	105.871	0	211.741	Inf	filtered	56.6178	0	113.236	Inf	filtered	194.119	182.303	205.935	0.175846	0.998989	141.305	173.56	109.049	-0.670453	0.99945	151.842	193.485	110.199	-0.812115	0.999217	Bradi2g10640.1	BdCDF1b	Bradi2g10640.1	PF02701					GO:0006355,GO:0003677	AT3G47500.1	CDF3	cycling DOF factor 3	LOC_Os01g17000.1		expressed protein
Bradi3g37940.1	815.773	1501.99	129.557	-3.53522	0.000188294	795.037	1501.55	88.522	-4.08427	7.75728e-06	725.263	1409.79	40.7312	-5.11321	2.59833e-06	105.582	125.008	86.1567	-0.536982	0.998989	78.9168	118.548	39.2853	-1.59341	0.99945	60.2076	80.8741	39.5411	-1.03232	0.999217	Bradi3g37940.1		Bradi3g37940.1	PF03404,PF00175,PF00174,PF00173,PF00970	PTHR19370:SF5,PTHR19370	KOG0535	1.7.1.1,1.7.99.4	K00360	GO:0030151,GO:0055114,GO:0009055,GO:0020037,GO:0016491,GO:0046872,GO:0043546	AT1G77760.1	GNR1,NIA1,NR1	nitrate reductase 1	LOC_Os08g36480.1		nitrate reductase, putative, expressed
Bradi2g25990.1	402.268	773.114	31.4212	-4.62087	0.000190382	442.165	768.607	115.723	-2.73158	0.617691	366.33	713.727	18.9319	-5.23649	8.56965e-05	71.5563	30.0583	113.054	1.91118	0.998989	23.5727	28.8726	18.2729	-0.659992	filtered	62.0442	105.694	18.3943	-2.52257	0.999217	Bradi2g25990.1		Bradi2g25990.1	PF01738	PTHR17630,PTHR17630:SF19	KOG3043			GO:0016787	AT3G23570.1		alpha/beta-Hydrolases superfamily protein	LOC_Os05g33200.1		endo-1,3;1,4-beta-D-glucanase precursor, putative, expressed
Bradi1g50740.1	245.671	6.17685	485.164	6.29546	0.000208726	173.578	6.12794	341.028	5.79834	0.00294733	160.705	5.8029	315.607	5.76521	0.00216554	400.393	465.509	335.276	-0.47346	0.998989	374.253	444.058	304.448	-0.544552	0.99945	308.609	311.191	306.026	-0.0241471	0.999217	Bradi1g50740.1		Bradi1g50740.1	PF04578						AT5G45480.1		Protein of unknown function (DUF594)	LOC_Os06g03150.1		expressed protein
Bradi3g07150.1	1725.6	3163.75	287.457	-3.46022	0.000208726	1729.57	3156.06	303.08	-3.38035	0.000131	1628.04	2964.88	291.208	-3.34785	5.1984e-06	285.98	277.803	294.158	0.0825252	0.998989	272.418	264.417	280.418	0.084763	0.99945	279.567	276.974	282.16	0.0267605	0.999217	Bradi3g07150.1		Bradi3g07150.1	PF03094				K08472	GO:0006952,GO:0016021	AT4G02600.1	ATMLO1,MLO1	Seven transmembrane MLO family protein	LOC_Os02g10350.1		MLO domain containing protein, putative, expressed
Bradi1g61577.2	354.529	47.9778	661.081	3.78439	0.000216538	423.944	47.5595	800.329	4.07279	0.00011548	121.158	43.9895	198.326	2.17265	0.284346	710.781	633.467	788.094	0.315097	0.998989	397.748	604.3	191.197	-1.6602	0.403101	460.902	729.959	191.846	-1.92787	0.0899304	Bradi1g61577.2		Bradi1g61577.2	PF00067	PTHR24298:SF44,PTHR24298	KOG0156	1.14.13.21	K05280	GO:0055114,GO:0005506,GO:0020037,GO:0016705	AT5G07990.1	CYP75B1,D501,TT7	Cytochrome P450 superfamily protein	LOC_Os10g17260.1		cytochrome P450, putative, expressed
Bradi1g17400.1	88.2856	0	176.571	Inf	0.00023569	82.958	0	165.916	Inf	0.00162157	64.5538	0	129.108	Inf	filtered	166.321	170.205	162.437	-0.0673907	0.998989	142.939	161.209	124.67	-0.370814	0.99945	138.451	151.422	125.48	-0.271117	0.999217	Bradi1g17400.1		Bradi1g17400.1	PF00249						AT5G18240.1	ATMYR1,MYR1	myb-related protein 1	LOC_Os07g48596.1		Myb transcription factor, putative, expressed
Bradi2g17560.1	93.8112	0	187.622	Inf	0.00023569	47.2209	0	94.4418	Inf	filtered	17.3174	0	34.6347	Inf	filtered	136.842	180.267	93.4173	-0.948374	0.703491	102.161	170.942	33.3794	-2.35648	0.99945	59.9251	86.1367	33.7134	-1.3533	0.999217	Bradi2g17560.1		Bradi2g17560.1	PF02453	PTHR10994:SF27,PTHR10994	KOG1792				AT3G18260.1		Reticulon family protein	LOC_Os05g47690.1		reticulon domain containing protein, putative, expressed
Bradi3g57763.1	363.572	22.2826	704.861	4.98335	0.00023569	212.211	22.2222	402.2	4.17784	0.812884	211.425	20.8931	401.957	4.26594	0.0180354	537.163	678.143	396.184	-0.775421	0.884378	514.683	641.706	387.659	-0.727125	0.99945	378.303	366.744	389.863	0.0881951	0.999217	Bradi3g57763.1		Bradi3g57763.1	PF02519				K14488		AT2G46690.1		SAUR-like auxin-responsive protein family	LOC_Os02g52990.1		OsSAUR12 - Auxin-responsive SAUR gene family member, expressed
Bradi1g23320.1	91.4167	0	182.833	Inf	0.000238396	37.91	0	75.8201	Inf	filtered	25.7785	0	51.5569	Inf	filtered	125.243	175.914	74.5714	-1.23818	0.978301	108.154	166.55	49.7568	-1.74299	0.99945	59.659	69.1461	50.172	-0.462767	0.999217	Bradi1g23320.1		Bradi1g23320.1	PF00069	PTHR13902,PTHR13902:SF12	KOG0581			GO:0004672,GO:0006468,GO:0005524,GO:0004713	AT5G55560.1		Protein kinase superfamily protein	LOC_Os07g39520.1		STE_PAK_Ste20_Slob_Wnk.5 - STE kinases include homologs to sterile 7, sterile 11 and sterile 20 from yeast, expressed
Bradi2g58152.1	519.883	988.865	50.9021	-4.27998	0.000287625	601.772	991.075	212.469	-2.22174	0.217944	504.685	928.922	80.4472	-3.52944	0.00847716	129	49.0577	208.942	2.09055	0.998989	62.098	46.5241	77.6719	0.739414	0.99945	136.001	193.781	78.221	-1.3088	0.999217	Bradi2g58152.1		Bradi2g58152.1	PF02135,PF00651	PTHR24413,PTHR24413:SF192	KOG1778			GO:0005515,GO:0006355,GO:0004402,GO:0005634,GO:0008270,GO:0003712	AT3G48360.1	ATBT2,BT2	BTB and TAZ domain protein 2	LOC_Os01g68020.1		BTBZ2 - Bric-a-Brac, Tramtrack, and Broad Complex BTB domain with TAZ zinc finger and Calmodulin-binding domains, expressed
Bradi3g10290.1	161.957	2.98521	320.929	6.74828	0.000287625	167.125	2.9713	331.279	6.80081	0.00139271	122.885	2.80855	242.962	6.43476	0.00616983	317.265	308.368	326.162	0.0809348	0.999177	263.488	292.859	234.118	-0.322972	0.99945	268.53	302.205	234.854	-0.363763	0.999217	Bradi3g10290.1	BdGH16_15	Bradi3g10290.1	PF00722,PF06955	PTHR10963,PTHR10963:SF14		2.4.1.207	K08235	GO:0016762,GO:0006073,GO:0005618,GO:0005975,GO:0048046,GO:0004553	AT4G28850.1	ATXTH26,XTH26	xyloglucan endotransglucosylase/hydrolase 26	LOC_Os02g17880.1		glycosyl hydrolases family 16, putative, expressed
Bradi3g02612.2	452.179	15.878	888.479	5.80623	0.000289043	272.69	16.015	529.365	5.04676	0.029789	127.738	15.0265	240.45	4.00015	0.0669297	687.362	853.493	521.232	-0.711454	0.831415	521.906	811.915	231.897	-1.80785	0.260754	358.272	482.854	233.691	-1.04698	0.999217	Bradi3g02612.2		Bradi3g02612.2							AT4G37445.1			LOC_Os02g03430.1		expressed protein
Bradi3g37920.1	210.917	7.64339	414.19	5.75994	0.000289043	460.855	7.5781	914.132	6.91442	8.87394e-08	198.342	7.00072	389.683	5.79865	0.000270681	648.937	399.293	898.58	1.1702	0.725006	377.01	378.89	375.129	-0.0143957	0.99945	606.27	834.085	378.455	-1.14007	0.913747	Bradi3g37920.1		Bradi3g37920.1	PF03134	PTHR12300,PTHR12300:SF11					AT5G50720.1	ATHVA22E,HVA22E	HVA22 homologue E	LOC_Os08g36440.1		HVA22, putative, expressed
Bradi2g37680.1	82.782	0	165.564	Inf	0.000291627	49.8792	0	99.7583	Inf	0.0117613	24.4331	0	48.8662	Inf	filtered	128.772	159.258	98.2862	-0.696309	0.998989	99.3625	151.638	47.0869	-1.68724	0.894174	69.105	91.0078	47.2022	-0.947135	0.999217	Bradi2g37680.1		Bradi2g37680.1	PF03649				K02069		AT2G37330.1	ALS3	aluminum sensitive 3	LOC_Os05g02750.1		ABC transporter, membrane-spanning/permease subunit, putative, expressed
Bradi5g02430.1	85.2465	0	170.493	Inf	0.000311043	143.869	0	287.738	Inf	5.06119e-05	35.5231	0	71.0462	Inf	0.0191375	222.982	164.033	281.932	0.781365	0.998989	111.916	155.494	68.3376	-1.18611	0.99945	165.827	262.571	69.0839	-1.92628	0.811371	Bradi5g02430.1		Bradi5g02430.1							AT1G63350.1		Disease resistance protein (CC-NBS-LRR class) family	LOC_Os04g02520.1		Leucine Rich Repeat family protein, expressed
Bradi1g48160.1	3685.35	7127.9	242.8	-4.87564	0.000319173	3774.84	7097.64	452.046	-3.9728	9.88753e-05	3547.88	6691.12	404.634	-4.04756	0.00122738	334.946	233.494	436.399	0.902258	0.998989	306.499	223.175	389.822	0.80464	0.99945	403.354	413.393	393.315	-0.0718285	0.999217	Bradi1g48160.1		Bradi1g48160.1							AT3G22142.1		Bifunctional inhibitor/lipid-transfer protein/seed storage 2S albumin superfamily protein	LOC_Os06g07220.1		LTPL128 - Protease inhibitor/seed storage/LTP family protein precursor, expressed
Bradi1g60680.1	81.9817	0	163.963	Inf	0.000319173	15.4987	0	30.9973	Inf	filtered	5.54647	0	11.0929	Inf	filtered	94.0881	157.914	30.2622	-2.38355	0.753592	80.2743	149.878	10.6705	-3.81209	0.287331	19.5241	28.3104	10.7378	-1.39863	filtered	Bradi1g60680.1		Bradi1g60680.1	PF00168,PF00614,PF12357	PTHR18896,PTHR18896:SF11	KOG1329	2.7.7.38,3.1.4.4	K01115	GO:0005515,GO:0003824,GO:0008152	AT3G15730.1	PLD,PLDALPHA1	phospholipase D alpha 1	LOC_Os03g27370.1		phospholipase D, putative, expressed
Bradi2g26010.1	555.888	1099.1	12.6728	-6.43845	0.000319173	548.604	1090.01	7.19493	-7.24315	3.702e-05	534.517	1016.74	52.2904	-4.28127	9.12468e-05	9.64604	12.2007	7.09135	-0.782834	filtered	31.0067	11.6094	50.404	2.11825	filtered	28.5464	6.56487	50.5279	2.94424	filtered	Bradi2g26010.1		Bradi2g26010.1	PF01738	PTHR17630,PTHR17630:SF19	KOG3043			GO:0016787	AT3G23570.1		alpha/beta-Hydrolases superfamily protein	LOC_Os05g33110.1		endo-1,3;1,4-beta-D-glucanase precursor, putative, expressed
Bradi2g43062.1	4010.51	7243.17	777.85	-3.21906	0.000319173	3939.11	7209.31	668.909	-3.42998	0.000142004	3684.35	6726.93	641.778	-3.3898	2.00314e-05	702.395	749.738	655.051	-0.194779	0.998989	665.661	713.624	617.698	-0.208263	0.99945	616.722	610.686	622.759	0.0282448	0.999217	Bradi2g43062.1		Bradi2g43062.1	PF00324	PTHR11785,PTHR11785:SF13	KOG1289			GO:0016020,GO:0015171,GO:0003333,GO:0006810,GO:0055085,GO:0006865,GO:0016021	AT2G01170.1	BAT1	bidirectional amino acid transporter 1	LOC_Os01g42234.1		amino acid permease family protein, putative, expressed
Bradi2g51688.1	2630.68	4775.18	486.172	-3.29602	0.000324124	2571.07	4745.34	396.801	-3.58002	9.74538e-07	2308.71	4447.34	170.089	-4.70858	1.10373e-07	428.094	464.934	391.254	-0.248922	0.998989	304.119	444.433	163.806	-1.43998	0.99945	263.558	361.976	165.14	-1.1322	0.999217	Bradi2g51688.1		Bradi2g51688.1
Bradi1g37330.3	1261.75	2336.61	186.887	-3.64418	0.000324383	1233.47	2319.11	147.834	-3.97152	0.000847255	1152.14	2162.56	141.712	-3.93171	0.00258171	162.304	179.715	144.893	-0.310723	0.998989	153.18	169.877	136.483	-0.315769	0.99945	136.333	134.923	137.742	0.0298367	0.999217	Bradi1g37330.3		Bradi1g37330.3	PF00854	PTHR11654:SF21,PTHR11654	KOG1237			GO:0016020,GO:0005215,GO:0006810	AT1G69850.1	ATNRT1:2,NRT1:2,NTL1	nitrate transporter 1:2	LOC_Os06g38294.1		peptide transporter PTR2, putative, expressed
Bradi3g35700.1	510.949	966.07	55.8277	-4.11308	0.000368398	510.627	957.753	63.5007	-3.91481	0.0412934	453.252	887.642	18.8625	-5.55638	1.60697e-05	58.0757	53.3206	62.8307	0.236775	0.998989	34.668	51.1075	18.2285	-1.48734	0.99945	38.1401	57.9175	18.3627	-1.65722	filtered	Bradi3g35700.1		Bradi3g35700.1	PF00092	PTHR10579:SF5,PTHR10579					AT5G60710.1		Zinc finger (C3HC4-type RING finger) family protein	LOC_Os03g28990.1		zinc finger family protein, putative, expressed
Bradi3g58920.1	3771.05	7194.65	347.441	-4.37208	0.000370965	3847.15	7185.86	508.446	-3.82099	0.000102815	3672.88	6764.26	581.503	-3.54007	5.39821e-05	416.152	333.766	498.537	0.578866	0.998989	439.402	318.525	560.28	0.814741	0.99945	513.165	464.063	562.268	0.276936	0.999217	Bradi3g58920.1		Bradi3g58920.1	PF01477	PTHR24748,PTHR24748:SF34				GO:0005515	AT4G39730.1		Lipase/lipooxygenase, PLAT/LH2 family protein	LOC_Os02g51710.1		wound/stress protein, putative, expressed
Bradi1g59465.1	210.565	0.568183	420.562	9.53175	0.000551728	109.897	0.573413	219.22	8.57859	0.00365792	84.8335	0.537849	169.129	8.29671	0.00803687	309.171	403.249	215.092	-0.906721	0.998989	273.206	383.227	163.185	-1.23169	0.99945	182.259	200.09	164.427	-0.283199	0.999217	Bradi1g59465.1		Bradi1g59465.1	PF00931					GO:0043531	AT5G45490.2		P-loop containing nucleoside triphosphate hydrolases superfamily protein	LOC_Os07g01530.1		expressed protein
Bradi2g22180.1	411.332	32.2802	790.385	4.61383	0.000598916	177.435	32.2094	322.661	3.32446	0.168441	228.823	30.4032	427.242	3.81276	0.014263	538.247	760.492	316.001	-1.267	0.526409	568.311	725.243	411.38	-0.817991	0.99945	354.531	294.487	414.575	0.493431	0.999217	Bradi2g22180.1		Bradi2g22180.1	PF00069,PF00560,PF08263	PTHR24420,PTHR24420:SF779	KOG1187			GO:0005515,GO:0004672,GO:0006468,GO:0005524,GO:0004713	AT5G58300.1		Leucine-rich repeat protein kinase family protein	LOC_Os05g40200.1		inactive receptor kinase At2g26730 precursor, putative, expressed
Bradi1g36140.1	135.236	4.10579	266.367	6.01961	0.000675952	83.7622	4.07576	163.449	5.32562	filtered	155.649	3.76929	307.528	6.35028	0.00133923	208.834	256.675	160.993	-0.67294	0.998989	270.393	244.108	296.677	0.281374	0.99945	223.613	149.059	298.168	1.00024	0.976401	Bradi1g36140.1		Bradi1g36140.1						GO:0005515	AT5G35670.1	iqd33	IQ-domain 33	LOC_Os06g40850.1		IQ calmodulin-binding motif family protein, putative, expressed
Bradi2g53580.1	1067.63	220.713	1914.55	3.11676	0.000682667	898.131	219.498	1576.76	2.84468	0.0731299	453.932	205.794	702.069	1.77041	0.19148	1694.01	1838.81	1549.2	-0.247255	0.998989	1212.34	1748.44	676.238	-1.37047	0.831565	1060	1438.19	681.816	-1.0768	0.999217	Bradi2g53580.1		Bradi2g53580.1	PF01357,PF03330					GO:0005576,GO:0009664	AT2G40610.1	ATEXP8,ATEXPA8,ATHEXP ALPHA 1.11,EXP8,EXPA8	expansin A8	LOC_Os01g60770.1		expansin precursor, putative, expressed
Bradi4g16430.1	5174.05	9380.09	968.023	-3.27649	0.000682667	5200.03	9317.72	1082.34	-3.10583	0.000254474	4545.8	8666.02	425.576	-4.34788	6.28409e-06	995.307	929.682	1060.93	0.190523	0.998989	648.388	886.93	409.845	-1.11374	0.99945	700.052	987.685	412.419	-1.25994	0.720865	Bradi4g16430.1		Bradi4g16430.1	PF00155	PTHR11751,PTHR11751:SF28	KOG0259		K11819	GO:0009058,GO:0030170,GO:0003824,GO:0006520,GO:0008483	AT2G20610.1	ALF1,HLS3,RTY,RTY1,SUR1	Tyrosine transaminase family protein	LOC_Os11g35040.1		aminotransferase, classes I and II, domain containing protein, expressed
Bradi4g06740.1	700.714	1287.22	114.204	-3.49458	0.000685238	749.273	1281.05	217.5	-2.55823	0.0147404	672.296	1201.45	143.14	-3.06928	0.00636974	162.062	109.902	214.222	0.962892	0.998989	121.206	104.76	137.651	0.393916	0.99945	168.735	198.361	139.108	-0.511921	0.999217	Bradi4g06740.1		Bradi4g06740.1	PF07168						AT2G03530.2	ATUPS2,UPS2	ureide permease 2	LOC_Os12g31860.3		ureide permease, putative, expressed
Bradi1g26000.2	4973.06	9637.54	308.569	-4.965	0.000701608	5329.13	9558.51	1099.76	-3.1196	0.123015	5155.25	8892.88	1417.62	-2.64918	0.245092	687.467	296.811	1078.12	1.8609	0.0223937	824.203	282.81	1365.6	2.27162	0.00199944	1189.77	1003.74	1375.81	0.454887	0.999217	Bradi1g26000.2		Bradi1g26000.2	PF03151,PF00892	PTHR11132	KOG1441			GO:0016020,GO:0005215,GO:0006810,GO:0016021	AT1G61800.1	ATGPT2,GPT2	glucose-6-phosphate/phosphate translocator 2	LOC_Os07g34006.1		transporter family protein, putative, expressed
Bradi1g11240.1	430.679	86.179	775.179	3.16912	0.000710407	415.563	85.4077	745.719	3.1262	0.00414254	280.051	78.8781	481.224	2.60901	0.0287995	736.734	743.252	730.215	-0.02553	0.998989	586.921	710.464	463.379	-0.61657	0.99945	573.486	680.689	466.282	-0.545794	0.999217	Bradi1g11240.1		Bradi1g11240.1	PF02298					GO:0009055,GO:0005507	AT2G02850.1	ARPN	plantacyanin	LOC_Os03g50160.1		plastocyanin-like domain containing protein, putative, expressed
Bradi2g18030.1	1295.48	2334.98	255.977	-3.18933	0.000714358	1198.52	2324.94	72.095	-5.01115	3.58589e-07	1207.02	2169.39	244.651	-3.14849	0.0025226	158.576	246.052	71.1003	-1.79104	0.979585	235.811	235.587	236.035	0.00273998	0.99945	151.405	65.7598	237.05	1.84992	0.999217	Bradi2g18030.1	BdGH28_21	Bradi2g18030.1	PF00295			3.2.1.15		GO:0005975,GO:0004650	AT1G80170.1		Pectin lyase-like superfamily protein	LOC_Os05g46520.1		polygalacturonase, putative, expressed
Bradi1g11120.3	2313.56	4176.07	451.053	-3.21078	0.000766453	2338.48	4152.04	524.917	-2.98366	0.00257271	2135.78	3889.03	382.522	-3.3458	0.000195441	473.653	434.414	512.893	0.239585	0.998989	390.82	413.293	368.348	-0.166098	0.99945	425.455	479.342	371.567	-0.367433	0.999217	Bradi1g11120.3		Bradi1g11120.3	PF00068					GO:0016042,GO:0005509,GO:0004623,GO:0006644	AT2G06925.1	ATSPLA2-ALPHA,PLA2-ALPHA	Phospholipase A2 family protein	LOC_Os03g50030.1		phospholipase A2, putative, expressed
Bradi2g19260.1	800.607	1437.44	163.769	-3.13377	0.000770554	827.555	1434.06	221.049	-2.69767	0.0046707	791.275	1338.28	244.269	-2.45384	0.0533106	186.841	157.771	215.911	0.45261	0.998989	192.743	150.615	234.872	0.641011	0.99945	219.344	201.803	236.885	0.231242	0.999217	Bradi2g19260.1		Bradi2g19260.1							AT3G55250.1			LOC_Os05g45030.1		calcium homeostasis regulator CHoR1, putative, expressed
Bradi2g45790.1	80.8079	0	161.616	Inf	0.000805401	42.9133	0	85.8266	Inf	0.0145678	76.0084	0	152.017	Inf	0.000963136	119.836	155.575	84.096	-0.887502	0.998989	146.627	146.879	146.376	-0.00495574	0.99945	112.862	78.3196	147.405	0.912339	0.999217	Bradi2g45790.1	BdGH5_4	Bradi2g45790.1	PF00150					GO:0005975,GO:0004553	AT5G66460.1		Glycosyl hydrolase superfamily protein	LOC_Os01g47400.1		OsMan01 - Endo-Beta-Mannanase, expressed
Bradi1g31800.1	349.047	30.8266	667.268	4.43602	0.000836426	371.232	30.7172	711.748	4.53425	0.00148845	229.911	28.8387	430.984	3.90155	0.0272125	669.43	645.244	693.616	0.104292	0.998989	512.978	611.411	414.544	-0.560616	0.99945	534.416	650.026	418.806	-0.634213	0.999217	Bradi1g31800.1		Bradi1g31800.1	PF00069	PTHR24420:SF794,PTHR24420	KOG1187			GO:0004672,GO:0006468,GO:0005524,GO:0004674,GO:0004713	AT5G65530.1		Protein kinase superfamily protein	LOC_Os06g45350.1		protein kinase domain containing protein, expressed
Bradi3g42627.3	3765.53	6671.7	859.354	-2.95673	0.000841793	4231.42	6644.22	1818.62	-1.86925	0.0369643	3599.93	6224.55	975.307	-2.67404	0.00026095	1304.09	827.267	1780.9	1.10618	0.407729	863.779	788.779	938.779	0.251165	0.99945	1302.57	1659.84	945.304	-0.812191	0.959014	Bradi3g42627.3		Bradi3g42627.3	PF00847,PF00504	PTHR21649			K08912	GO:0009765,GO:0016020,GO:0006355,GO:0003700	AT2G34420.1	LHB1B2,LHCB1.5	photosystem II light harvesting complex gene B1B2	LOC_Os08g44180.1		expressed protein
Bradi3g00282.1	2560.25	5074.14	46.354	-6.77432	0.000886223	2524.13	5046.87	1.38559	-11.8307	1.67111e-23	2443.92	4765.31	122.527	-5.2814	6.20509e-09	23.0872	44.8294	1.34495	-5.05882	filtered	80.4578	42.8439	118.072	1.4625	0.99945	59.8019	1.26639	118.337	6.54604	filtered	Bradi3g00282.1	Bradi3g00280	Bradi3g00282.1	PF01490	PTHR22950:SF9,PTHR22950	KOG1303				AT2G39130.1		Transmembrane amino acid transporter family protein	LOC_Os02g01100.2		transmembrane amino acid transporter protein, putative, expressed
Bradi2g51836.1	222.498	428.746	16.2505	-4.72157	0.00089196	226.532	429.198	23.865	-4.16867	0.00763	222.986	403.685	42.2865	-3.25496	0.0135207	19.6308	15.7693	23.4923	0.575071	filtered	27.7915	14.9913	40.5916	1.43705	filtered	31.4673	21.779	41.1555	0.918146	filtered	Bradi2g51836.1		Bradi2g51836.1	PF00520,PF00027	PTHR10217,PTHR10217:SF30	KOG0498			GO:0055085,GO:0016020,GO:0005216,GO:0006811	AT5G54250.2	ATCNGC4,CNGC4,DND2,HLM1	cyclic nucleotide-gated cation channel 4	LOC_Os01g57370.1		cyclic nucleotide-gated ion channel 2, putative, expressed
Bradi2g44060.1	401.286	775.384	27.1884	-4.83385	0.000968922	407.496	770.074	44.9185	-4.09962	0.0341203	426.348	725.23	127.465	-2.50833	0.0298496	34.934	25.952	43.9159	0.758898	0.998989	73.909	24.9119	122.906	2.30265	0.99945	82.1483	41.0225	123.274	1.58738	0.999217	Bradi2g44060.1		Bradi2g44060.1	PF04844						AT2G18500.1	ATOFP7,OFP7	ovate family protein 7	LOC_Os01g43610.1		DUF623 domain containing protein, expressed
Bradi2g60705.1	180.086	8.27722	351.895	5.40985	0.000968922	182.695	8.22466	357.165	5.44049	0.0112523	45.825	7.78154	83.8684	3.43	0.318071	345.093	338.13	352.055	0.0582244	0.998989	201.013	321.204	80.8212	-1.99068	0.830209	203.611	325.743	81.4782	-1.99925	0.999217	Bradi2g60705.1		Bradi2g60705.1							AT5G04080.1			LOC_Os05g31470.1		expressed protein
Bradi2g49490.2	175.464	341.572	9.35591	-5.19017	0.0010116	170.535	340.032	1.03843	-8.35512	9.88753e-05	163.619	320.223	7.01476	-5.51254	0.00585058	5.02558	9.03414	1.01701	-3.15105	filtered	7.6463	8.54142	6.75118	-0.339335	filtered	3.88247	0.947909	6.81703	2.84632	filtered	Bradi2g49490.2		Bradi2g49490.2	PF00612	PTHR25370,PTHR25370:SF172				GO:0005515	AT3G16490.1	IQD26	IQ-domain 26	LOC_Os01g53980.1		IQ calmodulin-binding motif family protein, expressed
Bradi2g34110.1	1285.63	2354.05	217.203	-3.43803	0.00106569	1264.22	2350.56	177.87	-3.72411	5.90668e-05	1265.01	2208.79	321.235	-2.78155	0.00133418	190.936	208.696	173.176	-0.269162	0.998989	254.098	198.697	309.498	0.639357	0.99945	236.726	162.477	310.976	0.936566	0.999217	Bradi2g34110.1		Bradi2g34110.1	PF00955	PTHR11453,PTHR11453:SF6				GO:0016020,GO:0005452,GO:0006820,GO:0016021	AT1G15460.1	ATBOR4,BOR4	HCO3- transporter family	LOC_Os05g08430.1		boron transporter protein, putative, expressed
Bradi1g12760.2	363.86	685.184	42.5357	-4.00975	0.00114603	352.566	683.32	21.8113	-4.96941	0.000839908	400.015	638.429	161.601	-1.98209	0.154275	30.9864	40.7109	21.2619	-0.937145	0.998989	97.2062	38.9199	155.493	1.99826	0.99945	88.3431	19.9247	156.761	2.97594	0.549832	Bradi1g12760.2	BdbHLH8	Bradi1g12760.2	PF00010	PTHR12565,PTHR12565:SF7				GO:0046983	AT4G37850.1		basic helix-loop-helix (bHLH) DNA-binding superfamily protein	LOC_Os03g46860.1		helix-loop-helix DNA-binding protein, putative, expressed
Bradi1g78250.1	3884.53	7361.01	408.039	-4.17313	0.00114603	3762.26	7332.67	191.859	-5.25622	6.21267e-07	3545.41	6905.28	185.527	-5.218	2.39672e-07	289.06	389.967	188.153	-1.05145	0.998989	276.488	374.211	178.765	-1.06578	0.99945	177.675	175.06	180.289	0.0424608	0.999217	Bradi1g78250.1		Bradi1g78250.1	PF00234						AT4G12490.1		Bifunctional inhibitor/lipid-transfer protein/seed storage 2S albumin superfamily protein	LOC_Os04g46810.1		LTPL120 - Protease inhibitor/seed storage/LTP family protein precursor, expressed
Bradi1g58210.1	326.076	626.07	26.0821	-4.58519	0.00115931	314.777	622.233	7.32089	-6.40929	5.97065e-05	289.291	578.582	0	-inf	1.57887e-08	16.0782	24.9522	7.20413	-1.79227	0.998989	11.9161	23.8322	0	-inf	filtered	3.33757	6.67513	0	-inf	filtered	Bradi1g58210.1		Bradi1g58210.1	PF00248	PTHR11732:SF88,PTHR11732	KOG1575			GO:0016491,GO:0055114	AT1G06690.1		NAD(P)-linked oxidoreductase superfamily protein	LOC_Os07g04990.1		oxidoreductase, aldo/keto reductase family protein, putative, expressed
Bradi3g26860.1	1375.89	2447.84	303.944	-3.00963	0.00116851	1361.41	2443.74	279.09	-3.13029	0.000516856	1283.34	2295.35	271.332	-3.08058	0.00011727	282.12	293.687	270.553	-0.118366	0.998989	270.262	279.256	261.267	-0.0960618	0.99945	259.09	255.111	263.068	0.0443101	0.999217	Bradi3g26860.1		Bradi3g26860.1	PF01370	PTHR10366,PTHR10366:SF35	KOG1429	5.1.3.18	K10046	GO:0003824,GO:0050662,GO:0044237	AT5G28840.2	GME	GDP-D-mannose 3\',5\'-epimerase	LOC_Os10g28200.1		NAD dependent epimerase/dehydratase family protein, putative, expressed
Bradi4g30200.1	67.1846	0	134.369	Inf	0.00117764	29.0344	0	58.0688	Inf	filtered	17.0474	0	34.0947	Inf	filtered	93.2769	129.215	57.3386	-1.1722	0.979585	77.6889	122.509	32.8683	-1.89812	0.896494	42.954	52.957	32.951	-0.684499	0.999217	Bradi4g30200.1		Bradi4g30200.1	PF07891	PTHR10759,PTHR10759:SF1				GO:0005622,GO:0003735,GO:0005840,GO:0006412	AT5G39785.1		Protein of unknown function (DUF1666)	LOC_Os09g24700.1		expressed protein
Bradi1g47277.1	87.0753	0.268559	173.882	9.33866	0.00123494	248.383	0.266432	496.5	10.8638	5.89355e-05	142.001	0.2523	283.75	10.1353	6.36169e-05	326.966	166.951	486.981	1.54444	0.998989	216.502	159.424	273.581	0.779097	0.99945	363.816	452.918	274.714	-0.72132	0.999217	Bradi1g47277.1		Bradi1g47277.1	PF00664,PF00005	PTHR24223,PTHR24223:SF194	KOG0054			GO:0055085,GO:0005524,GO:0006810,GO:0016021,GO:0042626,GO:0016887,GO:0017111,GO:0000166	AT2G07680.1	ATMRP11,MRP11	multidrug resistance-associated protein 11	LOC_Os06g08560.1		multidrug resistance-associated protein 11, putative, expressed
Bradi1g54656.1	128.215	1.87991	254.551	7.08115	0.00124131	73.2527	1.86503	144.64	6.27713	0.133088	134.497	1.7661	267.227	7.24135	0.00182227	192.914	245.426	140.401	-0.805729	0.998989	245.227	233.062	257.392	0.143255	0.99945	195.786	132.169	259.402	0.9728	0.999217	Bradi1g54656.1		Bradi1g54656.1							AT1G69970.2	CLE26	CLAVATA3/ESR-RELATED 26	LOC_Os07g09625.1		expressed protein
Bradi4g33040.1	481.134	55.7643	906.503	4.0229	0.00125931	471.834	55.6074	888.06	3.99731	0.000566742	397.959	52.4182	743.5	3.82619	0.000427893	871.184	871.084	871.284	0.000332704	0.998989	773.194	830.487	715.902	-0.214196	0.99945	765.478	810.502	720.453	-0.16991	0.999217	Bradi4g33040.1		Bradi4g33040.1	PF02469	PTHR10900:SF23,PTHR10900					AT5G55730.2	FLA1	FASCICLIN-like arabinogalactan 1	LOC_Os08g38270.1		fasciclin domain containing protein, expressed
Bradi5g24565.1	62.6119	0	125.224	Inf	0.00129896	34.9043	0	69.8087	Inf	filtered	23.035	0	46.0699	Inf	filtered	94.6832	120.781	68.5856	-0.816411	0.978332	79.469	114.577	44.3614	-1.36894	0.99945	54.0682	63.6626	44.4738	-0.51749	filtered	Bradi5g24565.1		Bradi5g24565.1										LOC_Os04g56370.1		expressed protein
Bradi2g31510.1	576.012	100.628	1051.4	3.3852	0.00132639	283.665	99.8164	467.513	2.22766	0.0798643	208.279	92.3945	324.163	1.81084	0.531081	732.902	1006.47	459.335	-1.13168	0.998989	636.851	960.792	312.911	-1.61847	0.0894677	370.563	426.523	314.603	-0.439092	0.982052	Bradi2g31510.1		Bradi2g31510.1	PF00067	PTHR24298:SF44,PTHR24298	KOG0156	1.14.13.11	K00487	GO:0055114,GO:0005506,GO:0020037,GO:0016705	AT2G30490.1	ATC4H,C4H,CYP73A5,REF3	cinnamate-4-hydroxylase	LOC_Os05g25640.1		cytochrome P450, putative, expressed
Bradi3g59210.1	1772.65	3386.31	158.982	-4.41278	0.00132639	1731.71	3372.13	91.3038	-5.20684	1.18488e-07	1643.55	3176.7	110.403	-4.84668	5.52055e-05	121.021	151.709	90.3325	-0.747989	filtered	126.194	145.776	106.612	-0.451387	0.99945	95.2853	83.277	107.294	0.365575	0.999217	Bradi3g59210.1		Bradi3g59210.1	PF00394,PF07731,PF07732	PTHR11709,PTHR11709:SF9	KOG1263			GO:0055114,GO:0005507,GO:0016491,GO:0046274,GO:0048046,GO:0052716	AT5G09360.1	LAC14	laccase 14	LOC_Os02g51440.1		laccase precursor protein, putative, expressed
Bradi2g37130.1	389.064	53.3445	724.783	3.76414	0.0014053	456.147	53.5206	858.773	4.00411	0.000455236	300.859	50.1871	551.531	3.45805	0.00593076	770.053	701.563	838.543	0.257311	0.998989	598.464	666.113	530.815	-0.327557	0.99945	659.657	784.141	535.172	-0.551109	0.999217	Bradi2g37130.1		Bradi2g37130.1	PF02701					GO:0006355,GO:0003677	AT3G55370.3	OBP3	OBF-binding protein 3	LOC_Os05g02150.1		expressed protein
Bradi3g39960.1	154.86	7.21826	302.502	5.38915	0.0014053	147.885	7.1571	288.613	5.33362	0.00911401	73.1398	6.69062	139.589	4.3829	0.160238	286.869	290.134	283.604	-0.0328414	0.998989	205.407	276.165	134.649	-1.03633	0.99945	199.511	263.282	135.74	-0.955757	0.999217	Bradi3g39960.1		Bradi3g39960.1							AT5G50290.1			LOC_Os05g33860.1		expressed protein
Bradi3g57990.1	995.781	1789.37	202.187	-3.14569	0.0014053	935.674	1790.15	81.1977	-4.4625	0.000131	890.378	1679.99	100.764	-4.05941	5.56742e-05	137.367	194.938	79.7956	-1.28863	0.978332	141.167	185.219	97.1155	-0.931458	0.99945	85.826	74.0698	97.5821	0.397732	0.999217	Bradi3g57990.1		Bradi3g57990.1	PF03460,PF01077	PTHR11493:SF37,PTHR11493	KOG0560	1.7.7.1	K00366	GO:0051536,GO:0055114,GO:0020037,GO:0016491	AT2G15620.1	ATHNIR,NIR,NIR1	nitrite reductase 1	LOC_Os01g25484.2		ferredoxin--nitrite reductase, putative, expressed
Bradi5g12570.1	875.11	194.659	1555.56	2.99841	0.0014053	573.62	194.986	952.255	2.28798	0.0564585	429.482	183.21	675.754	1.883	0.226574	1217.95	1504.69	931.211	-0.692284	0.998989	1039.08	1427.64	650.518	-1.13397	0.99945	763.119	869.363	656.875	-0.404341	0.999217	Bradi5g12570.1		Bradi5g12570.1	PF01988		KOG4473				AT2G01770.1	ATVIT1,VIT1	vacuolar iron transporter 1	LOC_Os04g38940.1		integral membrane protein, putative, expressed
Bradi2g15370.1	66.4939	0	132.988	Inf	0.00143258	0.331042	0	0.662085	Inf	filtered	5.28978	0	10.5796	Inf	filtered	64.0488	127.46	0.637745	-7.64285	0.0341775	66.0366	121.857	10.2158	-3.57632	0.339663	5.44417	0.605623	10.2827	4.08566	filtered	Bradi2g15370.1		Bradi2g15370.1	PF01117,PF07468					GO:0009405,GO:0005576
Bradi2g18947.1	365.3	720.09	10.5098	-6.09837	0.00143258	381.432	724.73	38.1339	-4.2483	0.0729319	371.043	678.859	63.2279	-3.42448	0.0530342	23.7174	10.1768	37.258	1.87227	0.998989	35.2012	9.62801	60.7745	2.65816	filtered	48.1153	34.8201	61.4105	0.818564	0.999217	Bradi2g18947.1		Bradi2g18947.1										LOC_Os05g27890.1		expressed protein
Bradi2g47520.2	137.686	3.09544	272.276	6.45878	0.00143258	169.869	3.08715	336.65	6.76883	0.00193517	56.5076	2.91482	110.1	5.23927	0.078213	296.464	261.616	331.313	0.340745	0.998989	177.594	249.246	105.942	-1.23429	0.99945	206.928	307.098	106.758	-1.52435	0.999217	Bradi2g47520.2		Bradi2g47520.2	PF05512						AT5G46530.1		AWPM-19-like family protein	LOC_Os01g50440.1		AWPM-19-like membrane family protein, putative, expressed
Bradi2g06710.1	83.2862	0.268559	166.304	9.27437	0.00146895	57.8864	0.266432	115.506	8.75999	0.0197606	42.603	0.2523	84.9537	8.39539	filtered	136.373	159.638	113.107	-0.497111	0.998989	116.656	151.605	81.7065	-0.891796	0.99945	94.0452	105.419	82.6713	-0.350678	0.999217	Bradi2g06710.1		Bradi2g06710.1										LOC_Os01g11210.1		expressed protein
Bradi1g25800.1	58.8748	0	117.75	Inf	0.00154136	28.6922	0	57.3845	Inf	0.0282337	18.3951	0	36.7903	Inf	filtered	84.7339	113.345	56.1228	-1.01406	0.998989	71.6893	107.881	35.4974	-1.60366	0.99945	44.1035	52.3938	35.8132	-0.548904	0.999217	Bradi1g25800.1		Bradi1g25800.1	PF03168						AT4G05220.1		Late embryogenesis abundant (LEA) hydroxyproline-rich glycoprotein family	LOC_Os07g34720.1		harpin-induced protein 1 domain containing protein, expressed
Bradi1g45535.1	382.414	709.49	55.3381	-3.68044	0.00157972	373.129	704.304	41.9545	-4.0693	0.0869002	333.66	656.842	10.4792	-5.96995	4.95235e-05	46.7811	52.9822	40.58	-0.384739	0.998989	30.3149	50.5029	10.127	-2.31816	0.99945	24.277	38.3525	10.2015	-1.91054	0.999217	Bradi1g45535.1		Bradi1g45535.1										LOC_Os06g11760.1		expressed protein
Bradi2g38130.1	59.5259	0	119.052	Inf	0.00169814	93.3083	0	186.617	Inf	0.000830878	79.4314	0	158.863	Inf	0.000849209	148.548	114.412	182.683	0.675111	0.998989	131.125	109.166	153.084	0.487799	0.99945	162.082	170.325	153.838	-0.146875	0.999217	Bradi2g38130.1		Bradi2g38130.1	PF00335	PTHR19282,PTHR19282:SF137	KOG3882			GO:0016021	AT3G12090.1	TET6	tetraspanin6	LOC_Os05g03530.3		tetraspanin family protein, putative, expressed
Bradi3g41211.1	59.1771	0	118.354	Inf	0.00169814	62.7134	0	125.427	Inf	filtered	11.8939	0	23.7878	Inf	filtered	118.801	113.909	123.694	0.118893	0.998989	65.8253	108.705	22.9455	-2.24413	0.99945	68.72	114.379	23.0615	-2.31026	0.999217	Bradi3g41211.1		Bradi3g41211.1		PTHR19321				GO:0000910,GO:0000226,GO:0008017	AT1G27920.1	MAP65-8	microtubule-associated protein 65-8	LOC_Os08g41890.1		microtubule associated protein, putative, expressed
Bradi2g16300.1	1863.18	3266.75	459.604	-2.82939	0.00197552	1994.19	3261.22	727.154	-2.16508	0.0271017	1748.98	3059.06	438.899	-2.80113	0.000230786	578.554	442.552	714.556	0.691201	0.998989	421.343	420.277	422.409	0.00730282	0.99945	544.897	663.452	426.342	-0.637981	0.999217	Bradi2g16300.1		Bradi2g16300.1	PF05562						AT1G29390.1	COR314-TM2,COR413IM2	cold regulated 314 thylakoid membrane 2	LOC_Os05g49170.1		cold acclimation protein WCOR413, putative, expressed
Bradi3g33060.1	8493.76	16323.1	664.447	-4.61862	0.0019792	8673.96	16258.5	1089.39	-3.89961	9.05633e-05	7875.9	15335.8	415.966	-5.2043	4.95794e-07	854.318	640.648	1067.99	0.73729	0.979585	505.894	611.461	400.326	-0.611086	0.99945	699.173	994.363	403.983	-1.29948	0.48223	Bradi3g33060.1		Bradi3g33060.1							AT4G12520.1		Bifunctional inhibitor/lipid-transfer protein/seed storage 2S albumin superfamily protein	LOC_Os10g40614.1		LTPL147 - Protease inhibitor/seed storage/LTP family protein precursor, expressed
Bradi1g30550.1	10524.2	20625.5	422.91	-5.60793	0.00209319	10487.9	20457.1	518.709	-5.30153	0.00317659	9617.6	18914.4	320.783	-5.88175	0.0285131	457.879	405.679	510.078	0.330379	0.998989	347.913	386.966	308.86	-0.325258	0.99945	391.79	473.196	310.385	-0.608381	0.999217	Bradi1g30550.1		Bradi1g30550.1	PF03030			3.6.1.1	K01507	GO:0015992,GO:0016020,GO:0009678,GO:0004427	AT1G15690.1	ATAVP3,AtVHP1;1,AVP-3,AVP1	Inorganic H pyrophosphatase family protein	LOC_Os06g43660.1		inorganic H+ pyrophosphatase, putative, expressed
Bradi1g29642.1	386.665	10.086	763.244	6.24172	0.00213254	52.3756	10.165	94.5862	3.21801	0.428206	314.752	9.54177	619.963	6.02178	7.79513e-06	412.728	733.109	92.3468	-2.98889	0.312028	645.924	694.912	596.937	-0.219252	0.99945	344.527	86.3524	602.701	2.80314	0.0122608	Bradi1g29642.1		Bradi1g29642.1
Bradi2g40460.1	245.896	25.6045	466.187	4.18644	0.00213254	187.02	25.4367	348.603	3.7766	0.0283887	135.089	23.98	246.198	3.35991	0.161895	395.588	448.74	342.435	-0.390052	0.998989	331.723	426.55	236.895	-0.848468	0.99945	278.674	318.101	239.246	-0.410988	0.999217	Bradi2g40460.1	BdGsl5	Bradi2g40460.1	PF02364	PTHR12741,PTHR12741:SF4	KOG0916		K11000	GO:0016020,GO:0006075,GO:0003843,GO:0000148	AT1G06490.1	ATGSL07,atgsl7,gsl07	glucan synthase-like 7	LOC_Os06g08380.1		1,3-beta-glucan synthase component domain containing protein, expressed
Bradi2g49690.1	333.132	628.365	37.8991	-4.05137	0.00213254	337.779	628.517	47.041	-3.73996	0.00873403	317.838	590.241	45.4352	-3.69942	0.00140656	41.405	36.7157	46.0943	0.328191	0.998989	39.3262	35.0261	43.6262	0.316762	0.99945	43.5693	42.9506	44.1881	0.0409799	0.999217	Bradi2g49690.1		Bradi2g49690.1	PF04720						AT4G32480.1		Protein of unknown function (DUF506)	LOC_Os01g54340.1		plant-specific domain TIGR01615 family protein, expressed
Bradi2g60070.1	98.3397	0.726512	195.953	8.07531	0.00213254	37.1301	0.724003	73.5361	6.66631	filtered	88.788	0.683883	176.892	8.0149	filtered	129.941	188.228	71.6528	-1.39339	0.998989	174.633	178.429	170.837	-0.0627296	0.99945	119.513	67.1496	171.877	1.35593	0.999217	Bradi2g60070.1		Bradi2g60070.1	PF03171	PTHR10209,PTHR10209:SF55	KOG0143	1.14.11.9		GO:0055114,GO:0016706,GO:0016491	AT3G21420.1		2-oxoglutarate (2OG) and Fe(II)-dependent oxygenase superfamily protein	LOC_Os01g70930.1		leucoanthocyanidin dioxygenase, putative, expressed
Bradi3g00407.1	111.585	3.727	219.443	5.87969	0.00219525	30.2693	3.69348	56.845	3.94398	filtered	29.6867	3.41072	55.9626	4.03632	filtered	133.353	210.468	56.2382	-1.90398	0.4461	126.992	200.126	53.8572	-1.8937	0.99945	52.979	51.848	54.11	0.0616077	0.999217	Bradi3g00407.1		Bradi3g00407.1	PF04578						AT5G45540.1		Protein of unknown function (DUF594)	LOC_Os02g33890.1		expressed protein
Bradi4g02580.1	774.31	171.733	1376.89	3.00317	0.00219525	774.596	171.438	1377.75	3.00656	0.00494269	520.2	160.358	880.042	2.45628	0.027197	1338.7	1327.65	1349.75	0.0238243	0.998989	1054.6	1261.57	847.634	-0.573712	0.99945	1056.2	1257.33	855.069	-0.556251	0.999217	Bradi4g02580.1		Bradi4g02580.1	PF02309				K14484	GO:0006355,GO:0005634,GO:0046983	AT1G04240.1	IAA3,SHY2	AUX/IAA transcriptional regulator family protein	LOC_Os12g40900.1		OsIAA31 - Auxin-responsive Aux/IAA gene family member, expressed
Bradi4g31110.3	53.9822	0	107.964	Inf	0.00220882	67.4222	0	134.844	Inf	filtered	8.24385	0	16.4877	Inf	filtered	118.337	103.961	132.713	0.35226	0.998989	57.4483	98.9776	15.9189	-2.63636	0.876978	69.4838	122.961	16.0071	-2.94141	0.841871	Bradi4g31110.3		Bradi4g31110.3	PF05564						AT1G56220.2		Dormancy/auxin associated family protein	LOC_Os09g26620.1		auxin-repressed protein, putative, expressed
Bradi2g27936.1	618.997	1161.88	76.1109	-3.93222	0.00220907	657.078	1157.7	156.46	-2.88739	0.0282337	584.514	1090.17	78.8627	-3.78906	0.000538315	113.05	73.0379	153.061	1.06739	0.998989	72.8321	69.711	75.9532	0.123725	0.99945	109.658	142.842	76.4746	-0.901363	0.999217	Bradi2g27936.1		Bradi2g27936.1
Bradi2g44390.1	91.5935	0.99507	182.192	7.51645	0.00235629	107.541	0.990435	214.092	7.75595	0.00498223	25.8573	0.936184	50.7783	5.76128	filtered	192.957	175.055	210.86	0.268477	0.998989	107.738	166.437	49.0393	-1.76296	0.834689	122.35	195.284	49.4153	-1.98254	0.838945	Bradi2g44390.1		Bradi2g44390.1	PF07983	PTHR16631					AT2G30933.1		Carbohydrate-binding X8 domain superfamily protein	LOC_Os01g44090.1		X8 domain containing protein, expressed
Bradi4g08020.1	11305.9	19845.7	2766.02	-2.84294	0.00249356	11490.6	19742	3239.13	-2.6076	0.000668914	10722.3	18453.2	2991.48	-2.62493	0.000833006	2916.98	2662.73	3171.23	0.252133	0.998989	2708.79	2537.61	2879.97	0.182581	0.99945	2929.42	2956.58	2902.26	-0.026753	0.999217	Bradi4g08020.1		Bradi4g08020.1	PF02605				K02699	GO:0009522,GO:0015979,GO:0009538	AT4G12800.1	PSAL	photosystem I subunit l	LOC_Os12g23200.1		photosystem I reaction center subunit XI, chloroplast precursor, putative, expressed
Bradi1g67500.1	206.945	15.9071	397.983	4.64496	0.00252288	107.312	15.8006	198.824	3.65344	0.184845	123.684	14.9522	232.416	3.95828	0.0547486	288.444	382.981	193.907	-0.981911	0.980113	294.003	364.248	223.758	-0.702981	0.99945	203.584	181.571	225.597	0.313214	0.999217	Bradi1g67500.1	BdbHLH38	Bradi1g67500.1	PF00010	PTHR12565				GO:0046983	AT1G68810.1		basic helix-loop-helix (bHLH) DNA-binding superfamily protein	LOC_Os03g15440.1		basic helix-loop-helix, putative, expressed
Bradi1g56937.1	386.133	709.143	63.1219	-3.48986	0.00254496	435.197	707.068	163.326	-2.1141	0.211421	356.396	659.505	53.2878	-3.62951	0.00608327	110.176	60.7119	159.64	1.39477	0.978301	54.6973	58.0746	51.3201	-0.178384	0.99945	100.399	149.118	51.6803	-1.52877	0.999217	Bradi1g56937.1		Bradi1g56937.1	PF02544	PTHR10556	KOG1638			GO:0016627,GO:0005737,GO:0006629,GO:0016021	AT5G16010.1		3-oxo-5-alpha-steroid 4-dehydrogenase family protein	LOC_Os07g06800.1		3-oxo-5-alpha-steroid 4-dehydrogenase, putative, expressed
Bradi1g48050.1	279.748	525.097	34.3994	-3.93213	0.00255521	268.959	523.78	14.1381	-5.2113	0.00178349	272.536	491.469	53.6036	-3.1967	0.0755724	23.606	33.2407	13.9713	-1.25049	0.998989	41.6362	31.5555	51.7169	0.712742	0.99945	32.4117	12.8941	51.9293	2.00984	0.999217	Bradi1g48050.1	BdGH36_2	Bradi1g48050.1	PF05691			2.4.1.82		GO:0003824	AT5G20250.4	DIN10	Raffinose synthase family protein	LOC_Os06g07600.1		uncharacterized glycosyltransferase, putative, expressed
Bradi1g74547.1	128.225	2.95415	253.496	6.42308	0.00255521	135.489	2.93076	268.048	6.51507	0.00388248	71.1728	2.7753	139.57	5.6522	0.0839907	254.069	244.572	263.567	0.107911	0.998989	183.138	231.786	134.49	-0.785299	0.99945	190.108	244.55	135.666	-0.850077	0.999217	Bradi1g74547.1		Bradi1g74547.1	PF05922,PF00082,PF02225	PTHR10795,PTHR10795:SF17				GO:0006508,GO:0004252,GO:0043086,GO:0042802	AT4G26330.1	ATSBT3.18,UNE17	Subtilisin-like serine endopeptidase family protein	LOC_Os03g06290.1		OsSub27 - Putative Subtilisin homologue, expressed
Bradi3g57010.1	284.691	18.029	551.353	4.93458	0.00255521	294.297	18.0501	570.543	4.98226	0.0144749	165.037	16.828	313.247	4.21836	0.152839	545.012	528.571	561.452	0.0870662	0.998989	403.359	504.784	301.934	-0.741432	0.99945	411.725	520.402	303.048	-0.780077	0.999217	Bradi3g57010.1		Bradi3g57010.1	PF02298					GO:0009055,GO:0005507	AT2G02850.1	ARPN	plantacyanin	LOC_Os02g49850.1		plastocyanin-like domain containing protein, putative, expressed
Bradi4g21220.1	2548.33	534.013	4562.65	3.09492	0.00260506	2120.44	532.952	3707.94	2.79854	0.00073943	2926.78	497.58	5355.99	3.42815	6.71487e-06	4017.23	4408.95	3625.51	-0.282252	0.998989	4669.5	4184.06	5154.94	0.301052	0.99945	4290.9	3385.35	5196.45	0.618221	0.947742	Bradi4g21220.1		Bradi4g21220.1	PF00892					GO:0016020	AT1G75500.2	WAT1	Walls Are Thin 1	LOC_Os08g44750.1		auxin-induced protein 5NG4, putative, expressed
Bradi3g15087.1	373.332	722.484	24.1805	-4.90105	0.00266408	360.301	720.602	0	-inf	filtered	344.332	679.458	9.20507	-6.20581	2.59833e-06	11.6225	23.245	0	-inf	filtered	15.482	22.0967	8.86734	-1.31726	0.99945	4.43826	0	8.87652	Inf	filtered	Bradi3g15087.1		Bradi3g15087.1	PF03140						AT3G50190.1		Plant protein of unknown function (DUF247)	LOC_Os09g13410.1		plant protein of unknown function domain containing protein, expressed
Bradi1g34770.3	1376.43	2562.61	190.257	-3.75159	0.00269872	1291.85	2546.81	36.8955	-6.1091	0.0012614	1385.45	2364.32	406.568	-2.53986	0.146572	109.196	182.605	35.7863	-2.35125	0.972537	282.308	173.197	391.418	1.1763	0.99945	213.931	33.7242	394.137	3.54684	0.0482177	Bradi1g34770.3		Bradi1g34770.3	PF00892					GO:0016020	AT4G19185.1		nodulin MtN21 /EamA-like transporter family protein	LOC_Os06g49500.1		integral membrane protein, putative, expressed
Bradi3g52060.1	271.753	26.2166	517.29	4.30242	0.00285174	276.735	26.1452	527.325	4.33408	0.0109757	225.982	24.6863	427.278	4.11339	0.0131516	508.425	497.786	519.065	0.0603893	0.998989	442.423	473.316	411.53	-0.201806	0.99945	447.076	481.095	413.057	-0.219982	0.999217	Bradi3g52060.1		Bradi3g52060.1	PF04043					GO:0030599,GO:0004857	AT5G46960.1		Plant invertase/pectin methylesterase inhibitor superfamily protein	LOC_Os02g46360.1		invertase/pectin methylesterase inhibitor family protein, putative, expressed
Bradi4g35970.1	77.3589	0.457953	154.26	8.39595	0.00292037	65.6965	0.45757	130.935	8.16065	filtered	7.6919	0.431583	14.9522	5.11458	filtered	137.749	148.287	127.211	-0.221162	0.998989	77.6306	140.892	14.3692	-3.29354	0.673975	67.0869	119.621	14.5529	-3.03909	0.54291	Bradi4g35970.1	BdGH9_19	Bradi4g35970.1	PF00759	PTHR22298		3.2.1.4	K01179	GO:0005975,GO:0004553,GO:0003824	AT4G39010.1	AtGH9B18,GH9B18	glycosyl hydrolase 9B18	LOC_Os09g36060.1		endoglucanase, putative, expressed
Bradi1g78076.2	1081.97	1900.9	263.046	-2.85329	0.00294003	1056.4	1897.67	215.136	-3.1409	0.00542915	1033.82	1774.38	293.248	-2.59712	0.00399001	232.86	253.672	212.048	-0.258574	0.998989	261.534	240.619	282.45	0.231241	0.99945	240.123	196.214	284.032	0.533628	0.999217	Bradi1g78076.2		Bradi1g78076.2	PF00124				K02706	GO:0009772,GO:0045156,GO:0019684,GO:0016020,GO:0009523,GO:0015979	ATCG00270.1		photosystem II reaction center protein D	LOC_Os04g16872.1		photosystem II D2 protein, putative, expressed
Bradi3g38890.1	98.953	0.99507	196.911	7.62853	0.00294003	39.4927	0.990435	77.9951	6.29918	filtered	66.1826	0.936184	131.429	7.13328	0.0259996	132.872	189.133	76.6117	-1.30376	0.998989	152.916	179.232	126.599	-0.501561	0.99945	99.0502	71.132	126.968	0.8359	0.999217	Bradi3g38890.1	BdbHLH97	Bradi3g38890.1	PF00010	PTHR12565,PTHR12565:SF7				GO:0046983	AT1G68920.3		basic helix-loop-helix (bHLH) DNA-binding superfamily protein	LOC_Os08g38080.1		helix-loop-helix DNA-binding domain containing protein, expressed
Bradi2g56347.2	1680.84	2891.8	469.874	-2.62162	0.00305895	1607.98	2876.23	339.733	-3.0817	0.000835869	1489.7	2677.8	301.604	-3.15032	5.22715e-05	391.527	449.964	333.089	-0.433901	0.999339	360.29	429.807	290.773	-0.563796	0.99945	301.506	310.041	292.971	-0.0817034	0.999217	Bradi2g56347.2		Bradi2g56347.2	PF00854	PTHR11654:SF37,PTHR11654	KOG1237			GO:0016020,GO:0005215,GO:0006810	AT1G22540.1		Major facilitator superfamily protein	LOC_Os01g65100.2		peptide transporter, putative, expressed
Bradi3g54370.1	2303.82	4197.43	410.217	-3.35505	0.00311249	2425.48	4186.99	663.964	-2.65674	0.00236329	2063.31	3927.22	199.414	-4.29967	2.51807e-09	522.35	391.92	652.78	0.736039	0.545958	283.858	375.562	192.154	-0.966792	0.99945	399.477	605.715	193.238	-1.64826	0.560578	Bradi3g54370.1	BdGH79_4	Bradi3g54370.1	PF03662	PTHR14363,PTHR14363:SF7				GO:0016798,GO:0016020,GO:0005975	AT5G34940.2	AtGUS3,GUS3	glucuronidase 3	LOC_Os02g55870.1		heparanase-like protein precursor, putative, expressed
Bradi1g57510.2	175.435	14.3093	336.562	4.55585	0.00314594	105.75	14.2042	197.295	3.79597	0.11718	163.197	13.2685	313.126	4.56067	filtered	258.871	323.641	194.101	-0.737587	0.998989	304.428	306.809	302.047	-0.0225697	0.99945	241.582	179.973	303.19	0.752437	0.999217	Bradi1g57510.2		Bradi1g57510.2							AT1G61255.1			LOC_Os07g03180.1		GCRP3 - Glycine and cysteine rich family protein precursor, expressed
Bradi1g74620.2	125.066	3.727	246.405	6.04687	0.00317967	58.5632	3.69348	113.433	4.94071	filtered	4.40009	3.41072	5.38946	0.660065	filtered	174.813	237.51	112.115	-1.083	0.92982	114.926	224.678	5.17344	-5.44059	0.0216313	54.3505	103.456	5.24531	-4.30184	filtered	Bradi1g74620.2		Bradi1g74620.2	PF00011	PTHR11527:SF73,PTHR11527					AT2G27140.1		HSP20-like chaperones superfamily protein	LOC_Os03g06170.1		hsp20/alpha crystallin family protein, putative, expressed
Bradi2g09750.1	861.077	1663.06	59.0969	-4.81461	0.00320447	837.047	1648.6	25.49	-6.01517	0.00106266	778.407	1523.4	33.4118	-5.51079	0.00168491	40.8136	56.5155	25.1116	-1.17029	filtered	43.2564	54.2469	32.266	-0.749527	0.99945	27.8506	23.2431	32.4582	0.481783	0.999217	Bradi2g09750.1		Bradi2g09750.1										LOC_Os01g15990.1		expressed protein
Bradi4g20117.1	10504.1	20393.5	614.579	-5.05237	0.00323348	10431.2	20436.4	426.047	-5.58398	3.87775e-07	10221.9	19220.9	1222.88	-3.97432	0.0215349	502.888	587.368	418.409	-0.489351	0.998989	871.43	563.921	1178.94	1.06393	0.99945	785.655	388.805	1182.5	1.60473	0.999217	Bradi4g20117.1		Bradi4g20117.1	PF00891,PF08100	PTHR11746	KOG3178			GO:0008171,GO:0046983	AT4G35160.1		O-methyltransferase family protein	LOC_Os11g20090.1		O-methyltransferase, putative, expressed
Bradi2g04570.1	3570.97	6327.1	814.827	-2.95698	0.00340242	3788.33	6312.93	1263.72	-2.32063	0.00816673	3454.44	5924.1	984.772	-2.58873	0.00178882	1009.26	780.3	1238.23	0.666176	0.617931	848.84	747.778	949.902	0.345169	0.99945	1054.72	1153.33	956.124	-0.27053	0.999217	Bradi2g04570.1		Bradi2g04570.1	PF00903	PTHR10374,PTHR10374:SF0	KOG2944				AT1G80160.1		Lactoylglutathione lyase / glyoxalase I family protein	LOC_Os01g07850.1		glyoxalase family protein, putative, expressed
Bradi1g42347.6	246.644	14.0816	479.207	5.08877	0.00345268	215.442	14.125	416.759	4.88289	0.379291	89.7651	13.2048	166.325	3.65488	0.171762	435.68	461.352	410.008	-0.170215	0.822231	298.791	437.152	160.43	-1.44619	0.987334	270.81	380.013	161.607	-1.23356	0.999217	Bradi1g42347.6		Bradi1g42347.6	PF03105,PF03124	PTHR10783,PTHR10783:SF4	KOG1162			GO:0016021	AT1G68740.1	PHO1;H1	EXS (ERD1/XPR1/SYG1) family protein	LOC_Os06g29790.1		phosphate transporter 1, putative, expressed
Bradi1g64770.1	708.122	89.3635	1326.88	3.89221	0.00349495	502.034	89.8252	914.243	3.34739	0.0366555	585.756	84.2639	1087.25	3.68962	0.0666868	1086.12	1273.85	898.393	-0.503776	0.980113	1131.28	1213.01	1049.55	-0.208817	0.99945	945.106	834.024	1056.19	0.340707	0.999217	Bradi1g64770.1		Bradi1g64770.1	PF00225,PF00307	PTHR24115:SF135,PTHR24115	KOG0239			GO:0005515,GO:0005524,GO:0003777,GO:0008017,GO:0007018	AT2G47500.1		P-loop nucleoside triphosphate hydrolases superfamily protein with CH (Calponin Homology) domain	LOC_Os03g18980.1		kinesin motor domain containing protein, expressed
Bradi2g31870.1	680.517	133.838	1227.19	3.1968	0.00387387	426.886	134.706	719.066	2.41631	0.0439751	452.121	126.274	777.969	2.62316	0.00699077	942.716	1181.56	703.877	-0.747292	0.92982	936.188	1123.36	749.015	-0.584756	0.99945	706.184	656.354	756.014	0.20394	0.999217	Bradi2g31870.1	BdbHLH63	Bradi2g31870.1						GO:0046983	AT4G29100.1		basic helix-loop-helix (bHLH) DNA-binding superfamily protein	LOC_Os05g14010.1		ethylene-responsive protein related, putative, expressed
Bradi5g11350.1	635.51	140.256	1130.76	3.01117	0.00387387	429.641	140.002	719.279	2.36111	0.146047	367.675	131.411	603.94	2.20032	0.0981701	898.197	1090.88	705.512	-0.628753	0.998989	807.755	1033.78	581.727	-0.829522	0.99945	621.332	656.34	586.324	-0.162746	0.999217	Bradi5g11350.1		Bradi5g11350.1	PF00072	PTHR24423,PTHR24423:SF58			K14492	GO:0000160,GO:0000156	AT3G57040.1	ARR9,ATRR4	response regulator 9	LOC_Os04g36070.1		OsRR1 type-A response regulator, expressed
Bradi1g66296.1	520.103	935.421	104.785	-3.15818	0.00390926	470.03	932.166	7.89363	-6.88375	9.75958e-08	481.193	871.094	91.2927	-3.25426	0.0482775	54.3977	101.136	7.65895	-3.72301	0.468788	92.1945	96.5753	87.8138	-0.137206	0.99945	47.7942	7.21295	88.3754	3.61498	filtered	Bradi1g66296.1		Bradi1g66296.1	PF01789					GO:0005509,GO:0019898,GO:0009654,GO:0015979,GO:0009523	AT2G39470.1	PPL2	PsbP-like protein 2	LOC_Os03g17174.1		PsbP, putative, expressed
Bradi2g11577.1	50.25	0	100.5	Inf	0.00390926	38.2624	0	76.5248	Inf	0.0178427	3.55604	0	7.11207	Inf	filtered	85.9664	97.1328	74.8	-0.37692	0.998989	49.3918	91.9187	6.86497	-3.74303	0.953326	38.4017	69.8801	6.92329	-3.33535	0.907879	Bradi2g11577.1		Bradi2g11577.1	PF00097,PF12428	PTHR23012				GO:0008270,GO:0046872	AT1G02610.1		RING/FYVE/PHD zinc finger superfamily protein	LOC_Os01g19800.1		zinc finger, C3HC4 type, putative, expressed
Bradi4g30420.1	47.3227	0	94.6455	Inf	0.00391875	26.0985	0	52.197	Inf	filtered	13.4416	0	26.8831	Inf	filtered	71.3117	90.9757	51.6477	-0.816778	0.725006	56.1997	86.4871	25.9123	-1.73885	0.99945	36.8758	47.6077	26.1439	-0.86472	0.999217	Bradi4g30420.1		Bradi4g30420.1	PF01485	PTHR11685,PTHR11685:SF66				GO:0008270,GO:0005515	AT3G53690.1		RING/U-box superfamily protein	LOC_Os09g25190.1		protein binding protein, putative, expressed
Bradi2g37670.1	89.1952	3.727	174.663	5.55042	0.00393445	111.588	3.69348	219.482	5.89297	filtered	17.4104	3.41072	31.41	3.20308	filtered	191.826	167.554	216.098	0.367059	0.998989	95.0759	159.814	30.3382	-2.39718	0.653915	115.356	200.136	30.577	-2.71046	0.954154	Bradi2g37670.1		Bradi2g37670.1	PF03140						AT3G50140.1		Plant protein of unknown function (DUF247)	LOC_Os12g29650.1		plant protein of unknown function domain containing protein, expressed
Bradi2g09876.1	182.885	15.163	350.606	4.53122	0.00405392	108.956	15.0382	202.874	3.75388	0.117243	49.9104	14.0651	85.7556	2.60811	0.409289	268.372	336.9	199.843	-0.75345	0.998989	200.624	318.636	82.6121	-1.94748	0.99945	134.152	185.087	83.2172	-1.15325	0.999217	Bradi2g09876.1		Bradi2g09876.1										LOC_Os01g16140.1		expressed protein
Bradi2g23270.2	359.03	658.642	59.4182	-3.47052	0.00405392	442.025	656.738	227.313	-1.53064	0.416022	378.428	614.368	142.489	-2.10825	0.104929	139.961	57.3323	222.59	1.95697	0.782911	95.9191	54.6046	137.234	1.32954	0.99945	172.714	207.475	137.954	-0.588747	0.999217	Bradi2g23270.2		Bradi2g23270.2	PF02469	PTHR10900:SF23,PTHR10900					AT3G46550.1	SOS5	Fasciclin-like arabinogalactan family protein	LOC_Os05g38500.1		fasciclin-like arabinogalactan protein, putative, expressed
Bradi5g14240.1	1055.95	1853.8	258.091	-2.84454	0.00406315	1191.57	1844.65	538.492	-1.77635	0.110946	1018.9	1729.65	308.152	-2.48876	0.0298496	388.418	248.096	528.74	1.09166	0.946447	266.523	236.631	296.415	0.32498	0.99945	395.484	491.3	299.669	-0.713233	0.999217	Bradi5g14240.1		Bradi5g14240.1	PF01490	PTHR22950	KOG1303				AT5G09220.1	AAP2	amino acid permease 2	LOC_Os11g09020.1		amino acid transporter, putative, expressed
Bradi4g31360.1	303.058	43.034	563.081	3.70979	0.00426933	485.289	42.6921	927.885	4.44191	0.000143582	287.386	39.5385	535.233	3.75884	0.0117091	726.927	543.564	910.29	0.743875	0.978332	516.187	517.018	515.357	-0.00464398	0.99945	682.597	846.86	518.334	-0.708242	0.941322	Bradi4g31360.1		Bradi4g31360.1	PF05922,PF00082,PF02225	PTHR10795,PTHR10795:SF17				GO:0006508,GO:0004252,GO:0043086,GO:0042802	AT2G05920.1		Subtilase family protein	LOC_Os09g26920.1		OsSub57 - Putative Subtilisin homologue, expressed
Bradi1g58430.1	65.7521	130.831	0.672824	-7.60326	0.00440962	75.1904	130.395	19.9855	-2.70586	0.404818	61.0024	122.005	0	-inf	0.00204181	10.1221	0.644698	19.5995	4.92605	filtered	0.306467	0.612934	0	-inf	filtered	9.11556	18.2311	0	-inf	filtered	Bradi1g58430.1		Bradi1g58430.1	PF00083	PTHR24063,PTHR24063:SF85	KOG0569		K08150	GO:0055085,GO:0022857,GO:0016021,GO:0005215,GO:0022891,GO:0006810,GO:0016020	AT1G30220.1	ATINT2,INT2	inositol transporter 2	LOC_Os07g05640.1		transporter family protein, putative, expressed
Bradi5g13663.1	443.334	808.069	78.5995	-3.36189	0.00440962	456.515	806.903	106.126	-2.92661	0.0334711	421.342	755.017	87.6678	-3.10639	0.00608327	90.2087	75.8819	104.536	0.462167	0.998989	78.1433	71.7893	84.4974	0.235137	0.99945	90.9253	96.7946	85.0559	-0.186516	0.999217	Bradi5g13663.1		Bradi5g13663.1	PF02135,PF00651	PTHR24413,PTHR24413:SF192	KOG1778		K00517	GO:0005515,GO:0006355,GO:0004402,GO:0005634,GO:0008270,GO:0003712	AT5G63160.1	BT1	BTB and TAZ domain protein 1	LOC_Os04g40630.1		BTBZ4 - Bric-a-Brac, Tramtrack, Broad Complex BTB domain with TAZ zinc finger and Calmodulin-binding domains, expressed
Bradi2g20660.1	328.117	613.203	43.0303	-3.83294	0.00458565	364.098	609.94	118.256	-2.36675	0.505167	316.595	573.631	59.5597	-3.26772	0.0298496	78.5662	41.3956	115.737	1.4833	0.998989	48.4116	39.3624	57.4609	0.545762	0.99945	82.8007	107.909	57.692	-0.903376	0.999217	Bradi2g20660.1		Bradi2g20660.1	PF00520,PF00027	PTHR10217,PTHR10217:SF30	KOG0498			GO:0055085,GO:0016020,GO:0005216,GO:0006811	AT5G54250.2	ATCNGC4,CNGC4,DND2,HLM1	cyclic nucleotide-gated cation channel 4	LOC_Os05g42250.1		cyclic nucleotide-gated ion channel 2, putative, expressed
Bradi3g58830.1	6251.58	10673.9	1829.22	-2.54479	0.00460584	5873.77	10626.5	1121.05	-3.24475	3.68539e-06	5337.53	9911.37	763.691	-3.69802	2.69761e-07	1428.33	1754.36	1102.31	-0.670416	0.773162	1203.92	1671.06	736.784	-1.18145	0.477782	881.684	1022.49	740.878	-0.464779	0.999217	Bradi3g58830.1		Bradi3g58830.1	PF00191	PTHR10502:SF10,PTHR10502	KOG0819			GO:0005509,GO:0005544	AT5G10230.1	ANN7,ANNAT7	annexin 7	LOC_Os02g51750.1		annexin, putative, expressed
Bradi1g03760.1	520.174	10.584	1029.76	6.60428	0.00461558	134.741	10.5067	258.975	4.62343	0.668921	66.252	9.94597	122.558	3.62321	0.556893	622.502	989.844	255.161	-1.95579	0.916691	525.969	933.613	118.325	-2.98007	0.99945	177.721	236.148	119.295	-0.985154	0.999217	Bradi1g03760.1		Bradi1g03760.1	PF00241	PTHR11913	KOG1735			GO:0005622,GO:0003779	AT5G59880.1	ADF3	actin depolymerizing factor 3	LOC_Os03g60580.1		actin-depolymerizing factor, putative, expressed
Bradi3g42270.1	1221.12	176.254	2265.99	3.68441	0.00461558	564.846	176.139	953.553	2.4366	0.168441	627.471	164.606	1090.34	2.72768	0.00484434	1557.36	2176.38	938.35	-1.21373	0.251587	1558.23	2066.12	1050.33	-0.976088	0.99945	964.382	869.875	1058.89	0.283671	0.999217	Bradi3g42270.1		Bradi3g42270.1	PF00043	PTHR11260,PTHR11260:SF55	KOG0867	1.11.1.9			AT3G03190.1	ATGSTF11,ATGSTF6,GSTF11	glutathione S-transferase F11	LOC_Os08g43680.1		glutathione S-transferase, C-terminal domain containing protein, expressed
Bradi3g48070.3	43.7126	0	87.4253	Inf	0.00461558	16.1642	0	32.3284	Inf	filtered	10.6613	0	21.3226	Inf	filtered	58.0723	84.1911	31.9534	-1.3977	0.92982	50.3667	80.2634	20.4699	-1.97124	0.889609	25.1182	29.4895	20.7469	-0.507302	filtered	Bradi3g48070.3		Bradi3g48070.3	PF00010	PTHR10985:SF42,PTHR10985				GO:0046983	AT1G05805.1		basic helix-loop-helix (bHLH) DNA-binding superfamily protein	LOC_Os02g39140.1		helix-loop-helix DNA-binding domain containing protein, expressed
Bradi4g27720.1	43.1756	0	86.3513	Inf	0.00461558	51.9271	0	103.854	Inf	filtered	71.6147	0	143.229	Inf	0.00398825	92.765	83.229	102.301	0.297663	0.998989	108.649	79.0114	138.286	0.807521	0.99945	117.028	94.699	139.356	0.557355	0.999217	Bradi4g27720.1	BdbZIP70	Bradi4g27720.1	PF00170	PTHR22952:SF60,PTHR22952				GO:0006355,GO:0003700,GO:0043565	AT1G75390.1	AtbZIP44,bZIP44	basic leucine-zipper 44	LOC_Os09g13570.1		CPuORF2 - conserved peptide uORF-containing transcript, expressed
Bradi4g26300.2	347.878	73.6798	622.076	3.07775	0.00463187	396.972	74.2041	719.739	3.2779	0.00502823	442.082	69.504	814.66	3.55103	0.00684883	651.889	600.995	702.782	0.225726	0.998989	679.313	573.301	785.325	0.453997	0.99945	723.867	657.157	790.577	0.266668	0.999217	Bradi4g26300.2		Bradi4g26300.2	PF03547				K13947	GO:0055085,GO:0016021	AT1G23080.3	ATPIN7,PIN7	Auxin efflux carrier family protein	LOC_Os11g04190.1		auxin efflux carrier component, putative, expressed
Bradi5g03550.3	398.629	720.971	76.2868	-3.24044	0.00463187	435.802	719.841	151.763	-2.24586	0.1248	348.829	674.254	23.405	-4.84841	0.00121187	111.598	73.8522	149.344	1.01593	0.998989	46.4797	70.3886	22.5707	-1.64089	0.99945	80.5304	138.418	22.6428	-2.61191	0.743412	Bradi5g03550.3		Bradi5g03550.3	PF07714	PTHR24420,PTHR24420:SF444	KOG1187			GO:0004672,GO:0006468,GO:0004674,GO:0004713,GO:0005509,GO:0005524	AT1G16130.1	WAKL2	wall associated kinase-like 2	LOC_Os11g47110.1		OsWAK121 - OsWAK receptor-like protein kinase, expressed
Bradi2g48770.2	109.559	3.727	215.391	5.8528	0.0047161	72.0842	3.69348	140.475	5.24919	filtered	11.0815	3.41072	18.7523	2.45892	filtered	173.049	207.348	138.749	-0.579575	0.998989	107.148	196.237	18.0576	-3.44192	0.795682	73.182	128.111	18.2529	-2.8112	0.999217	Bradi2g48770.2		Bradi2g48770.2	PF03134	PTHR12300,PTHR12300:SF11					AT2G42820.1	HVA22F	HVA22-like protein F	LOC_Os01g52780.1		HVA22, putative, expressed
Bradi4g39240.1	693.203	1213.46	172.943	-2.81077	0.00475349	643.845	1205	82.6859	-3.86525	0.000662791	597.127	1129.09	65.163	-4.11497	1.60697e-05	123.634	165.469	81.7984	-1.01642	0.92982	110.567	158.313	62.8211	-1.33346	0.99945	69.2044	75.4177	62.9912	-0.259754	0.999217	Bradi4g39240.1		Bradi4g39240.1	PF00067	PTHR24298:SF44,PTHR24298	KOG0156			GO:0055114,GO:0005506,GO:0020037,GO:0016705	AT1G13080.1	CYP71B2	cytochrome P450, family 71, subfamily B, polypeptide 2	LOC_Os12g16720.1		cytochrome P450 71A1, putative, expressed
Bradi1g67230.1	447.48	831.478	63.4814	-3.71127	0.004853	458.509	833.323	83.695	-3.31566	0.0430595	432.645	780.124	85.1666	-3.19534	0.0199028	71.7419	61.1454	82.3384	0.429323	0.998989	70.0238	58.0821	81.9656	0.496924	0.99945	79.3392	76.3287	82.3498	0.10954	0.999217	Bradi1g67230.1		Bradi1g67230.1						GO:0046872	AT2G29660.1		zinc finger (C2H2 type) family protein	LOC_Os03g15790.1		ZOS3-08 - C2H2 zinc finger protein, expressed
Bradi2g56760.1	828.576	115.926	1541.23	3.73281	0.00502326	810.565	116.667	1504.46	3.68877	0.0539923	502.497	109.512	895.482	3.03158	0.0202412	1482.69	1481.54	1483.84	0.00223661	0.998989	1134.98	1406.7	863.255	-0.704457	0.99945	1120.38	1372.27	868.488	-0.659983	0.999217	Bradi2g56760.1		Bradi2g56760.1	PF01490	PTHR22950	KOG1303				AT1G10010.1	AAP8,ATAAP8	amino acid permease 8	LOC_Os01g65660.1		amino acid transporter, putative, expressed
Bradi1g73190.1	1079.25	1894.02	264.474	-2.84026	0.00506963	994.376	1889.75	98.9998	-4.25463	0.001099	948.272	1772.27	124.273	-3.83402	1.94865e-06	175.233	253.438	97.0286	-1.38515	0.998989	180.769	241.936	119.603	-1.01637	0.99945	105.443	90.3891	120.497	0.414777	0.999217	Bradi1g73190.1		Bradi1g73190.1	PF02183,PF00046	PTHR24326,PTHR24326:SF222	KOG0483		K09338	GO:0006355,GO:0005634,GO:0003677,GO:0003700,GO:0043565,GO:0000976	AT1G69780.1	ATHB13	Homeobox-leucine zipper protein family	LOC_Os03g07450.1		homeobox associated leucine zipper, putative, expressed
Bradi3g09660.1	3869.05	6739.95	998.145	-2.75542	0.00518675	3838.64	6702.58	974.712	-2.78167	0.00167251	3765.6	6256.56	1274.64	-2.29528	0.00665928	957.819	961.929	953.709	-0.0123817	0.998989	1071.72	915.715	1227.73	0.423022	0.99945	1062.89	889.835	1235.95	0.474016	0.999217	Bradi3g09660.1		Bradi3g09660.1		PTHR11177:SF3,PTHR11177					AT4G01050.1	TROL	thylakoid rhodanese-like	LOC_Os02g15750.1		expressed protein
Bradi4g03011.1	42.9914	0	85.9828	Inf	0.00518675	35.4816	0	70.9632	Inf	filtered	0.207287	0	0.414574	Inf	filtered	76.1276	82.8666	69.3886	-0.256091	0.998989	39.4476	78.4973	0.397957	-7.62389	0.0807527	32.5859	64.7684	0.403485	-7.32663	filtered	Bradi4g03011.1		Bradi4g03011.1			KOG4412			GO:0005515	AT4G03500.1		Ankyrin repeat family protein	LOC_Os09g17329.2		expressed protein
Bradi5g26090.1	75.0755	0.457953	149.693	8.35259	0.00518675	16.5	0.45757	32.5425	6.15219	filtered	38.6471	0.431583	76.8627	7.4765	0.0481749	88.0593	144.114	32.0042	-2.17088	0.946447	105.141	136.218	74.0651	-0.879046	0.99945	52.0449	29.6817	74.4081	1.32589	0.999217	Bradi5g26090.1		Bradi5g26090.1										LOC_Os04g57970.1		expressed protein
Bradi1g78246.1	1788.34	3181.41	395.263	-3.00878	0.00522127	1606.72	3163.94	49.4941	-5.99832	4.37438e-08	1514.22	2972.28	56.1547	-5.72602	1.63219e-05	212.905	377.044	48.766	-2.95078	0.998989	208.389	362.519	54.2592	-2.74012	0.99945	49.8996	45.133	54.6663	0.276471	0.999217	Bradi1g78246.1		Bradi1g78246.1	PF00321					GO:0006952	AT2G15010.1		Plant thionin	LOC_Os06g32020.1		THION6 - Plant thionin family protein precursor, expressed
Bradi3g39073.1	46.9789	0	93.9579	Inf	0.00522127	56.1583	0	112.317	Inf	0.00870911	8.20001	0	16.4	Inf	filtered	100.315	90.0576	110.573	0.296078	0.998989	50.8996	85.9532	15.846	-2.43943	0.694492	59.2019	102.447	15.9572	-2.68259	0.613582	Bradi3g39073.1		Bradi3g39073.1	PF03140						AT3G50120.1		Plant protein of unknown function (DUF247)	LOC_Os06g33350.1		plant protein of unknown function domain containing protein, expressed
Bradi2g60080.1	42.3181	0	84.6362	Inf	0.00535981	20.1936	0	40.3872	Inf	filtered	31.1266	0	62.2533	Inf	filtered	60.2822	81.662	38.9025	-1.0698	0.784929	68.6663	77.3685	59.9641	-0.367648	0.99945	48.523	36.943	60.1029	0.702134	filtered	Bradi2g60080.1		Bradi2g60080.1	PF05033,PF00856,PF02182	PTHR22884,PTHR22884:SF20	KOG1082			GO:0005515,GO:0005634,GO:0008270,GO:0042393,GO:0034968,GO:0018024	AT4G13460.1	SDG22,SET22,SUVH9	SU(VAR)3-9 homolog 9	LOC_Os08g45130.1		histone-lysine N-methyltransferase, putative, expressed
Bradi1g75740.1	995.765	1820.52	171.008	-3.41221	0.00536747	1005.31	1812.83	197.785	-3.19624	0.00934293	908.916	1707.07	110.767	-3.94592	0.000354085	179.231	163.721	194.74	0.250308	0.998989	131.555	156.413	106.698	-0.551832	0.99945	143.981	180.381	107.581	-0.745621	0.999217	Bradi1g75740.1		Bradi1g75740.1	PF00067	PTHR24296	KOG0157			GO:0055114,GO:0005506,GO:0020037,GO:0016705	AT4G39490.1	CYP96A10	cytochrome P450, family 96, subfamily A, polypeptide 10	LOC_Os03g04650.1		cytochrome P450 protein, putative, expressed
Bradi4g40090.1	119.633	4.59356	234.673	5.6749	0.00536747	101.732	4.62205	198.842	5.42694	filtered	53.7322	4.34256	103.122	4.56966	0.132956	209.662	226.888	192.437	-0.237596	0.998989	157.393	215.565	99.2215	-1.1194	0.99945	140.847	181.762	99.9306	-0.863055	0.999217	Bradi4g40090.1		Bradi4g40090.1	PF00609,PF00781,PF00130	PTHR11255,PTHR11255:SF34	KOG1169	2.7.1.107	K00901	GO:0004143,GO:0007205,GO:0035556	AT5G63770.1	ATDGK2,DGK2	diacylglycerol kinase 2	LOC_Os12g12260.1		diacylglycerol kinase 1, putative, expressed
Bradi5g09170.2	3235.26	5699.87	770.654	-2.88677	0.00536747	3416.7	5668.32	1165.08	-2.28249	0.0320066	3210.75	5313.23	1108.28	-2.26127	0.00380697	938.89	741.449	1136.33	0.615965	0.987721	887.53	707.834	1067.23	0.592381	0.99945	1068.34	1064.07	1072.61	0.0115326	0.999217	Bradi5g09170.2	BdSBEIIB	Bradi5g09170.2	PF00128,PF02806,PF02922	PTHR10357:SF27,PTHR10357	KOG0470	2.4.1.18	K00700	GO:0003824,GO:0043169,GO:0005975,GO:0004553	AT5G03650.1	SBE2.2	starch branching enzyme 2.2	LOC_Os02g32660.1		1,4-alpha-glucan-branching enzyme, chloroplast precursor, putative, expressed
Bradi2g14970.1	2048.93	3517.48	580.373	-2.59949	0.0054507	1918.9	3507.45	330.361	-3.40831	0.00015658	1830.56	3294.72	366.404	-3.16865	0.000569583	440.902	558.357	323.446	-0.78766	0.998989	441.707	530.102	353.313	-0.585326	0.99945	328.838	301.542	356.133	0.240061	0.999217	Bradi2g14970.1	BdADPGase-LSU3	Bradi2g14970.1	PF00483	PTHR22572,PTHR22572:SF10	KOG1322	2.7.7.27	K00975	GO:0016779,GO:0009058,GO:0005978,GO:0008878	AT1G27680.1	APL2	ADPGLC-PPase large subunit	LOC_Os05g50380.1		glucose-1-phosphate adenylyltransferase large subunit, chloroplast precursor, putative, expressed
Bradi1g78660.3	971.836	1662.4	281.268	-2.56325	0.00548838	896.857	1658.28	135.435	-3.61402	0.000978327	857.838	1548.81	166.865	-3.2144	0.000352571	201.323	270.384	132.263	-1.0316	0.998989	209.473	258.148	160.799	-0.682938	0.99945	142.764	123.692	161.836	0.387778	0.999217	Bradi1g78660.3		Bradi1g78660.3	PF01329		KOG4073			GO:0008124,GO:0006729	AT5G51110.1		Transcriptional coactivator/pterin dehydratase	ChrSy.fgenesh.mRNA.86		expressed protein
Bradi3g08860.1	169.16	7.00759	331.313	5.56314	0.00548838	136.622	7.0721	266.171	5.23407	0.381334	79.7433	6.63347	152.853	4.52624	0.096122	290.211	318.148	262.274	-0.278622	0.998989	225.653	303.952	147.353	-1.04456	0.99945	195.571	242.717	148.425	-0.70954	0.999217	Bradi3g08860.1		Bradi3g08860.1	PF03018	PTHR21495:SF13,PTHR21495					AT5G42510.1		Disease resistance-responsive (dirigent-like protein) family protein	LOC_Os07g01620.1		dirigent, putative, expressed
Bradi4g41040.1	2203.18	4066.52	339.844	-3.58085	0.00563068	2432.38	4059.27	805.49	-2.33328	0.0395296	2043.27	3813.22	273.319	-3.80235	0.00182227	558.791	324.895	792.687	1.28678	0.128194	287.239	310.853	263.625	-0.237748	0.99945	499.629	734.65	264.607	-1.4732	0.268234	Bradi4g41040.1		Bradi4g41040.1	PF01490	PTHR22950	KOG1303				AT5G63850.1	AAP4	amino acid permease 4	LOC_Os12g08130.1		amino acid transporter, putative, expressed
Bradi2g53730.1	3023.49	5088.31	958.664	-2.40809	0.0056482	2987.42	5064.51	910.32	-2.47598	0.0035548	2780.45	4741.87	819.036	-2.53346	0.00380697	905.556	920.464	890.649	-0.0475035	0.998989	832.382	877.081	787.683	-0.155096	0.99945	813.29	830.989	795.591	-0.0628027	0.999217	Bradi2g53730.1		Bradi2g53730.1	PF01490	PTHR22950	KOG1305				AT3G30390.2		Transmembrane amino acid transporter family protein	LOC_Os01g61044.1		transmembrane amino acid transporter protein, putative, expressed
Bradi2g04810.1	109.517	2.06931	216.965	6.71217	0.00575133	217.852	2.05616	433.648	7.72042	5.90668e-05	71.4527	1.94538	140.96	6.17909	0.040922	317.712	208.669	426.755	1.03219	0.998989	167.498	199.284	135.713	-0.554261	0.99945	266.273	395.599	136.947	-1.53043	0.973018	Bradi2g04810.1		Bradi2g04810.1	PF00249						AT2G03500.1		Homeodomain-like superfamily protein	LOC_Os01g08160.1		MYB family transcription factor, putative, expressed
Bradi3g58620.1	2862.42	5529.75	195.086	-4.82503	0.00575133	3078.71	5508.85	648.577	-3.0864	0.0727858	2840.65	5199.47	481.826	-3.43178	0.055214	412.57	186.929	638.21	1.77154	0.275388	321.45	178.683	464.216	1.3774	0.673975	529.802	591.702	467.902	-0.338665	0.999217	Bradi3g58620.1		Bradi3g58620.1	PF04674						AT4G08950.1	EXO	Phosphate-responsive 1 family protein	LOC_Os02g52040.1		phosphate-induced protein 1 conserved region domain containing protein, expressed
Bradi3g00507.2	144.654	7.51964	281.789	5.2278	0.00584784	53.9911	7.46011	100.522	3.75217	0.243807	77.8705	7.06441	148.677	4.39547	0.269423	185.1	271.519	98.6811	-1.46021	0.934291	200.262	257.528	142.996	-0.848754	0.99945	118.162	91.7215	144.603	0.656764	0.999217	Bradi3g00507.2		Bradi3g00507.2	PF05000,PF04983,PF04997,PF04998,PF00623	PTHR19376:SF15,PTHR19376	KOG0261	2.7.7.6	K03018	GO:0032549,GO:0005634,GO:0006351,GO:0008270,GO:0003677,GO:0003899	AT5G60040.1	NRPC1	nuclear RNA polymerase C1	LOC_Os04g41490.1		DNA-directed RNA polymerase III subunit RPC1, putative, expressed
Bradi2g42607.1	107.91	3.4572	212.362	5.94078	0.00590271	81.7548	3.47523	160.034	5.52513	filtered	21.6101	3.26686	39.9533	3.61234	filtered	180.447	205.053	155.84	-0.395932	0.998989	116.64	194.893	38.3872	-2.34398	0.494721	92.515	146.217	38.8133	-1.91349	0.999217	Bradi2g42607.1		Bradi2g42607.1	PF00646	PTHR22904,PTHR22904:SF115				GO:0005515	AT3G26922.1		F-box/RNI-like superfamily protein	LOC_Os01g41280.1		OsFBD4 - F-box and FBD domain containing protein, expressed
Bradi3g14420.2	42.1917	0	84.3833	Inf	0.00590271	28.3375	0	56.675	Inf	filtered	8.30526	0	16.6105	Inf	filtered	68.6079	81.2688	55.9471	-0.538637	0.998989	46.4442	76.9273	15.961	-2.26894	0.99945	33.9266	51.6864	16.1669	-1.67675	0.999217	Bradi3g14420.2		Bradi3g14420.2	PF07002	PTHR10857	KOG4172			GO:0005515,GO:0008270	AT1G79380.1		Ca(2)-dependent phospholipid-binding protein (Copine) family	LOC_Os08g04130.1		copine-6, putative, expressed
Bradi4g31820.1	1520.51	2738.66	302.356	-3.17915	0.00590271	1565.8	2732.28	399.321	-2.77449	0.0011629	1462.4	2571.69	353.103	-2.86456	0.00477114	340.259	291.848	388.67	0.413328	0.998989	309.171	277.97	340.372	0.292184	0.99945	353.417	364.835	341.999	-0.093253	0.999217	Bradi4g31820.1		Bradi4g31820.1	PF03171	PTHR10209,PTHR10209:SF55	KOG0143	1.14.11.9,1.14.17.4	K05933	GO:0055114,GO:0016706,GO:0016491	AT1G05010.1	ACO4,EAT1,EFE	ethylene-forming enzyme	LOC_Os09g27820.1		1-aminocyclopropane-1-carboxylate oxidase protein, putative, expressed
Bradi5g18250.1	67.0803	0.378788	133.782	8.46427	0.00590271	89.7434	0.382276	179.104	8.87197	filtered	25.6455	0.358566	50.9325	7.1502	filtered	152.567	128.763	176.37	0.453889	0.998989	85.7898	122.48	49.0999	-1.31875	0.99945	106.276	163.33	49.2225	-1.7304	0.915862	Bradi5g18250.1		Bradi5g18250.1	PF00069,PF00036	PTHR24347,PTHR24347:SF13	KOG0032	2.7.11.1	K13412	GO:0004672,GO:0005509,GO:0006468,GO:0005524,GO:0004674,GO:0004713	AT1G76040.2	CPK29	calcium-dependent protein kinase 29	LOC_Os04g47300.1		CAMK_CAMK_like.26 - CAMK includes calcium/calmodulin depedent protein kinases, expressed
Bradi2g52140.1	40.0177	0	80.0355	Inf	0.00593154	NoExp	NoExp	NoExp	NoExp	NoExp	0.296938	0	0.593876	Inf	filtered	38.5125	77.0251	0	-inf	0.0221019	36.862	73.152	0.572086	-6.99852	0.0930644	0.286339	0	0.572679	Inf	filtered	Bradi2g52140.1		Bradi2g52140.1	PF01095,PF04043	PTHR22931,PTHR22931:SF5		3.1.1.11		GO:0005618,GO:0030599,GO:0042545,GO:0004857	AT1G11580.1	ATPMEPCRA,PMEPCRA	methylesterase PCR A	LOC_Os01g57854.1		pectinesterase, putative, expressed
Bradi2g59171.1	111.536	3.91639	219.156	5.80629	0.00597886	52.3545	3.88462	100.824	4.69793	filtered	22.777	3.59	41.964	3.5471	filtered	155.132	210.972	99.2911	-1.08732	0.931409	120.031	199.615	40.4473	-2.3031	0.795253	66.2876	91.9375	40.6377	-1.17783	0.999217	Bradi2g59171.1		Bradi2g59171.1	PF11820						AT3G27027.1		Protein of unknown function (DUF 3339)	LOC_Os01g69890.1		expressed protein
Bradi2g16290.1	14903.3	26853.1	2953.48	-3.1846	0.00599345	17155.1	26691.4	7618.77	-1.80874	0.1248	15302.3	24984.9	5619.72	-2.15249	0.0287995	5148.1	2856.85	7439.35	1.38075	0.0243403	4062.1	2715.29	5408.91	0.99423	0.719263	6204.45	6957.02	5451.88	-0.351715	0.999217	Bradi2g16290.1		Bradi2g16290.1	PF00504	PTHR21649			K08912	GO:0009765,GO:0016020	AT2G34420.1	LHB1B2,LHCB1.5	photosystem II light harvesting complex gene B1B2	LOC_Os01g41710.1		chlorophyll A-B binding protein, putative, expressed
Bradi3g10500.1	618.988	1178.44	59.5307	-4.30711	0.00599345	607.868	1176.66	39.071	-4.91246	0.00137903	651.057	1105.01	197.108	-2.48699	0.157366	47.7501	56.954	38.5461	-0.563215	0.998989	122.217	54.3584	190.076	1.806	0.99945	113.15	35.6298	190.67	2.41993	0.965855	Bradi3g10500.1		Bradi3g10500.1	PF05558	PTHR22683,PTHR22683:SF34				GO:0051716,GO:0046658	AT4G20260.3	ATPCAP1,PCAP1	plasma-membrane associated cation-binding protein 1	LOC_Os02g18410.1		salt stress root protein RS1, putative, expressed
Bradi3g33150.1	465.176	120.699	809.654	2.74589	0.00599345	457.038	119.693	794.382	2.73049	0.188501	238.754	110.613	366.895	1.72985	0.109281	778.458	775.126	781.789	0.0123489	0.826941	547.291	741.132	353.45	-1.06822	0.99945	540.186	724.34	356.033	-1.02466	0.999217	Bradi3g33150.1		Bradi3g33150.1	PF01357,PF03330					GO:0019953,GO:0005576	AT1G65680.1	ATEXPB2,ATHEXP BETA 1.4,EXPB2	expansin B2	LOC_Os10g40720.1		expansin precursor, putative, expressed
Bradi5g02240.2	107.107	3.727	210.488	5.81958	0.00599345	16.8898	3.69348	30.0862	3.02605	filtered	15.5149	3.41072	27.6191	3.01752	filtered	115.937	202.256	29.617	-2.77169	0.690955	109.028	191.391	26.664	-2.84356	0.99945	27.1649	27.4436	26.8862	-0.029602	0.999217	Bradi5g02240.2		Bradi5g02240.2	PF00560	PTHR11017,PTHR11017:SF128			K05404	GO:0005515	AT2G17050.1		disease resistance protein (TIR-NBS-LRR class), putative	LOC_Os04g08390.1		Leucine Rich Repeat family protein, expressed
Bradi3g29220.1	60.2837	0.189394	120.378	9.31196	0.00604779	26.3487	0.191138	52.5063	8.10173	filtered	18.2224	0.179283	36.2655	7.66021	filtered	83.9939	116.187	51.8008	-1.1654	0.998989	72.4579	109.987	34.9285	-1.65486	0.99945	41.5989	47.8978	35.2999	-0.440294	0.999217	Bradi3g29220.1		Bradi3g29220.1	PF00011	PTHR11527,PTHR11527:SF74					AT5G04890.1	RTM2	HSP20-like chaperones superfamily protein	LOC_Os05g51440.1		hsp20/alpha crystallin family protein, putative, expressed
Bradi1g02770.1	746.679	1296.2	197.155	-2.71689	0.00613245	790.382	1287.39	293.37	-2.13366	0.331067	763.142	1196.72	329.567	-1.86044	0.190384	238.436	188.666	288.206	0.611267	0.987437	248.919	180.198	317.64	0.817807	0.99945	294.167	267.714	320.62	0.260171	0.999217	Bradi1g02770.1		Bradi1g02770.1	PF03109	PTHR10566,PTHR10566:SF10	KOG1235				AT3G07700.2		Protein kinase superfamily protein	LOC_Os09g07660.2		ELMO/CED-12 family protein, putative, expressed
Bradi1g30360.2	192.908	18.3985	367.418	4.31976	0.00622074	163.833	18.3299	309.335	4.0769	0.0857982	102.842	17.2279	188.456	3.4514	0.201511	327.821	354.907	300.735	-0.238949	0.998989	259.212	337.11	181.313	-0.894735	0.99945	232.87	282.619	183.121	-0.626063	0.999217	Bradi1g30360.2		Bradi1g30360.2	PF00069	PTHR22967,PTHR22967:SF2	KOG0198			GO:0004672,GO:0006468,GO:0005524,GO:0004713	AT4G32250.1		Protein kinase superfamily protein	LOC_Os06g43270.1		protein kinase domain containing protein, expressed
Bradi1g64790.1	196.825	24.7039	368.946	3.9006	0.00622074	263.65	24.5197	502.78	4.35791	0.0082112	71.8813	23.0351	120.728	2.38985	0.426621	424.511	354.696	494.325	0.478875	0.998989	226.395	336.542	116.247	-1.53359	0.99945	287.893	458.594	117.191	-1.96835	0.916943	Bradi1g64790.1		Bradi1g64790.1	PF07887						AT4G25800.2		Calmodulin-binding protein	LOC_Os03g18960.1		calmodulin binding protein, putative, expressed
Bradi4g20520.1	216.983	418.1	15.8673	-4.71972	0.00622074	211.957	414.572	9.34147	-5.47183	0.0283887	215.01	385.223	44.7958	-3.10426	0.365518	12.1874	15.1335	9.24136	-0.711568	filtered	28.9071	14.5563	43.258	1.57132	filtered	26.0638	8.52005	43.6075	2.35564	filtered	Bradi4g20520.1		Bradi4g20520.1	PF00092	PTHR10166,PTHR10166:SF27					AT5G60710.1		Zinc finger (C3HC4-type RING finger) family protein	LOC_Os08g03270.1		zinc finger family protein, putative, expressed
Bradi4g21830.1	824.58	193.706	1455.45	2.90953	0.00622074	1000.15	192.449	1807.84	3.23172	0.000133561	743.224	178.892	1307.56	2.86971	0.00130322	1587.93	1402.44	1773.41	0.338583	0.998989	1294.91	1330.2	1259.61	-0.0786653	0.999667	1459.27	1649.7	1268.84	-0.378697	0.999217	Bradi4g21830.1		Bradi4g21830.1	PF00069,PF00560,PF08263	PTHR24420:SF462,PTHR24420	KOG1187			GO:0005515,GO:0004672,GO:0006468,GO:0005524,GO:0004674,GO:0004713	AT5G65700.2	BAM1	Leucine-rich receptor-like protein kinase family protein	LOC_Os11g12620.1		receptor protein kinase CLAVATA1 precursor, putative, expressed
Bradi1g64130.2	3492.02	6109.54	874.503	-2.80453	0.0063746	3454.71	6077.34	832.076	-2.86865	0.00593301	3200.62	5654.96	746.279	-2.92173	0.000422108	828.94	841.952	815.928	-0.0452956	0.998989	760.608	801.996	719.221	-0.157161	0.99945	741.709	759.467	723.951	-0.0690954	0.999217	Bradi1g64130.2		Bradi1g64130.2	PF00575	PTHR10724			K02945	GO:0003723	AT5G30510.1	ARRPS1,RPS1	ribosomal protein S1	LOC_Os03g20100.1		S1 RNA binding domain containing protein, expressed
Bradi2g48780.1	91.1868	1.13637	181.237	7.31731	0.00648732	93.7405	1.14683	186.334	7.3441	0.0151986	49.3355	1.0757	97.5953	6.50347	filtered	178.846	174.923	182.769	0.0632972	0.998989	129.765	165.753	93.7766	-0.821738	0.99945	132.45	170.052	94.8484	-0.842281	0.999217	Bradi2g48780.1		Bradi2g48780.1										LOC_Os01g52780.1		HVA22, putative, expressed
Bradi4g34650.1	198.59	376.747	20.433	-4.20463	0.00651517	267.793	375.59	159.996	-1.23112	0.736436	205.65	352.477	58.8227	-2.58309	0.150285	87.9366	19.6425	156.231	2.99163	0.606734	37.7019	18.7144	56.6893	1.59893	0.99945	101.575	146.107	57.0424	-1.35692	0.999217	Bradi4g34650.1		Bradi4g34650.1	PF02301	PTHR21518					AT1G67370.1	ASY1,ATASY1	DNA-binding HORMA family protein	LOC_Os03g10570.1		HORMA domain containing protein, putative, expressed
Bradi2g56970.4	492.339	11.0061	973.671	6.46705	0.00658162	128.055	10.9799	245.13	4.48061	filtered	49.594	10.2763	88.9117	3.11305	filtered	586.666	931.642	241.689	-1.94662	0.0221019	487.567	889.263	85.8695	-3.37239	0.00199944	154.984	223.533	86.4349	-1.3708	0.999217	Bradi2g56970.4		Bradi2g56970.4	PF01490	PTHR22950	KOG1303				AT5G09220.1	AAP2	amino acid permease 2	LOC_Os05g34980.1		amino acid transporter, putative, expressed
Bradi3g23000.4	376.572	677.651	75.4933	-3.16612	0.00658724	402.716	674.413	131.019	-2.36385	0.168441	342.928	629.952	55.9044	-3.49421	0.0120326	100.149	72.3758	127.922	0.821683	0.998989	61.5343	69.2938	53.7747	-0.3658	0.99945	87.0097	119.649	54.3702	-1.13792	0.999217	Bradi3g23000.4		Bradi3g23000.4	PF01554	PTHR11206:SF46,PTHR11206	KOG1347			GO:0055085,GO:0016020,GO:0006855,GO:0015297,GO:0015238	AT3G26590.1		MATE efflux family protein	LOC_Os10g11860.1		MATE efflux family protein, putative, expressed
Bradi4g11892.1	41.0922	0	82.1845	Inf	0.00661843	28.1268	0	56.2537	Inf	filtered	18.1516	0	36.3031	Inf	filtered	67.3075	79.0305	55.5844	-0.50773	0.998989	54.9559	74.9064	35.0053	-1.09751	0.99945	43.2744	51.305	35.2438	-0.541728	0.999217	Bradi4g11892.1		Bradi4g11892.1										LOC_Os11g42170.1		expressed protein
Bradi3g09320.1	229.796	26.794	432.798	4.01371	0.0066511	158.935	26.8211	291.048	3.43982	0.119736	149.76	25.1829	274.337	3.44543	0.0779677	351.744	418.96	284.527	-0.558247	0.998989	331.213	398.38	264.046	-0.593356	0.99945	266.096	265.71	266.482	0.00418546	0.999217	Bradi3g09320.1		Bradi3g09320.1	PF04652,PF02364	PTHR12741,PTHR12741:SF4	KOG0916		K11000	GO:0016020,GO:0006075,GO:0003843,GO:0000148	AT3G14570.1	ATGSL04,atgsl4,gsl04	glucan synthase-like 4	LOC_Os02g14900.1		1,3-beta-glucan synthase component domain containing protein, expressed
Bradi1g50040.1	457.76	816.015	99.504	-3.03577	0.00667498	465.422	813.808	117.036	-2.79774	0.0282337	431.463	760.739	102.187	-2.89619	0.0125319	105.301	96.2717	114.331	0.248027	0.998989	95.0198	91.6742	98.3654	0.101634	0.99945	102.953	106.879	99.0277	-0.11007	0.999217	Bradi1g50040.1		Bradi1g50040.1	PF07109,PF01170	PTHR10108,PTHR10108:SF59	KOG1270	2.1.1.11	K03428	GO:0015995,GO:0046406	AT4G25080.1	CHLM	magnesium-protoporphyrin IX methyltransferase	LOC_Os06g04150.1		magnesium-protoporphyrin O-methyltransferase, putative, expressed
Bradi2g04360.1	457.918	94.1827	821.653	3.125	0.00668784	415.349	93.9541	736.745	2.97114	0.0284395	423.421	87.3623	759.479	3.11993	0.0258967	756.495	790.358	722.632	-0.129244	0.998989	742.435	753.022	731.848	-0.0411478	0.99945	704.142	672.357	735.926	0.130333	0.999217	Bradi2g04360.1		Bradi2g04360.1	PF03080						AT5G50150.1		Protein of Unknown Function (DUF239)	LOC_Os01g07570.1		carboxyl-terminal proteinase, putative, expressed
Bradi2g57260.1	760.901	1369.63	152.175	-3.16998	0.00672269	748.41	1361.73	135.09	-3.33344	0.00198218	674.147	1266.32	81.9727	-3.94935	0.0082755	139.491	145.929	133.054	-0.133255	0.998989	108.714	138.626	78.8019	-0.814898	0.99945	101.384	123.197	79.5717	-0.630634	0.999217	Bradi2g57260.1		Bradi2g57260.1	PF01128	PTHR19136:SF21,PTHR19136		2.7.7.60	K00991	GO:0003824,GO:0008299	AT2G02500.1	ATMEPCT,ISPD,MCT	Nucleotide-diphospho-sugar transferases superfamily protein	LOC_Os01g66360.1		2-C-methyl-D-erythritol 4-phosphate cytidylyltransferase, putative, expressed
Bradi2g58277.3	37.3839	0	74.7678	Inf	0.00672269	77.9444	0	155.889	Inf	0.00182656	45.7108	0	91.4217	Inf	0.00685951	112.445	72.1785	152.712	1.08117	0.998989	78.2456	68.5069	87.9843	0.360997	0.99945	115.477	142.301	88.6537	-0.682689	0.999217	Bradi2g58277.3		Bradi2g58277.3				3.6.1.1,3.6.1.11	K01514					LOC_Os01g68130.1		expressed protein
Bradi4g21170.1	5831.81	10349.7	1313.96	-2.97759	0.00672269	6542.7	10284.7	2800.74	-1.87661	0.123697	5867.79	9626.43	2109.14	-2.19035	0.0126099	2003.81	1267.78	2739.83	1.11178	0.296823	1618.35	1205.4	2031.3	0.752887	0.99945	2299.74	2556.72	2042.76	-0.323773	0.999217	Bradi4g21170.1		Bradi4g21170.1	PF00504	PTHR21649			K08916	GO:0009765,GO:0016020	AT4G10340.1	LHCB5	light harvesting complex of photosystem II 5	LOC_Os11g13890.1		chlorophyll A-B binding protein, putative, expressed
Bradi5g12370.1	314.778	591.953	37.6036	-3.97654	0.00672269	300.424	588.977	11.8718	-5.6326	0.000911798	300.955	549.09	52.8205	-3.37787	0.037934	24.046	36.4429	11.6492	-1.64541	filtered	42.7876	34.7422	50.833	0.549077	0.99945	31.049	10.8362	51.2618	2.24203	0.999217	Bradi5g12370.1		Bradi5g12370.1	PF00089	PTHR22939:SF21,PTHR22939	KOG1320		K01362	GO:0005515,GO:0006508,GO:0004252	AT5G39830.1	DEG8,DEGP8	Trypsin family protein with PDZ domain	LOC_Os04g38640.1		OsDegp5 - Putative Deg protease homologue, expressed
Bradi3g51560.1	775.731	1344.88	206.584	-2.70268	0.00682358	1013.13	1340.23	686.03	-0.96614	0.658971	820.472	1256.89	384.053	-1.71048	0.129432	435.195	199.842	670.548	1.74648	0.262993	279.571	189.485	369.656	0.964099	0.99945	499.644	626.337	372.951	-0.747953	0.987939	Bradi3g51560.1	BdPMT	Bradi3g51560.1	PF03141	PTHR10108,PTHR10108:SF54				GO:0008168	AT4G00750.1		S-adenosyl-L-methionine-dependent methyltransferases superfamily protein	LOC_Os02g45310.1		dehydration response related protein, putative, expressed
Bradi3g41200.1	384.806	688.431	81.1802	-3.08411	0.00691837	364.291	684.128	44.4551	-3.94384	0.0129992	376.273	642.606	109.939	-2.54722	0.0516472	60.6897	77.8987	43.4808	-0.84122	0.998989	89.939	73.9699	105.908	0.517801	0.99945	73.4941	40.5865	106.402	1.39045	0.999217	Bradi3g41200.1		Bradi3g41200.1	PF00149	PTHR22953	KOG1378			GO:0016787,GO:0046872,GO:0003993	AT5G50400.1	ATPAP27,PAP27	purple acid phosphatase 27	LOC_Os08g41880.1		nucleotide pyrophosphatase/phosphodiesterase, putative, expressed
Bradi4g37210.1	34096.5	62632.7	5560.4	-3.49366	0.00715348	39360.1	62247.7	16472.6	-1.91795	0.115821	35595.4	58456.1	12734.6	-2.1986	0.0147552	10741.6	5372.95	16110.2	1.58419	0.0109915	8693.11	5122.01	12264.2	1.25967	0.673975	13691.6	15038.3	12344.8	-0.284742	0.999217	Bradi4g37210.1		Bradi4g37210.1	PF00504	PTHR21649			K08912	GO:0009765,GO:0016020	AT2G34420.1	LHB1B2,LHCB1.5	photosystem II light harvesting complex gene B1B2	LOC_Os01g41710.1		chlorophyll A-B binding protein, putative, expressed
Bradi5g16910.1	149.706	8.77976	290.633	5.04887	0.00715348	7.46337	8.72493	6.2018	-0.492456	filtered	204.936	8.07642	401.795	5.6366	filtered	141.97	277.806	6.13474	-5.50093	0.0732107	327.394	266.549	388.24	0.542545	0.99945	198.339	5.65643	391.021	6.11121	filtered	Bradi5g16910.1	BdYAB8	Bradi5g16910.1	PF04690						AT2G45190.1	AFO,FIL,YAB1	Plant-specific transcription factor YABBY family protein	LOC_Os04g45330.1		YABBY domain containing protein, putative, expressed
Bradi2g52130.1	39.6739	0	79.3478	Inf	0.00723255	39.0706	0	78.1412	Inf	0.0188352	22.1448	0	44.2897	Inf	filtered	76.4463	76.2756	76.617	0.00644378	0.998989	57.5281	72.3309	42.7252	-0.759526	0.99945	57.0984	71.2992	42.8975	-0.732992	0.999217	Bradi2g52130.1		Bradi2g52130.1	PF02136	PTHR12612	KOG2104			GO:0005622,GO:0006810	AT1G27970.1	NTF2B	nuclear transport factor 2B	LOC_Os08g42000.1		nuclear transport factor, putative, expressed
Bradi2g62720.1	37.9617	0	75.9233	Inf	0.00723255	34.933	0	69.866	Inf	filtered	23.1077	0	46.2153	Inf	filtered	70.9001	72.98	68.8203	-0.0846665	0.998989	56.9258	69.3501	44.5015	-0.640042	0.99945	54.2002	63.707	44.6935	-0.511386	0.999217	Bradi2g62720.1		Bradi2g62720.1	PF00335	PTHR19282,PTHR19282:SF137	KOG3882			GO:0016021	AT3G12090.1	TET6	tetraspanin6	LOC_Os05g03530.3		tetraspanin family protein, putative, expressed
Bradi2g48620.2	39.0203	0	78.0405	Inf	0.00732265	46.2614	0	92.5228	Inf	filtered	43.6965	0	87.393	Inf	0.00937882	82.9834	74.9481	91.0187	0.280271	0.978301	77.7652	71.2478	84.2827	0.242391	0.99945	84.5718	84.3614	84.7822	0.00717765	0.954154	Bradi2g48620.2		Bradi2g48620.2	PF01061,PF08370,PF00005	PTHR19241,PTHR19241:SF10	KOG0065			GO:0016020,GO:0005524,GO:0016887,GO:0017111,GO:0000166	AT3G16340.1	ATPDR1,PDR1	pleiotropic drug resistance 1	LOC_Os01g52560.1		Plant PDR ABC transporter associated domain containing protein, expressed
Bradi4g13970.3	73.8047	0.915906	146.693	7.32339	0.00739733	99.3035	0.91514	197.692	7.75504	0.00589351	148.762	0.863167	296.66	8.42496	0.000180374	167.292	142.026	192.558	0.439136	0.998989	210.26	134.953	285.566	1.08137	0.99945	234.42	180.577	288.262	0.674766	0.999217	Bradi4g13970.3		Bradi4g13970.3	PF00244	PTHR18860	KOG0841			GO:0019904	AT1G34760.1	GF14 OMICRON,GRF11,RHS5	general regulatory factor 11	LOC_Os11g39540.1		14-3-3 protein, putative, expressed
Bradi1g15030.1	893.967	1620.96	166.971	-3.27918	0.00745193	1035.51	1623.19	447.837	-1.85778	0.417244	798.441	1526.45	70.4319	-4.43781	0.0019023	299.165	160.787	437.543	1.44427	0.654942	109.956	152.041	67.871	-1.16359	0.99945	238.711	408.913	68.5095	-2.57742	0.171614	Bradi1g15030.1		Bradi1g15030.1	PF00067	PTHR24286,PTHR24286:SF21	KOG0157		K12640	GO:0055114,GO:0005506,GO:0020037,GO:0016705	AT3G30180.1	BR6OX2,CYP85A2	brassinosteroid-6-oxidase 2	LOC_Os03g40540.1		cytochrome P450, putative, expressed
Bradi3g13880.1	233.984	29.1767	438.791	3.91064	0.00745193	200.767	28.9716	372.562	3.68477	0.0466927	165.137	27.4212	302.852	3.46525	0.0591748	392.888	422.198	363.578	-0.215654	0.998989	346.788	401.981	291.595	-0.463161	0.99945	317.184	340.229	294.139	-0.210009	0.999217	Bradi3g13880.1		Bradi3g13880.1	PF01842	PTHR13734:SF23,PTHR13734				GO:0016597,GO:0008152	AT1G12420.1	ACR8	ACT domain repeat 8	LOC_Os03g14370.2		ACT domain containing protein, expressed
Bradi3g53740.1	889.484	1593.4	185.571	-3.10207	0.00745193	866.154	1590.83	141.476	-3.49116	0.00574942	1008.89	1496.33	521.459	-1.5208	0.116112	158.88	178.468	139.291	-0.35756	0.998989	336.085	169.777	502.393	1.56517	0.99945	316.458	129.048	503.868	1.96514	0.786833	Bradi3g53740.1		Bradi3g53740.1	PF01490	PTHR22950:SF9,PTHR22950	KOG1303				AT2G41190.1		Transmembrane amino acid transporter family protein	LOC_Os02g54730.1		transmembrane amino acid transporter protein, putative, expressed
Bradi5g01737.3	700.54	1246.86	154.223	-3.0152	0.00762008	702.309	1244.07	160.548	-2.95399	0.00376856	609.305	1162.23	56.3786	-4.36561	1.1258e-05	152.34	148.07	156.611	0.0809076	0.998989	97.4256	140.516	54.3353	-1.37077	0.99945	100.636	146.618	54.6552	-1.42363	0.999217	Bradi5g01737.3		Bradi5g01737.3	PF00854	PTHR11654:SF37,PTHR11654	KOG1237			GO:0016020,GO:0005215,GO:0006810,GO:0006857	AT1G62200.1		Major facilitator superfamily protein	LOC_Os10g02210.1		peptide transporter PTR2, putative, expressed
Bradi4g25000.1	36.5841	0	73.1682	Inf	0.00764107	6.86802	0	13.736	Inf	filtered	20.9308	0	41.8617	Inf	filtered	42.1289	70.6663	13.5915	-2.37832	0.68081	53.6825	66.976	40.3889	-0.729687	0.99945	26.5461	12.5283	40.5639	1.695	0.999217	Bradi4g25000.1		Bradi4g25000.1	PF01535	PTHR24015					AT5G08510.1		Pentatricopeptide repeat (PPR) superfamily protein	LOC_Os11g05980.1		tetratricopeptide-like helical, putative, expressed
Bradi4g01190.1	36.8768	0	73.7536	Inf	0.00773371	85.2768	0	170.554	Inf	0.00137903	10.5762	0	21.1525	Inf	filtered	119.195	71.2077	167.183	1.23132	0.998989	44.1009	67.8917	20.3101	-1.74104	0.922282	88.1117	155.637	20.5869	-2.91838	0.486656	Bradi4g01190.1		Bradi4g01190.1	PF00011	PTHR11527,PTHR11527:SF44					AT2G27140.1		HSP20-like chaperones superfamily protein	LOC_Os03g45340.1		hsp20/alpha crystallin family protein, putative, expressed
Bradi2g61247.1	823.022	1496.83	149.216	-3.32644	0.00780143	823.035	1487.75	158.315	-3.23226	0.00551729	770.685	1384.15	157.222	-3.13812	0.014849	149.46	144.403	154.517	0.0976722	0.998989	144.529	137.662	151.397	0.137201	0.99945	148.429	144.531	152.326	0.0757814	0.999217	Bradi2g61247.1		Bradi2g61247.1	PF00069,PF00560,PF08263	PTHR24420,PTHR24420:SF795	KOG1187			GO:0004672,GO:0005515,GO:0006468,GO:0005524,GO:0004713	AT3G28040.1		Leucine-rich receptor-like protein kinase family protein	LOC_Os01g72700.1		expressed protein
Bradi1g10580.1	734.215	26.7439	1441.69	5.7524	0.00840642	392.141	26.5314	757.752	4.83595	0.000106774	240.225	25.0355	455.415	4.18513	0.124735	1061.88	1376.64	747.114	-0.881751	0.998989	879.998	1320.26	439.736	-1.58611	0.99945	566.659	691.071	442.246	-0.643984	0.644854	Bradi1g10580.1		Bradi1g10580.1							AT4G12530.1		Bifunctional inhibitor/lipid-transfer protein/seed storage 2S albumin superfamily protein	LOC_Os03g50960.1		LTPL118 - Protease inhibitor/seed storage/LTP family protein precursor, expressed
Bradi3g58060.1	1471.93	2711.58	232.287	-3.54515	0.00843171	1530.35	2695.47	365.236	-2.88363	0.00967007	1403.59	2531.86	275.322	-3.20101	0.000327317	290.593	224.514	356.672	0.66779	0.998989	239.814	214.211	265.417	0.30923	0.99945	300.361	333.54	267.182	-0.320037	0.999217	Bradi3g58060.1		Bradi3g58060.1	PF00234						AT5G55410.2		Bifunctional inhibitor/lipid-transfer protein/seed storage 2S albumin superfamily protein	LOC_Os07g18750.1		LTPL42 - Protease inhibitor/seed storage/LTP family protein precursor, expressed
Bradi4g28950.1	71.0775	0.457953	141.697	8.2734	0.0085583	142.812	0.45757	285.167	9.2836	filtered	52.6784	0.431583	104.925	7.92551	filtered	208.3	135.709	280.891	1.0495	0.998989	115.46	129.547	101.373	-0.353804	0.99945	181.089	260.039	102.138	-1.3482	0.999217	Bradi4g28950.1		Bradi4g28950.1	PF00394,PF07731,PF07732	PTHR11709:SF20,PTHR11709	KOG1263	1.10.3.3		GO:0055114,GO:0005507,GO:0016491,GO:0005576	AT4G39830.1		Cupredoxin superfamily protein	LOC_Os09g20090.1		L-ascorbate oxidase precursor, putative, expressed
Bradi1g15290.1	14458.1	26363.2	2553.08	-3.36822	0.0085599	17051.3	26189	7913.66	-1.72655	0.275049	15034.6	24536	5533.08	-2.14875	0.0217745	5099.92	2468.03	7731.81	1.64745	0.00513903	3839.02	2348.92	5329.13	1.1819	0.802645	6292.51	7225.29	5359.74	-0.430895	0.999217	Bradi1g15290.1		Bradi1g15290.1	PF00504	PTHR21649			K08913	GO:0009765,GO:0016020	AT3G27690.1	LHCB2,LHCB2.3,LHCB2.4	photosystem II light harvesting complex gene 2.3	LOC_Os03g39610.1		chlorophyll A-B binding protein, putative, expressed
Bradi1g77217.1	79.1534	3.727	154.58	5.37419	0.00878834	33.3238	3.69348	62.9541	4.09125	filtered	33.2185	3.41072	63.0262	4.2078	filtered	105.34	148.848	61.8321	-1.26742	0.979585	101.081	141.585	60.577	-1.22482	0.99945	59.4011	57.4615	61.3407	0.0942491	0.999217	Bradi1g77217.1		Bradi1g77217.1	PF02365					GO:0006355,GO:0003677	AT1G65910.1	anac028,NAC028	NAC domain containing protein 28	LOC_Os03g02800.1		no apical meristem protein, putative, expressed
Bradi1g03710.2	111.26	4.10579	218.414	5.73326	0.00880591	75.0603	4.07576	146.045	5.1632	filtered	38.2361	3.76929	72.7028	4.26965	0.179323	177.157	211.364	142.951	-0.564211	0.998989	135.224	200.481	69.9674	-1.51871	0.99945	101.924	133.358	70.4902	-0.91981	0.999217	Bradi1g03710.2		Bradi1g03710.2	PF02701					GO:0006355,GO:0003677	AT3G55370.2	OBP3	OBF-binding protein 3	LOC_Os03g60630.1		dof zinc finger domain containing protein, putative, expressed
Bradi3g38910.1	57.7347	0.378788	115.091	8.24716	0.00880591	14.4889	0.382276	28.5955	6.22503	filtered	44.2749	0.358566	88.1913	7.94225	0.0351118	69.5828	111.323	27.8429	-1.99937	0.980617	95.6067	106.194	85.0197	-0.32083	0.99945	55.8707	26.1268	85.6146	1.71233	0.999217	Bradi3g38910.1		Bradi3g38910.1		PTHR12277:SF8,PTHR12277	KOG1552				AT3G30380.2		alpha/beta-Hydrolases superfamily protein	LOC_Os08g38092.1		abhydrolase domain-containing protein FAM108C1, putative, expressed
Bradi3g39170.1	34.2868	0	68.5736	Inf	0.00886173	2.26895	0	4.53791	Inf	filtered	NoExp	NoExp	NoExp	NoExp	NoExp	35.266	66.1222	4.40984	-3.90634	0.697732	31.3937	62.7874	0	-inf	0.0468555	2.07268	4.14536	0	-inf	filtered	Bradi3g39170.1		Bradi3g39170.1	PF03168						AT4G26490.1		Late embryogenesis abundant (LEA) hydroxyproline-rich glycoprotein family	LOC_Os08g38580.1		harpin-induced protein 1 domain containing protein, expressed
Bradi1g74900.2	143.966	11.7374	276.194	4.55649	0.00889197	241.345	11.6477	471.043	5.33774	0.0030447	125.953	11.0282	240.877	4.44903	0.0399277	364.154	264.991	463.318	0.806063	0.998989	242.008	251.78	232.236	-0.116573	0.99945	331.802	429.637	233.967	-0.876816	0.999217	Bradi1g74900.2		Bradi1g74900.2	PF00403	PTHR22814:SF13,PTHR22814	KOG1603			GO:0030001,GO:0046872	AT5G24580.1		Heavy metal transport/detoxification superfamily protein	LOC_Os03g05750.1		heavy-metal-associated domain-containing protein, putative, expressed
Bradi4g27570.2	2697.39	4583.12	811.66	-2.49738	0.00895924	2692.89	4564.42	821.36	-2.47434	0.00276318	2615.53	4269.59	961.474	-2.15078	0.00483919	793.279	783.22	803.338	0.036589	0.998989	836.565	747.04	926.089	0.309964	0.99945	840.828	749.866	931.79	0.313373	0.999217	Bradi4g27570.2	BdADPGase-SSU2	Bradi4g27570.2	PF00483	PTHR22572,PTHR22572:SF10	KOG1322	2.7.7.27	K00975	GO:0016779,GO:0009058,GO:0005978,GO:0008878	AT5G48300.1	ADG1,APS1	ADP glucose pyrophosphorylase 1	LOC_Os09g12660.2		glucose-1-phosphate adenylyltransferase large subunit, chloroplast precursor, putative, expressed
Bradi2g09090.1	101.419	3.49126	199.348	5.83539	0.00916473	68.9852	3.46362	134.507	5.27926	filtered	50.2171	3.2799	97.1542	4.88855	0.137261	161.76	191.151	132.369	-0.530142	0.99883	137.756	182.011	93.5005	-0.960982	0.99945	108.482	122.657	94.3061	-0.379212	0.999217	Bradi2g09090.1		Bradi2g09090.1	PF01095,PF04043	PTHR22931,PTHR22931:SF5		3.1.1.11		GO:0005618,GO:0030599,GO:0042545,GO:0004857	AT3G05620.1		Plant invertase/pectin methylesterase inhibitor superfamily	LOC_Os01g15039.1		pectinesterase, putative, expressed
Bradi2g08680.1	38.4676	0	76.9353	Inf	0.00918046	11.7374	0	23.4748	Inf	filtered	9.55358	0	19.1072	Inf	filtered	48.8411	74.4654	23.2169	-1.68139	0.987437	44.5221	70.6813	18.363	-1.94453	0.99945	20.0036	21.4103	18.5969	-0.203238	filtered	Bradi2g08680.1		Bradi2g08680.1	PF05512						AT5G46530.1		AWPM-19-like family protein	LOC_Os01g14530.1		AWPM-19-like membrane family protein, putative, expressed
Bradi3g08301.1	48.408	0.189394	96.6267	8.99489	0.00921903	101.739	0.191138	203.288	10.0547	filtered	59.4439	0.179283	118.709	9.37097	0.00803687	145.152	93.4675	196.837	1.07446	0.999282	101.627	89.0618	114.193	0.35859	0.99945	150.557	185.848	115.265	-0.689168	0.999217	Bradi3g08301.1		Bradi3g08301.1	PF00271,PF00270	PTHR24031,PTHR24031:SF2	KOG0328		K03257	GO:0003676,GO:0005524,GO:0004386,GO:0008026	AT3G13920.1	EIF4A1,RH4,TIF4A1	eukaryotic translation initiation factor 4A1	LOC_Os04g12744.1		expressed protein
Bradi3g43110.2	132.514	7.57577	257.453	5.08677	0.00921978	43.9348	7.64551	80.2241	3.39135	0.369339	90.636	7.17132	174.101	4.60154	0.0547486	164.036	250.067	78.005	-1.68068	0.929496	202.683	237.826	167.54	-0.505398	0.99945	121.089	73.3062	168.873	1.20393	0.985141	Bradi3g43110.2		Bradi3g43110.2	PF02861	PTHR11638:SF63,PTHR11638				GO:0019538	AT5G57130.1		Clp amino terminal domain-containing protein	LOC_Os02g26600.1		ATP binding, related, putative, expressed
Bradi2g10727.1	74.9403	1.26363	148.617	6.87788	0.00923736	61.3709	1.25687	121.485	6.5948	0.0478161	24.5038	1.18848	47.8191	5.33039	filtered	131.086	142.559	119.612	-0.253195	0.998989	90.9486	135.933	45.9645	-1.5643	0.99945	78.6491	110.82	46.4778	-1.25361	0.999217	Bradi2g10727.1		Bradi2g10727.1	PF05922,PF00082,PF02225	PTHR10795,PTHR10795:SF17				GO:0006508,GO:0004252,GO:0043086,GO:0042802	AT1G20160.1	ATSBT5.2	Subtilisin-like serine endopeptidase family protein	LOC_Os09g30458.1		subtilisin-like protease, putative, expressed
Bradi2g58530.1	4101.25	7828.07	374.422	-4.38592	0.00930463	4036.92	7801.93	271.912	-4.84262	1.23626e-07	3800.44	7355.61	245.275	-4.90637	1.10042e-06	312.378	361.103	263.653	-0.453769	0.998989	290.723	345.265	236.181	-0.547815	0.99945	243.313	248.533	238.094	-0.0619057	0.999217	Bradi2g58530.1		Bradi2g58530.1							AT5G55410.2		Bifunctional inhibitor/lipid-transfer protein/seed storage 2S albumin superfamily protein	LOC_Os01g68589.1		LTPL39 - Protease inhibitor/seed storage/LTP family protein precursor, expressed
Bradi4g08830.1	163.515	316.452	10.5782	-4.90282	0.00930463	235.788	315.486	156.089	-1.01521	0.843297	194.176	295.98	92.3714	-1.67998	0.376537	81.3103	10.089	152.532	3.91825	0.219226	49.4434	9.70419	89.1826	3.20008	0.793605	116.22	142.522	89.9177	-0.664503	0.999217	Bradi4g08830.1		Bradi4g08830.1	PF00218	PTHR22854,PTHR22854:SF2	KOG4201	4.1.1.48	K01609	GO:0004425,GO:0003824,GO:0006568	AT5G48220.1		Aldolase-type TIM barrel family protein	LOC_Os09g08130.2		indole-3-glycerol phosphate synthase, chloroplast precursor, putative, expressed
Bradi1g33740.1	815.142	1448.93	181.355	-2.9981	0.00930676	800.758	1441.74	159.773	-3.17371	0.00158647	731.882	1350.54	113.22	-3.57634	4.95235e-05	165.164	173.706	156.622	-0.149357	0.998989	137.915	166.653	109.177	-0.610176	0.99945	127.801	145.83	109.772	-0.409779	0.999217	Bradi1g33740.1		Bradi1g33740.1	PF00141			1.11.1.7	K00430	GO:0055114,GO:0004601,GO:0006979,GO:0020037	AT2G18980.1		Peroxidase superfamily protein	LOC_Os06g48030.1		peroxidase precursor, putative, expressed
Bradi3g01320.1	1346.45	295.447	2397.45	3.02053	0.00930676	1149.7	294.626	2004.77	2.76648	0.0243909	886.089	277.483	1494.7	2.42938	0.0339064	2135.74	2301.76	1969.72	-0.224749	0.998989	1815.91	2191.6	1440.22	-0.605692	0.99945	1640.55	1829.01	1452.09	-0.332935	0.999217	Bradi3g01320.1		Bradi3g01320.1	PF00450	PTHR11802	KOG1282	3.4.16.5	K13289	GO:0004185,GO:0006508	AT3G10410.1	CPY,SCPL49	SERINE CARBOXYPEPTIDASE-LIKE 49	LOC_Os02g02320.1		OsSCP6 - Putative Serine Carboxypeptidase homologue, expressed
Bradi1g67350.1	121.272	14.908	227.636	3.93257	0.0094977	45.1234	14.7739	75.4728	2.3529	filtered	40.1072	13.6429	66.5715	2.28676	filtered	146.178	217.758	74.5992	-1.54549	0.852385	136.345	208.646	64.0442	-1.70392	0.99945	66.6367	68.8329	64.4406	-0.095129	0.999217	Bradi1g67350.1		Bradi1g67350.1	PF00847					GO:0006355,GO:0003700	AT1G21910.1		Integrase-type DNA-binding superfamily protein	LOC_Os03g15660.1		AP2 domain containing protein, expressed
Bradi2g42190.1	93.6931	3.91639	183.47	5.54987	0.00969231	55.5812	3.88462	107.278	4.78743	0.136589	145.685	3.59	287.779	6.32484	0.000270681	140.566	177.032	104.101	-0.766023	0.998989	222.577	167.802	277.351	0.724951	0.99945	188.944	98.0391	279.85	1.51322	0.977546	Bradi2g42190.1		Bradi2g42190.1	PF03641						AT3G53450.1		Putative lysine decarboxylase family protein	LOC_Os01g40630.1		uncharacterized protein PA4923, putative, expressed
Bradi4g37996.1	73.6425	0.805676	146.479	7.50628	0.00972017	58.9879	0.799297	117.177	7.19574	0.0345971	24.7841	0.756901	48.8114	6.01097	filtered	127.848	140.225	115.471	-0.280212	0.998989	90.5316	134.057	47.006	-1.51193	0.99945	77.1823	106.88	47.4847	-1.17046	0.999217	Bradi4g37996.1		Bradi4g37996.1	PF07983	PTHR16631:SF1,PTHR16631					AT1G79480.1		Carbohydrate-binding X8 domain superfamily protein	LOC_Os06g45450.1		glucan endo-1,3-beta-glucosidase 12 precursor, putative, expressed
Bradi1g23620.1	34.0266	0	68.0533	Inf	0.00979459	NoExp	NoExp	NoExp	NoExp	NoExp	12.7683	0	25.5367	Inf	filtered	32.7452	65.4904	0	-inf	0.0333956	43.3752	62.1507	24.5997	-1.33713	0.902688	12.3126	0	24.6252	Inf	filtered	Bradi1g23620.1		Bradi1g23620.1										LOC_Os07g38950.1		expressed protein
Bradi1g78340.2	887.3	1495.56	279.044	-2.42212	0.00979459	801.32	1490.29	112.35	-3.72953	0.00873403	801.016	1393.79	208.239	-2.74271	0.00168491	188.089	267.262	108.916	-1.29504	0.998989	228.651	256.262	201.039	-0.35014	0.99945	152.549	102.698	202.4	0.9788	0.999217	Bradi1g78340.2		Bradi1g78340.2	PF01357,PF03330					GO:0019953,GO:0005576	AT1G65680.1	ATEXPB2,ATHEXP BETA 1.4,EXPB2	expansin B2	LOC_Os03g01270.1		expansin precursor, putative, expressed
Bradi3g21730.2	483.497	818.855	148.139	-2.46666	0.00979459	461.406	813.232	109.579	-2.89169	0.0325696	408.007	761.1	54.9151	-3.79281	0.000427893	124.721	141.469	107.972	-0.389836	0.998989	94.3939	135.742	53.0457	-1.35556	0.99945	76.6963	99.9795	53.4132	-0.904437	0.999217	Bradi3g21730.2		Bradi3g21730.2	PF02678,PF05726	PTHR13903			K06911		AT2G43120.1		RmlC-like cupins superfamily protein	LOC_Os08g27720.1		pirin, putative, expressed
Bradi1g00410.1	38.0328	0	76.0655	Inf	0.00988996	2.1276	0	4.25521	Inf	filtered	31.6591	0	63.3181	Inf	filtered	38.9368	73.7555	4.11815	-4.16268	0.526409	65.5581	70.2869	60.8292	-0.208492	0.99945	32.7324	3.88955	61.5752	3.98468	filtered	Bradi1g00410.1		Bradi1g00410.1	PF07762									LOC_Os01g56900.1		expressed protein
Bradi4g42030.1	2182.42	3862.08	502.754	-2.94145	0.0100546	2627.87	3832.31	1423.43	-1.42885	0.861933	2126.5	3554.4	698.589	-2.34709	0.163035	940.617	481.886	1399.35	1.53799	0.274859	567.478	461.493	673.463	0.54529	0.99945	988.074	1298.76	677.386	-0.939087	0.695928	Bradi4g42030.1		Bradi4g42030.1	PF03168						AT5G06320.1	NHL3	NDR1/HIN1-like 3	LOC_Os12g06220.1		harpin-induced protein 1 domain containing protein, expressed
Bradi1g35970.1	85.3707	0.836741	169.905	7.66573	0.0101911	71.4579	0.839846	142.076	7.40232	0.04012	64.1449	0.790149	127.5	7.33415	filtered	151.423	163.063	139.783	-0.222245	0.998989	138.829	154.951	122.708	-0.336583	0.99945	126.823	129.598	124.048	-0.0631528	0.999217	Bradi1g35970.1		Bradi1g35970.1	PF00168,PF08372	PTHR10024:SF97,PTHR10024				GO:0005515	AT5G06850.1		C2 calcium/lipid-binding plant phosphoribosyltransferase family protein	LOC_Os06g41090.1		anthranilate phosphoribosyltransferase, putative, expressed
Bradi1g26550.1	34.4849	0	68.9698	Inf	0.01025	2.40942	0	4.81884	Inf	filtered	36.6249	0	73.2498	Inf	filtered	35.4672	66.2619	4.67258	-3.82589	0.764672	66.8918	63.3015	70.482	0.155014	0.99945	37.8509	4.40478	71.2971	4.0167	filtered	Bradi1g26550.1		Bradi1g26550.1	PF00398	PTHR11727	KOG0820	2.1.1.183	K14191	GO:0008649,GO:0000154,GO:0000179,GO:0006364,GO:0016433	AT5G66360.2		Ribosomal RNA adenine dimethylase family protein	LOC_Os07g32550.1		dimethyladenosine transferase, putative, expressed
Bradi5g08840.2	146.713	10.3929	283.032	4.7673	0.01025	52.4814	10.3195	94.6433	3.19712	0.399368	52.323	9.67846	94.9674	3.29458	0.284117	182.552	271.909	93.1957	-1.54479	0.979585	174.441	257.44	91.4417	-1.49331	0.99945	89.2561	86.3463	92.1659	0.0940997	0.999217	Bradi5g08840.2		Bradi5g08840.2							AT3G56500.1		serine-rich protein-related	LOC_Os02g32469.1		expressed protein
Bradi3g45320.3	90.7356	1.34279	180.128	7.06764	0.0103432	49.7131	1.33216	98.094	6.20232	0.173496	75.9449	1.2615	150.628	6.89971	0.0161571	134.784	174.355	95.2136	-0.872784	0.998989	155.399	165.745	145.054	-0.192376	0.99945	117.87	89.6426	146.097	0.704671	0.999217	Bradi3g45320.3		Bradi3g45320.3										LOC_Os02g33790.1		expressed protein
Bradi3g45402.2	240.728	26.1386	455.317	4.12262	0.0103593	95.4389	26.0217	164.856	2.66342	0.434554	33.8437	24.5048	43.1826	0.817383	0.984094	299.667	437.346	161.987	-1.4329	0.931627	228.253	414.823	41.684	-3.31493	0.0151931	96.1973	150.45	41.9448	-1.84272	0.964458	Bradi3g45402.2		Bradi3g45402.2		PTHR23155,PTHR23155:SF128					AT5G45520.1		Leucine-rich repeat (LRR) family protein	LOC_Os02g34490.1		Leucine Rich Repeat family protein, expressed
Bradi3g55440.1	394.462	704.749	84.1739	-3.06566	0.0103593	399.05	703.599	94.5004	-2.89636	0.0231117	397.006	658.596	135.416	-2.28199	0.0622706	86.7375	80.932	92.543	0.193413	0.998989	103.733	77.0801	130.385	0.758353	0.99945	108.855	86.237	131.472	0.608381	0.999217	Bradi3g55440.1		Bradi3g55440.1	PF00571	PTHR11911				GO:0030554,GO:0003824				LOC_Os02g57280.5		CBS domain containing membrane protein, putative, expressed
Bradi5g09530.1	13959.2	24052.8	3865.52	-2.63747	0.0103593	14692.4	23921.7	5463.06	-2.13054	0.0129992	13337.3	22366.6	4308.08	-2.37623	0.00257866	4535.1	3725.94	5344.26	0.520389	0.978332	3849.61	3550.6	4148.61	0.224564	0.99945	4582.81	4987.17	4178.45	-0.255256	0.999217	Bradi5g09530.1		Bradi5g09530.1					K14332		AT1G08380.1	PSAO	photosystem I subunit O	LOC_Os04g33830.1		membrane protein, putative, expressed
Bradi5g19600.1	191.667	9.65911	373.676	5.27375	0.0103593	138.454	9.74803	267.16	4.77645	0.0209162	179.472	9.14344	349.801	5.25765	0.0112174	309.974	360.259	259.688	-0.472257	0.998989	339.186	341.153	337.219	-0.0167337	0.99945	291.783	244.106	339.46	0.47573	0.999217	Bradi5g19600.1		Bradi5g19600.1	PF04570						AT5G47060.1		Protein of unknown function (DUF581)	LOC_Os04g49620.1		DUF581 domain containing protein, expressed
Bradi4g24367.1	10828.4	18140.2	3516.7	-2.36689	0.0104186	10190.9	18080.8	2301.07	-2.97408	2.94114e-05	9822.19	16939.5	2704.86	-2.64677	5.68323e-05	2817.73	3383.98	2251.47	-0.587854	0.978332	2915.58	3226.66	2604.49	-0.309041	0.99945	2361.49	2100.56	2622.42	0.320125	0.999217	Bradi4g24367.1		Bradi4g24367.1	PF00274	PTHR11627	KOG1557	4.1.2.13	K01623	GO:0006096,GO:0004332,GO:0003824	AT4G38970.1	FBA2	fructose-bisphosphate aldolase 2	LOC_Os11g07020.1		fructose-bisphospate aldolase isozyme, putative, expressed
Bradi5g20700.1	560.733	135.228	986.238	2.86654	0.0104186	498.151	134.901	861.402	2.67479	0.0482536	425.969	126.996	724.942	2.51308	0.0852022	896.416	948.67	844.162	-0.168386	0.998989	800.25	901.478	699.023	-0.366953	0.99945	744.998	786.151	703.845	-0.159548	0.999217	Bradi5g20700.1	BdWRKY71	Bradi5g20700.1	PF10533,PF03106					GO:0006355,GO:0003700,GO:0043565	AT4G31550.1	ATWRKY11,WRKY11	WRKY DNA-binding protein 11	LOC_Os04g51560.1		WRKY68, expressed
Bradi2g03840.1	52.6376	0.378788	104.896	8.11336	0.0105673	63.8534	0.382276	127.325	8.37968	0.018716	84.891	0.358566	169.423	8.88418	0.00570481	112.913	101.442	124.384	0.294148	0.998989	130.033	96.7	163.367	0.756527	0.99945	140.301	116.275	164.327	0.499032	0.999217	Bradi2g03840.1		Bradi2g03840.1	PF02775,PF02776,PF00205	PTHR18968:SF4,PTHR18968	KOG1184	4.1.1.1	K01568	GO:0003824,GO:0000287,GO:0030976	AT5G01320.1		Thiamine pyrophosphate dependent pyruvate decarboxylase family protein	LOC_Os01g06660.1		thiamine pyrophosphate enzyme, C-terminal TPP binding domain containing protein, expressed
Bradi4g28170.1	513.539	904.852	122.225	-2.88814	0.0106769	567.154	903.179	231.129	-1.96631	0.148076	524.565	846.405	202.724	-2.06183	0.066274	171.564	117.406	225.722	0.943039	0.998989	153.819	112.359	195.278	0.797409	0.99945	203.758	210.991	196.525	-0.102472	0.999217	Bradi4g28170.1		Bradi4g28170.1	PF02713						AT1G70480.2		Domain of unknown function (DUF220)	LOC_Os09g15835.1		OBP32pep, putative, expressed
Bradi2g16560.2	4568.06	7603.14	1532.98	-2.31026	0.0107742	4626.46	7557.63	1695.29	-2.1564	0.0161249	4126.81	7059.3	1194.32	-2.56333	0.00178236	1567.33	1471.74	1662.92	0.176194	0.998989	1276.83	1402.95	1150.71	-0.285942	0.99945	1353.32	1547.09	1159.55	-0.415991	0.999217	Bradi2g16560.2		Bradi2g16560.2	PF02469	PTHR10900:SF23,PTHR10900					AT5G44130.1	FLA13	FASCICLIN-like arabinogalactan protein 13 precursor	LOC_Os05g48900.1		fasciclin domain containing protein, expressed
Bradi5g19820.2	1422.78	2364.21	481.344	-2.29622	0.0109128	1364.9	2353.96	375.83	-2.64694	0.00245495	1294.95	2203.09	386.817	-2.5098	0.00420138	415.534	461.818	369.25	-0.322727	0.998989	406.44	440.417	372.462	-0.241775	0.99945	359.341	342.978	375.704	0.131479	0.999217	Bradi5g19820.2		Bradi5g19820.2										LOC_Os04g49954.1		expressed protein
Bradi3g26391.1	11559.6	19268.5	3850.72	-2.32304	0.0110553	11119.8	19159.9	3079.63	-2.63727	0.000133652	10481.8	17896.4	3067.2	-2.54467	0.00025383	3361.88	3696.75	3027.02	-0.28836	0.998989	3241.3	3526.6	2956	-0.254631	0.99945	2891.54	2809.54	2973.53	0.0818456	0.999217	Bradi3g26391.1		Bradi3g26391.1	PF00101,PF12338			4.1.1.39	K01602		AT1G67090.1	RBCS1A	ribulose bisphosphate carboxylase small chain 1A	LOC_Os12g19381.1		ribulose bisphosphate carboxylase small chain, chloroplast precursor, putative, expressed
Bradi2g38750.1	3756.5	6516.35	996.648	-2.70891	0.011058	4055.75	6476.5	1635	-1.98593	0.0836052	3787.91	6043.48	1532.34	-1.97965	0.0446093	1280.41	960.628	1600.18	0.736187	0.856274	1195.21	914.426	1476	0.690751	0.99945	1489.09	1492.54	1485.63	-0.00669502	0.999217	Bradi2g38750.1		Bradi2g38750.1	PF02466						AT2G28900.1	ATOEP16-1,ATOEP16-L,OEP16,OEP16-1	outer plastid envelope protein 16-1	LOC_Os05g02060.1		mitochondrial import inner membrane translocase subunit Tim17, putative, expressed
Bradi2g12727.2	600.603	1057.14	144.062	-2.87541	0.0111393	608.079	1052.52	163.639	-2.68525	0.0368812	551.04	986.968	115.111	-3.09997	0.00158106	149.303	140.123	158.482	0.177625	0.998989	122.12	133.422	110.818	-0.267799	0.99945	130.504	149.596	111.411	-0.425174	0.999217	Bradi2g12727.2		Bradi2g12727.2	PF00664,PF00005	PTHR24223,PTHR24223:SF201	KOG0054			GO:0055085,GO:0005524,GO:0006810,GO:0016021,GO:0016887,GO:0042626,GO:0017111,GO:0000166	AT2G47800.1	ATMRP4,EST3,MRP4	multidrug resistance-associated protein 4	LOC_Os01g25386.1		multidrug resistance-associated protein, putative, expressed
Bradi1g12280.1	508.911	904.704	113.118	-2.99962	0.0114016	457.294	901.394	13.1938	-6.09423	0.000622207	447.325	838.73	55.9195	-3.90678	0.0154021	60.656	108.5	12.8117	-3.08216	0.916691	78.7404	103.672	53.809	-0.946103	0.99945	33.1048	12.0582	54.1513	2.16698	0.969666	Bradi1g12280.1		Bradi1g12280.1	PF04982						AT5G62720.1		Integral membrane HPP family protein	LOC_Os03g48030.1		integral membrane HPP family protein, putative, expressed
Bradi2g45260.1	39.5241	0	79.0482	Inf	0.0114016	3.53212	0	7.06425	Inf	filtered	22.9413	0	45.8826	Inf	filtered	41.3248	75.6597	6.98991	-3.43618	0.782911	58.4088	72.5166	44.3011	-0.71097	0.99945	25.4962	6.44314	44.5493	2.78957	filtered	Bradi2g45260.1		Bradi2g45260.1	PF01764	PTHR21493:SF9,PTHR21493	KOG4569	3.1.1.3		GO:0006629,GO:0004806	AT4G18550.1		alpha/beta-Hydrolases superfamily protein	LOC_Os01g46240.1		lipase class 3 family protein, putative, expressed
Bradi3g60517.2	71.225	140.351	2.09935	-6.06295	0.0114016	86.1737	140.198	32.1496	-2.12459	0.578353	67.5556	130.92	4.19168	-4.96501	0.052056	16.7821	2.03231	31.5319	3.95562	filtered	2.99625	1.9417	4.05079	1.06088	filtered	16.7058	29.3309	4.0806	-2.84557	filtered	Bradi3g60517.2		Bradi3g60517.2	PF11267						AT3G19900.1			LOC_Os02g58310.2		expressed protein
Bradi2g47347.1	30.9448	0	61.8897	Inf	0.0114308	1.15865	0	2.3173	Inf	filtered	0.414574	0	0.829148	Inf	filtered	31.0238	59.8155	2.23211	-4.74404	0.373919	28.8318	56.8677	0.795914	-6.15885	0.260754	1.46333	2.11968	0.806971	-1.39326	filtered	Bradi2g47347.1		Bradi2g47347.1	PF00664,PF00005	PTHR24222:SF96,PTHR24222	KOG0055			GO:0055085,GO:0005524,GO:0006810,GO:0016021,GO:0016887,GO:0042626,GO:0017111,GO:0000166	AT1G02520.1	PGP11	P-glycoprotein 11	LOC_Os01g50100.1		ABC transporter, ATP-binding protein, putative, expressed
Bradi2g25310.6	1292.24	2142.33	442.142	-2.2766	0.0116311	1321.6	2130.72	512.484	-2.05576	0.0219685	1306.83	1992.54	621.119	-1.68167	0.154955	464.297	424.037	504.558	0.250832	0.998989	501.367	404.558	598.176	0.564222	0.99945	535.657	467.519	603.796	0.369038	0.999217	Bradi2g25310.6	BdGH20_3	Bradi2g25310.6	PF02838,PF00728	PTHR22600	KOG2499	3.2.1.52	K12373	GO:0005975,GO:0004553	AT1G65590.1	ATHEX1,HEXO3	beta-hexosaminidase 3	LOC_Os05g34320.1		beta-hexosaminidase precursor, putative, expressed
Bradi1g39282.1	33.3134	0	66.6268	Inf	0.0118296	3.28646	0	6.57292	Inf	filtered	14.3663	0	28.7326	Inf	filtered	35.2258	64.0172	6.43426	-3.31461	0.853527	44.2396	60.7828	27.6964	-1.13396	0.99945	16.8815	6.00202	27.761	2.20954	filtered	Bradi1g39282.1		Bradi1g39282.1							AT5G53280.1	PDV1	plastid division1	LOC_Os06g30930.1		expressed protein
Bradi4g08050.2	821.661	209.34	1433.98	2.77611	0.0118296	561.599	209.68	913.517	2.12324	0.507313	380.457	196.789	564.126	1.51937	0.409621	1138.4	1379.16	897.643	-0.619581	0.764672	928.065	1312.32	543.81	-1.27095	0.418824	690.17	833.272	547.069	-0.607065	0.999217	Bradi4g08050.2		Bradi4g08050.2	PF00642	PTHR12506,PTHR12506:SF11	KOG1677			GO:0046872	AT3G02830.1	ZFN1	zinc finger protein 1	LOC_Os12g21700.1		zinc finger C-x8-C-x5-C-x3-H type family protein, expressed
Bradi1g54960.2	29.8349	0	59.6697	Inf	0.0122072	6.47556	0	12.9511	Inf	filtered	8.46273	0	16.9255	Inf	filtered	35.2256	57.6364	12.8148	-2.16916	0.764672	35.5163	54.7282	16.3045	-1.74702	0.958109	14.0669	11.8124	16.3214	0.466454	filtered	Bradi1g54960.2		Bradi1g54960.2							AT1G52080.1	AR791	actin binding protein family	LOC_Os07g09040.1		peptidyl-prolyl cis-trans isomerase, FKBP-type, putative, expressed
Bradi4g22163.1	243.73	461.828	25.6332	-4.17127	0.0127326	239.856	462.068	17.6441	-4.71085	0.00321162	292.621	433.094	152.149	-1.5092	0.037847	20.8666	24.6656	17.0676	-0.531245	0.998989	84.8401	23.6299	146.05	2.62778	0.99945	82.1057	16.1322	148.079	3.19835	filtered	Bradi4g22163.1		Bradi4g22163.1
Bradi4g37267.1	67.8322	3.727	131.937	5.1457	0.0127326	62.2362	3.69348	120.779	5.03124	0.043106	31.0206	3.41072	58.6305	4.1035	0.150689	122.708	126.612	118.803	-0.0918395	0.998989	88.5432	120.628	56.458	-1.09532	0.99945	83.5128	110.156	56.8697	-0.953817	0.999217	Bradi4g37267.1		Bradi4g37267.1	PF00069	PTHR24055:SF118,PTHR24055	KOG0671			GO:0004672,GO:0006468,GO:0005524,GO:0004674,GO:0004713	AT4G35500.1		Protein kinase superfamily protein	LOC_Os09g37949.1		serine/threonine-protein kinase SRPK1, putative, expressed
Bradi1g37880.1	264.887	35.4703	494.304	3.80071	0.0129292	80.3119	35.629	124.995	1.81074	0.667395	161.858	33.3286	290.388	3.12315	0.346188	300.8	479.079	122.522	-1.96722	0.822231	367.349	454.878	279.82	-0.700979	0.99945	197.436	114.092	280.781	1.29925	0.999217	Bradi1g37880.1		Bradi1g37880.1	PF00657	PTHR22835,PTHR22835:SF39				GO:0006629,GO:0016788	AT1G71250.1		GDSL-like Lipase/Acylhydrolase superfamily protein	LOC_Os06g36520.1		GDSL-like lipase/acylhydrolase, putative, expressed
Bradi1g04280.3	434.654	53.494	815.813	3.93079	0.0130352	178.116	53.2174	303.014	2.50941	0.282934	299.527	50.05	549.004	3.45538	0.0840196	539.363	781.407	297.318	-1.39407	0.998989	638.992	748.382	529.602	-0.498866	0.99945	405.264	276.58	533.948	0.949001	0.999217	Bradi1g04280.3	BdbHLH1	Bradi1g04280.3	PF00010	PTHR10985:SF44,PTHR10985				GO:0046983	AT2G41130.1		basic helix-loop-helix (bHLH) DNA-binding superfamily protein	LOC_Os03g59670.1		basic helix-loop-helix, putative, expressed
Bradi1g17140.1	30.1356	0	60.2712	Inf	0.0130352	3.11115	0	6.22231	Inf	filtered	9.89096	0	19.7819	Inf	filtered	31.997	57.9385	6.05553	-3.2582	0.790914	37.1311	55.2722	18.99	-1.54131	0.99945	12.4667	5.68322	19.2502	1.76009	filtered	Bradi1g17140.1		Bradi1g17140.1
Bradi1g12130.1	377.891	739.067	16.7163	-5.46638	0.0132462	466.746	733.097	200.395	-1.87116	0.893842	456.918	689.559	224.278	-1.62038	0.316826	106.729	16.0765	197.381	3.61795	0.25563	115.717	15.2467	216.188	3.82572	0.827818	199.765	182.795	216.735	0.245703	0.999217	Bradi1g12130.1		Bradi1g12130.1	PF00504	PTHR21649			K08912	GO:0009765,GO:0016020	AT1G29930.1	AB140,CAB1,CAB140,LHCB1.3	chlorophyll A/B binding protein 1	LOC_Os01g41710.1		chlorophyll A-B binding protein, putative, expressed
Bradi3g29000.1	330.57	53.9838	607.157	3.49147	0.0135106	254.443	54.0186	454.868	3.07392	0.149244	283.748	50.7308	516.765	3.34858	0.0259996	515.134	583.576	446.693	-0.385637	0.998989	527.265	556.604	497.926	-0.16072	0.99945	457.841	415.008	500.673	0.270729	0.999217	Bradi3g29000.1		Bradi3g29000.1							AT2G28410.1			LOC_Os10g34010.1		expressed protein
Bradi1g19070.1	899.654	1666.43	132.881	-3.64855	0.0135304	852.251	1657.15	47.3529	-5.12911	0.000162268	813.617	1556.23	70.9994	-4.45411	0.00159685	87.2852	128.447	46.1232	-1.47761	0.998989	95.4578	122.703	68.213	-0.847048	0.99945	56.1033	43.263	68.9436	0.672284	0.999217	Bradi1g19070.1		Bradi1g19070.1	PF00026	PTHR13683,PTHR13683:SF98	KOG1339			GO:0006508,GO:0004190	AT3G54400.1		Eukaryotic aspartyl protease family protein	LOC_Os07g46480.1		eukaryotic aspartyl protease domain containing protein, expressed
Bradi2g36790.1	352.125	72.4898	631.761	3.12353	0.0135304	75.1094	71.9063	78.3125	0.123125	0.993174	208.52	67.7414	349.299	2.36635	0.218249	341.314	605.516	77.1114	-2.97315	0.0170839	456.364	575.465	337.264	-0.770852	0.99945	205.329	71.4086	339.25	2.24818	0.304981	Bradi2g36790.1		Bradi2g36790.1							AT1G48330.1			LOC_Os05g04680.1		expressed protein
Bradi1g73890.1	28.6627	0	57.3254	Inf	0.0136689	16.3498	0	32.6997	Inf	filtered	1.39449	0	2.78898	Inf	filtered	43.8301	55.3932	32.2671	-0.779644	0.998989	27.6714	52.6618	2.68091	-4.29596	0.656386	16.2659	29.82	2.71183	-3.45894	filtered	Bradi1g73890.1		Bradi1g73890.1	PF04788						AT5G06610.1		Protein of unknown function (DUF620)	LOC_Os03g07120.1		expressed protein
Bradi3g50570.1	636.081	171.363	1100.8	2.68343	0.0136689	443.746	171.602	715.89	2.06067	0.140323	325.401	160.587	490.214	1.61005	0.31133	881.47	1063.12	699.821	-0.603244	0.998989	740.575	1008.8	472.354	-1.09469	0.99945	564.731	653.546	475.917	-0.457577	0.999217	Bradi3g50570.1		Bradi3g50570.1	PF00069	PTHR24420,PTHR24420:SF856	KOG1187			GO:0004672,GO:0006468,GO:0004713,GO:0005524	AT5G07620.1		Protein kinase superfamily protein	LOC_Os02g43870.1		inactive receptor kinase At2g26730 precursor, putative, expressed
Bradi1g25430.3	11587.7	19660.9	3514.55	-2.48392	0.0137718	11437.3	19560.4	3314.24	-2.56118	0.00208667	10930.8	18274.6	3586.92	-2.34902	0.00310737	3312.13	3388.48	3235.78	-0.0665269	0.998989	3340.67	3227.77	3453.57	0.0975498	0.99945	3253.18	3026.36	3479.99	0.201496	0.999217	Bradi1g25430.3		Bradi1g25430.3	PF05757				K08901	GO:0005509,GO:0019898,GO:0009654,GO:0015979,GO:0009523	AT4G21280.1	PSBQ,PSBQ-1,PSBQA	photosystem II subunit QA	LOC_Os07g36080.2		oxygen evolving enhancer protein 3 domain containing protein, expressed
Bradi3g51354.1	28.0427	0	56.0855	Inf	0.0138308	56.798	0	113.596	Inf	filtered	13.6092	0	27.2183	Inf	filtered	83.1825	54.0602	112.305	1.05478	0.998989	38.8369	51.3865	26.2874	-0.967019	0.99945	65.0566	103.617	26.4964	-1.96739	filtered	Bradi3g51354.1	Bradi3g51360	Bradi3g51354.1	PF03168						AT1G08160.1		Late embryogenesis abundant (LEA) hydroxyproline-rich glycoprotein family	LOC_Os02g44670.1		harpin-induced protein 1 domain containing protein, expressed
Bradi1g33860.1	1478.07	2715.4	240.735	-3.49565	0.0138387	1460.84	2694.27	227.403	-3.56657	0.0412934	1490.45	2508.99	471.913	-2.41052	0.274148	227.343	231.333	223.353	-0.0506465	0.998989	337.753	221.203	454.302	1.03828	0.99945	332.274	207.556	456.991	1.13866	0.825832	Bradi1g33860.1		Bradi1g33860.1	PF00004	PTHR23070,PTHR23070:SF1	KOG0743			GO:0005524,GO:0017111,GO:0000166	AT3G28580.1		P-loop containing nucleoside triphosphate hydrolases superfamily protein	LOC_Os06g48250.1		ATPase, putative, expressed
Bradi2g54090.4	597.029	1024.13	169.928	-2.5914	0.0140667	638.888	1016.67	261.106	-1.96115	0.506359	539.33	949.321	129.338	-2.87575	0.16522	209.702	163.004	256.401	0.653497	0.998989	139.53	154.559	124.5	-0.312008	0.99945	182.106	238.334	125.878	-0.920955	0.999217	Bradi2g54090.4		Bradi2g54090.4	PF03171	PTHR10209,PTHR10209:SF55	KOG0143	1.14.11.9		GO:0055114,GO:0016706,GO:0016491,GO:0005506	AT3G11180.1		2-oxoglutarate (2OG) and Fe(II)-dependent oxygenase superfamily protein	LOC_Os01g61610.3		flavonol synthase/flavanone 3-hydroxylase, putative, expressed
Bradi2g02030.1	111.044	7.70904	214.379	4.79747	0.0142191	94.2987	7.65124	180.946	4.56372	0.174292	50.1149	7.24369	92.9862	3.68222	0.392839	192.066	206.467	177.665	-0.216757	0.998989	142.734	195.882	89.5867	-1.12863	0.99945	127.756	165.057	90.455	-0.867688	0.999217	Bradi2g02030.1		Bradi2g02030.1	PF07891	PTHR10759,PTHR10759:SF1				GO:0005622,GO:0003735,GO:0005840,GO:0006412	AT1G73850.1		Protein of unknown function (DUF1666)	LOC_Os01g03870.1		expressed protein
Bradi5g00610.1	2183.08	3634.73	731.43	-2.31306	0.0142191	2139.73	3622.34	657.131	-2.46267	0.00376856	2149.93	3397.42	902.435	-1.91254	0.025392	673.703	704.656	642.75	-0.13266	0.998989	769.825	670.461	869.188	0.374516	0.99945	738.002	599.956	876.049	0.546156	0.999217	Bradi5g00610.1		Bradi5g00610.1	PF00291	PTHR10314,PTHR10314:SF8	KOG1252	2.5.1.47,4.4.1.9	K13034	GO:0004124,GO:0006535	AT3G61440.1	ARATH;BSAS3;1,ATCYSC1,CYSC1	cysteine synthase C1	LOC_Os04g08350.2		cysteine synthase, chloroplast/chromoplast precursor, putative, expressed
Bradi1g77390.1	40.845	0.189394	81.5007	8.74928	0.0145697	39.6029	0.191138	79.0147	8.69136	filtered	12.3917	0.179283	24.6041	7.10051	filtered	78.2235	78.7172	77.7298	-0.0182113	0.998989	49.2622	74.751	23.7735	-1.65274	0.99945	48.0031	72.057	23.9492	-1.58916	0.947742	Bradi1g77390.1		Bradi1g77390.1		PTHR23315:SF29,PTHR23315	KOG4224			GO:0005515	AT2G45720.2		ARM repeat superfamily protein	LOC_Os03g02580.1		armadillo, putative, expressed
Bradi3g32360.1	822.895	75.1351	1570.66	4.38574	0.014643	622.253	74.9013	1169.6	3.96489	0.00183887	227.479	70.1144	384.844	2.45649	0.480289	1328.21	1506.26	1150.16	-0.389139	0.998989	900.953	1430.66	371.243	-1.94625	0.99945	720.633	1066.85	374.412	-1.51066	0.502673	Bradi3g32360.1		Bradi3g32360.1	PF02798,PF00043	PTHR11260,PTHR11260:SF57	KOG0867	1.11.1.9		GO:0005515	AT2G30870.1	ATGSTF10,ATGSTF4,ERD13,GSTF10	glutathione S-transferase PHI 10	LOC_Os10g39740.1		glutathione S-transferase, putative, expressed
Bradi2g17030.1	588.184	1028.5	147.868	-2.79817	0.0147054	632.581	1022.98	242.184	-2.0786	0.0617408	553.953	957.632	150.275	-2.67187	0.0200606	190.284	142.421	238.147	0.741688	0.998989	140.115	135.566	144.665	0.0937129	0.99945	183.284	220.916	145.651	-0.600981	0.999217	Bradi2g17030.1		Bradi2g17030.1	PF00026	PTHR13683,PTHR13683:SF98	KOG1339			GO:0006508,GO:0004190	AT3G12700.1		Eukaryotic aspartyl protease family protein	LOC_Os05g48330.1		aspartyl protease family protein, putative, expressed
Bradi5g22920.1	815.468	229.451	1401.48	2.6107	0.014813	676.315	228.285	1124.35	2.30018	0.0583696	717.288	212.629	1221.95	2.52277	0.0125263	1225.23	1349.32	1101.14	-0.293244	0.998989	1229.13	1280.33	1177.93	-0.120261	0.99945	1105.46	1026.41	1184.52	0.206705	0.999217	Bradi5g22920.1	BdbHLH148	Bradi5g22920.1						GO:0046983	AT1G61660.3		basic helix-loop-helix (bHLH) DNA-binding superfamily protein	LOC_Os04g53990.1		ethylene-responsive protein related, putative, expressed
Bradi3g05280.1	36.2121	72.4241	0	-inf	0.0148694	36.9488	71.9113	1.98625	-5.1781	0.322818	36.9729	66.8193	7.12651	-3.229	0.380729	0.956618	0	1.91324	Inf	filtered	3.43252	0	6.86504	Inf	filtered	4.34451	1.81687	6.87215	1.91931	filtered	Bradi3g05280.1		Bradi3g05280.1										LOC_Os06g45610.1		expressed protein
Bradi3g52870.2	49.4865	0.537117	98.4359	7.5178	0.0151849	28.4067	0.532865	56.2805	6.72272	filtered	2.4485	0.5046	4.3924	3.1218	filtered	75.1731	94.8861	55.46	-0.77475	0.998989	47.0537	89.8789	4.22843	-4.40979	0.308275	27.7836	51.3242	4.24304	-3.59647	filtered	Bradi3g52870.2		Bradi3g52870.2	PF01535	PTHR24015,PTHR24015:SF182				GO:0005515	AT3G01580.1		Tetratricopeptide repeat (TPR)-like superfamily protein	LOC_Os06g02200.1		pentatricopeptide, putative, expressed
Bradi4g36900.1	47.7059	0.189394	95.2224	8.97377	0.0151849	27.8109	0.191138	55.4306	8.17993	filtered	8.14947	0.179283	16.1197	6.49044	filtered	73.0723	91.5886	54.556	-0.74743	0.998989	51.1913	86.8673	15.5152	-2.48513	0.99945	33.1239	50.5604	15.6874	-1.6884	0.999217	Bradi4g36900.1		Bradi4g36900.1	PF05056						AT3G09120.1		Protein of unknown function (DUF674)	LOC_Os09g37260.1		expressed protein
Bradi1g51830.5	28.6684	0	57.3368	Inf	0.0151891	18.768	0	37.5359	Inf	0.0574756	67.7001	0	135.4	Inf	0.00310737	45.8186	55.0646	36.5725	-0.590368	0.998989	91.6085	52.5407	130.676	1.31449	0.99945	82.9641	34.2844	131.644	1.94102	0.999217	Bradi1g51830.5		Bradi1g51830.5	PF00406	PTHR23359	KOG3079	2.7.4.14	K13800	GO:0006139,GO:0005524,GO:0019205,GO:0016776,GO:0019201,GO:0046939	AT5G26667.2	PYR6	P-loop containing nucleoside triphosphate hydrolases superfamily protein	LOC_Os06g02000.3		adenylate kinase, putative, expressed
Bradi2g41590.5	1919.56	3381.03	458.084	-2.88378	0.0151891	1872.97	3370.92	375.027	-3.16808	0.00616923	1951.31	3140.86	761.76	-2.04375	0.0442916	404.275	443.285	365.265	-0.27929	0.998989	577.147	420.923	733.372	0.800989	0.99945	540.951	342.608	739.293	1.10959	0.577311	Bradi2g41590.5	BdSSVIA	Bradi2g41590.5	PF00534,PF08323	PTHR12526,PTHR12526:SF17		2.4.1.242	K13679	GO:0009058,GO:0009250,GO:0009011	AT1G32900.1		UDP-Glycosyltransferase superfamily protein	LOC_Os07g22930.3		starch synthase, putative, expressed
Bradi3g44700.1	113.151	0.378788	225.923	9.22023	0.0151891	0.853222	0.382276	1.32417	1.7924	filtered	6.62226	0.358566	12.886	5.16742	filtered	109.367	217.459	1.27549	-7.41355	0.0595691	108.606	204.801	12.4118	-4.04444	0.0584812	6.82049	1.21125	12.4297	3.35923	filtered	Bradi3g44700.1		Bradi3g44700.1	PF00447	PTHR10015,PTHR10015:SF7	KOG0627			GO:0006355,GO:0005634,GO:0003700,GO:0043565	AT5G03720.1	AT-HSFA3,HSFA3	heat shock transcription factor A3	LOC_Os02g32590.1		HSF-type DNA-binding domain containing protein, expressed
Bradi4g10171.3	336.629	66.5064	606.752	3.18954	0.0151891	108.014	66.0057	150.023	1.18452	0.601804	114.399	62.4909	166.307	1.41213	0.372847	364.327	581.797	146.857	-1.98611	0.837622	357.612	555.224	160.001	-1.79499	0.902688	149.233	136.989	161.477	0.237273	0.999217	Bradi4g10171.3		Bradi4g10171.3	PF00560,PF00931	PTHR23155,PTHR23155:SF121	KOG4658			GO:0005515,GO:0043531,GO:0006952	AT3G14470.1		NB-ARC domain-containing disease resistance protein	LOC_Os11g45180.1		NBS-LRR disease resistance protein, putative, expressed
Bradi2g50580.1	46.5039	0.268559	92.7393	8.4318	0.0154487	29.6231	0.266432	58.9797	7.79031	0.0948955	47.6976	0.2523	95.1429	8.55881	filtered	73.6892	89.7787	57.5997	-0.640311	0.998989	88.3544	85.2472	91.4617	0.101516	0.99945	73.1977	53.8488	92.5466	0.781266	0.999217	Bradi2g50580.1		Bradi2g50580.1	PF00854	PTHR11654:SF57,PTHR11654	KOG1237			GO:0016020,GO:0005215,GO:0006810,GO:0006857	AT1G52190.1		Major facilitator superfamily protein	LOC_Os01g55610.1		peptide transporter PTR2, putative, expressed
Bradi3g27350.2	28.1603	0	56.3207	Inf	0.0154487	17.8569	0	35.7137	Inf	filtered	5.18217	0	10.3643	Inf	filtered	44.7982	54.2584	35.3379	-0.618631	0.842732	30.6689	51.3889	9.94893	-2.36884	0.993673	21.3304	32.5737	10.0871	-1.69119	filtered	Bradi3g27350.2		Bradi3g27350.2	PF00011	PTHR11527:SF73,PTHR11527					AT5G04890.1	RTM2	HSP20-like chaperones superfamily protein	LOC_Os10g30162.1		hsp20/alpha crystallin family protein, putative, expressed
Bradi3g38540.1	466.889	143.61	790.168	2.46	0.0154487	736.463	142.52	1330.41	3.22263	0.00139271	402.354	134.758	669.95	2.31368	0.0832169	1033.39	758.985	1307.79	0.784989	0.550322	681.686	718.1	645.271	-0.154279	0.99945	932.45	1213.72	651.179	-0.898312	0.985141	Bradi3g38540.1		Bradi3g38540.1	PF02298					GO:0009055,GO:0005507	AT2G32300.1	UCC1	uclacyanin 1	LOC_Os08g37660.1		plastocyanin-like domain containing protein, putative, expressed
Bradi3g46247.2	529.79	909.616	149.964	-2.60064	0.0154487	537.629	907.133	168.126	-2.43177	0.0542571	500.996	850.469	151.522	-2.48873	0.0209335	154.414	144.792	164.036	0.180037	0.998989	141.697	137.444	145.949	0.0866236	0.99945	150.243	153.517	146.968	-0.0628984	0.999217	Bradi3g46247.2		Bradi3g46247.2							AT3G48200.1			LOC_Os05g51620.1		expressed protein
Bradi4g24974.1	59.1468	0.378788	117.915	8.28214	0.0154487	55.4294	0.382276	110.477	8.17491	filtered	33.3171	0.358566	66.2756	7.53009	filtered	111.097	113.202	108.993	-0.0546555	0.998989	85.7792	107.728	63.8307	-0.755068	0.99945	82.63	100.749	64.511	-0.643149	0.999217	Bradi4g24974.1		Bradi4g24974.1										LOC_Os11g05935.1		mucin, putative, expressed
Bradi5g15010.1	1115.85	2059.64	172.069	-3.58133	0.0154487	1105.53	2060.62	150.447	-3.77575	1.01531e-05	1047.9	1938.61	157.184	-3.62449	0.0124834	155.909	165.267	146.551	-0.1734	0.998989	154.77	157.991	151.549	-0.0600527	0.99945	144.781	137.451	152.111	0.146209	0.999217	Bradi5g15010.1		Bradi5g15010.1		PTHR24420,PTHR24420:SF487					AT4G06744.1		Leucine-rich repeat (LRR) family protein	LOC_Os04g42620.1		uncharacterized protein At4g06744 precursor, putative, expressed
Bradi5g25880.1	79.7796	2.84091	156.718	5.78568	0.0154487	58.9311	2.86707	114.995	5.32585	0.0938881	56.5948	2.68925	110.5	5.36071	0.0689975	132.013	151.876	112.149	-0.437467	0.998989	125.623	144.782	106.463	-0.443535	0.99945	106.255	105.025	107.484	0.0333956	0.999217	Bradi5g25880.1		Bradi5g25880.1	PF03167	PTHR11264	KOG2994	3.2.2.27	K03648	GO:0006281,GO:0004844,GO:0006284,GO:0016799	AT3G18630.1	ATUNG,UNG	uracil dna glycosylase	LOC_Os04g57730.1		uracil-DNA glycosylase, putative, expressed
Bradi1g31837.1	80.0592	1.48409	158.634	6.73998	0.01588	34.7503	1.48855	68.012	5.51381	filtered	23.0848	1.40102	44.7685	4.99794	filtered	109.705	152.393	67.0162	-1.18521	0.980113	93.8862	144.764	43.008	-1.75103	0.99945	52.7962	62.0308	43.5616	-0.509927	0.999217	Bradi1g31837.1		Bradi1g31837.1	PF00249						AT1G79430.2	APL,WDY	Homeodomain-like superfamily protein	LOC_Os06g45410.1		MYB family transcription factor, putative, expressed
Bradi1g41993.1	2218.3	3665.78	770.818	-2.24966	0.0161452	2056.43	3661.3	451.566	-3.01935	0.000198866	1909.4	3428.66	390.131	-3.13561	8.86842e-05	591.735	741.818	441.651	-0.748157	0.998989	542.039	708.002	376.075	-0.912735	0.99945	395.234	412.306	378.162	-0.124713	0.999217	Bradi1g41993.1		Bradi1g41993.1	PF00249	PTHR25040:SF29,PTHR25040				GO:0003682	AT4G39250.1	ATRL1,RL1,RSM2	RAD-like 1	LOC_Os02g47744.3		MYB family transcription factor, putative, expressed
Bradi3g22030.1	757.481	1296.73	218.23	-2.57096	0.0161452	799.527	1288.88	310.175	-2.05496	0.0970141	742.696	1202.24	283.15	-2.08609	0.0298496	256.995	209.768	304.223	0.536337	0.998989	236.204	199.242	273.166	0.455254	0.99945	278.956	283.018	274.893	-0.0420242	0.999217	Bradi3g22030.1		Bradi3g22030.1	PF11016						AT5G38660.1	APE1	acclimation of photosynthesis to environment	LOC_Os08g27010.1		APE1, putative, expressed
Bradi3g48080.3	5756.48	9101.06	2411.91	-1.91586	0.0161452	5464.34	9041.79	1886.89	-2.2606	0.00306793	4939.76	8446.52	1433	-2.55932	0.00845103	2082.57	2308.29	1856.85	-0.313964	0.998989	1793.69	2206.76	1380.62	-0.676615	0.99945	1556.87	1721.32	1392.42	-0.305919	0.999217	Bradi3g48080.3		Bradi3g48080.3	PF04551			1.17.7.1	K03526	GO:0055114,GO:0046429,GO:0016114	AT5G60600.1	CLB4,CSB3,GCPE,HDS,ISPG	4-hydroxy-3-methylbut-2-enyl diphosphate synthase	LOC_Os02g39160.1		hydroxymethylbutenyl 4-diphosphate synthase, putative, expressed
Bradi3g40860.1	26.3001	0	52.6003	Inf	0.0161751	9.10366	0	18.2073	Inf	filtered	12.3436	0	24.6872	Inf	filtered	34.1138	50.6896	17.538	-1.53121	0.84426	35.9961	48.153	23.8392	-1.01429	0.99945	20.3246	16.6546	23.9945	0.526782	filtered	Bradi3g40860.1	BdbHLH100	Bradi3g40860.1	PF00010	PTHR12565,PTHR12565:SF7				GO:0046983	AT3G07340.1		basic helix-loop-helix (bHLH) DNA-binding superfamily protein	LOC_Os08g41320.1		BHLH transcription factor, putative, expressed
Bradi1g28100.8	57.056	0.726512	113.385	7.28603	0.0162946	27.7629	0.724003	54.8018	6.24208	filtered	5.87987	0.683883	11.0759	4.01752	filtered	81.6524	109.766	53.5389	-1.03577	0.99883	57.4704	104.308	10.6329	-3.29424	0.360529	30.4148	50.0526	10.777	-2.2155	0.999217	Bradi1g28100.8		Bradi1g28100.8	PF08292,PF03876	PTHR12709,PTHR12709:SF2	KOG3297	2.7.7.6	K03022	GO:0006351,GO:0003899	AT1G06790.1		RNA polymerase Rpb7 N-terminal domain-containing protein	LOC_Os07g29420.4		DNA-directed RNA polymerase III subunit RPC8, putative, expressed
Bradi1g60100.1	550.88	1039.91	61.8451	-4.07166	0.0162946	540.522	1033.19	47.8543	-4.43231	1.94785e-05	520.854	958.815	82.893	-3.53193	0.170227	53.5627	60.1056	47.0198	-0.35423	filtered	68.4179	57.2191	79.6168	0.476577	0.99945	62.0976	43.6414	80.5537	0.884251	0.999217	Bradi1g60100.1		Bradi1g60100.1		PTHR10366,PTHR10366:SF107					AT1G72640.1		NAD(P)-binding Rossmann-fold superfamily protein	LOC_Os03g29730.1		expressed protein
Bradi2g16810.1	5947.47	10095.1	1799.86	-2.48769	0.0162946	6039.92	10039.1	2040.72	-2.29848	0.0213188	5540.2	9366.61	1713.79	-2.45034	0.00445145	1863.17	1735.24	1991.11	0.198438	0.998989	1652.09	1653.84	1650.33	-0.00307042	0.99945	1762.46	1863.66	1661.27	-0.165852	0.999217	Bradi2g16810.1		Bradi2g16810.1	PF03244				K02695	GO:0009522,GO:0015979,GO:0009538	AT1G52230.1	PSAH-2,PSAH2,PSI-H	photosystem I subunit H2	LOC_Os05g48630.2		expressed protein
Bradi4g14201.1	78.6145	4.18495	153.044	5.19259	0.0162946	68.505	4.15105	132.859	5.00027	0.121078	3.26601	3.8423	2.68971	-0.514518	filtered	138.725	146.391	131.058	-0.159623	0.998989	71.5102	140.423	2.59748	-5.75652	0.0584812	61.9054	121.198	2.61298	-5.53552	0.23814	Bradi4g14201.1		Bradi4g14201.1	PF03141	PTHR10108:SF37,PTHR10108				GO:0008168	AT1G26850.2		S-adenosyl-L-methionine-dependent methyltransferases superfamily protein	LOC_Os11g38860.1		methyltransferase, putative, expressed
Bradi4g35890.1	58.7969	0.268559	117.325	8.77106	0.0162946	79.6021	0.266432	158.938	9.22048	filtered	78.3484	0.2523	156.445	9.27629	filtered	133.552	113.946	153.157	0.426654	0.946447	129.412	108.333	150.492	0.474218	0.99945	148.418	145.378	151.459	0.059118	0.931688	Bradi4g35890.1		Bradi4g35890.1	PF00067	PTHR24298:SF44,PTHR24298	KOG0156			GO:0055114,GO:0005506,GO:0020037,GO:0016705	AT2G46660.1	CYP78A6	cytochrome P450, family 78, subfamily A, polypeptide 6	LOC_Os09g35940.1		cytochrome P450, putative, expressed
Bradi2g33417.1	141.447	13.204	269.69	4.35226	0.0163753	144.43	13.0979	275.761	4.39601	0.0244689	103.684	12.226	195.142	3.9965	0.0753418	265.445	259.766	271.125	0.0617448	0.998989	217.744	247.491	187.997	-0.396668	0.99945	220.528	251.538	189.517	-0.408446	0.999217	Bradi2g33417.1		Bradi2g33417.1	PF02309				K14484	GO:0006355,GO:0005634,GO:0046983	AT3G16500.1	IAA26,PAP1	phytochrome-associated protein 1	LOC_Os05g09480.1		OsIAA16 - Auxin-responsive Aux/IAA gene family member, expressed
Bradi5g16060.1	72.9283	1.80075	144.056	6.32189	0.0163753	44.2419	1.78973	86.694	5.59812	0.1109	24.8094	1.69308	47.9257	4.82307	filtered	111.575	138.139	85.0098	-0.700424	0.998989	88.8639	131.524	46.2038	-1.50924	0.99945	62.7565	79.1257	46.3874	-0.770414	0.999217	Bradi5g16060.1	BdMYBR69	Bradi5g16060.1	PF12579	PTHR14000,PTHR14000:SF1					AT1G60670.2		Protein of unknown function (DUF3755)	LOC_Os04g44210.1		expressed protein
Bradi1g25657.1	196.9	8.68107	385.119	5.47129	0.0163895	380.568	8.75179	752.384	6.42575	0.0124384	162.27	8.21377	316.327	5.26723	0.00407748	554.846	369.01	740.682	1.00519	0.998989	328.407	352.15	304.663	-0.208976	0.99945	496.57	686.116	307.024	-1.1601	0.999217	Bradi1g25657.1		Bradi1g25657.1	PF00069,PF01657	PTHR24420:SF430,PTHR24420	KOG1187			GO:0004672,GO:0006468,GO:0005524,GO:0004674,GO:0004713	AT4G23160.1	CRK8	cysteine-rich RLK (RECEPTOR-like protein kinase) 8	LOC_Os07g35290.1		TKL_IRAK_DUF26-lc.10 - DUF26 kinases have homology to DUF26 containing loci, expressed
Bradi2g62190.2	64.796	0.836741	128.755	7.26563	0.0163895	7.15777	0.839846	13.4757	4.00409	filtered	22.3458	0.790149	43.9014	5.796	filtered	68.4324	123.608	13.2566	-3.22099	0.382064	79.9198	117.62	42.2198	-1.47814	0.99945	27.4229	12.2882	42.5577	1.79215	0.999217	Bradi2g62190.2		Bradi2g62190.2		PTHR24177,PTHR24177:SF119	KOG4412			GO:0005515	AT1G03670.1		ankyrin repeat family protein	LOC_Os11g14544.5		expressed protein
Bradi2g26860.3	471.388	111.292	831.484	2.90134	0.016584	493.839	110.897	876.782	2.983	0.144877	158.469	104.312	212.626	1.02741	0.740596	831.13	798.848	863.412	0.112129	0.998989	482.718	760.483	204.952	-1.89163	0.167374	503.047	799.68	206.414	-1.95388	0.653597	Bradi2g26860.3		Bradi2g26860.3							AT2G41200.1			LOC_Os05g32130.1		expressed protein
Bradi1g23610.2	6286.82	10884.5	1689.17	-2.68788	0.0169674	6714.54	10820.4	2608.67	-2.05237	0.0505617	6382	10110.9	2653.08	-1.93017	0.0436508	2090.25	1631.71	2548.79	0.643428	0.928926	2052.52	1550.24	2554.81	0.720725	0.99945	2477.22	2381.83	2572.61	0.111162	0.999217	Bradi1g23610.2		Bradi1g23610.2	PF00504	PTHR21649			K08908	GO:0009765,GO:0016020	AT3G61470.1	LHCA2	photosystem I light harvesting complex gene 2	LOC_Os07g38960.1		chlorophyll A-B binding protein, putative, expressed
Bradi2g26160.1	1600.41	291.785	2909.03	3.31756	0.0169674	693.231	291.635	1094.83	1.90847	0.652361	1178.55	272.799	2084.31	2.93366	0.0305536	1941.56	2807.1	1076.02	-1.38337	0.822231	2332.06	2653.07	2011.04	-0.399722	0.99945	1510.66	998.562	2022.75	1.0184	0.280304	Bradi2g26160.1		Bradi2g26160.1										LOC_Os06g33880.1		expressed protein
Bradi3g17640.1	14882.3	24555.7	5208.82	-2.23703	0.0169674	14483.1	24457.4	4508.89	-2.43942	0.000705826	13552.6	22878.9	4226.23	-2.43657	0.000427893	4711.88	5011.9	4411.86	-0.183968	0.998989	4422.66	4775.72	4069.6	-0.230832	0.99945	4108.5	4116.01	4101	-0.00527108	0.999217	Bradi3g17640.1		Bradi3g17640.1	PF04725				K03541	GO:0009654,GO:0015979,GO:0009523,GO:0042651	AT1G79040.1	PSBR	photosystem II subunit R	LOC_Os08g10020.1		photosystem II 10 kDa polypeptide, chloroplast precursor, putative, expressed
Bradi4g12177.1	25.5892	0	51.1784	Inf	0.0169674	6.43136	0	12.8627	Inf	filtered	NoExp	NoExp	NoExp	NoExp	NoExp	30.9433	49.3937	12.4928	-1.98322	0.979585	23.4695	46.939	0	-inf	0.104236	5.87772	11.7554	0	-inf	filtered	Bradi4g12177.1		Bradi4g12177.1
Bradi1g45304.1	1878.91	3174.22	583.587	-2.44338	0.017161	1836.8	3168.89	504.715	-2.65044	0.00234536	1667.11	2962.57	371.655	-2.99481	0.000277152	527.388	559.607	495.169	-0.176494	0.998989	446.012	533.329	358.694	-0.57227	0.99945	410.802	460.541	361.063	-0.351077	0.999217	Bradi1g45304.1		Bradi1g45304.1	PF01202	PTHR21087		2.7.1.71	K00891		AT2G21940.4	ATSK1,SK1	shikimate kinase 1	LOC_Os02g51410.1		shikimate kinase, putative, expressed
Bradi1g68560.4	385.091	92.0385	678.144	2.88128	0.0180863	360.379	91.6441	629.114	2.77921	0.0441561	313.103	85.8944	540.312	2.65316	0.108802	634.583	652.02	617.146	-0.0793037	0.998989	571.044	620.852	521.236	-0.252312	0.99945	549.444	574.139	524.749	-0.129774	0.999217	Bradi1g68560.4	BdbZIP23	Bradi1g68560.4	PF00170,PF07777	PTHR22952:SF36,PTHR22952			K09060	GO:0006355,GO:0006351,GO:0005634,GO:0003677,GO:0003700,GO:0043565	AT2G35530.1	AtbZIP16,bZIP16	basic region/leucine zipper transcription factor 16	LOC_Os03g13614.3		transcription factor, putative, expressed
Bradi1g02247.3	84.0298	3.18864	164.871	5.69225	0.0181185	65.3106	3.20879	127.412	5.31133	filtered	57.1842	3.01456	111.354	5.20706	0.0965562	141.328	158.676	123.98	-0.355981	0.998989	129.268	151.214	107.322	-0.494647	0.99945	112.213	116.42	108.007	-0.108217	0.999217	Bradi1g02247.3		Bradi1g02247.3	PF00004	PTHR23076,PTHR23076:SF10				GO:0005524,GO:0017111,GO:0000166	AT2G26140.1	ftsh4	FTSH protease 4	LOC_Os01g39260.1		OsFtsH5 FtsH protease, homologue of AtFtsH4, expressed
Bradi2g36000.1	497.311	862.68	131.942	-2.70892	0.0181185	455.582	861.687	49.4783	-4.1223	0.00337695	596.363	807.553	385.173	-1.06805	0.346313	87.7665	126.706	48.8268	-1.37574	0.987437	245.883	121.109	370.657	1.61378	0.99945	208.959	45.1252	372.793	3.04637	0.583407	Bradi2g36000.1		Bradi2g36000.1	PF00999	PTHR10110:SF20,PTHR10110	KOG1965			GO:0055085,GO:0015299,GO:0006812,GO:0016021,GO:0006814,GO:0006885,GO:0015385	AT3G05030.1	ATNHX2,NHX2	sodium hydrogen exchanger 2	LOC_Os05g05590.1		transporter, monovalent cation:proton antiporter-2 family, putative, expressed
Bradi3g37551.1	326.411	617.394	35.4288	-4.1232	0.0181185	323.585	616.53	30.6401	-4.33068	0.00139236	290.931	580.186	1.67667	-8.43477	1.36892e-05	31.675	33.8054	29.5446	-0.194358	filtered	17.0649	32.5095	1.62032	-4.32651	filtered	14.8282	28.0241	1.63224	-4.10174	filtered	Bradi3g37551.1		Bradi3g37551.1	PF00891,PF08100	PTHR11746	KOG3178			GO:0008171,GO:0046983	AT4G35160.1		O-methyltransferase family protein	LOC_Os08g19420.1		O-methyltransferase, putative, expressed
Bradi5g00970.1	616.038	1077.37	154.706	-2.79991	0.0181185	624.704	1069.8	179.608	-2.57442	0.0218427	604.14	1006.5	201.783	-2.31847	0.346879	162.315	147.552	177.079	0.263173	0.725006	168.255	141.924	194.587	0.4553	0.459477	179.978	163.799	196.158	0.260095	0.999217	Bradi5g00970.1		Bradi5g00970.1	PF01397,PF03936			4.2.3.15	K12467	GO:0000287,GO:0016829,GO:0010333,GO:0008152	AT2G24210.1	TPS10	terpene synthase 10	LOC_Os01g23530.1		terpene synthase, putative, expressed
Bradi1g71667.1	1167.92	1964.88	370.974	-2.40505	0.0181689	1196.88	1955.45	438.303	-2.1575	0.0382675	1213.42	1834.34	592.505	-1.63036	0.058477	393.609	358.103	429.115	0.260989	0.998989	455.506	339.899	571.113	0.748669	0.99945	486.924	400.156	573.691	0.519712	0.999217	Bradi1g71667.1		Bradi1g71667.1	PF01658,PF07994	PTHR11510	KOG0693	5.5.1.4	K01858	GO:0006021,GO:0004512,GO:0008654	AT2G22240.1	ATIPS2,ATMIPS2,MIPS2	myo-inositol-1-phosphate synthase 2	LOC_Os03g09250.1		inositol-3-phosphate synthase, putative, expressed
Bradi4g12044.1	25.0641	0	50.1283	Inf	0.0181689	18.7751	0	37.5501	Inf	filtered	4.14804	0	8.29607	Inf	filtered	42.5756	48.2916	36.8597	-0.389729	0.998989	26.9621	45.958	7.96626	-2.52834	0.993673	21.1763	34.2784	8.07428	-2.08589	0.999217	Bradi4g12044.1		Bradi4g12044.1
Bradi4g11400.3	244.105	446.422	41.7869	-3.41729	0.0182557	269.197	446.782	91.6121	-2.28596	0.252999	262.785	419.421	106.149	-1.98231	0.155124	64.8503	40.4023	89.2983	1.14419	0.998989	70.2182	38.4464	101.99	1.40751	0.99945	93.3685	83.6795	103.058	0.300503	0.999217	Bradi4g11400.3		Bradi4g11400.3	PF00106	PTHR24310,PTHR24310:SF66	KOG0725	1.1.1.206	K08081	GO:0008152,GO:0016491	AT2G29360.1		NAD(P)-binding Rossmann-fold superfamily protein	LOC_Os11g43200.1		tropinone reductase 2, putative, expressed
Bradi5g23450.1	144.844	286.453	3.23598	-6.46795	0.0186211	156.749	284.476	29.0224	-3.29307	0.450376	145.145	265.051	25.2391	-3.39254	0.108802	15.7581	3.15394	28.3623	3.16875	filtered	13.6696	3.00418	24.335	3.01799	filtered	25.4545	26.5053	24.4037	-0.119178	0.999217	Bradi5g23450.1		Bradi5g23450.1	PF03109	PTHR10566,PTHR10566:SF10	KOG1235		K08869		AT1G71810.1		Protein kinase superfamily protein	LOC_Os04g54790.1		ELMO/CED-12 family protein, putative, expressed
Bradi5g18170.1	10415.5	17704.4	3126.51	-2.50149	0.0186319	9773.1	17616.7	1929.53	-3.19062	0.000142004	10164.5	16584.2	3744.83	-2.14684	0.0200052	2443.03	2998.85	1887.2	-0.66816	0.998989	3228.62	2847.97	3609.28	0.341775	0.99945	2696.12	1761.75	3630.49	1.04315	0.561473	Bradi5g18170.1		Bradi5g18170.1	PF00230	PTHR19139,PTHR19139:SF55	KOG0223		K09872	GO:0016020,GO:0005215,GO:0006810	AT4G00430.1	PIP1;4,PIP1E,TMP-C	plasma membrane intrinsic protein 1;4	LOC_Os04g47220.1		aquaporin protein, putative, expressed
Bradi1g11080.1	3779.02	5978.27	1579.77	-1.92002	0.0186551	3763.72	5948.22	1579.23	-1.91324	0.0136275	3494.02	5569.65	1418.38	-1.97334	0.00671005	1531.59	1509.76	1553.42	0.0411286	0.978301	1407.71	1446.29	1369.13	-0.0791002	0.99945	1409.58	1440.4	1378.76	-0.0630894	0.999217	Bradi1g11080.1		Bradi1g11080.1	PF00892					GO:0016020				LOC_Os03g49940.1		integral membrane protein, putative, expressed
Bradi1g74420.1	1272.49	2071.12	473.868	-2.12786	0.0189951	1154.41	2060.27	248.55	-3.05123	0.000937507	1045.96	1924.56	167.361	-3.52349	0.000281935	349.039	454.541	243.537	-0.900273	0.998989	296.757	432.483	161.03	-1.42531	0.99945	194.614	226.851	162.376	-0.482401	0.999217	Bradi1g74420.1		Bradi1g74420.1	PF01740,PF00916	PTHR11814:SF46,PTHR11814	KOG0236			GO:0015116,GO:0008272,GO:0016021,GO:0055085,GO:0016020,GO:0008271	AT3G51895.1	AST12,SULTR3;1	sulfate transporter 3;1	LOC_Os03g06520.1		sulfate transporter, putative, expressed
Bradi1g23010.1	220.567	30.6227	410.511	3.74474	0.0190368	184.318	30.8311	337.804	3.45373	0.0700086	316.702	28.9571	604.447	4.38363	0.00292926	363.351	395.94	330.761	-0.259492	0.998989	478.573	375.01	582.137	0.634428	0.99945	446.76	308.357	585.163	0.924236	0.999217	Bradi1g23010.1		Bradi1g23010.1	PF00514	PTHR23315:SF35,PTHR23315				GO:0005515	AT3G01400.1		ARM repeat superfamily protein	LOC_Os03g32100.1		spotted leaf 11, putative, expressed
Bradi1g27867.1	2498.12	304.402	4691.83	3.9461	0.0191447	1379.57	303.574	2455.56	3.01594	0.608221	802.96	285.033	1320.89	2.21231	0.337248	3458.18	4498.59	2417.77	-0.895792	0.219226	2775.42	4275.89	1274.95	-1.74579	0.673377	1761.3	2239.18	1283.42	-0.802975	0.999217	Bradi1g27867.1		Bradi1g27867.1	PF00722,PF06955			2.4.1.207	K08235	GO:0016762,GO:0006073,GO:0005618,GO:0005975,GO:0048046,GO:0004553	AT2G36870.1	XTH32	xyloglucan endotransglucosylase/hydrolase 32	LOC_Os07g29750.1		glycosyl hydrolases family 16, putative, expressed
Bradi2g01920.1	529.303	980.823	77.7827	-3.65647	0.0191847	510.883	972.085	49.681	-4.29031	0.517162	669.866	899.239	440.493	-1.02958	0.423019	61.3771	74.2111	48.543	-0.61237	0.999646	247.15	71.3342	422.965	2.56787	0.99945	237.031	45.3459	428.716	3.24098	0.999217	Bradi2g01920.1		Bradi2g01920.1	PF00228					GO:0005576,GO:0004867				LOC_Os01g03680.1		BBTI8 - Bowman-Birk type bran trypsin inhibitor precursor, expressed
Bradi3g49300.1	113.924	9.21819	218.629	4.56786	0.0191847	92.2921	9.28465	175.3	4.23883	0.601061	54.55	8.71837	100.382	3.52529	0.198771	192.414	211.715	173.112	-0.290417	0.95338	149.011	201.442	96.5792	-1.06058	0.99945	128.687	159.919	97.4545	-0.714544	0.999217	Bradi3g49300.1		Bradi3g49300.1	PF03641				K06966		AT2G28305.1	ATLOG1,LOG1	Putative lysine decarboxylase family protein	LOC_Os02g41770.1		uncharacterized protein PA4923, putative, expressed
Bradi1g42670.1	6170.79	10622.8	1718.79	-2.6277	0.0206042	6619.06	10557.7	2680.38	-1.97779	0.0525451	6182.91	9862.19	2503.63	-1.97789	0.0659414	2141.03	1658.23	2623.83	0.662029	0.92982	1994.77	1579.52	2410.01	0.60955	0.99945	2437.52	2446.57	2428.47	-0.0107115	0.999217	Bradi1g42670.1		Bradi1g42670.1	PF00504	PTHR21649			K08907	GO:0009765,GO:0016020	AT3G54890.1	LHCA1	photosystem I light harvesting complex gene 1	LOC_Os06g21590.1		chlorophyll A-B binding protein, putative, expressed
Bradi2g15590.1	37.1399	0.189394	74.0904	8.61175	0.0209234	33.1905	0.191138	66.1898	8.43585	0.0875611	29.9408	0.179283	59.7023	8.3794	filtered	68.2977	71.4421	65.1534	-0.132935	0.998989	62.6157	67.7792	57.4523	-0.238477	0.99945	59.2456	60.3857	58.1055	-0.0555327	0.999217	Bradi2g15590.1		Bradi2g15590.1	PF04759						AT5G23100.1		Protein of unknown function, DUF617	LOC_Os05g50160.1		DUF617 domain containing protein, expressed
Bradi3g10937.2	1349.93	2272.97	426.883	-2.41267	0.0209494	1517.08	2263.39	770.768	-1.55412	0.31778	1353.51	2109.7	597.324	-1.82045	0.0666868	582.455	411.011	753.898	0.875192	0.929496	483.404	391.212	575.597	0.557111	0.99945	641.704	703.701	579.708	-0.279637	0.999217	Bradi3g10937.2		Bradi3g10937.2	PF02431					GO:0009813,GO:0045430	AT1G53520.1		Chalcone-flavanone isomerase family protein	LOC_Os02g21520.1		chalcone isomerase 3, putative, expressed
Bradi1g24870.1	7215.32	11893.8	2536.86	-2.22909	0.021046	7274.9	11847.8	2702	-2.13252	0.00870911	6731.42	11094.4	2368.44	-2.22782	0.00244588	2544.43	2451.1	2637.77	0.105887	0.998989	2305.79	2332.08	2279.5	-0.0329002	0.99945	2382.38	2467.41	2297.35	-0.103028	0.999217	Bradi1g24870.1		Bradi1g24870.1	PF00504	PTHR21649			K08915	GO:0009765,GO:0016020	AT3G08940.2	LHCB4.2	light harvesting complex photosystem II	LOC_Os07g37240.1		chlorophyll A-B binding protein, putative, expressed
Bradi1g50968.1	247.794	42.7008	452.887	3.40681	0.0211656	21.1814	42.3627	0	-inf	filtered	310.107	40.1157	580.098	3.85406	0.30444	217.198	434.396	0	-inf	filtered	485.066	411.996	558.135	0.437982	0.99945	282.316	0	564.632	Inf	filtered	Bradi1g50968.1		Bradi1g50968.1	PF03478						AT5G24040.1		Protein of unknown function (DUF295)	LOC_Os06g05560.1		expressed protein
Bradi2g41500.1	1297.75	2141.68	453.83	-2.23852	0.0219155	1385.27	2126.99	643.55	-1.72469	0.238295	1133.82	1978.8	288.847	-2.77625	0.0120326	533.601	434.869	632.332	0.540102	0.978301	346.495	414.628	278.363	-0.574848	0.99945	433.683	587.127	280.238	-1.06702	0.969051	Bradi2g41500.1		Bradi2g41500.1	PF00153	PTHR24089:SF104,PTHR24089	KOG0752			GO:0055085	AT1G14560.1		Mitochondrial substrate carrier family protein	LOC_Os01g38990.1		mitochondrial carrier protein, putative, expressed
Bradi3g58710.1	233.368	436.48	30.2556	-3.85064	0.0219155	237.973	434.089	41.8567	-3.37446	0.0701923	218.43	406.853	30.008	-3.76109	0.0079341	35.0937	28.9015	41.286	0.514505	filtered	28.3465	27.7795	28.9135	0.0577183	filtered	33.573	38.1897	28.9562	-0.399311	filtered	Bradi3g58710.1		Bradi3g58710.1	PF00076	PTHR24011,PTHR24011:SF26	KOG0149			GO:0003676,GO:0000166	AT1G22330.1		RNA-binding (RRM/RBD/RNP motifs) family protein	LOC_Os02g51890.1		RNA recognition motif containing protein, putative, expressed
Bradi5g09940.5	286.021	521.484	50.5582	-3.36661	0.0219155	270.18	519.819	20.5411	-4.66142	0.0139503	290.464	485.96	94.9685	-2.35532	0.210976	34.2809	48.3845	20.1773	-1.26181	0.998989	68.7994	46.1738	91.425	0.985514	0.99945	55.5942	18.75	92.4384	2.3016	0.999217	Bradi5g09940.5		Bradi5g09940.5	PF04755					GO:0005198,GO:0009507	AT5G09820.2		Plastid-lipid associated protein PAP / fibrillin family protein	LOC_Os04g34460.1		PAP fibrillin family domain containing protein, expressed
Bradi3g45010.1	700.425	1174.73	226.124	-2.37714	0.0222913	692.818	1170.61	215.025	-2.44469	0.0338694	626.161	1098.03	154.289	-2.83122	0.0057813	213.416	217.374	209.457	-0.0535226	0.998989	177.784	206.83	148.737	-0.47568	0.99945	173.122	196.408	149.836	-0.39047	0.999217	Bradi3g45010.1		Bradi3g45010.1						GO:0031072,GO:0051082	AT5G06130.2		chaperone protein dnaJ-related	LOC_Os02g33149.1		OR, putative, expressed
Bradi4g40780.1	5293.06	9146.57	1439.55	-2.66761	0.0225582	5868.58	9089.76	2647.41	-1.77966	0.202029	5207.14	8511.63	1902.65	-2.16142	0.0406281	1986.59	1388.85	2584.34	0.895905	0.606734	1576.61	1322	1831.21	0.470072	0.99945	2131.51	2417.51	1845.5	-0.389511	0.999217	Bradi4g40780.1		Bradi4g40780.1	PF05479				K02701	GO:0009522,GO:0015979,GO:0005516,GO:0042651	AT5G64040.1	PSAN	photosystem I reaction center subunit PSI-N, chloroplast, putative / PSI-N, putative (PSAN)	LOC_Os12g08770.1		photosystem I reaction center subunit N, chloroplast precursor, putative, expressed
Bradi5g08480.2	1811.65	3263.79	359.507	-3.18246	0.0230407	1816.93	3255.59	378.271	-3.10542	0.00731106	1604.59	3061.65	147.529	-4.37524	0.00158106	357.577	343.265	371.888	0.115542	0.998989	235.927	329.295	142.559	-1.20782	0.99945	244.299	344.978	143.619	-1.26426	0.2636	Bradi5g08480.2		Bradi5g08480.2		PTHR22814,PTHR22814:SF44	KOG1603							LOC_Os04g32800.1		basic proline-rich protein, putative, expressed
Bradi1g74882.2	35.5469	0.189394	70.9044	8.54834	0.023312	46.1129	0.191138	92.0347	8.91142	filtered	61.178	0.179283	122.177	9.41252	filtered	79.5634	68.2642	90.8625	0.412556	0.998989	91.3416	64.9241	117.759	0.85901	0.99945	101.003	83.9334	118.073	0.492362	0.999217	Bradi1g74882.2		Bradi1g74882.2	PF00141			1.11.1.7	K00430	GO:0055114,GO:0004601,GO:0006979,GO:0020037	AT4G26010.1		Peroxidase superfamily protein	LOC_Os03g05770.1		peroxidase precursor, putative, expressed
Bradi1g74520.1	89.273	3.23674	175.309	5.75922	0.0234383	57.7502	3.24354	112.257	5.11309	0.211422	40.0819	3.05433	77.1095	4.65798	0.202843	139.604	169.618	109.59	-0.630173	0.998989	117.411	160.522	74.2995	-1.11135	0.99945	88.5887	102.486	74.6913	-0.456416	0.999217	Bradi1g74520.1		Bradi1g74520.1	PF04844						AT1G05420.1	ATOFP12,OFP12	ovate family protein 12	LOC_Os03g06350.1		DUF623 domain containing protein, expressed
Bradi3g50980.2	22.2891	0	44.5783	Inf	0.0234883	NoExp	NoExp	NoExp	NoExp	NoExp	1.24372	0	2.48744	Inf	filtered	21.5081	43.0163	0	-inf	0.103788	21.6289	40.8701	2.38774	-4.09733	0.749396	1.21046	0	2.42091	Inf	filtered	Bradi3g50980.2		Bradi3g50980.2	PF01535	PTHR24015				GO:0005515	AT5G39350.1		Tetratricopeptide repeat (TPR)-like superfamily protein	LOC_Os02g44480.1		pentatricopeptide, putative, expressed
Bradi3g22330.1	3923.67	6443.44	1403.9	-2.19839	0.0236257	3693.43	6433.5	953.354	-2.75452	0.00117885	3446.89	6038.13	855.655	-2.819	0.000210408	1144.31	1354.09	934.538	-0.534998	0.998989	1056.8	1289.12	824.482	-0.644822	0.99945	850.158	870.065	830.25	-0.0675769	0.999217	Bradi3g22330.1	BdADPGase-SSU1	Bradi3g22330.1	PF00483	PTHR22572,PTHR22572:SF10	KOG1322	2.7.7.27	K00975	GO:0016779,GO:0009058,GO:0005978,GO:0008878	AT5G48300.1	ADG1,APS1	ADP glucose pyrophosphorylase 1	LOC_Os08g25734.1		glucose-1-phosphate adenylyltransferase large subunit, chloroplast precursor, putative, expressed
Bradi4g39360.1	24.6286	0	49.2573	Inf	0.0236257	56.0714	0	112.143	Inf	filtered	0.621861	0	1.24372	Inf	filtered	77.6869	47.3214	108.052	1.19117	0.998989	23.1808	45.1678	1.19387	-5.24158	0.653915	51.8926	102.575	1.21046	-6.40498	filtered	Bradi4g39360.1		Bradi4g39360.1	PF01535	PTHR24015				GO:0005515	AT1G18485.1		Pentatricopeptide repeat (PPR) superfamily protein	LOC_Os12g15460.1		pentatricopeptide, putative, expressed
Bradi3g09700.1	694.593	201.11	1188.07	2.56257	0.023634	563.291	201.095	925.487	2.20234	0.107197	631.82	188.526	1075.11	2.51165	0.0259996	1025.94	1148.49	903.377	-0.346344	0.998989	1061.59	1089.06	1034.11	-0.0746952	0.99945	944.069	845.044	1043.09	0.30377	0.999217	Bradi3g09700.1		Bradi3g09700.1	PF11331						AT3G61670.1		Protein of unknown function (DUF3133)	LOC_Os02g15820.1		extra-large G-protein-related, putative, expressed
Bradi1g18050.1	6655.27	10982.4	2328.1	-2.23798	0.0237812	6877.56	10940.2	2814.92	-1.95847	0.0174489	6096.71	10248.1	1945.34	-2.39726	0.000614186	2499.73	2245.54	2753.92	0.294425	0.998989	2007.11	2141.16	1873.05	-0.193009	0.99945	2228.08	2569.73	1886.42	-0.445963	0.999217	Bradi1g18050.1		Bradi1g18050.1	PF06596					GO:0016020,GO:0015979,GO:0009523	AT2G06520.1	PSBX	photosystem II subunit X	LOC_Os07g47640.1		ultraviolet-B-repressible protein, putative, expressed
Bradi1g77040.1	5775.51	8754.41	2796.61	-1.64633	0.0237812	5192.83	8690.72	1694.93	-2.35825	0.00167251	4555.7	8150.96	960.429	-3.08522	0.0917816	2169.34	2668.89	1669.79	-0.676569	0.867128	1744.58	2563.37	925.786	-1.46929	0.99945	1240.23	1545.85	934.616	-0.725955	0.999217	Bradi1g77040.1		Bradi1g77040.1	PF03171	PTHR10209,PTHR10209:SF55	KOG0143			GO:0055114,GO:0016706,GO:0016491	AT5G24530.1	DMR6	2-oxoglutarate (2OG) and Fe(II)-dependent oxygenase superfamily protein	LOC_Os03g03034.1		flavonol synthase/flavanone 3-hydroxylase, putative, expressed
Bradi2g61100.1	1340.9	2230.62	451.175	-2.30568	0.0237812	1170.12	2223.33	116.917	-4.24916	2.24773e-06	1199.27	2085.05	313.5	-2.73355	0.0011457	273.141	432.248	114.034	-1.9224	0.956564	357.178	412.069	302.287	-0.44697	0.99945	205.495	106.772	304.218	1.51058	0.966343	Bradi2g61100.1		Bradi2g61100.1										LOC_Os01g72470.1		expressed protein
Bradi3g19582.1	169.373	323.201	15.5451	-4.3779	0.0237812	167.852	321.408	14.2962	-4.4907	0.0664139	160.399	299.595	21.2042	-3.82059	0.0653975	14.3469	14.9129	13.781	-0.113879	filtered	17.2927	14.136	20.4494	0.532684	filtered	16.7964	13.076	20.5167	0.649873	filtered	Bradi3g19582.1		Bradi3g19582.1
Bradi1g27970.1	87.8368	5.11364	170.56	5.05978	0.0240252	67.8565	5.16072	130.552	4.66091	0.1125	15.8678	4.84064	26.8949	2.47406	filtered	146.097	165.407	126.786	-0.383619	0.998989	91.6621	157.36	25.964	-2.59949	0.890772	72.733	119.301	26.165	-2.18889	0.973018	Bradi1g27970.1		Bradi1g27970.1	PF03145	PTHR10315,PTHR10315:SF3				GO:0007275,GO:0005634,GO:0006511,GO:0016567,GO:0004842,GO:0008270	AT5G37930.1		Protein with RING/U-box and TRAF-like domains	LOC_Os01g03170.1		seven in absentia protein family protein, expressed
Bradi2g06520.1	721.785	1204.29	239.282	-2.3314	0.0242152	770.706	1200.06	341.354	-1.81376	0.16909	729.63	1120.69	338.565	-1.72689	0.119188	282.552	230.252	334.853	0.540311	0.998989	272.927	219.461	326.393	0.572642	0.99945	319.791	311.517	328.065	0.0746681	0.999217	Bradi2g06520.1		Bradi2g06520.1	PF00153	PTHR24089,PTHR24089:SF78	KOG0759			GO:0055085	AT5G19760.1		Mitochondrial substrate carrier family protein	LOC_Os05g11780.1		mitochondrial carrier protein, putative, expressed
Bradi2g25745.1	1589.64	2606.65	572.639	-2.1865	0.0242748	1589.79	2598.1	581.485	-2.15964	0.0246469	1409.12	2428.45	389.802	-2.63922	0.00108078	559.973	552.333	567.613	0.0393708	0.999646	450.58	525.962	375.198	-0.487307	0.99945	454.737	531.032	378.442	-0.488726	0.999217	Bradi2g25745.1		Bradi2g25745.1	PF02896,PF01326,PF00391	PTHR22931,PTHR22931:SF9		2.7.9.1	K01006	GO:0016310,GO:0005524,GO:0050242,GO:0016772,GO:0006090,GO:0016301,GO:0003824	AT4G15530.5	PPDK	pyruvate orthophosphate dikinase	LOC_Os05g33570.1		pyruvate, phosphate dikinase, chloroplast precursor, putative, expressed
Bradi3g59460.1	4423.84	1448.58	7399.11	2.35272	0.0247571	3058.81	1442.25	4675.36	1.69676	0.246417	4951.58	1344.43	8558.73	2.6704	5.21956e-05	5846.53	7138.43	4554.63	-0.648273	0.991669	7510.14	6772.54	8247.73	0.2843	0.99945	6289.87	4269.81	8309.92	0.960662	0.309012	Bradi3g59460.1		Bradi3g59460.1	PF01357,PF03330					GO:0005576,GO:0009664	AT1G69530.1	AT-EXP1,ATEXP1,ATEXPA1,ATHEXP ALPHA 1.2,EXP1,EXPA1	expansin A1	LOC_Os02g51040.1		expansin precursor, putative, expressed
Bradi5g12714.1	2366.89	3852.2	881.586	-2.12751	0.0249776	2339.4	3833.56	845.23	-2.18127	0.113887	2322.61	3575.72	1069.5	-1.74129	0.0978724	837.006	847.479	826.532	-0.0361073	0.999646	920.329	810.778	1029.88	0.345097	0.99945	903.537	771.852	1035.22	0.423545	0.999217	Bradi5g12714.1		Bradi5g12714.1	PF02704						AT5G14920.1		Gibberellin-regulated family protein	LOC_Os04g39110.1		GASR4 - Gibberellin-regulated GASA/GAST/Snakin family protein precursor, expressed
Bradi1g36387.1	41.5532	0.189394	82.917	8.77413	0.0249948	0.426611	0.191138	0.662085	1.7924	filtered	33.2649	0.179283	66.3505	8.53172	filtered	40.2779	79.9181	0.637745	-6.9694	0.153002	69.6428	75.5428	63.7428	-0.245032	0.99945	32.5769	0.605623	64.5481	6.73581	filtered	Bradi1g36387.1		Bradi1g36387.1	PF00168,PF02893	PTHR16122:SF15,PTHR16122	KOG1032			GO:0005515	AT1G03370.1		C2 calcium/lipid-binding and GRAM domain containing protein	LOC_Os06g40570.1		GRAM and C2 domains containing protein, putative, expressed
Bradi3g00926.1	57.2392	3.727	110.751	4.89317	0.0249948	15.4844	3.69348	27.2753	2.88454	filtered	32.8985	3.41072	62.3862	4.19308	0.103144	66.4681	106.227	26.7093	-1.99174	0.998989	80.6829	101.169	60.1965	-0.749019	0.99945	42.7695	24.9011	60.6378	1.28401	0.999217	Bradi3g00926.1		Bradi3g00926.1		PTHR11017,PTHR11017:SF128					AT4G26090.1	RPS2	NB-ARC domain-containing disease resistance protein	LOC_Os04g08390.1		Leucine Rich Repeat family protein, expressed
Bradi1g24980.1	3837.44	6188.52	1486.37	-2.0578	0.0250649	3566.89	6168.83	964.96	-2.67646	0.000501009	3391.05	5777.17	1004.93	-2.52327	0.000272835	1187.09	1428.67	945.514	-0.595497	0.987437	1164.93	1361.59	968.274	-0.491807	0.99945	927.69	880.72	974.659	0.146214	0.999217	Bradi1g24980.1		Bradi1g24980.1	PF08802,PF00355	PTHR10134	KOG1671	1.10.9.1,1.10.99.1	K02636	GO:0055114,GO:0016679,GO:0009496,GO:0051537,GO:0016491,GO:0042651,GO:0016020,GO:0008121,GO:0015979,GO:0045158	AT4G03280.1	PETC,PGR1	photosynthetic electron transfer C	LOC_Os07g37030.1		cytochrome b6-f complex iron-sulfur subunit, chloroplast precursor, putative, expressed
Bradi3g57380.1	3899.19	6423.66	1374.73	-2.22425	0.0252125	3801.4	6412.77	1190.04	-2.42994	0.00283518	3514.4	6019.35	1009.44	-2.57605	0.000206791	1243.71	1324.1	1163.32	-0.186768	0.998989	1116.4	1261.01	971.793	-0.375861	0.99945	1032.56	1086.53	978.595	-0.150947	0.999217	Bradi3g57380.1		Bradi3g57380.1	PF00106	PTHR24316:SF100,PTHR24316	KOG1208	1.3.1.33	K00218	GO:0008152,GO:0016491,GO:0055114,GO:0016630	AT5G54190.1	PORA	protochlorophyllide oxidoreductase A	LOC_Os10g35370.1		oxidoreductase, short chain dehydrogenase/reductase family domain containing family, expressed
Bradi2g33340.1	220.079	398.687	41.4712	-3.26507	0.0253125	257.551	398.938	116.164	-1.78001	0.373373	237.236	374.017	100.455	-1.89656	0.20915	76.5237	40.1918	112.856	1.4895	0.99883	67.4571	38.3513	96.5629	1.33219	0.99945	101.81	106.15	97.4713	-0.123051	0.999217	Bradi2g33340.1		Bradi2g33340.1	PF00560,PF08263	PTHR26393,PTHR26393:SF462	KOG4579			GO:0005515	AT4G29240.1		Leucine-rich repeat (LRR) family protein	LOC_Os05g09640.1		uncharacterized protein At4g06744 precursor, putative, expressed
Bradi5g02890.2	4026.28	6628.39	1424.17	-2.21853	0.0256421	3940.72	6624.21	1257.22	-2.39751	0.00158647	3627.18	6213.47	1040.89	-2.57758	0.00026186	1300.23	1371.57	1228.88	-0.158479	0.998989	1154.67	1307.15	1002.19	-0.383261	0.99945	1078.06	1148.03	1008.1	-0.18751	0.999217	Bradi5g02890.2		Bradi5g02890.2	PF00118	PTHR11353:SF11,PTHR11353	KOG0356			GO:0005524,GO:0044267,GO:0005737,GO:0006457,GO:0042026	AT2G28000.1	CH-CPN60A,CPN60A,SLP	chaperonin-60alpha	LOC_Os12g17910.1		T-complex protein, putative, expressed
Bradi1g26900.1	217.716	418.84	16.5919	-4.65785	0.0256758	225.748	417.721	33.7749	-3.62852	0.0502852	196.696	392.978	0.414574	-9.8886	1.19255e-06	24.6203	16.0124	33.2281	1.05321	0.998989	7.85889	15.3198	0.397957	-5.26664	filtered	15.5994	30.7953	0.403485	-6.25405	filtered	Bradi1g26900.1		Bradi1g26900.1	PF00069,PF00560,PF08263	PTHR24420:SF864,PTHR24420	KOG1187			GO:0005515,GO:0004672,GO:0006468,GO:0005524,GO:0004674,GO:0004713	AT4G20140.1	GSO1	Leucine-rich repeat transmembrane protein kinase	LOC_Os07g31500.1		leucine-rich repeat receptor protein kinase EXS precursor, putative, expressed
Bradi1g00620.1	126.246	14.9621	237.53	3.98872	0.0268468	84.6159	15.0999	154.132	3.35156	0.182515	88.6792	14.1634	163.195	3.52636	0.0878248	190.046	230.615	149.476	-0.625576	0.998989	188.259	219.488	157.03	-0.483097	0.99945	149.748	140.875	158.621	0.171166	0.999217	Bradi1g00620.1		Bradi1g00620.1	PF00179	PTHR24067,PTHR24067:SF19	KOG0416	6.3.2.19	K10576	GO:0016881	AT1G63800.1	UBC5	ubiquitin-conjugating enzyme 5	LOC_Os10g31000.1		ubiquitin-conjugating enzyme, putative, expressed
Bradi2g18040.1	1090.23	1780.31	400.139	-2.15356	0.0269121	1251.75	1775.47	728.019	-1.28616	0.341488	1062.65	1662.96	462.33	-1.84676	0.0429789	548.767	385.856	711.677	0.883161	0.92982	405.929	366.997	444.86	0.277583	0.99945	556.829	664.731	448.926	-0.566292	0.999217	Bradi2g18040.1	BdGH28_22	Bradi2g18040.1	PF00295			3.2.1.15		GO:0005975,GO:0004650	AT1G80170.1		Pectin lyase-like superfamily protein	LOC_Os05g46520.1		polygalacturonase, putative, expressed
Bradi4g22041.1	20.9409	0	41.8818	Inf	0.0269121	7.68888	0	15.3778	Inf	filtered	16.0695	0	32.139	Inf	filtered	27.7453	40.4309	15.0596	-1.42478	0.998989	34.6677	38.3717	30.9637	-0.309465	0.99945	22.5225	14.0415	31.0035	1.14274	0.999217	Bradi4g22041.1		Bradi4g22041.1
Bradi4g35810.1	1081.33	1768.69	393.965	-2.16654	0.0273231	1091.22	1761.81	420.638	-2.06641	0.0326739	955.077	1648.04	262.115	-2.65248	0.00153873	396.228	379.309	413.146	0.123276	0.998989	306.78	360.893	252.667	-0.514337	0.99945	318.886	383.789	253.983	-0.595581	0.999217	Bradi4g35810.1		Bradi4g35810.1	PF00581	PTHR13253	KOG1530				AT4G27700.1		Rhodanese/Cell cycle control phosphatase superfamily protein	LOC_Os09g36040.1		rhodanese-like domain containing protein, putative, expressed
Bradi3g07190.1	5853.91	10744.8	963.03	-3.47991	0.0274403	6653.22	10663.5	2642.89	-2.0125	0.404966	6110.8	9953.72	2267.88	-2.13389	0.150689	1754.27	930.231	2578.32	1.47077	0.031927	1535.43	886.383	2184.48	1.30129	0.795682	2305.27	2413.68	2196.86	-0.135796	0.999217	Bradi3g07190.1		Bradi3g07190.1	PF00504	PTHR21649			K08909	GO:0009765,GO:0016020	AT1G61520.3	LHCA3	photosystem I light harvesting complex gene 3	LOC_Os02g10390.1		chlorophyll A-B binding protein, putative, expressed
Bradi1g37090.1	966.033	1585.33	346.74	-2.19285	0.0274994	1025.98	1578.94	473.03	-1.73895	0.107197	988.244	1480.98	495.507	-1.57957	0.124956	399.274	332.815	465.734	0.484787	0.987437	396.172	315.514	476.829	0.59577	0.99945	455.874	431.467	480.281	0.154628	0.999217	Bradi1g37090.1		Bradi1g37090.1	PF00171	PTHR11699,PTHR11699:SF46	KOG2450	1.2.1.68	K12355	GO:0055114,GO:0008152,GO:0016491,GO:0016620	AT3G24503.1	ALDH1A,ALDH2C4,REF1	aldehyde dehydrogenase 2C4	LOC_Os01g40860.1		aldehyde dehydrogenase, putative, expressed
Bradi1g45020.1	1074.86	386.064	1763.65	2.19165	0.0275865	1114.42	387.695	1841.15	2.24761	0.0100624	1642.71	364.027	2921.39	3.00454	0.000710486	1748.91	1699.08	1798.73	0.0822252	0.998989	2215.38	1616.01	2814.76	0.800576	0.99945	2258.66	1681.24	2836.09	0.754378	0.838945	Bradi1g45020.1		Bradi1g45020.1	PF03547				K13947	GO:0055085,GO:0016021	AT1G73590.1	ATPIN1,PIN1	Auxin efflux carrier family protein	LOC_Os06g12610.1		auxin efflux carrier component, putative, expressed
Bradi3g26630.2	25.4343	0	50.8686	Inf	0.0277781	47.3189	0	94.6378	Inf	filtered	7.33314	0	14.6663	Inf	filtered	70.8798	48.7622	92.9974	0.931427	0.998989	30.4183	46.6659	14.1706	-1.71947	0.99945	50.2944	86.3112	14.2775	-2.5958	0.733436	Bradi3g26630.2		Bradi3g26630.2	PF00314						AT5G40020.1		Pathogenesis-related thaumatin superfamily protein	LOC_Os10g27280.1		thaumatin, putative, expressed
Bradi3g28995.2	431.381	98.1743	764.588	2.96126	0.0281403	417.797	98.9862	736.608	2.8956	0.0700086	412.654	92.8947	732.414	2.97899	0.0215488	728.959	734.593	723.324	-0.0223039	0.998989	702.757	699.986	705.527	0.0113755	0.99945	690.597	672.023	709.17	0.0776217	0.999217	Bradi3g28995.2		Bradi3g28995.2
Bradi3g39622.2	2032.14	3070.85	993.427	-1.62815	0.0281403	1900.99	3054.8	747.185	-2.03154	0.0325025	1818.12	2862.06	774.174	-1.88632	0.0245174	840.903	948.267	733.539	-0.37042	0.916691	828.443	910.607	746.278	-0.287116	0.99945	716.341	681.758	750.924	0.139408	0.999217	Bradi3g39622.2		Bradi3g39622.2	PF00657	PTHR22835,PTHR22835:SF39				GO:0006629,GO:0016788	AT5G55050.1		GDSL-like Lipase/Acylhydrolase superfamily protein	LOC_Os06g50950.1		GDSL-like lipase/acylhydrolase, putative, expressed
Bradi5g12120.1	670.118	1090.09	250.143	-2.12363	0.0281454	688.932	1084.86	293.004	-1.88851	0.0836052	591.081	1016.35	165.808	-2.61582	0.00682644	264.043	239.4	288.686	0.270073	0.998989	194.531	229.011	160.05	-0.516894	0.99945	214.158	267.225	161.092	-0.73017	0.999217	Bradi5g12120.1		Bradi5g12120.1	PF01477	PTHR24748,PTHR24748:SF34				GO:0005515	AT4G39730.1		Lipase/lipooxygenase, PLAT/LH2 family protein	LOC_Os04g38390.1		wound/stress protein, putative, expressed
Bradi3g10270.1	745.778	88.3516	1403.2	3.98932	0.0281917	1006.75	88.3084	1925.19	4.4463	0.00165041	1408.03	82.2983	2733.75	5.05388	0.00381748	1625.11	1354.12	1896.11	0.485686	0.998989	1956.54	1279.43	2633.65	1.04156	0.99945	2198.58	1756.18	2640.98	0.588628	0.999217	Bradi3g10270.1		Bradi3g10270.1	PF03083	PTHR10791	KOG1623			GO:0016021	AT4G10850.1		Nodulin MtN3 family protein	LOC_Os02g19820.1		nodulin MtN3 family protein, putative, expressed
Bradi3g11470.3	159.819	12.0902	307.549	4.66891	0.0281917	118.509	12.1923	224.826	4.20477	0.194454	139.227	11.4409	267.013	4.54464	0.0843047	258	294.891	221.108	-0.415434	0.998989	269.614	281.805	257.423	-0.130554	0.99945	231.836	205.073	258.599	0.33458	0.999217	Bradi3g11470.3		Bradi3g11470.3	PF00071	PTHR24072:SF353,PTHR24072	KOG0393		K07975	GO:0005525,GO:0007264,GO:0005622,GO:0015031	AT4G35020.3	ARAC3,ATROP6,RAC3,RHO1PS,ROP6	RAC-like 3	LOC_Os02g20850.1		ras-related protein, putative, expressed
Bradi5g19270.2	664.077	192.221	1135.93	2.56304	0.0283774	464.172	191.947	736.398	1.93978	0.456216	418.218	180.216	656.22	1.86446	0.273273	909.038	1093.89	724.19	-0.595023	0.99883	834.262	1036.2	632.32	-0.712581	0.99945	654.764	671.759	637.769	-0.0749107	0.999217	Bradi5g19270.2		Bradi5g19270.2	PF00403	PTHR22814,PTHR22814:SF33	KOG1603			GO:0030001,GO:0046872	AT4G27590.2		Heavy metal transport/detoxification superfamily protein	LOC_Os04g49260.1		heavy metal-associated domain containing protein, expressed
Bradi1g12980.3	21.3543	0	42.7085	Inf	0.0286155	29.8888	0	59.7775	Inf	0.0273332	33.1256	0	66.2513	Inf	0.0185532	49.7912	41.1778	58.4045	0.504214	0.998989	51.4967	39.2785	63.715	0.697891	0.99945	59.4671	54.5879	64.3464	0.237278	0.999217	Bradi1g12980.3		Bradi1g12980.3	PF05179	PTHR12466,PTHR12466:SF4	KOG3786				AT3G22590.1	CDC73,PHP	PLANT HOMOLOGOUS TO PARAFIBROMIN	LOC_Os03g46190.2		parafibromin, putative, expressed
Bradi4g36496.1	946.361	175.04	1717.68	3.29471	0.0286155	665.74	174.654	1156.83	2.7276	0.0254015	660.134	163.526	1156.74	2.82247	0.0112618	1393.76	1653.19	1134.33	-0.543412	0.998989	1338.4	1561.47	1115.32	-0.485447	0.99945	1088.82	1055.6	1122.04	0.0880644	0.999217	Bradi4g36496.1		Bradi4g36496.1
Bradi4g31227.1	93.8581	5.4333	182.283	5.06821	0.0286418	48.1804	5.40974	90.9511	4.07146	0.321139	100.309	5.1125	195.505	5.25704	filtered	132.908	176.281	89.5338	-0.977375	0.987721	177.648	167.478	187.819	0.165372	0.99945	136.619	82.9942	190.244	1.19677	0.999217	Bradi4g31227.1		Bradi4g31227.1	PF07522,PF00536	PTHR23240:SF1,PTHR23240	KOG1361			GO:0005515	AT2G45700.1		sterile alpha motif (SAM) domain-containing protein	LOC_Os09g26760.1		DNA repair metallo-beta-lactamase family protein, expressed
Bradi2g00600.1	52.176	0.726512	103.625	7.15618	0.0287214	28.9161	0.724003	57.1082	6.30156	filtered	0.551526	0.683883	0.419168	-0.706223	filtered	78.0533	99.6366	56.47	-0.819192	0.959414	47.3262	94.2473	0.405079	-7.8621	0.0584812	26.2479	52.0878	0.40806	-6.99602	filtered	Bradi2g00600.1		Bradi2g00600.1							AT2G46630.1			LOC_Os01g01680.1		expressed protein
Bradi1g25187.1	355.229	633.581	76.8779	-3.04289	0.0288426	349.858	633.033	66.6825	-3.2469	0.0377723	304.845	594.777	14.9127	-5.31774	0.00111558	69.488	73.3707	65.6053	-0.161392	filtered	42.4472	70.5161	14.3783	-2.29405	filtered	37.6567	60.7999	14.5135	-2.06667	filtered	Bradi1g25187.1		Bradi1g25187.1	PF00954,PF07714,PF08276,PF01453	PTHR24420,PTHR24420:SF760	KOG1187			GO:0004672,GO:0048544,GO:0006468,GO:0004674,GO:0004713,GO:0005524	AT4G21390.1	B120	S-locus lectin protein kinase family protein	LOC_Os07g36570.1		KI domain interacting kinase 1, putative, expressed
Bradi2g50200.1	137.001	13.7556	260.247	4.24179	0.0288783	85.695	13.7213	157.669	3.52241	0.418807	48.3123	12.954	83.6705	2.69132	0.673052	202.751	250.447	155.054	-0.691733	0.998989	159.19	237.713	80.6665	-1.55918	0.99945	112.614	143.825	81.4028	-0.821165	0.999217	Bradi2g50200.1		Bradi2g50200.1	PF00097	PTHR22764				GO:0005515,GO:0008270,GO:0046872	AT2G42360.1		RING/U-box superfamily protein	LOC_Os01g55110.1		RING-H2 finger protein, putative, expressed
Bradi1g13760.1	3363.06	500.621	6225.5	3.6364	0.0289727	1780.98	500.526	3061.44	2.61269	0.925155	1493.34	470.061	2516.61	2.42056	0.195431	4501.04	5987.63	3014.45	-0.990091	0.611653	4040.36	5652.69	2428.03	-1.21915	0.99945	2616.17	2791.51	2440.83	-0.193675	0.920554	Bradi1g13760.1		Bradi1g13760.1	PF03055	PTHR10543,PTHR10543:SF1	KOG1285	1.13.11.51	K09840		AT1G78390.1	ATNCED9,NCED9	nine-cis-epoxycarotenoid dioxygenase 9	LOC_Os03g44380.1		9-cis-epoxycarotenoid dioxygenase 1, chloroplast precursor, putative, expressed
Bradi3g21140.1	596.974	75.2942	1118.65	3.89308	0.0289793	97.7362	75.7505	119.722	0.66036	0.977535	237.79	70.9976	404.582	2.51059	0.344329	598.424	1079.25	117.601	-3.19805	0.468566	704.449	1018.42	390.472	-1.38305	0.99945	250.982	109.188	392.777	1.8469	0.54291	Bradi3g21140.1		Bradi3g21140.1										LOC_Os10g05130.1		expressed protein
Bradi2g42130.1	42.6404	0.726512	84.5543	6.86275	0.0290504	20.7311	0.724003	40.7381	5.81424	filtered	0.756516	0.683883	0.829148	0.277879	filtered	60.9781	81.6487	40.3076	-1.01838	0.826941	39.0793	77.3627	0.795914	-6.60288	0.121594	18.9816	37.1562	0.806971	-5.52494	filtered	Bradi2g42130.1		Bradi2g42130.1	PF00011	PTHR11527,PTHR11527:SF74					AT2G27140.1		HSP20-like chaperones superfamily protein	LOC_Os05g51440.1		hsp20/alpha crystallin family protein, putative, expressed
Bradi1g02810.1	673.278	1141.08	205.48	-2.47332	0.0291855	664.468	1140.77	188.167	-2.59992	0.0287189	618.961	1069.06	168.865	-2.6624	0.0131516	191.333	197.728	184.938	-0.0964796	0.998989	175.066	187.416	162.716	-0.203885	0.99945	167.725	171.699	163.752	-0.068365	0.999217	Bradi1g02810.1		Bradi1g02810.1	PF08544,PF10509,PF00288	PTHR10457:SF7,PTHR10457	KOG0631	2.7.1.6	K00849	GO:0005524,GO:0008152,GO:0005737,GO:0016301,GO:0016773,GO:0004335,GO:0006012,GO:0046835	AT3G06580.1	GAL1,GALK	Mevalonate/galactokinase family protein	LOC_Os03g61710.1		GHMP kinases ATP-binding protein, putative, expressed
Bradi1g60050.1	505.386	864.771	146.001	-2.56634	0.0291855	480.398	861.171	99.6258	-3.11171	0.00627942	480.941	805.945	155.937	-2.36971	0.0268175	119.23	140.674	97.7859	-0.524652	0.998989	142.206	134.176	150.235	0.163094	0.99945	120.922	90.8995	150.944	0.731669	0.999217	Bradi1g60050.1		Bradi1g60050.1	PF00479,PF02781	PTHR23429	KOG0563	1.1.1.49	K00036	GO:0055114,GO:0006006,GO:0050661,GO:0004345	AT5G13110.1	G6PD2	glucose-6-phosphate dehydrogenase 2	LOC_Os03g29950.1		glucose-6-phosphate 1-dehydrogenase, chloroplast precursor, putative, expressed
Bradi4g36690.1	963.181	1619.36	307.007	-2.39908	0.0296782	1072.87	1613.76	531.986	-1.60096	0.218391	911.262	1515.08	307.44	-2.30102	0.0196961	409.021	296.033	522.008	0.818313	0.991669	289.22	282.169	296.271	0.0703623	0.99945	391.925	485.469	298.38	-0.702226	0.999217	Bradi4g36690.1		Bradi4g36690.1							AT5G66090.1			LOC_Os09g36990.1		expressed protein
Bradi3g49220.1	555.559	112.256	998.862	3.1535	0.0297822	376.548	112.457	640.64	2.51015	0.125743	487.529	105.559	869.499	3.04213	0.0138748	794.158	966.37	621.947	-0.635784	0.998989	876.248	914.451	838.045	-0.125878	0.99945	714.142	585.456	842.829	0.52568	0.999217	Bradi3g49220.1		Bradi3g49220.1	PF00069	PTHR24349:SF94,PTHR24349	KOG0583			GO:0004672,GO:0006468,GO:0005524,GO:0004674,GO:0004713	AT1G08650.1	ATPPCK1,PPCK1	phosphoenolpyruvate carboxylase kinase 1	LOC_Os02g41580.1		CAMK_CAMK_like.14 - CAMK includes calcium/calmodulin depedent protein kinases, expressed
Bradi2g39820.1	221.019	414.508	27.5306	-3.91229	0.0299308	221.829	413.517	30.1414	-3.77813	0.0256576	225.663	389.036	62.2887	-2.64286	0.1671	27.9386	26.4526	29.4246	0.153616	0.998989	42.6818	25.2999	60.0636	1.24736	0.99945	43.9004	27.5315	60.2693	1.13034	0.999217	Bradi2g39820.1		Bradi2g39820.1	PF01370	PTHR10366,PTHR10366:SF2	KOG0747	4.2.1.76	K12450	GO:0003824,GO:0050662,GO:0044237	AT1G53500.1	ATMUM4,ATRHM2,MUM4,RHM2	NAD-dependent epimerase/dehydratase family protein	LOC_Os03g17000.3		NAD dependent epimerase/dehydratase family domain containing protein, expressed
Bradi1g62700.1	168.142	24.9001	311.384	3.64447	0.0300821	134.354	24.9097	243.798	3.29091	0.211421	186.491	23.39	349.592	3.90171	0.0272125	269.899	300.478	239.32	-0.328318	0.998989	311.092	285.322	336.861	0.239564	0.99945	280.68	222.473	338.887	0.607176	0.999217	Bradi1g62700.1	BdRad9	Bradi1g62700.1	PF04139	PTHR15237	KOG2810			GO:0030896,GO:0000077	AT3G05480.1	ATRAD9,RAD9	cell cycle checkpoint control protein family	LOC_Os03g22450.1		auxin response factor 75, putative, expressed
Bradi4g24846.1	21.4903	0	42.9805	Inf	0.0302011	0.392458	0	0.784917	Inf	filtered	4.2999	0	8.59981	Inf	filtered	21.1851	41.5936	0.776657	-5.74294	0.593679	23.9491	39.6279	8.27022	-2.26052	0.99945	4.52293	0.715905	8.32995	3.54047	filtered	Bradi4g24846.1		Bradi4g24846.1
Bradi2g05070.3	86.1037	5.10086	167.107	5.03389	0.0310588	75.6726	5.06619	146.279	4.85168	filtered	48.7171	4.70547	92.7288	4.30061	filtered	152.523	161.21	143.836	-0.164512	0.998989	120.875	152.525	89.2244	-0.773535	0.99945	111.671	133.509	89.8337	-0.571607	0.999217	Bradi2g05070.3		Bradi2g05070.3	PF03348	PTHR10383,PTHR10383:SF2	KOG2592			GO:0016020	AT3G24460.1		Serinc-domain containing serine and sphingolipid biosynthesis protein	LOC_Os01g08460.1		TMS membrane protein/tumour differentially expressed protein, putative, expressed
Bradi4g41340.1	310.77	28.6416	592.898	4.3716	0.0310588	563.592	28.6937	1098.49	5.25864	0.0636419	272.412	27.0242	517.8	4.26007	0.0884843	825.112	568.078	1082.15	0.929734	0.998989	520.732	542.225	499.24	-0.119157	0.99945	751.384	1001.74	501.03	-0.999536	0.999217	Bradi4g41340.1		Bradi4g41340.1	PF03018	PTHR21495:SF25,PTHR21495					AT5G49040.1		Disease resistance-responsive (dirigent-like protein) family protein	LOC_Os12g07580.1		dirigent, putative, expressed
Bradi4g13403.1	96.3464	186.823	5.87024	-4.99211	0.0313397	97.2642	186.252	8.27606	-4.49217	0.0790257	88.2435	174.113	2.3744	-6.19631	0.0114186	6.81748	5.66314	7.97181	0.493305	filtered	3.80992	5.33688	2.28295	-1.2251	filtered	4.93932	7.57029	2.30834	-1.71349	filtered	Bradi4g13403.1		Bradi4g13403.1	PF07762									LOC_Os05g39180.1		expressed protein
Bradi4g27440.1	21.3891	0	42.7783	Inf	0.0316455	49.7789	0	99.5578	Inf	filtered	8.56078	0	17.1216	Inf	filtered	69.3636	41.0911	97.6361	1.24859	0.998989	27.8882	39.2678	16.5085	-1.25013	0.99945	53.7438	90.8211	16.6664	-2.44608	0.947742	Bradi4g27440.1		Bradi4g27440.1	PF00069,PF00560,PF08263	PTHR24420,PTHR24420:SF122	KOG1187			GO:0004672,GO:0005515,GO:0006468,GO:0005524,GO:0004674,GO:0004713	AT1G55610.2	BRL1	BRI1 like	LOC_Os09g12240.1		serine/threonine-protein kinase BRI1-like 1 precursor, putative, expressed
Bradi3g51151.1	68.6508	2.2106	135.091	5.93335	0.0317869	51.7821	2.21256	101.352	5.51751	0.212909	41.636	2.0849	81.1871	5.2832	filtered	114.08	130.011	98.1493	-0.405589	0.998989	101.11	124.139	78.0809	-0.668909	0.99945	85.708	92.6454	78.7707	-0.23406	0.999217	Bradi3g51151.1		Bradi3g51151.1	PF00439	PTHR22881,PTHR22881:SF3				GO:0005515	AT1G76380.2		DNA-binding bromodomain-containing protein	LOC_Os09g37760.1		bromodomain domain containing protein, expressed
Bradi4g18320.2	1407.91	2644.03	171.797	-3.94396	0.0321405	1556.38	2626.34	486.424	-2.43276	0.0491214	1404.75	2437.98	371.53	-2.71414	0.0428031	320.909	166.476	475.343	1.51366	0.95338	257.962	157.961	357.962	1.18023	0.99945	402.241	444.029	360.452	-0.300849	0.999217	Bradi4g18320.2		Bradi4g18320.2	PF08646	PTHR23273					AT5G08020.1	ATRPA70B,RPA70B	RPA70-kDa subunit B	LOC_Os03g63870.3		expressed protein
Bradi5g09420.1	822.625	49.1505	1596.1	5.0212	0.0321405	1360.93	48.735	2673.12	5.77742	0.000978327	499.857	45.3631	954.352	4.39493	0.0516516	2082.4	1528.32	2636.48	0.786667	0.842732	1188.43	1455.55	921.308	-0.659807	0.99945	1681.91	2437.65	926.176	-1.39613	0.14529	Bradi5g09420.1	BdGH32_8	Bradi5g09420.1	PF08244,PF00251		KOG0228	3.2.1.26	K01193	GO:0004553,GO:0005975	AT3G52600.1	AtcwINV2,CWINV2	cell wall invertase 2	LOC_Os04g33740.1		glycosyl hydrolases, putative, expressed
Bradi3g10260.1	239.868	56.3347	423.401	2.90993	0.0321986	236.461	56.6947	416.227	2.87608	0.0985456	230.443	53.083	407.802	2.94155	0.0832732	407.687	409.36	406.014	-0.0118395	0.998989	391.091	389.26	392.923	0.0135157	0.99945	387.729	380.167	395.291	0.0562834	0.999217	Bradi3g10260.1	BdbHLH84	Bradi3g10260.1						GO:0046983	AT4G29100.1		basic helix-loop-helix (bHLH) DNA-binding superfamily protein	LOC_Os02g17680.1		ethylene-responsive protein related, putative, expressed
Bradi4g08340.2	20.0637	0	40.1275	Inf	0.0325399	11.5036	0	23.0072	Inf	filtered	10.6812	0	21.3624	Inf	filtered	30.6907	38.8183	22.563	-0.782779	0.998989	28.764	36.9704	20.5576	-0.846701	0.99945	20.822	20.9884	20.6556	-0.023057	filtered	Bradi4g08340.2		Bradi4g08340.2	PF04199						AT4G35220.1		Cyclase family protein	LOC_Os09g02270.1		cyclase family protein, putative, expressed
Bradi2g30522.1	223.902	432.905	14.899	-4.86077	0.0325484	227.867	431.558	24.1763	-4.15789	0.231395	213.341	407.033	19.6497	-4.37256	0.0496443	18.9487	14.2159	23.6814	0.736249	filtered	16.3037	13.6594	18.9481	0.472165	filtered	20.5321	22.058	19.0062	-0.214833	filtered	Bradi2g30522.1		Bradi2g30522.1
Bradi1g29000.1	8374.21	13728.2	3020.24	-2.18441	0.0326604	8785.99	13662.5	3909.48	-1.80517	0.0425699	7949.09	12791	3107.16	-2.04146	0.00852258	3369.99	2912.21	3827.78	0.394396	0.998989	2881.97	2772.09	2991.86	0.110069	0.99945	3290.82	3568.57	3013.06	-0.244117	0.999217	Bradi1g29000.1		Bradi1g29000.1	PF02427				K02693	GO:0009522,GO:0015979,GO:0009538	AT2G20260.1	PSAE-2	photosystem I subunit E-2	LOC_Os07g25430.1		photosystem I reaction center subunit IV A, chloroplast precursor, putative, expressed
Bradi2g44510.3	18.7602	0	37.5205	Inf	0.0329191	9.61523	0	19.2305	Inf	filtered	27.0989	0	54.1978	Inf	filtered	27.5986	36.1691	19.0281	-0.926629	0.931409	43.2725	34.3405	52.2045	0.604263	0.99945	35.1473	17.5397	52.755	1.58869	0.991866	Bradi2g44510.3		Bradi2g44510.3	PF00571	PTHR11911:SF26,PTHR11911				GO:0030554,GO:0003824	AT5G10860.1		Cystathionine beta-synthase (CBS) family protein	LOC_Os01g44360.1		CBS domain containing membrane protein, putative, expressed
Bradi4g33323.1	2633.78	4396.54	871.018	-2.33559	0.0336295	2936.36	4374.88	1497.84	-1.54636	0.255256	2595.48	4105.88	1085.08	-1.9199	0.0345571	1151.94	841.666	1462.21	0.796832	0.773162	922.318	800.392	1044.24	0.38368	0.99945	1209.93	1367.78	1052.08	-0.378592	0.999217	Bradi4g33323.1		Bradi4g33323.1	PF01241				K08905	GO:0009522,GO:0016020,GO:0015979,GO:0016168	AT1G55670.1	PSAG	photosystem I subunit G	LOC_Os09g30340.1		photosystem I reaction center subunit, chloroplast precursor, putative, expressed
Bradi1g06890.1	5316.23	8869.22	1763.24	-2.33058	0.0341998	5744.68	8821.11	2668.25	-1.72507	0.100093	5064.8	8253.61	1875.99	-2.13737	0.00933113	2155.98	1701.61	2610.34	0.617341	0.92982	1713.72	1620.87	1806.58	0.156499	0.99945	2127.27	2435.78	1818.76	-0.421429	0.999217	Bradi1g06890.1		Bradi1g06890.1	PF02507				K02694	GO:0009522,GO:0015979,GO:0009538	AT1G31330.1	PSAF	photosystem I subunit F	LOC_Os03g56670.1		photosystem I reaction center subunit III, chloroplast precursor, putative, expressed
Bradi1g58350.1	5858.55	9717.47	1999.63	-2.28085	0.0341998	6054.24	9666.55	2441.93	-1.98498	0.0395296	5429.71	9029.27	1830.14	-2.30265	0.00616983	2159.02	1930.32	2387.73	0.306805	0.998989	1800.07	1837.94	1762.19	-0.060722	0.99945	2001.52	2229.48	1773.55	-0.330071	0.999217	Bradi1g58350.1		Bradi1g58350.1	PF01241				K02698	GO:0009522,GO:0016020,GO:0015979	AT1G30380.1	PSAK	photosystem I subunit K	LOC_Os07g05480.1		photosystem I reaction center subunit, chloroplast precursor, putative, expressed
Bradi1g45130.1	1141.76	1908.07	375.444	-2.34545	0.0345844	1060.62	1898.42	222.811	-3.09091	0.0121546	1096.5	1781.76	411.249	-2.11522	0.0930236	289.706	361.218	218.194	-0.727263	0.998989	370.138	344.295	395.981	0.201785	0.99945	301.615	203.448	399.782	0.974552	0.999217	Bradi1g45130.1	BdSSIIA	Bradi1g45130.1	PF00534,PF08323	PTHR12526,PTHR12526:SF17		2.4.1.21	K00703	GO:0009058,GO:0009250,GO:0009011	AT3G01180.1	AtSS2,SS2	starch synthase 2	LOC_Os06g12450.1		soluble starch synthase 2-3, chloroplast precursor, putative, expressed
Bradi4g00620.1	44.1733	0.99507	87.3515	6.45589	0.0345844	4.0206	0.990435	7.05076	2.83164	filtered	17.9399	0.936184	34.9436	5.22209	filtered	45.4382	84.0127	6.86364	-3.61356	0.725006	56.6501	79.6867	33.6136	-1.2453	0.99945	20.227	6.44222	34.0117	2.4004	filtered	Bradi4g00620.1		Bradi4g00620.1	PF00931	PTHR23155,PTHR23155:SF154				GO:0043531	AT3G50950.2	ZAR1	HOPZ-ACTIVATED RESISTANCE 1	LOC_Os11g38440.1		expressed protein
Bradi1g45880.1	106.384	5.37117	207.397	5.27102	0.0345955	7.10006	5.32865	8.87148	0.735406	filtered	5.24759	5.046	5.44918	0.110898	filtered	103.691	198.607	8.77452	-4.50045	0.10906	97.6455	190.025	5.26602	-5.17333	0.00809003	6.69803	8.09129	5.30478	-0.609077	filtered	Bradi1g45880.1		Bradi1g45880.1	PF00724	PTHR22893,PTHR22893:SF13	KOG0134	1.3.1.42	K05894	GO:0010181,GO:0055114,GO:0016491,GO:0003824	AT1G76690.1	ATOPR2,OPR2	12-oxophytodienoate reductase 2	LOC_Os06g11210.1		12-oxophytodienoate reductase, putative, expressed
Bradi1g70050.1	100.341	185.976	14.7071	-3.66053	0.0346839	101.509	186.33	16.6884	-3.48094	0.126217	107.299	175.213	39.3845	-2.15341	0.12988	15.2674	14.3259	16.2088	0.178153	filtered	25.7217	13.6375	37.8059	1.47104	filtered	26.7915	15.2518	38.3311	1.32954	filtered	Bradi1g70050.1		Bradi1g70050.1							AT1G43770.2		RING/FYVE/PHD zinc finger superfamily protein	LOC_Os03g11490.1		expressed protein
Bradi1g02230.1	31.8488	0.189394	63.5082	8.38941	0.0347888	5.66338	0.191138	11.1356	5.86443	filtered	3.08131	0.179283	5.98334	5.06064	filtered	35.9956	61.0075	10.9837	-2.47362	0.932698	31.9624	58.1793	5.74553	-3.33999	0.920867	7.98902	10.1601	5.81799	-0.804316	filtered	Bradi1g02230.1		Bradi1g02230.1	PF01535	PTHR24015				GO:0005515	AT3G13880.1		Tetratricopeptide repeat (TPR)-like superfamily protein	LOC_Os03g62400.1		pentatricopeptide, putative, expressed
Bradi3g03360.1	656.448	1161.53	151.367	-2.9399	0.0347888	602.353	1154.22	50.4843	-4.51494	0.00208667	608.447	1076.79	140.108	-2.94212	0.0126064	97.9108	146.324	49.4974	-1.56374	0.948338	137.086	139.233	134.94	-0.0451748	0.99945	90.7755	46.0896	135.461	1.55537	0.999217	Bradi3g03360.1		Bradi3g03360.1	PF00490	PTHR11458	KOG2794	4.2.1.24	K01698	GO:0033014,GO:0046872,GO:0004655,GO:0003824	AT1G69740.1	HEMB1	Aldolase superfamily protein	LOC_Os06g49110.1		delta-aminolevulinic acid dehydratase, chloroplast precursor, putative, expressed
Bradi1g50397.1	408.343	718.228	98.4581	-2.86686	0.0348759	420.196	714.764	125.628	-2.50831	0.115821	397.502	666.066	128.938	-2.36899	0.131307	109.53	95.1754	123.884	0.380324	0.998989	107.479	90.7979	124.161	0.451483	0.99945	119.692	114.616	124.768	0.122437	0.999217	Bradi1g50397.1		Bradi1g50397.1	PF03283	PTHR21562:SF1,PTHR21562	KOG4287				AT3G09410.1		Pectinacetylesterase family protein	LOC_Os01g66830.1		pectinacetylesterase domain containing protein, expressed
Bradi2g12830.1	141.659	267.24	16.0777	-4.05501	0.035715	146.868	265.923	27.8136	-3.25715	0.170308	128.206	249.704	6.70668	-5.21848	0.0177511	21.3676	15.3879	27.3472	0.829593	0.998989	10.5766	14.6719	6.48126	-1.17871	filtered	15.9573	25.3857	6.52896	-1.95909	filtered	Bradi2g12830.1		Bradi2g12830.1	PF04535	PTHR11615:SF56,PTHR11615					AT4G15630.1		Uncharacterised protein family (UPF0497)	LOC_Os01g26120.1		membrane associated DUF588 domain containing protein, putative, expressed
Bradi3g35610.2	733.214	1218.44	247.992	-2.29667	0.035715	715.174	1213.75	216.596	-2.4864	0.020322	659.278	1139.09	179.463	-2.66613	0.0163535	225.285	237.479	213.092	-0.156323	0.998989	200.169	227.441	172.897	-0.395578	0.99945	185.985	197.598	174.371	-0.18041	0.999217	Bradi3g35610.2		Bradi3g35610.2	PF07690	PTHR24003,PTHR24003:SF22	KOG1330			GO:0055085,GO:0016021	AT5G10190.1		Major facilitator superfamily protein	LOC_Os08g31700.1		UNE2, putative, expressed
Bradi4g18811.1	18.3013	0	36.6027	Inf	0.035715	20.9364	0	41.8728	Inf	filtered	55.3447	0	110.689	Inf	filtered	38.2336	35.228	41.2393	0.227298	0.998989	70.0538	33.5637	106.544	1.66647	0.99945	72.5718	38.1824	106.961	1.48611	0.999217	Bradi4g18811.1		Bradi4g18811.1					K07152					LOC_Os02g06480.1		SCO1 protein homolog, mitochondrial precursor, putative, expressed
Bradi1g52210.1	220.189	408.945	31.433	-3.70156	0.0358649	234.17	408.353	59.9872	-2.76709	0.367067	216.237	384.047	48.4259	-2.98743	0.259457	44.5794	29.9869	59.1719	0.98058	0.998989	37.7614	28.8399	46.6829	0.694831	0.99945	50.9208	54.7034	47.1382	-0.214732	0.999398	Bradi1g52210.1	BdGH32_2	Bradi1g52210.1	PF08244,PF00251,PF11837		KOG0228	3.2.1.26	K01193	GO:0004575,GO:0004564,GO:0004553,GO:0005975	AT1G62660.1		Glycosyl hydrolases family 32 protein	LOC_Os02g01590.1		glycosyl hydrolases, putative, expressed
Bradi2g16070.1	599.334	1018.49	180.173	-2.49898	0.0366171	570.957	1013.45	128.469	-2.97978	0.0269294	549.089	944.482	153.697	-2.61943	0.0568664	149.577	173.554	125.6	-0.466542	0.998989	156.716	165.524	147.908	-0.162337	0.99945	133.137	117.299	148.975	0.344884	0.999217	Bradi2g16070.1		Bradi2g16070.1	PF00083	PTHR24063,PTHR24063:SF74	KOG0254			GO:0055085,GO:0022857,GO:0016021,GO:0005215,GO:0022891,GO:0006810,GO:0016020	AT1G75220.1		Major facilitator superfamily protein	LOC_Os05g49270.1		transporter family protein, putative, expressed
Bradi1g02890.4	65.7413	2.54129	128.941	5.66501	0.0367992	32.7046	2.56009	62.8491	4.61763	filtered	36.3054	2.4037	70.2072	4.86829	filtered	93.6234	125.209	62.0383	-1.0131	0.978301	93.2695	119.079	67.4596	-0.819828	0.99945	62.7932	57.338	68.2483	0.251301	0.999217	Bradi1g02890.4		Bradi1g02890.4	PF07707	PTHR24412:SF37,PTHR24412					AT2G46260.1		BTB/POZ/Kelch-associated protein	LOC_Os02g16000.2		E1-BTB1 - Bric-a-Brac, Tramtrack, and Broad Complex domain with E1 subfamily conserved sequence, expressed
Bradi3g27610.1	1136.03	1858.9	413.158	-2.16968	0.0367992	1052.41	1848.12	256.699	-2.84791	0.0046954	960.187	1727.19	193.183	-3.16038	0.000813498	324.428	397.022	251.835	-0.656741	0.998989	282.3	378.482	186.117	-1.02401	0.99945	210.939	234.282	187.595	-0.320628	0.999217	Bradi3g27610.1		Bradi3g27610.1	PF00201	PTHR11926,PTHR11926:SF15	KOG1192			GO:0008152,GO:0016758	AT2G36970.1		UDP-Glycosyltransferase superfamily protein	LOC_Os10g30560.1		UDP-glucoronosyl and UDP-glucosyl transferase domain containing protein, expressed
Bradi5g21383.7	1700.62	2795.19	606.047	-2.20544	0.0367992	1661.31	2790.97	531.654	-2.39221	0.0182704	1332.01	2618.5	45.5172	-5.84619	3.04289e-09	550.503	578.219	522.786	-0.145397	0.773162	299.833	555.732	43.9349	-3.66095	0.99945	264.545	484.849	44.2416	-3.45406	0.0427427	Bradi5g21383.7		Bradi5g21383.7	PF01397,PF03936			4.2.3.19	K04121	GO:0000287,GO:0016829,GO:0010333,GO:0008152	AT1G79460.1	ATKS,ATKS1,GA2,KS,KS1	Terpenoid cyclases/Protein prenyltransferases superfamily protein	LOC_Os04g52230.1		ent-kaurene synthase, chloroplast precursor, putative, expressed
Bradi4g12070.3	67.8356	2.84091	132.83	5.54709	0.0369359	57.208	2.86707	111.549	5.28196	filtered	24.5227	2.68925	46.3562	4.10749	filtered	118.963	127.869	110.057	-0.216406	0.998989	83.3457	122.001	44.6902	-1.44886	0.99945	73.2652	101.725	44.8057	-1.18292	0.999217	Bradi4g12070.3		Bradi4g12070.3	PF00561	PTHR10992,PTHR10992:SF279	KOG4178			GO:0003824	AT3G51000.1		alpha/beta-Hydrolases superfamily protein	LOC_Os10g35520.1		hydrolase, alpha/beta fold family domain containing protein, expressed
Bradi2g52810.2	160.181	31.1511	289.21	3.21477	0.037965	128.45	30.9101	225.99	2.87011	0.501013	118.73	29.1786	208.281	2.83555	0.329337	249.924	278.295	221.554	-0.328958	0.998989	232.429	264.301	200.557	-0.398173	0.99945	204.36	206.174	202.545	-0.0256146	0.999217	Bradi2g52810.2		Bradi2g52810.2	PF00646					GO:0005515	AT2G26850.1		F-box family protein	LOC_Os01g59180.1		OsFBX27 - F-box domain containing protein, expressed
Bradi4g18840.1	217.023	44.9317	389.114	3.11439	0.037965	63.0562	44.7763	81.3361	0.861161	0.984605	80.9109	42.2063	119.616	1.50288	0.705921	227.158	375.044	79.2728	-2.24216	0.496097	235.176	355.318	115.035	-1.62704	0.743968	95.1485	74.3065	115.991	0.642446	0.999217	Bradi4g18840.1		Bradi4g18840.1							AT4G22190.1			LOC_Os11g30430.1		expressed protein
Bradi3g52880.1	506.183	161.301	851.065	2.39951	0.0387656	351.127	160.668	541.585	1.7531	0.410914	293.387	150.559	436.215	1.53471	0.416517	674.092	819.079	529.104	-0.63045	0.998989	599.164	778.231	420.098	-0.889473	0.99945	458.674	494.484	422.864	-0.225729	0.999217	Bradi3g52880.1		Bradi3g52880.1	PF02701					GO:0006355,GO:0003677	AT5G62940.1	DOF5.6,HCA2	Dof-type zinc finger DNA-binding family protein	LOC_Os02g47810.1		dof zinc finger domain containing protein, putative, expressed
Bradi3g14260.3	5579.56	10557	602.067	-4.13214	0.0388166	5543.62	10467.4	619.829	-4.07789	0.0389389	5162.59	9680.23	644.949	-3.90778	0.18683	594.073	577.319	610.827	0.0813952	0.998989	586.478	551.59	621.365	0.171846	0.99945	595.855	565.353	626.357	0.147835	0.999217	Bradi3g14260.3		Bradi3g14260.3	PF01370	PTHR10366:SF39,PTHR10366	KOG1371	5.1.3.5	K12448	GO:0003824,GO:0050662,GO:0003978,GO:0006012,GO:0044237	AT1G30620.1	HSR8,MUR4,UXE1	NAD(P)-binding Rossmann-fold superfamily protein	LOC_Os08g03570.1		NAD dependent epimerase/dehydratase family protein, putative, expressed
Bradi5g00530.2	18.4227	0	36.8453	Inf	0.0389985	11.5144	0	23.0288	Inf	filtered	10.4403	0	20.8805	Inf	filtered	29.0829	35.4371	22.7287	-0.640742	0.998989	26.9591	33.8333	20.0849	-0.752335	0.99945	20.6071	21.0011	20.2131	-0.0551705	0.999672	Bradi5g00530.2		Bradi5g00530.2		PTHR26374,PTHR26374:SF459				GO:0046872	AT5G03510.1		C2H2-type zinc finger family protein	LOC_Os04g08060.1		ZOS4-03 - C2H2 zinc finger protein, expressed
Bradi2g41550.1	594.888	1035.56	154.214	-2.7474	0.0393466	567.742	1033.84	101.64	-3.34647	0.0122376	529.32	965.166	93.4733	-3.36815	0.00640858	124.501	149.692	99.3099	-0.591987	0.998989	116.02	142.117	89.9225	-0.660328	0.99945	91.6956	92.8254	90.5657	-0.0355551	0.999672	Bradi2g41550.1	BdID-related7	Bradi2g41550.1		PTHR10593				GO:0046872,GO:0003676	AT3G50700.1	AtIDD2,IDD2	indeterminate(ID)-domain 2	LOC_Os01g39110.1		ZOS1-10 - C2H2 zinc finger protein, expressed
Bradi5g02090.2	441.236	741.857	140.616	-2.39938	0.0395437	441.979	738.53	145.428	-2.34435	0.0677727	458.299	692.137	224.461	-1.62459	0.2101	139.022	134.741	143.302	0.0888728	0.998989	172.525	128.729	216.32	0.748825	0.99945	175.066	132.625	217.506	0.7137	0.999217	Bradi5g02090.2		Bradi5g02090.2	PF02826,PF00389	PTHR10996,PTHR10996:SF15	KOG0069			GO:0055114,GO:0016616,GO:0051287,GO:0008152,GO:0048037	AT1G12550.1		D-isomer specific 2-hydroxyacid dehydrogenase family protein	LOC_Os04g01674.1		erythronate-4-phosphate dehydrogenase domain containing protein, expressed
Bradi1g28760.1	19320.8	32779.4	5862.21	-2.48327	0.0397723	18489.6	32681.3	4297.96	-2.92674	0.000202339	17691	30748.6	4633.52	-2.73034	0.000401765	4921.07	5623.5	4218.64	-0.414689	0.998989	4906.31	5348.64	4463.98	-0.26084	0.99945	4206.8	3922.32	4491.29	0.195423	0.999217	Bradi1g28760.1		Bradi1g28760.1	PF00230	PTHR19139,PTHR19139:SF27	KOG0223		K09872	GO:0016020,GO:0005215,GO:0006810	AT3G53420.2	PIP2,PIP2;1,PIP2A	plasma membrane intrinsic protein 2A	LOC_Os07g26690.1		aquaporin protein, putative, expressed
Bradi1g30420.1	1904.42	3554.08	254.769	-3.80221	0.0400648	1862.82	3550.56	175.083	-4.34194	0.000198568	1749.55	3345.37	153.717	-4.44382	2.00314e-05	207.57	244.586	170.554	-0.520114	0.998989	191.036	234.061	148.01	-0.66119	0.99945	154.462	159.929	148.995	-0.102165	0.999217	Bradi1g30420.1		Bradi1g30420.1							AT2G10940.2		Bifunctional inhibitor/lipid-transfer protein/seed storage 2S albumin superfamily protein	LOC_Os06g43600.1		LTPL129 - Protease inhibitor/seed storage/LTP family protein precursor, expressed
Bradi1g58930.3	155.892	301.392	10.3924	-4.85804	0.0400648	151.931	301.214	2.64834	-6.82956	filtered	142.034	284.068	0	-inf	filtered	6.33581	10.1206	2.55098	-1.98818	filtered	4.81595	9.63189	0	-inf	filtered	1.21125	2.42249	0	-inf	filtered	Bradi1g58930.3		Bradi1g58930.3	PF00069,PF00929	PTHR24420:SF762,PTHR24420	KOG1187			GO:0004672,GO:0006468,GO:0005524,GO:0004527,GO:0004674,GO:0004713	AT4G23180.1	CRK10,RLK4	cysteine-rich RLK (RECEPTOR-like protein kinase) 10	LOC_Os04g30030.1		cysteine-rich receptor-like protein kinase 12 precursor, putative, expressed
Bradi3g59130.1	1959.61	3140.13	779.09	-2.01096	0.040413	1852.55	3133.38	571.721	-2.45434	0.00537641	1628.85	2931.97	325.719	-3.17017	3.38765e-05	654.767	748.243	561.291	-0.414759	0.998989	513.5	713.388	313.613	-1.1857	0.99945	418.622	521.709	315.535	-0.725446	0.999217	Bradi3g59130.1		Bradi3g59130.1	PF00213	PTHR11910	KOG1662	3.6.3.14	K02113	GO:0046933,GO:0015986,GO:0016020	AT4G09650.1	ATPD	ATP synthase delta-subunit gene	LOC_Os02g51470.1		ATP synthase F1, delta subunit family protein, putative, expressed
Bradi1g23895.1	784.956	1355.54	214.369	-2.6607	0.0405754	840.625	1355.3	325.952	-2.05588	0.209463	808.263	1273.23	343.292	-1.89099	0.0688072	263.529	206.379	320.68	0.635839	0.998989	263.864	197.211	330.516	0.744981	0.99945	314.882	297.358	332.407	0.16075	0.999217	Bradi1g23895.1		Bradi1g23895.1
Bradi4g04066.1	37.4099	0.457953	74.3619	7.34322	0.0405754	21.0156	0.45757	41.5736	6.50553	filtered	54.6896	0.431583	108.948	7.97978	filtered	56.3851	71.86	40.9103	-0.812726	0.998989	86.6342	68.5229	104.745	0.612228	0.99945	71.977	37.9411	106.013	1.48241	0.999217	Bradi4g04066.1		Bradi4g04066.1
Bradi1g08820.3	179.214	339.955	18.4735	-4.20182	0.0407766	188.704	337.39	40.0174	-3.07572	0.224228	180.835	313.466	48.2043	-2.70107	0.0495697	28.5956	17.6939	39.4974	1.15851	0.998989	31.7118	16.8396	46.5841	1.46798	0.99945	41.711	36.4951	46.9269	0.36271	0.999217	Bradi1g08820.3		Bradi1g08820.3							AT5G11460.1		Protein of unknown function (DUF581)	LOC_Os03g53520.1		expressed protein
Bradi4g10520.2	52.6381	3.99556	101.281	4.66382	0.0408311	9.40837	3.95991	14.8568	1.90758	filtered	26.8623	3.66302	50.0615	3.7726	0.188131	55.9261	97.4837	14.3686	-2.76224	0.750981	70.6132	92.9797	48.2467	-0.946485	0.99945	31.049	13.5837	48.5143	1.83653	0.999217	Bradi4g10520.2		Bradi4g10520.2	PF00069	PTHR24420	KOG1187			GO:0004672,GO:0006468,GO:0005524,GO:0004713	AT4G11530.1	CRK34	cysteine-rich RLK (RECEPTOR-like protein kinase) 34	LOC_Os03g35600.1		serine/threonine-protein kinase receptor precursor, putative, expressed
Bradi1g43950.3	4447.91	7462.03	1433.8	-2.37973	0.0409955	4498.56	7418.64	1578.47	-2.23263	0.0229774	4120.33	6922.34	1318.33	-2.39255	0.00948775	1463.87	1384.36	1543.38	0.156879	0.998989	1293.74	1318.08	1269.41	-0.0542722	0.99945	1359.39	1441.03	1277.75	-0.173498	0.999217	Bradi1g43950.3		Bradi1g43950.3							AT4G01150.1			LOC_Os06g15400.1		expressed protein
Bradi5g04850.1	260.002	54.3286	465.676	3.09954	0.0414273	183.339	54.4125	312.266	2.52077	0.522173	153.081	51.0763	255.085	2.32025	0.261333	377.371	451.13	303.612	-0.571315	0.980113	337.396	429.175	245.618	-0.805146	0.99945	266.406	285.343	247.47	-0.205444	0.999217	Bradi5g04850.1		Bradi5g04850.1
Bradi4g02380.1	1509.62	2453.46	565.779	-2.11651	0.042103	1519.51	2440.06	598.958	-2.02639	0.0245384	1483.31	2281.2	685.423	-1.73473	0.124339	566.567	544.345	588.788	0.113227	0.998989	588.403	517.599	659.207	0.348897	0.99945	606.454	546.434	666.475	0.286505	0.999217	Bradi4g02380.1		Bradi4g02380.1	PF02785,PF00364,PF02786,PF00289	PTHR18866,PTHR18866:SF18	KOG0238	6.4.1.4	K01968	GO:0003824,GO:0005524,GO:0016874,GO:0008152,GO:0046872,GO:0004075	AT1G03090.2	MCCA	methylcrotonyl-CoA carboxylase alpha chain, mitochondrial / 3-methylcrotonyl-CoA carboxylase 1 (MCCA)	LOC_Os12g41250.1		methylcrotonoyl-CoA carboxylase subunit alpha, mitochondrial precursor, putative, expressed
Bradi1g15170.1	821.148	1474.64	167.656	-3.13679	0.0422675	801.055	1465.7	136.406	-3.42561	0.0427856	731.319	1360.71	101.931	-3.73869	0.00587789	147.7	161.711	133.689	-0.274536	0.998989	125.998	153.845	98.1503	-0.648411	0.99945	111.719	124.515	98.9224	-0.331947	0.999217	Bradi1g15170.1		Bradi1g15170.1							AT4G13500.1			LOC_Os03g39830.1		expressed protein
Bradi1g50080.1	138.072	20.6462	255.499	3.62937	0.0425196	146.562	20.4787	272.644	3.73482	0.077379	105.921	19.3056	192.537	3.31804	0.131588	256.797	245.801	267.793	0.123628	0.998989	209.397	233.201	185.594	-0.329425	0.99945	217.797	248.746	186.849	-0.412804	0.999217	Bradi1g50080.1	BdGH17_10	Bradi1g50080.1	PF00332	PTHR16631				GO:0005975,GO:0004553	AT2G27500.2		Glycosyl hydrolase superfamily protein	LOC_Os06g04080.1		glycosyl hydrolases family 17, putative, expressed
Bradi1g60490.1	297.877	75.5156	520.238	2.78432	0.0427777	157.045	75.6751	238.414	1.65558	0.69231	203.186	71.0824	335.29	2.23784	0.316115	367.421	501.7	233.143	-1.10561	0.948338	399.306	476.013	322.599	-0.561259	0.99945	271.802	217.632	325.973	0.582862	0.999217	Bradi1g60490.1		Bradi1g60490.1							AT5G42900.3	COR27	cold regulated gene 27	LOC_Os07g42650.1		expressed protein
Bradi4g07862.2	51.9272	1.89394	101.96	5.75047	0.0431516	16.1689	1.91138	30.4264	3.99264	filtered	7.5296	1.79283	13.2664	2.88746	filtered	64.173	98.8238	29.5222	-1.74306	0.978332	53.4537	94.1729	12.7346	-2.88655	0.477782	20.3566	27.8017	12.9115	-1.10652	0.999217	Bradi4g07862.2		Bradi4g07862.2	PF09336,PF00004	PTHR23074,PTHR23074:SF17	KOG0740			GO:0005524,GO:0017111,GO:0000166	AT3G27120.1		P-loop containing nucleoside triphosphate hydrolases superfamily protein	LOC_Os12g25720.1		expressed protein
Bradi1g27745.3	47.9189	0.915906	94.9218	6.6954	0.0431884	18.5906	0.91514	36.266	5.30848	filtered	92.5633	0.863167	184.263	7.73791	0.0163429	63.5538	91.2287	35.879	-1.34635	0.900569	132.293	87.2283	177.359	1.0238	0.99945	106.171	33.0772	179.264	2.43818	0.802831	Bradi1g27745.3		Bradi1g27745.3	PF10157						AT4G23330.2
Bradi4g30350.1	489.62	158.621	820.619	2.37113	0.0431936	593.955	157.958	1029.95	2.70496	0.00672312	481.975	149.177	814.774	2.44937	0.0287995	900.296	790.641	1009.95	0.353191	0.998989	768.447	751.961	784.934	0.0619132	0.99945	865.271	940.188	790.353	-0.250452	0.999217	Bradi4g30350.1	BdbHLH129	Bradi4g30350.1	PF00010	PTHR16223,PTHR16223:SF1				GO:0046983	AT2G24260.1	LRL1	LJRHL1-like 1	LOC_Os09g25040.1		joka8, putative, expressed
Bradi2g46107.1	138.332	10.2052	266.459	4.70653	0.0437734	5.06221	10.1244	0	-inf	filtered	195.851	9.58741	382.114	5.31672	0.379298	127.916	255.833	0	-inf	filtered	304.739	242.018	367.46	0.602474	0.99945	185.96	0	371.919	Inf	filtered	Bradi2g46107.1		Bradi2g46107.1										LOC_Os06g32860.2		zinc finger C-x8-C-x5-C-x3-H type family protein, expressed
Bradi1g56580.1	11420.7	18292.6	4548.81	-2.0077	0.0439525	11247.9	18234.3	4261.51	-2.09721	0.00574942	10408.2	17074.6	3741.86	-2.19002	0.00153057	4275.83	4387.3	4164.36	-0.0752375	0.998989	3891.85	4181.19	3602.51	-0.214909	0.99945	3759.68	3890.84	3628.51	-0.100702	0.999217	Bradi1g56580.1		Bradi1g56580.1	PF01716				K02716	GO:0042549,GO:0005509,GO:0019898,GO:0009654,GO:0015979,GO:0009523	AT3G50820.1	OEC33,PSBO-2,PSBO2	photosystem II subunit O-2	LOC_Os01g31690.1		oxygen-evolving enhancer protein 1, chloroplast precursor, putative, expressed
Bradi1g24830.1	74.9678	5.56057	144.375	4.69845	0.0443198	83.439	5.51979	161.358	4.86951	0.0710694	52.6364	5.22529	100.048	4.25903	filtered	148.75	138.612	158.889	0.196967	0.998989	114.174	131.87	96.477	-0.45086	0.99945	122.261	147.185	97.3372	-0.596571	0.999217	Bradi1g24830.1		Bradi1g24830.1	PF06764						AT5G54240.1		Protein of unknown function (DUF1223)	LOC_Os07g37310.1		uncharacterized secreted protein, putative, expressed
Bradi3g33300.1	82.8738	1.26363	164.484	7.02423	0.0443198	10.4724	1.25687	19.688	3.96941	filtered	90.4379	1.18848	179.687	7.24022	0.0112846	88.6383	158.04	19.2367	-3.03836	0.557436	162.218	151.376	173.06	0.193134	0.99945	96.3063	17.9708	174.642	3.28067	0.370341	Bradi3g33300.1		Bradi3g33300.1	PF05703,PF08458	PTHR24730:SF7,PTHR24730					AT4G17350.1		Plant protein of unknown function (DUF828) with plant pleckstrin homology-like region	LOC_Os10g41060.1		expressed protein
Bradi1g08872.1	26.0635	0.189394	51.9376	8.09924	0.0446642	1.86163	0.191138	3.53212	4.20785	filtered	21.1382	0.179283	42.0972	7.87534	filtered	26.862	50.2291	3.49496	-3.84518	0.651918	44.0753	47.7117	40.439	-0.238594	0.99945	22.0943	3.22157	40.967	3.66862	filtered	Bradi1g08872.1		Bradi1g08872.1
Bradi1g69650.6	1502.77	2416.24	589.291	-2.03571	0.0446642	1361.09	2409.26	312.909	-2.94478	0.000516856	1349.98	2258.67	441.29	-2.35567	0.00381675	436.656	565.932	307.381	-0.880602	0.979585	482.516	539.814	425.217	-0.344262	0.99945	356.735	285.552	427.918	0.583581	0.999217	Bradi1g69650.6		Bradi1g69650.6	PF00828	PTHR12934,PTHR12934:SF2	KOG0846		K02876	GO:0015934,GO:0003735,GO:0006412,GO:0005622,GO:0005840	AT3G25920.1	RPL15	ribosomal protein L15	LOC_Os03g12020.1		50S ribosomal protein L15, chloroplast precursor, putative, expressed
Bradi2g25800.1	299.584	531.81	67.3574	-2.981	0.0446642	296.416	531.164	61.6675	-3.10657	0.0727858	288.496	496.566	80.426	-2.62625	0.136682	62.5504	65.0745	60.0262	-0.116502	0.998989	69.6001	61.6133	77.5868	0.332569	0.99945	67.1361	56.3439	77.9284	0.467891	0.999217	Bradi2g25800.1		Bradi2g25800.1							AT2G48070.2	RPH1	resistance to phytophthora 1	LOC_Os05g33520.1		expressed protein
Bradi2g47920.1	383.388	108.427	658.349	2.60213	0.0446642	556.468	108.447	1004.49	3.2114	0.00417801	263.477	101.785	425.17	2.06252	0.329785	809.894	634.513	985.274	0.634876	0.979585	506.017	602.281	409.753	-0.555683	0.99945	664.299	916.808	411.79	-1.15471	0.483405	Bradi2g47920.1		Bradi2g47920.1	PF07714	PTHR24420,PTHR24420:SF801	KOG1187			GO:0004672,GO:0006468,GO:0004674,GO:0004713,GO:0005524	AT5G56890.1		Protein kinase superfamily protein	LOC_Os01g51290.1		protein kinase family protein, putative, expressed
Bradi2g56260.1	3080.73	4860.59	1300.86	-1.90166	0.0446642	2869.11	4849.61	888.602	-2.44826	0.00236329	2673.13	4536.63	809.635	-2.48628	0.000815859	1061.53	1251.75	871.325	-0.522659	0.998989	987.387	1194.69	780.082	-0.614942	0.99945	797.898	810.991	784.806	-0.0473514	0.999217	Bradi2g56260.1		Bradi2g56260.1	PF00504				K03542		AT1G44575.1	NPQ4,PSBS	Chlorophyll A-B binding family protein	LOC_Os01g64960.1		chlorophyll A-B binding protein, putative, expressed
Bradi4g07027.1	445.407	792.149	98.6653	-3.00516	0.0446642	507.113	788.572	225.654	-1.80513	0.527952	436.447	731.705	141.189	-2.37363	0.20847	157.472	95.2562	219.689	1.20558	0.979585	113.557	91.038	136.076	0.579874	0.99945	171.703	206.091	137.315	-0.585793	0.999217	Bradi4g07027.1		Bradi4g07027.1	PF00931	PTHR11017,PTHR11017:SF126	KOG4658			GO:0043531,GO:0006952	AT3G46730.1		NB-ARC domain-containing disease resistance protein	LOC_Os12g31200.1		NB-ARC domain containing protein, expressed
Bradi5g12150.1	6990.44	12389	1591.85	-2.96028	0.0446642	7482.4	12302.5	2662.27	-2.20822	0.11526	6975.36	11472.2	2478.52	-2.21059	0.0971187	2072.52	1540	2605.05	0.758385	0.725006	1925.64	1465.2	2386.09	0.70355	0.99945	2416.36	2430.48	2402.25	-0.01686	0.999217	Bradi5g12150.1		Bradi5g12150.1	PF00504	PTHR21649			K08917	GO:0009765,GO:0016020	AT1G15820.1	CP24,LHCB6	light harvesting complex photosystem II subunit 6	LOC_Os04g38410.1		chlorophyll A-B binding protein, putative, expressed
Bradi3g58980.1	2035.2	851.02	3219.39	1.91952	0.0446651	1481.8	847.003	2116.6	1.32131	0.638095	1355.26	796.454	1914.07	1.26498	0.325687	2586.95	3097.48	2076.41	-0.577	0.948918	2393.58	2941.53	1845.63	-0.672452	0.99945	1894.8	1931.07	1858.52	-0.0552464	0.999217	Bradi3g58980.1		Bradi3g58980.1	PF00847					GO:0006355,GO:0003700	AT4G39780.1		Integrase-type DNA-binding superfamily protein	LOC_Os02g51670.1		ethylene-responsive transcription factor, putative, expressed
Bradi1g19250.1	659.518	1205.7	113.337	-3.41117	0.0446667	688.947	1196.83	181.069	-2.7246	0.187175	682.597	1118.48	246.709	-2.18066	0.293565	143.197	109.535	176.86	0.691224	0.998989	170.77	103.925	237.614	1.19307	0.99945	202.561	165.349	239.774	0.536168	0.999217	Bradi1g19250.1		Bradi1g19250.1	PF03350						AT5G13720.1		Uncharacterised protein family (UPF0114)	LOC_Os07g46330.1		uncharacterized UPF0114 domain containing protein, expressed
Bradi3g51510.3	1444.03	603.069	2284.99	1.9218	0.0446667	1607.13	599.418	2614.85	2.12509	0.0197606	1423.76	558.932	2288.58	2.03371	0.0343618	2377.58	2195.55	2559.61	0.221337	0.998989	2148.67	2093.85	2203.49	0.0736297	0.99945	2305.02	2387	2223.05	-0.102661	0.999217	Bradi3g51510.3		Bradi3g51510.3	PF02701					GO:0006355,GO:0003677	AT3G61850.4	DAG1	Dof-type zinc finger DNA-binding family protein	LOC_Os02g45200.1		dof zinc finger domain containing protein, putative, expressed
Bradi4g29250.1	612.308	959.133	265.483	-1.85311	0.0446667	681.705	952.933	410.477	-1.21507	0.687868	685.355	890.706	480.004	-0.891904	0.676256	328.337	253.895	402.78	0.665762	0.943556	352.809	242.971	462.647	0.929128	0.806924	419.94	374.627	465.254	0.312564	0.999217	Bradi4g29250.1		Bradi4g29250.1	PF03952,PF00113	PTHR11902	KOG2670	4.2.1.11	K01689	GO:0006096,GO:0000287,GO:0000015,GO:0004634	AT1G74030.1	ENO1	enolase 1	LOC_Os09g20820.1		enolase, putative, expressed
Bradi3g13970.1	2670.9	4369.27	972.531	-2.16758	0.0450195	2605.22	4346.7	863.741	-2.33125	0.0065469	2538.41	4062.09	1014.74	-2.00112	0.027197	892.324	937.724	846.923	-0.146933	0.998989	935.343	893.622	977.064	0.128788	0.99945	885.563	788.281	982.845	0.318254	0.999217	Bradi3g13970.1		Bradi3g13970.1	PF06298				K02723	GO:0015979,GO:0009523,GO:0030145,GO:0016021	AT1G67740.1	PSBY,YCF32	photosystem II BY	LOC_Os08g02630.1		photosystem II core complex proteins psbY, chloroplast precursor, putative, expressed
Bradi4g14028.1	66.7442	3.67765	129.811	5.14148	0.0450195	10.3819	3.70691	17.0569	2.20207	filtered	29.3174	3.4794	55.1554	3.98659	filtered	70.8437	125.062	16.6255	-2.91117	0.75331	86.116	119.14	53.0915	-1.16611	0.99945	34.4631	15.5826	53.3435	1.77537	0.999217	Bradi4g14028.1		Bradi4g14028.1	PF03478						AT1G44080.1		F-box family protein with a domain of unknown function (DUF295)	LOC_Os08g31690.1		OsFBX291 - F-box domain containing protein, expressed
Bradi4g25150.2	91.9508	4.94253	178.959	5.17824	0.0450195	159.796	4.9156	314.676	6.00036	0.00998188	81.5464	4.55943	158.533	5.11979	0.0317678	241.15	173.709	308.591	0.829025	0.998989	158.807	165.089	152.525	-0.114201	0.99945	220.6	287.268	153.932	-0.900108	0.999217	Bradi4g25150.2		Bradi4g25150.2	PF02861	PTHR11638:SF2,PTHR11638	KOG1051			GO:0019538	AT3G52490.1		Double Clp-N motif-containing P-loop nucleoside triphosphate hydrolases superfamily protein	LOC_Os04g23220.1		expressed protein
Bradi4g01430.1	2529.22	4589.42	469.015	-3.29061	0.045032	2406.08	4556.49	255.682	-4.1555	0.00394542	2307.27	4221.35	393.178	-3.42445	0.02439	350.121	450.891	249.35	-0.854608	0.987721	404.365	429.826	378.904	-0.181921	0.99945	307.416	233.496	381.336	0.707668	0.999217	Bradi4g01430.1		Bradi4g01430.1	PF02254,PF00999	PTHR16254	KOG1650			GO:0055085,GO:0015299,GO:0006813,GO:0006812,GO:0016021	AT4G04850.2	ATKEA3,KEA3	K+ efflux antiporter 3	LOC_Os12g42300.1		potasium efflux antiporter protein, putative, expressed
Bradi3g36760.1	4178.95	6956.6	1401.3	-2.31161	0.0450656	4393.19	6918.21	1868.16	-1.88878	0.0745887	3900.59	6475.6	1325.58	-2.28839	0.00899907	1590.92	1355.14	1826.71	0.430804	0.99883	1282.55	1288.99	1276.1	-0.0145037	0.99945	1495.63	1705.54	1285.73	-0.407645	0.999217	Bradi3g36760.1		Bradi3g36760.1	PF00504	PTHR21649			K08910	GO:0009765,GO:0016020	AT3G47470.1	CAB4,LHCA4	light-harvesting chlorophyll-protein complex I subunit A4	LOC_Os08g33820.1		chlorophyll A-B binding protein, putative, expressed
Bradi3g12460.1	2215.35	3592.96	837.743	-2.1006	0.0453374	2146.89	3577.67	716.111	-2.32077	0.0239313	2078.92	3360.65	797.182	-2.07576	0.0171469	753.543	807.979	699.107	-0.208803	0.998989	767.447	767.477	767.418	-0.00011045	0.99945	713.56	653.92	773.2	0.241727	0.999217	Bradi3g12460.1		Bradi3g12460.1	PF02866,PF00056	PTHR23382	KOG1496	1.1.1.37		GO:0055114,GO:0016615,GO:0006108,GO:0016616,GO:0016491,GO:0003824,GO:0005975,GO:0046554	AT5G58330.1		lactate/malate dehydrogenase family protein	LOC_Os08g44810.1		lactate/malate dehydrogenase, putative, expressed
Bradi1g34340.1	1067.03	378.84	1755.23	2.212	0.0454344	1226.39	377.478	2075.31	2.45886	0.0256843	800.674	353.208	1248.14	1.82119	0.076021	1865.63	1693.99	2037.28	0.266219	0.998989	1404.36	1606.63	1202.08	-0.418499	0.99945	1552.19	1893.4	1210.97	-0.644818	0.999217	Bradi1g34340.1		Bradi1g34340.1	PF02309,PF06507,PF02362					GO:0006355,GO:0005634,GO:0003677,GO:0009725,GO:0046983	AT5G20730.2	ARF7,BIP,IAA21,IAA23,IAA25,MSG1,NPH4,TIR5	Transcriptional factor B3 family protein / auxin-responsive factor AUX/IAA-related	LOC_Os06g48950.1		auxin response factor 19, putative, expressed
Bradi2g40476.1	1089.28	1762.85	415.721	-2.08422	0.0454344	1360.1	1760.68	959.509	-0.875768	0.667499	1071.94	1649.75	494.131	-1.73928	0.118984	669.817	399.712	939.921	1.23358	0.353286	429.409	382.413	476.404	0.317054	0.99945	676.994	875.706	478.283	-0.872581	0.82428	Bradi2g40476.1		Bradi2g40476.1
Bradi3g38630.1	27.0923	0.268559	53.916	7.64933	0.0454344	3.07665	0.266432	5.88687	4.46566	filtered	27.6005	0.2523	54.9487	7.7668	0.0562669	28.884	51.9431	5.82493	-3.15662	0.697732	51.1778	49.4063	52.9494	0.0999196	0.99945	29.3378	5.36929	53.3062	3.3115	0.733436	Bradi3g38630.1		Bradi3g38630.1							AT4G40020.1		Myosin heavy chain-related protein	LOC_Os08g37500.1		expressed protein
Bradi1g76880.1	439.647	761.187	118.108	-2.68814	0.0455099	463.965	761.074	166.855	-2.18944	0.20815	418.255	714.817	121.692	-2.55433	0.0258966	138.485	113.78	163.189	0.520293	0.998989	112.71	108.312	117.109	0.112653	0.99945	135.142	152.309	117.975	-0.368531	0.999217	Bradi1g76880.1		Bradi1g76880.1	PF00673,PF00281	PTHR11994:SF4,PTHR11994	KOG0398		K02931	GO:0003735,GO:0005840,GO:0006412,GO:0005622	AT4G01310.1		Ribosomal L5P family protein	LOC_Os03g03360.1		ribosomal protein L5, putative, expressed
Bradi2g26240.1	2834.51	4528.96	1140.05	-1.99009	0.0459582	2677.2	4512.32	842.09	-2.42182	0.00321162	2604.64	4235.23	974.057	-2.12036	0.00803687	960.145	1091.89	828.397	-0.398437	0.998989	990.766	1042.8	938.736	-0.151664	0.99945	856.528	768.248	944.807	0.298449	0.999217	Bradi2g26240.1		Bradi2g26240.1	PF12222						AT5G05480.1		Peptide-N4-(N-acetyl-beta-glucosaminyl)asparagine amidase A protein	LOC_Os05g32820.1		peptide-N4-asparagine amidase A, putative, expressed
Bradi2g33480.1	81.5085	5.90829	157.109	4.73288	0.0462352	66.5482	5.86151	127.235	4.44008	0.313807	72.4122	5.5506	139.274	4.64914	0.163035	137.192	150.888	123.496	-0.289011	0.998989	139.105	143.732	134.479	-0.0960034	0.99945	125.845	116.272	135.417	0.219903	0.999217	Bradi2g33480.1		Bradi2g33480.1							AT1G52080.1	AR791	actin binding protein family	LOC_Os05g09380.1		AR791, putative, expressed
Bradi2g45110.2	15.4595	0	30.919	Inf	0.0463366	12.855	0	25.7099	Inf	filtered	18.7559	0	37.5118	Inf	filtered	27.4327	29.7906	25.0748	-0.248623	0.998989	32.2146	28.3586	36.0707	0.347043	0.99945	29.9555	23.4729	36.4381	0.634451	0.999217	Bradi2g45110.2		Bradi2g45110.2	PF01535	PTHR24015				GO:0005515	AT4G18750.1	DOT4	Pentatricopeptide repeat (PPR) superfamily protein	LOC_Os01g10800.1		pentatricopeptide, putative, expressed
Bradi4g01870.1	16.3582	0	32.7163	Inf	0.0463366	4.32426	0	8.64851	Inf	filtered	1.60462	0	3.20924	Inf	filtered	19.9937	31.4569	8.53042	-1.88269	0.998989	16.5544	30.0174	3.09138	-3.27948	0.99945	5.49448	7.88669	3.10226	-1.3461	filtered	Bradi4g01870.1		Bradi4g01870.1	PF04578						AT5G45470.1		Protein of unknown function (DUF594)	LOC_Os06g03380.1		expressed protein
Bradi4g08587.1	144.257	18.2279	270.285	3.89026	0.0463366	275.017	18.129	531.905	4.8748	0.00236029	132.811	17.1434	248.479	3.8574	0.124471	390.025	261.173	518.876	0.990383	0.979585	243.789	248.526	239.052	-0.0560748	0.99945	363.685	485.825	241.546	-1.00814	0.98666	Bradi4g08587.1		Bradi4g08587.1	PF02170,PF02171,PF08699	PTHR22891	KOG1041			GO:0005515	AT5G21150.1	AGO9	Argonaute family protein	LOC_Os01g16870.1		argonaute, putative, expressed
Bradi1g14900.1	325.081	579.83	70.3314	-3.04339	0.0464332	353.413	576.772	130.054	-2.14889	0.261748	306.56	539.585	73.5358	-2.87533	0.140179	97.1114	68.1706	126.052	0.886799	0.998989	67.7819	64.8833	70.6805	0.123465	0.99945	95.2157	118.859	71.5724	-0.731774	0.999217	Bradi1g14900.1		Bradi1g14900.1	PF00067	PTHR24298:SF44,PTHR24298	KOG0156		K00517	GO:0055114,GO:0005506,GO:0020037,GO:0016705	AT4G37320.1	CYP81D5	cytochrome P450, family 81, subfamily D, polypeptide 5	LOC_Os03g55240.1		cytochrome P450, putative, expressed
Bradi2g11780.1	44.553	0.805676	88.3004	6.77608	0.0464332	7.68258	0.799297	14.5659	4.18772	filtered	10.6909	0.756901	20.6249	4.76814	filtered	49.6415	85.2527	14.0304	-2.60319	0.593679	50.5301	81.1973	19.8629	-2.03135	0.99945	16.6458	13.3237	19.9679	0.58369	filtered	Bradi2g11780.1		Bradi2g11780.1	PF06747		KOG3477				AT1G69750.1	ATCOX19-2,COX19-2	cytochrome c oxidase 19-2	LOC_Os02g20940.2		CHCH domain containing protein, expressed
Bradi3g55840.1	601.261	986.807	215.714	-2.19365	0.0464332	693.154	983.297	403.01	-1.28681	0.419417	579.833	921.657	238.009	-1.95321	0.0789882	301.3	207.489	395.11	0.929223	0.998989	213.341	197.32	229.362	0.217084	0.99945	299.273	367.725	230.82	-0.67186	0.999217	Bradi3g55840.1		Bradi3g55840.1	PF03600	PTHR10283:SF40,PTHR10283	KOG2639			GO:0055085,GO:0016021	AT1G02260.1		Divalent ion symporter	LOC_Os02g57620.1		Citrate transporter protein, putative, expressed
Bradi4g27810.1	414.713	136.33	693.097	2.34596	0.0464332	426.898	136.762	717.035	2.39038	0.188481	353.46	128.708	578.212	2.1675	0.155202	685.942	669.723	702.162	0.0682401	0.998989	596.271	635.494	557.048	-0.190076	0.99945	607.867	654.442	561.293	-0.221511	0.999217	Bradi4g27810.1		Bradi4g27810.1	PF01569	PTHR10165,PTHR10165:SF45	KOG3030	3.1.3.4		GO:0003824,GO:0016020	AT1G15080.1	ATLPP2,ATPAP2,LPP2	lipid phosphate phosphatase 2	LOC_Os09g13870.1		lipid phosphatase protein, putative, expressed
Bradi2g49280.3	382.054	662.154	101.954	-2.69926	0.0475441	419.027	661.174	176.881	-1.90225	0.143779	349.086	620.556	77.6163	-2.99913	0.0398702	134.761	97.9572	171.566	0.808536	0.998989	84.1795	93.5144	74.8446	-0.321291	0.99945	118.592	161.661	75.5237	-1.09797	0.999217	Bradi2g49280.3		Bradi2g49280.3	PF00365	PTHR13697	KOG2440	2.7.1.11	K00850	GO:0006096,GO:0003872,GO:0005945,GO:0006002	AT4G26270.1	PFK3	phosphofructokinase 3	LOC_Os01g53680.1		6-phosphofructokinase, putative, expressed
Bradi3g45170.2	244.294	53.4201	435.168	3.02612	0.047555	122.162	53.1302	191.193	1.84743	0.488694	199.684	50.2416	349.126	2.79679	0.150689	302.504	418.403	186.605	-1.16491	0.946447	367.022	398.379	335.665	-0.247121	0.99945	256.924	174.629	339.218	0.957924	0.999217	Bradi3g45170.2	BdbZIP60	Bradi3g45170.2		PTHR13301,PTHR13301:SF29					AT5G04840.1		bZIP protein	LOC_Os02g33560.1		expressed protein
Bradi2g45920.1	293.649	510.55	76.7482	-2.73385	0.047814	439.013	513.237	364.789	-0.492564	0.960401	654.796	480.94	828.653	0.784912	0.961593	215.703	74.4129	356.992	2.26227	0.842732	434.724	71.0222	798.425	3.49082	0.99945	566.56	333.092	800.028	1.26413	0.999217	Bradi2g45920.1		Bradi2g45920.1	PF01569	PTHR10165,PTHR10165:SF45	KOG3030	3.1.3.4		GO:0003824,GO:0016020	AT3G02600.1	ATLPP3,LPP3	lipid phosphate phosphatase 3	LOC_Os01g47580.1		lipid phosphatase protein, putative, expressed
Bradi4g06290.2	184.576	34.0841	335.067	3.29728	0.0480713	205.428	33.8104	377.046	3.4792	0.217898	196.797	31.5742	362.02	3.51925	0.0809318	345.535	322.951	368.119	0.188858	0.998989	327.815	307.082	348.548	0.182734	0.99945	348.019	344.214	351.824	0.0315465	0.999217	Bradi4g06290.2		Bradi4g06290.2		PTHR14493	KOG1595			GO:0005515,GO:0046872	AT2G41900.1		CCCH-type zinc finger protein with ARM repeat domain	LOC_Os12g33090.1		zinc finger family protein, putative, expressed
Bradi1g00485.3	90.8162	18.635	162.997	3.12876	0.0480833	69.6263	18.4674	120.785	2.70939	0.174307	33.9721	17.0536	50.8905	1.57732	filtered	137.12	156.062	118.178	-0.40115	0.998989	99.0486	149.166	48.9314	-1.60808	0.99945	79.8858	110.244	49.5271	-1.15442	0.999217	Bradi1g00485.3		Bradi1g00485.3							AT5G41470.1		Nuclear transport factor 2 (NTF2) family protein	LOC_Os03g64380.1		expressed protein
Bradi3g16570.7	51.3001	0.805676	101.795	6.98124	0.0480833	90.9507	0.799297	181.102	7.82386	filtered	67.7302	0.756901	134.703	7.47547	0.0167102	137.861	98.536	177.186	0.846543	0.998989	111.884	93.8233	129.944	0.469876	0.99945	148.086	165.381	130.791	-0.338534	0.999217	Bradi3g16570.7		Bradi3g16570.7	PF10275	PTHR12931	KOG3991		K09602		AT1G28120.1			LOC_Os04g55840.1		expressed protein
Bradi3g31590.1	485.867	149.478	822.257	2.45966	0.0480833	281.076	148.532	413.619	1.47753	0.683336	352.716	139.46	565.972	2.02088	0.211284	599.221	793.902	404.54	-0.972678	0.690955	648.783	752.936	544.629	-0.467254	0.99945	463.565	377.689	549.441	0.540765	0.999217	Bradi3g31590.1		Bradi3g31590.1	PF00800	PTHR21022	KOG2797	4.2.1.91		GO:0009094,GO:0004664	AT2G27820.1	ADT3,PD1	prephenate dehydratase 1	LOC_Os10g37980.1		prephenate dehydratase domain containing protein, expressed
Bradi2g26660.1	383.435	662.773	104.097	-2.67058	0.0481362	384.915	659.337	110.493	-2.57707	0.0915104	318.735	619.846	17.623	-5.13638	0.000359229	104.078	99.5305	108.625	0.126152	0.998989	56.218	95.4209	17.0151	-2.48749	0.99945	58.9458	100.782	17.1096	-2.55836	0.834776	Bradi2g26660.1		Bradi2g26660.1	PF01764		KOG4569	3.1.1.3		GO:0006629,GO:0004806	AT1G06800.1	PLA-I{gamma}1	alpha/beta-Hydrolases superfamily protein	LOC_Os05g32380.1		phospholipase, putative, expressed
Bradi3g34940.1	558.922	918.187	199.657	-2.20126	0.0486986	531.708	915.861	147.554	-2.63388	0.0178427	582.211	858.882	305.541	-1.4911	0.272902	168.129	192.898	143.36	-0.428194	0.998989	238.745	183.129	294.361	0.684723	0.99945	215.719	134.836	296.601	1.13731	0.965855	Bradi3g34940.1		Bradi3g34940.1	PF00160	PTHR11071:SF75,PTHR11071	KOG0881			GO:0006457,GO:0003755	AT3G01480.1	ATCYP38,CYP38	cyclophilin 38	LOC_Os08g29370.1		peptidyl-prolyl cis-trans isomerase, chloroplast precursor, putative, expressed
Bradi2g42120.1	14.8563	0	29.7126	Inf	0.0488992	1.17737	0	2.35475	Inf	filtered	7.74771	0	15.4954	Inf	filtered	15.5001	28.6701	2.32997	-3.62116	0.803611	21.1171	27.2677	14.9665	-0.865451	0.99945	8.6161	2.14771	15.0845	2.81219	filtered	Bradi2g42120.1		Bradi2g42120.1	PF00011	PTHR11527,PTHR11527:SF74					AT2G27140.1		HSP20-like chaperones superfamily protein	LOC_Os05g51440.1		hsp20/alpha crystallin family protein, putative, expressed
Bradi5g22836.1	26.9266	0.268559	53.5846	7.64044	0.0488992	19.434	0.266432	38.6017	7.17875	filtered	10.0491	0.2523	19.8458	6.29755	filtered	44.5731	51.5415	37.6048	-0.454818	0.998989	34.1202	49.1218	19.1186	-1.36138	0.99945	27.2156	35.2672	19.164	-0.879926	0.999217	Bradi5g22836.1		Bradi5g22836.1										LOC_Os05g10560.1		expressed protein
Bradi3g38740.1	523.171	932.316	114.026	-3.03145	0.0499395	543.608	925.9	161.316	-2.52096	0.247198	524.318	860.44	188.196	-2.19284	0.288715	133.961	109.686	158.237	0.528709	0.998989	142.811	104.415	181.208	0.79532	0.99945	165.007	147.227	182.788	0.312126	0.999217	Bradi3g38740.1		Bradi3g38740.1							AT5G10310.1			LOC_Os02g51950.1		expressed protein
Bradi2g14900.1	959.851	1537.92	381.777	-2.01018	0.0500138	990.705	1533.1	448.313	-1.77387	0.164549	889.574	1430.63	348.521	-2.03733	0.0399277	403.844	366.673	441.015	0.266334	0.998989	342.873	349.855	335.891	-0.058766	0.99945	373.636	409.021	338.251	-0.274084	0.999217	Bradi2g14900.1		Bradi2g14900.1	PF00083	PTHR24063,PTHR24063:SF74	KOG0254			GO:0055085,GO:0022857,GO:0016021,GO:0005215,GO:0022891,GO:0006810,GO:0016020	AT1G19450.1		Major facilitator superfamily protein	LOC_Os05g50280.1		transporter family protein, putative, expressed
Bradi1g17190.3	46.4352	1.13637	91.734	6.33496	0.0501247	25.1466	1.14683	49.1463	5.42136	filtered	21.6144	1.0757	42.1531	5.29229	0.23516	67.9185	88.1324	47.7046	-0.885544	0.998989	62.4054	84.1629	40.6479	-1.05	0.99945	42.9241	44.9099	40.9384	-0.133579	0.999217	Bradi1g17190.3		Bradi1g17190.3	PF01535	PTHR24015				GO:0005515	AT1G13040.1		Pentatricopeptide repeat (PPR-like) superfamily protein	LOC_Os07g48850.1		PPR repeat containing protein, expressed
Bradi1g20260.1	424.889	713.428	136.349	-2.38746	0.0503619	465.489	710.572	220.406	-1.68882	0.273281	350.817	665.798	35.835	-4.21564	0.000449803	173.555	131.19	215.92	0.718839	0.998989	79.5625	124.571	34.554	-1.85004	0.99945	117.962	201.11	34.8151	-2.5302	0.887502	Bradi1g20260.1		Bradi1g20260.1	PF00067	PTHR24282:SF174,PTHR24282	KOG0157			GO:0055114,GO:0005506,GO:0020037,GO:0016705	AT2G46960.2	CYP709B1	cytochrome P450, family 709, subfamily B, polypeptide 1	LOC_Os07g44140.1		cytochrome P450 72A1, putative, expressed
Bradi4g31158.1	973.811	1783.82	163.803	-3.44494	0.0504059	939.809	1769.25	110.364	-4.0028	0.0654999	859.699	1642.37	77.0319	-4.41418	0.110334	132.445	157.462	107.429	-0.551617	0.998989	111.744	149.497	73.9903	-1.01471	0.99945	87.8343	100.811	74.8574	-0.429438	0.999217	Bradi4g31158.1	Bradi4g31160	Bradi4g31158.1	PF01633	PTHR22603:SF16,PTHR22603	KOG4720	2.7.1.82			AT2G26830.1	emb1187	Protein kinase superfamily protein	LOC_Os09g26700.1		choline/ethanolamine kinase, putative, expressed
Bradi3g48630.1	433.56	159.928	707.193	2.14468	0.0504648	224.735	158.749	290.721	0.872886	0.769683	281.139	147.257	415.02	1.49484	0.476865	481.924	679.876	283.973	-1.25952	0.826941	523.088	646.147	400.028	-0.691763	0.99945	334.567	265.41	403.724	0.605145	0.999217	Bradi3g48630.1		Bradi3g48630.1		PTHR23125:SF33,PTHR23125	KOG1947				AT1G15740.1		Leucine-rich repeat family protein	LOC_Os02g39970.2		regulatory subunit, putative, expressed
Bradi3g32660.1	231.142	68.5911	393.693	2.52098	0.0507001	43.2471	68.0017	18.4926	-1.87862	0.960401	215.709	63.1736	368.245	2.54327	0.644295	198.028	378.03	18.0266	-4.3903	0.0243403	356.655	359.115	354.195	-0.0199007	0.99945	187.608	16.8924	358.323	4.40681	0.221065	Bradi3g32660.1		Bradi3g32660.1	PF10475,PF10474	PTHR13258	KOG2939				AT2G27900.1			LOC_Os10g39910.1		expressed protein
Bradi1g28130.1	583.548	210.886	956.21	2.18086	0.0507778	563.109	210.899	915.32	2.11773	0.0899456	388.036	197.932	578.14	1.54641	0.280358	909.544	922.534	896.554	-0.0412127	0.998989	716.327	875.982	556.673	-0.654072	0.99945	698.08	835.567	560.594	-0.575799	0.999217	Bradi1g28130.1		Bradi1g28130.1	PF01357,PF03330					GO:0005576	AT3G45970.1	ATEXLA1,ATEXPL1,ATHEXP BETA 2.1,EXLA1,EXPL1	expansin-like A1	LOC_Os07g29290.1		expansin precursor, putative, expressed
Bradi1g56130.1	741.005	1319.74	162.27	-3.02379	0.0507778	670.443	1313.02	27.8694	-5.55806	0.00989632	655.898	1218.53	93.2622	-3.70771	0.0263574	91.7732	156.293	27.2529	-2.51978	0.8081	119.442	149.056	89.8289	-0.7306	0.99945	57.9361	25.4513	90.421	1.82892	0.990311	Bradi1g56130.1		Bradi1g56130.1		PTHR17130:SF11,PTHR17130				GO:0005515	AT1G55480.1	ZKT	protein containing PDZ domain, a K-box domain, and a TPR region	LOC_Os07g07540.1		SHOOT1 protein, putative, expressed
Bradi4g16122.1	99.0799	6.06061	192.099	4.98624	0.0509725	115.074	6.11641	224.031	5.19487	0.128332	59.1558	5.73706	112.574	4.29442	0.21487	202.433	184.589	220.277	0.255005	0.998989	142.087	175.816	108.358	-0.69827	0.99945	156.628	204.334	108.923	-0.907623	0.999217	Bradi4g16122.1		Bradi4g16122.1
Bradi3g42820.1	739.569	1197.83	281.308	-2.0902	0.0509896	660.182	1196.14	124.227	-3.26733	0.0018108	687.662	1119.31	256.009	-2.12835	0.0303321	196.569	271.201	121.937	-1.15323	0.979585	252.305	258.171	246.44	-0.0670942	0.99945	181.087	113.362	248.811	1.13411	0.999217	Bradi3g42820.1		Bradi3g42820.1						GO:0009055,GO:0015035,GO:0045454	AT5G03880.1		Thioredoxin family protein	LOC_Os08g44400.1		glutathione S-transferase, N-terminal domain containing protein, expressed
Bradi3g06402.1	303.883	559.633	48.1338	-3.53936	0.0509896	383.884	559.471	208.297	-1.42542	0.74501	303.444	521.664	85.2236	-2.6138	0.118033	124.404	46.215	202.594	2.13216	0.998989	63.0578	44.0248	82.0907	0.898903	0.99945	136.277	190.335	82.2193	-1.21099	0.999217	Bradi3g06402.1		Bradi3g06402.1	PF03009	PTHR23344	KOG2258			GO:0006071,GO:0008889,GO:0006629,GO:0008081	AT5G58170.1	SVL5	SHV3-like 5	LOC_Os02g09450.1		glycerophosphoryl diester phosphodiesterase family protein, putative, expressed
Bradi1g68010.1	335.96	61.4023	610.517	3.31367	0.0510236	123.084	61.2064	184.962	1.59547	0.81248	157.271	57.6283	256.913	2.15643	0.543061	384.914	588.642	181.187	-1.69991	0.998989	401.531	555.222	247.84	-1.16365	0.99945	208.983	168.789	249.178	0.561955	0.999217	Bradi1g68010.1		Bradi1g68010.1						GO:0005509	AT4G38810.2		Calcium-binding EF-hand family protein	LOC_Os03g14590.1		calcium-binding EF hand family protein, putative, expressed
Bradi3g36600.1	515.437	917.425	113.45	-3.01554	0.0514506	603.967	911.326	296.608	-1.61941	0.654848	517.075	849.558	184.591	-2.20238	0.0779677	199.049	109.501	288.596	1.39811	0.998989	141.102	104.201	178.003	0.772529	0.99945	225.046	271.017	179.076	-0.597812	0.999217	Bradi3g36600.1		Bradi3g36600.1	PF02617				K06891	GO:0030163	AT1G68660.1		Ribosomal protein L12/ ATP-dependent Clp protease adaptor protein ClpS family protein	LOC_Os08g33540.1		ATP-dependent Clp protease adaptor protein ClpS containing protein, expressed
Bradi2g27020.1	812.976	278.579	1347.37	2.27399	0.0520695	667.004	278.297	1055.71	1.92352	0.331067	546.712	261.449	831.975	1.67001	0.575288	1166.08	1296.54	1035.62	-0.324173	0.998989	1016.58	1230.34	802.821	-0.615904	0.99945	885.932	963.268	808.597	-0.252515	0.999217	Bradi2g27020.1		Bradi2g27020.1	PF07839					GO:0005516	AT2G38800.1		Plant calmodulin-binding protein-related	LOC_Os05g31690.1		expressed protein
Bradi1g10347.1	214.252	41.2007	387.304	3.23273	0.052609	327.262	41.0466	613.477	3.90168	0.00433156	213.274	38.4224	388.126	3.33651	0.0562669	486.91	373.534	600.286	0.68441	0.99821	364.025	353.789	374.261	0.0811566	0.99945	468.191	559.992	376.39	-0.573178	0.999217	Bradi1g10347.1		Bradi1g10347.1	PF00332	PTHR16631				GO:0005975,GO:0004553	AT4G34480.1		O-Glycosyl hydrolases family 17 protein	LOC_Os03g51240.2		glycosyl hydrolases family 17, putative, expressed
Bradi1g48380.1	585.897	1117.82	53.9746	-4.37226	0.052609	577.576	1108.58	46.5741	-4.57304	0.423569	528.441	1025.25	31.6346	-5.01833	0.00186399	48.8743	51.8401	45.9084	-0.175309	0.999458	39.7552	48.9947	30.5157	-0.683076	0.99945	36.6346	42.4966	30.7726	-0.465702	0.999217	Bradi1g48380.1		Bradi1g48380.1	PF00954,PF00069,PF01453	PTHR24420,PTHR24420:SF599	KOG1187			GO:0004672,GO:0048544,GO:0006468,GO:0005524,GO:0004674,GO:0004713	AT2G19130.1		S-locus lectin protein kinase family protein	LOC_Os06g06930.1		receptor-like protein kinase, putative, expressed
Bradi4g07990.1	3633.19	5978.12	1288.26	-2.21426	0.052609	3661.09	5943.03	1379.15	-2.10742	0.0226086	3293.18	5527.63	1058.72	-2.38434	0.0430134	1296.25	1239.03	1353.48	0.127466	0.998989	1100.73	1181.91	1019.54	-0.213205	0.99945	1142.12	1258.33	1025.9	-0.294629	0.999217	Bradi4g07990.1	BdGH35_14	Bradi4g07990.1	PF02140,PF01301	PTHR23421,PTHR23421:SF30	KOG0496			GO:0005975,GO:0030246,GO:0004553	AT2G32810.1	BGAL9	beta galactosidase 9	LOC_Os12g24170.1		beta-galactosidase precursor, putative, expressed
Bradi2g31660.2	701.317	1162.43	240.209	-2.27478	0.0527113	757.033	1157.31	356.756	-1.69776	0.325949	650.513	1080.77	220.256	-2.29481	0.0351118	289.367	232.061	346.672	0.579066	0.998989	216.468	220.781	212.156	-0.0574871	0.99945	269.77	326.016	213.525	-0.610536	0.999217	Bradi2g31660.2		Bradi2g31660.2	PF03151	PTHR11132	KOG1441			GO:0005215,GO:0006810,GO:0016021	AT5G46110.1	APE2,TPT	Glucose-6-phosphate/phosphate translocator-related	LOC_Os05g15160.1		phosphate/phosphate translocator, putative, expressed
Bradi1g05460.1	8421.17	12602.2	4240.1	-1.57151	0.0530489	7542.32	12506.9	2577.77	-2.27852	0.000705826	6684.84	11700.6	1669.12	-2.80942	0.216965	3294.62	4049.83	2539.41	-0.67337	0.998989	2744.18	3881.55	1606.82	-1.27243	0.99945	1987.65	2350.78	1624.52	-0.533128	0.999217	Bradi1g05460.1		Bradi1g05460.1	PF00290	PTHR10314,PTHR10314:SF4	KOG4175	4.2.1.20	K01695	GO:0006568,GO:0004834,GO:0003824	AT4G02610.1		Aldolase-type TIM barrel family protein	LOC_Os03g58290.1		indole-3-glycerol phosphate lyase, chloroplast precursor, putative, expressed
Bradi3g56190.1	1082.88	1732.14	433.622	-1.99805	0.0531007	1111.31	1724.36	498.27	-1.79106	0.121679	1061.43	1614.54	508.317	-1.66732	0.124956	452.443	417.043	487.843	0.226219	0.998989	443.203	397.239	489.168	0.300325	0.99945	474.118	454.759	493.477	0.117883	0.999217	Bradi3g56190.1		Bradi3g56190.1	PF00581						AT5G23060.1	CaS	calcium sensing receptor	LOC_Os02g49680.1		arsenate reductase, putative, expressed
Bradi1g66100.1	434.322	78.5693	790.075	3.32995	0.0532764	452.838	78.8821	826.793	3.38976	0.114902	549.173	73.9363	1024.41	3.79237	0.148351	786.845	760.077	813.614	0.0982004	0.998989	853.724	719.241	988.208	0.45834	0.99945	873.23	754.092	992.367	0.396132	0.999217	Bradi1g66100.1		Bradi1g66100.1	PF00403	PTHR22814:SF45,PTHR22814	KOG1603			GO:0030001,GO:0046872	AT4G16380.1		Heavy metal transport/detoxification superfamily protein	LOC_Os03g29920.1		proline-rich protein, putative, expressed
Bradi1g76330.1	180.195	316.07	44.3195	-2.83423	0.0532764	193.046	313.931	72.1615	-2.12114	0.65052	182.685	291.037	74.333	-1.96913	0.756297	56.7592	42.276	71.2424	0.752899	0.979585	56.1045	40.6491	71.5599	0.815927	0.99945	68.8354	65.8192	71.8515	0.126509	0.999217	Bradi1g76330.1		Bradi1g76330.1	PF06628,PF00199	PTHR11465	KOG0047	1.11.1.6	K03781	GO:0055114,GO:0004096,GO:0006979,GO:0020037	AT4G35090.1	CAT2	catalase 2	LOC_Os03g03910.1		catalase domain containing protein, expressed
Bradi1g54847.1	1184.08	2099.88	268.272	-2.96854	0.0533924	1432.3	2088.5	776.103	-1.42814	0.501013	1246.1	1943.98	548.213	-1.8262	0.19148	509.44	259.236	759.644	1.55106	0.382064	386.563	245.243	527.882	1.106	0.858985	620.098	708.459	531.738	-0.41397	0.999217	Bradi1g54847.1		Bradi1g54847.1	PF00702,PF00690,PF00122	PTHR24093:SF61,PTHR24093	KOG0205	3.6.3.6	K01535	GO:0046872,GO:0000166,GO:0006812,GO:0016021,GO:0016887,GO:0019829,GO:0006200,GO:0006754	AT5G62670.1	AHA11,HA11	H(+)-ATPase 11	LOC_Os07g09340.1		plasma membrane ATPase, putative, expressed
Bradi1g58160.1	6405.73	10265.6	2545.84	-2.0116	0.0533924	6088.99	10219.6	1958.37	-2.38362	0.00257271	5602.89	9549.79	1655.99	-2.52778	0.000480708	2185.61	2455.57	1915.66	-0.358214	0.998989	1966.44	2338.15	1594.73	-0.552053	0.99945	1697.5	1787.83	1607.18	-0.153675	0.999217	Bradi1g58160.1		Bradi1g58160.1	PF01789				K02717	GO:0005509,GO:0019898,GO:0009654,GO:0015979,GO:0009523	AT1G06680.1	OE23,OEE2,PSBP-1,PSII-P	photosystem II subunit P-1	LOC_Os07g04840.1		PsbP, putative, expressed
Bradi1g77060.1	1727.63	2740.42	714.831	-1.93872	0.0533924	1700.18	2733.79	666.573	-2.03607	0.0262214	1681.75	2559.46	804.037	-1.6705	0.0514321	669.683	687.785	651.581	-0.078013	0.998989	714.971	655.55	774.392	0.240358	0.99945	693.84	608.598	779.081	0.356284	0.999217	Bradi1g77060.1		Bradi1g77060.1	PF03946,PF00298	PTHR11661	KOG3257		K02867	GO:0003735,GO:0005840,GO:0006412	AT1G32990.1	PRPL11	plastid ribosomal protein l11	LOC_Os03g03020.1		L11 domain containing ribosomal protein, putative, expressed
Bradi2g54150.1	1199.77	2022.18	377.365	-2.42188	0.0533924	1316.55	2008.76	624.341	-1.6859	0.218265	1135.86	1884.73	386.981	-2.28403	0.209087	487.885	361.923	613.847	0.762196	0.979585	359.123	345.892	372.353	0.106347	0.99945	473.02	569.583	376.456	-0.597422	0.999217	Bradi2g54150.1		Bradi2g54150.1	PF00450	PTHR11802,PTHR11802:SF8	KOG1282	4.1.2.11	K08249	GO:0004185,GO:0006508	AT3G07990.1	SCPL27	serine carboxypeptidase-like 27	LOC_Os01g61690.1		OsSCP5 - Putative Serine Carboxypeptidase homologue, expressed
Bradi1g63640.1	473.629	95.4338	851.824	3.15798	0.0535957	302.403	95.6927	509.112	2.4115	0.177104	367.524	89.6352	645.413	2.84809	0.0416249	659.56	820.745	498.375	-0.7197	0.998989	698.97	775.741	622.199	-0.318199	0.99945	545.365	464.669	626.061	0.430099	0.999217	Bradi1g63640.1		Bradi1g63640.1	PF00085	PTHR10438:SF7,PTHR10438	KOG0907			GO:0006662,GO:0045454,GO:0015035	AT1G08570.1	ACHT4	atypical CYS HIS rich thioredoxin 4	LOC_Os03g21000.1		thioredoxin, putative, expressed
Bradi3g04773.1	69.8926	1.70455	138.081	6.33998	0.0537581	56.6977	1.72024	111.675	6.02055	filtered	35.679	1.61355	69.7444	5.43377	filtered	121.507	132.775	110.24	-0.268332	0.998989	96.5793	125.931	67.228	-0.905493	0.99945	84.8339	101.843	67.825	-0.586456	0.999217	Bradi3g04773.1		Bradi3g04773.1	PF02298					GO:0009055,GO:0005507	AT3G20570.1	AtENODL9,ENODL9	early nodulin-like protein 9	LOC_Os02g06690.1		plastocyanin-like domain containing protein, putative, expressed
Bradi2g06590.1	323.921	506.689	141.153	-1.84384	0.0540656	290.947	506.354	75.5396	-2.74484	0.225927	272.172	475.148	69.1972	-2.77959	0.146718	104.509	134.625	74.3926	-0.855716	0.998989	98.1091	129.49	66.7279	-0.956481	0.99945	67.9113	68.8795	66.9431	-0.0411397	0.999217	Bradi2g06590.1		Bradi2g06590.1	PF12222						AT3G14920.1		Peptide-N4-(N-acetyl-beta-glucosaminyl)asparagine amidase A protein	LOC_Os01g10950.1		peptide-N4-asparagine amidase A, putative, expressed
Bradi2g38163.1	208.829	46.0455	371.613	3.01267	0.0543073	150.664	45.6819	255.646	2.48445	0.434042	159.226	42.9914	275.46	2.67972	0.119707	304.744	357.576	251.913	-0.505324	0.998989	301.594	337.398	265.79	-0.344164	0.99945	250.178	233.13	267.225	0.196921	0.999217	Bradi2g38163.1		Bradi2g38163.1						GO:0055114,GO:0033743	AT4G08330.1			LOC_Os05g03590.1		expressed protein
Bradi3g16300.2	709.181	243.596	1174.77	2.26981	0.0545838	487.779	243.37	732.187	1.58906	0.341059	482.958	227.336	738.58	1.69993	0.227072	924.592	1133.21	715.977	-0.662427	0.979585	893.465	1075.39	711.542	-0.595839	0.99945	692.225	668.494	715.956	0.0989574	0.999217	Bradi3g16300.2		Bradi3g16300.2		PTHR12277:SF8,PTHR12277	KOG1552				AT1G32190.1		alpha/beta-Hydrolases superfamily protein	LOC_Os08g06420.1		abhydrolase domain-containing protein FAM108C1, putative, expressed
Bradi2g49670.1	212.974	13.201	412.748	4.96654	0.0546077	204.997	13.15	396.844	4.91543	0.00376856	153.121	12.2462	293.995	4.58538	0.0991566	394.338	399.339	389.338	-0.0365908	0.998989	330.7	377.692	283.708	-0.412806	0.99945	323.625	362.091	285.159	-0.344582	0.999217	Bradi2g49670.1		Bradi2g49670.1	PF03055	PTHR10543,PTHR10543:SF6	KOG1285				AT4G32810.1	ATCCD8,CCD8,MAX4	carotenoid cleavage dioxygenase 8	LOC_Os01g38580.1		beta,beta-carotene 9,10-dioxygenase, putative, expressed
Bradi2g59410.1	353.115	57.4869	648.742	3.49634	0.0546077	347.55	57.8839	637.217	3.46055	0.0827567	178.536	54.2737	302.798	2.48003	0.3972	623.802	621.507	626.096	0.0106139	0.998989	443.05	593.819	292.282	-1.02266	0.840748	437.671	581.239	294.103	-0.982809	0.86229	Bradi2g59410.1	BdGT47D4	Bradi2g59410.1	PF03016	PTHR11062,PTHR11062:SF24	KOG1021				AT1G27440.1	ATGUT1,GUT2,IRX10	Exostosin family protein	LOC_Os01g70200.1		exostosin family domain containing protein, expressed
Bradi2g51110.1	674.919	1256.44	93.3965	-3.74983	0.054825	659.137	1246.46	71.8183	-4.11734	0.100093	602.005	1156.78	47.226	-4.61439	0.00140656	79.8842	89.9756	69.7927	-0.366458	0.998989	65.5347	85.5534	45.5159	-0.910455	0.99945	55.7233	65.625	45.8216	-0.518217	0.999217	Bradi2g51110.1		Bradi2g51110.1	PF04055	PTHR10949,PTHR10949:SF0	KOG2672	2.8.1.8	K03644	GO:0051536,GO:0003824,GO:0016992,GO:0009107,GO:0051539	AT5G08415.1		Radical SAM superfamily protein	LOC_Os05g43576.1		radical SAM enzyme, putative, expressed
Bradi3g16670.1	574.707	937.125	212.289	-2.14221	0.0551839	615.188	931.85	298.526	-1.64224	0.552028	569.035	875.682	262.388	-1.73871	0.299699	247.258	202.997	291.519	0.522133	0.998989	223.272	194.215	252.33	0.377655	0.99945	263.727	272.563	254.891	-0.0967082	0.999217	Bradi3g16670.1		Bradi3g16670.1	PF00854	PTHR11654:SF37,PTHR11654	KOG1237			GO:0016020,GO:0005215,GO:0006810,GO:0006857	AT1G12110.1	ATNRT1,B-1,CHL1,CHL1-1,NRT1,NRT1.1	nitrate transporter 1.1	LOC_Os08g05910.1		peptide transporter PTR2, putative, expressed
Bradi2g43230.1	5419.23	9284.68	1553.77	-2.57908	0.0553212	5601.66	9259.45	1943.86	-2.252	0.0876055	4980.61	8718.47	1242.76	-2.81053	0.0042462	1700.68	1489.85	1911.5	0.359545	0.998989	1308.84	1419.72	1197.97	-0.245019	0.99945	1488.83	1772.95	1204.72	-0.55745	0.999217	Bradi2g43230.1		Bradi2g43230.1	PF04862						AT5G25460.1		Protein of unknown function, DUF642	LOC_Os01g42520.1		expressed protein
Bradi1g53100.4	299.831	525.086	74.5753	-2.81578	0.0556925	325.016	524.732	125.3	-2.06619	0.267678	319.025	492.484	145.566	-1.7584	0.226574	97.2972	71.7743	122.82	0.775006	0.998989	104.264	68.3082	140.221	1.03757	0.99945	127.543	114.311	140.775	0.300436	0.999217	Bradi1g53100.4		Bradi1g53100.4	PF00578					GO:0055114,GO:0016209,GO:0016491	AT1G21350.3		Thioredoxin superfamily protein	LOC_Os07g15670.1		peroxiredoxin, putative, expressed
Bradi3g55210.1	521.42	849.374	193.466	-2.13432	0.0558017	536.508	844.771	228.244	-1.88798	0.165228	554.759	791.454	318.064	-1.31519	0.460185	205.191	185.9	224.483	0.27208	0.998989	241.366	176.44	306.292	0.79573	0.99945	258.429	208.245	308.613	0.567519	0.999217	Bradi3g55210.1		Bradi3g55210.1							AT5G37360.1			LOC_Os02g57030.1		expressed protein
Bradi2g14360.1	67.6836	5.82913	129.538	4.47395	0.0558598	10.4592	5.78622	15.1321	1.38692	filtered	19.0404	5.47759	32.6032	2.5734	filtered	69.7968	124.812	14.7818	-3.07787	0.639473	74.8106	118.167	31.4537	-1.90953	0.99945	22.779	13.8209	31.7372	1.19932	0.999217	Bradi2g14360.1		Bradi2g14360.1
Bradi5g21980.1	275.085	59.8959	490.274	3.03306	0.0559484	56.1759	59.7356	52.6162	-0.183085	0.982644	177.765	55.9561	299.574	2.42055	0.375803	262.154	472.718	51.5904	-3.19581	0.0221019	368.015	447.525	288.505	-0.633372	0.99945	169.67	48.0252	291.315	2.60072	0.695928	Bradi5g21980.1		Bradi5g21980.1	PF07816						AT1G56020.1			LOC_Os04g52800.1		expressed protein
Bradi2g61980.4	1164.62	1857.96	471.278	-1.97907	0.0561639	1199.34	1849.98	548.698	-1.75342	0.149471	1124.38	1727.56	521.198	-1.72883	0.0715792	495.876	453.55	538.202	0.246885	0.998989	467.154	431.995	502.313	0.217573	0.99945	503.176	500.816	505.537	0.0135356	0.999217	Bradi2g61980.4		Bradi2g61980.4	PF03547		KOG2722			GO:0055085,GO:0016021	AT1G71090.1		Auxin efflux carrier family protein	LOC_Os08g09190.1		auxin efflux carrier component, putative, expressed
Bradi3g51980.1	509.861	158.336	861.386	2.44367	0.0561639	454.915	157.854	751.976	2.2521	0.800615	492.369	147.56	837.178	2.50423	0.276558	784.53	828.252	740.808	-0.160971	0.979585	797.115	786.818	807.412	0.0372753	0.99945	748.291	685.733	810.848	0.241784	0.995513	Bradi3g51980.1		Bradi3g51980.1	PF00097	PTHR22764:SF16,PTHR22764	KOG1493			GO:0005515,GO:0008270,GO:0046872	AT1G20823.1		RING/U-box superfamily protein	LOC_Os02g46100.1		RING-H2 finger protein, putative, expressed
Bradi4g09330.2	181.834	32.8206	330.847	3.33349	0.0561639	147.432	32.9491	261.915	2.99079	0.172211	200.11	30.9069	369.314	3.57885	0.0215488	288.48	321.01	255.949	-0.326763	0.998989	330.338	305.423	355.254	0.218043	0.99945	298.907	239.147	358.666	0.584742	0.999217	Bradi4g09330.2		Bradi4g09330.2							AT5G59350.1			LOC_Os11g47730.1		expressed protein
Bradi4g09788.2	23.6561	0.189394	47.1228	7.95889	0.0561639	1.6654	0.191138	3.13967	4.03793	filtered	1.87127	0.179283	3.56325	4.31288	filtered	24.2194	45.3322	3.10663	-3.86712	0.725006	23.3392	43.2459	3.43252	-3.65523	0.880748	3.14985	2.86362	3.43607	0.262921	filtered	Bradi4g09788.2		Bradi4g09788.2	PF00931	PTHR23155,PTHR23155:SF196				GO:0043531,GO:0006952	AT3G46730.1		NB-ARC domain-containing disease resistance protein	LOC_Os11g11810.1		NBS-LRR disease resistance protein, putative, expressed
Bradi4g25740.2	712.812	1157.37	268.253	-2.10919	0.0561639	773.84	1157.21	390.471	-1.56736	0.338521	662.786	1082.97	242.603	-2.15832	0.0855318	320.891	259.136	382.646	0.562302	0.998989	240.105	246.392	233.817	-0.0755744	0.99945	295.523	356.419	234.628	-0.603201	0.999217	Bradi4g25740.2		Bradi4g25740.2	PF01132,PF09285,PF08207				K02356	GO:0005737,GO:0003746,GO:0043043,GO:0006414	AT3G08740.1		elongation factor P (EF-P) family protein	LOC_Os12g02380.1		elongation factor P, putative, expressed
Bradi5g16497.1	537.595	170.037	905.153	2.41232	0.0561639	506.241	169.473	843.009	2.31449	0.107197	381.359	158.29	604.428	1.933	0.149983	849.462	875.099	823.825	-0.0871075	0.998989	707.121	831.774	582.468	-0.514013	0.99945	678.048	769.567	586.529	-0.391843	0.999217	Bradi5g16497.1		Bradi5g16497.1	PF01357,PF03330					GO:0019953,GO:0005576	AT4G28250.1	ATEXPB3,ATHEXP BETA 1.6,EXPB3	expansin B3	LOC_Os02g42650.1		expansin precursor, putative, expressed
Bradi3g19730.4	10462.2	16907	4017.47	-2.07326	0.0562635	9232.03	16832.9	1631.14	-3.36733	1.10239e-06	8910.37	15795.4	2025.32	-2.96328	0.000206791	2723.04	3838.88	1607.19	-1.25615	0.998989	2813.89	3675.96	1951.83	-0.913293	0.99945	1727.95	1487.97	1967.93	0.403333	0.999217	Bradi3g19730.4		Bradi3g19730.4	PF01419						AT1G73040.1		Mannose-binding lectin superfamily protein	LOC_Os01g24710.3		jacalin-like lectin domain containing protein, expressed
Bradi3g48590.1	1242.87	1961.65	524.084	-1.9042	0.0563831	1129.32	1962.3	296.342	-2.72721	0.00464437	1141.68	1838.89	444.478	-2.04865	0.0319227	398.172	506.975	289.369	-0.809003	0.998989	454.995	481.996	427.994	-0.171428	0.99945	350.778	270.557	430.999	0.67175	0.999217	Bradi3g48590.1		Bradi3g48590.1	PF08212	PTHR10612,PTHR10612:SF7	KOG4824		K03098		AT5G58070.1	ATTIL,TIL	temperature-induced lipocalin	LOC_Os02g39930.1		OsTIL-1 Temperature-induced lipocalin-1, expressed
Bradi1g14230.1	546.607	156.853	936.36	2.57765	0.0565847	312.04	156.757	467.323	1.57589	0.538301	581.134	146.768	1015.5	2.79058	0.00616983	680.872	906	455.745	-0.991285	0.978332	918.941	859.415	978.468	0.187169	0.99945	706.343	426.806	985.88	1.20783	0.506263	Bradi1g14230.1		Bradi1g14230.1	PF02309				K14484	GO:0006355,GO:0005634,GO:0046983	AT4G14560.1	AXR5,IAA1	indole-3-acetic acid inducible	LOC_Os03g43410.1		OsIAA12 - Auxin-responsive Aux/IAA gene family member, expressed
Bradi1g49770.1	2222.53	3493.47	951.58	-1.87627	0.0565847	1998.82	3482.62	515.021	-2.75747	0.00148845	2051.31	3261.68	840.934	-1.95555	0.014263	708.682	914.702	502.662	-0.863714	0.960044	840.965	871.499	810.43	-0.104812	0.99945	643.437	470.385	816.489	0.79559	0.98666	Bradi1g49770.1		Bradi1g49770.1	PF01078			6.6.1.1	K03405	GO:0015979,GO:0015995,GO:0016851,GO:0017111,GO:0000166,GO:0005524,GO:0006779	AT5G45930.1	CHL I2,CHLI-2,CHLI2	magnesium chelatase i2	LOC_Os03g36540.1		magnesium-chelatase subunit chlI, chloroplast precursor, putative, expressed
Bradi2g51140.1	1102.68	1973.23	232.125	-3.08758	0.0568672	1095.57	1964.14	227.006	-3.1131	0.322318	1076.63	1823.94	329.333	-2.46943	0.215502	222.223	224.227	220.218	-0.0260236	0.998989	265.205	213.264	317.146	0.572506	0.99945	263.11	207.49	318.731	0.619298	0.973018	Bradi2g51140.1		Bradi2g51140.1							AT2G34640.1	HMR,PTAC12	plastid transcriptionally active 12	LOC_Os01g56350.1		PTAC12, putative, expressed
Bradi2g50890.3	281.813	73.9281	489.699	2.7277	0.0573902	256.881	73.874	439.888	2.574	0.211421	267.423	69.2295	465.616	2.74968	0.0629911	451.864	471.696	432.031	-0.126722	0.998989	448.983	449.421	448.545	-0.00281285	0.99945	426.633	401.424	451.843	0.170696	0.999217	Bradi2g50890.3		Bradi2g50890.3	PF00076,PF07744					GO:0003676,GO:0000166	AT1G27750.1		nucleic acid binding	LOC_Os01g56000.1		RNA recognition motif containing protein, expressed
Bradi3g48261.1	228.58	60.8516	396.308	2.70326	0.0573902	165.329	60.3541	270.305	2.16306	0.359507	219.892	56.0934	383.691	2.77404	0.067765	322.982	381.637	264.327	-0.52988	0.998989	366.379	363.086	369.673	0.025938	0.99945	309.64	246.764	372.515	0.594166	0.999217	Bradi3g48261.1	Bradi3g48257	Bradi3g48261.1	PF00168,PF02893	PTHR10774:SF24,PTHR10774	KOG1032			GO:0005515	AT3G59660.1		C2 domain-containing protein / GRAM domain-containing protein	LOC_Os02g39280.1		C2 domain containing protein, putative, expressed
Bradi1g52550.9	1431.61	2278.56	584.661	-1.96245	0.0574095	1359.62	2274.39	444.861	-2.35405	0.0101475	1378.65	2127.55	629.758	-1.75632	0.0529657	499.592	563.309	435.876	-0.370008	0.998989	571.328	535.746	606.911	0.179935	0.99945	508.598	406.004	611.192	0.590133	0.999217	Bradi1g52550.9		Bradi1g52550.9							AT4G22890.1	PGR5-LIKE A	PGR5-LIKE A	LOC_Os08g41460.1		expressed protein
Bradi1g56630.1	247.505	48.9899	446.019	3.18655	0.0574698	155.36	48.8615	261.858	2.42201	0.446712	186.694	46.1325	327.255	2.82656	0.160211	342.466	428.73	256.203	-0.742784	0.998989	361.325	407.201	315.449	-0.368332	0.99945	278.263	239.022	317.504	0.409633	0.999217	Bradi1g56630.1		Bradi1g56630.1	PF00168,PF08372	PTHR10024:SF97,PTHR10024	KOG1030			GO:0005515	AT5G17980.1		C2 calcium/lipid-binding plant phosphoribosyltransferase family protein	LOC_Os07g07070.1		anthranilate phosphoribosyltransferase, putative, expressed
Bradi4g27040.2	829.744	1333.03	326.455	-2.02975	0.0576616	791.149	1329.73	252.567	-2.39639	0.0188352	697.449	1246.73	148.168	-3.07284	0.000991933	280.469	314.904	246.033	-0.356059	0.998989	220.976	299.223	142.73	-1.06793	0.99945	187.242	230.715	143.769	-0.682365	0.999217	Bradi4g27040.2		Bradi4g27040.2	PF00581		KOG1530				AT2G42220.1		Rhodanese/Cell cycle control phosphatase superfamily protein	LOC_Os09g10750.1		rhodanese-like, putative, expressed
Bradi2g47540.2	286.137	506.451	65.8222	-2.94378	0.0585657	315.782	503.657	127.908	-1.97733	0.509599	282.72	474.341	91.0981	-2.38043	0.186996	94.3978	63.1264	125.669	0.993315	0.987437	73.7864	59.8975	87.6754	0.549675	0.99945	102.471	116.695	88.2472	-0.403124	0.999217	Bradi2g47540.2		Bradi2g47540.2	PF03083	PTHR10791	KOG1623			GO:0016021	AT3G14770.1		Nodulin MtN3 family protein	LOC_Os01g50460.1		nodulin MtN3 family protein, putative, expressed
Bradi5g09757.1	155.224	10.9257	299.523	4.77686	0.0587865	127.029	10.9527	243.105	4.47221	0.404966	59.0821	10.3117	107.852	3.3867	0.579806	263.476	287.882	239.07	-0.268043	0.998989	188.312	272.509	104.116	-1.38812	0.99945	163.286	221.705	104.866	-1.08009	0.999217	Bradi5g09757.1	Bradi5g09760	Bradi5g09757.1							AT3G18715.1	IDL4	inflorescence deficient in abscission (IDA)-like 4
Bradi1g12580.1	431.901	179.023	684.779	1.9355	0.0600231	423.192	177.572	668.812	1.91319	0.453937	224.726	167.37	282.082	0.75307	0.611176	657.015	655.778	658.253	0.00543383	0.99883	448.592	624.718	272.467	-1.19712	0.99945	442.087	609.84	274.335	-1.15249	0.999217	Bradi1g12580.1		Bradi1g12580.1	PF05678						AT2G22880.1		VQ motif-containing protein	LOC_Os03g47280.1		VQ domain containing protein, putative, expressed
Bradi4g29780.2	1989.46	3223.85	755.058	-2.09413	0.0600967	2000.63	3208.92	792.343	-2.01789	0.0369643	1885.18	3016.74	753.622	-2.00108	0.070002	751.714	723.639	779.789	0.107814	0.998989	708.566	690.902	726.229	0.0719434	0.99945	727.339	722.843	731.834	0.0178351	0.999217	Bradi4g29780.2		Bradi4g29780.2	PF00107,PF08240	PTHR11695,PTHR11695:SF285	KOG0023	1.1.1.195	K00083	GO:0055114,GO:0008270,GO:0016491,GO:0016747	AT4G37980.1	ATCAD7,CAD7,ELI3,ELI3-1	elicitor-activated gene 3-1	LOC_Os09g23550.1		dehydrogenase, putative, expressed
Bradi1g29611.1	1442.86	294.589	2591.13	3.13681	0.0601261	1239.57	295.157	2183.97	2.8874	0.0227872	958.531	277.699	1639.36	2.56154	0.0534334	2317.28	2486.78	2147.77	-0.21144	0.998989	1971.92	2363.34	1580.5	-0.580447	0.99945	1792.46	1992.6	1592.32	-0.323524	0.999217	Bradi1g29611.1		Bradi1g29611.1	PF00097	PTHR22764:SF16,PTHR22764				GO:0005515,GO:0008270,GO:0046872	AT2G17450.1	RHA3A	RING-H2 finger A3A	LOC_Os02g58540.1		RING-H2 finger protein, putative, expressed
Bradi1g46540.1	335.115	567.096	103.134	-2.45907	0.0601261	359.21	564.885	153.535	-1.87939	0.299297	287.268	528.378	46.159	-3.51689	0.0177733	124.771	98.957	150.586	0.605711	0.998989	69.2408	93.9674	44.5143	-1.07789	0.99945	92.383	140.101	44.6654	-1.64923	0.954861	Bradi1g46540.1		Bradi1g46540.1	PF07911						AT5G20670.1		Protein of unknown function (DUF1677)	LOC_Os06g09900.1		expressed protein
Bradi2g50750.1	99.4249	12.006	186.844	3.96001	0.0601645	77.8969	11.9142	143.88	3.59411	0.206815	117.006	11.2805	222.731	4.3034	0.0351118	160.397	180.185	140.609	-0.357791	0.998989	193.083	171.315	214.851	0.326682	0.99945	173.727	131.39	216.065	0.717605	0.999217	Bradi2g50750.1		Bradi2g50750.1	PF07983	PTHR16631:SF1,PTHR16631					AT1G18650.1	PDCB3	plasmodesmata callose-binding protein 3	LOC_Os01g55820.1		X8 domain containing protein, expressed
Bradi2g60250.1	73.0582	138.844	7.27251	-4.25487	0.0601666	83.7402	138.287	29.1931	-2.24397	0.491041	64.2648	128.53	0	-inf	0.00551114	17.5332	6.93619	28.1302	2.01991	filtered	3.33581	6.67163	0	-inf	filtered	13.3513	26.7026	0	-inf	filtered	Bradi2g60250.1		Bradi2g60250.1	PF00560,PF00931	PTHR23155,PTHR23155:SF127	KOG4658			GO:0005515,GO:0043531,GO:0006952	AT1G69550.1		disease resistance protein (TIR-NBS-LRR class)	LOC_Os01g71114.1		disease resistance protein RGA4, putative, expressed
Bradi1g72690.1	1179.76	407.513	1952	2.26003	0.0602665	903.826	405.275	1402.38	1.7909	0.480332	662.472	381.654	943.29	1.30544	0.457306	1626.67	1872.59	1380.74	-0.4396	0.947228	1346.01	1782.33	909.689	-0.970319	0.99945	1097.91	1279.04	916.771	-0.480431	0.999217	Bradi1g72690.1		Bradi1g72690.1	PF00305,PF01477	PTHR11771,PTHR11771:SF2		1.13.11.12	K00454	GO:0005515,GO:0055114,GO:0046872,GO:0016702,GO:0005506,GO:0016165	AT1G72520.1		PLAT/LH2 domain-containing lipoxygenase family protein	LOC_Os03g08220.1		lipoxygenase protein, putative, expressed
Bradi4g14500.1	690.742	1126.11	255.375	-2.14066	0.0602665	731.346	1123.86	338.833	-1.72981	0.178608	600.253	1050.66	149.841	-2.8098	0.0485415	289.912	245.398	334.425	0.446564	0.998989	188.955	233.454	144.455	-0.692516	0.99945	226.951	309.066	144.835	-1.0935	0.866068	Bradi4g14500.1		Bradi4g14500.1	PF00201	PTHR11926,PTHR11926:SF15	KOG1192	2.4.1.218	K08237	GO:0008152,GO:0016758	AT4G01070.1	GT72B1,UGT72B1	UDP-Glycosyltransferase superfamily protein	LOC_Os11g38650.1		UDP-glucoronosyl/UDP-glucosyl transferase, putative, expressed
Bradi3g00330.1	1201.03	1920.88	481.172	-1.99714	0.0602665	1122.96	1917.9	328.017	-2.54769	0.00506727	939.414	1794.75	84.0756	-4.41596	9.43864e-07	391.782	462.804	320.76	-0.528908	0.998989	260.658	440.271	81.0456	-2.44159	0.0888805	190.438	299.415	81.4598	-1.87799	0.843971	Bradi3g00330.1		Bradi3g00330.1	PF02826,PF00389	PTHR10996,PTHR10996:SF22	KOG0069			GO:0055114,GO:0051287,GO:0016616,GO:0008152,GO:0048037	AT1G68010.1	ATHPR1,HPR	hydroxypyruvate reductase	LOC_Os02g01150.2		erythronate-4-phosphate dehydrogenase domain containing protein, expressed
Bradi4g09801.1	437.688	812.442	62.9338	-3.69036	0.0605676	621.481	806.372	436.591	-0.885164	0.960401	420.741	749.35	92.1325	-3.02386	0.0416249	243.517	60.7392	426.295	2.81115	0.0448541	73.3153	57.7818	88.8488	0.620738	0.99945	243.99	398.666	89.3147	-2.15821	0.499796	Bradi4g09801.1		Bradi4g09801.1
Bradi3g52400.1	493.068	811.969	174.166	-2.22096	0.0606256	466.069	809.514	122.624	-2.72282	0.0139503	460.605	756.732	164.477	-2.20189	0.0669297	143.793	167.207	120.379	-0.474059	0.998989	158.849	159.307	158.391	-0.00832107	0.99945	135.681	111.857	159.505	0.511937	0.999217	Bradi3g52400.1		Bradi3g52400.1	PF00485	PTHR10285,PTHR10285:SF29	KOG4203	2.7.1.19	K00855	GO:0005524,GO:0008152,GO:0016301,GO:0005975,GO:0008974	AT1G32060.1	PRK	phosphoribulokinase	LOC_Os02g47020.1		phosphoribulokinase/Uridine kinase family protein, expressed
Bradi2g61500.2	351.79	677.753	25.8276	-4.71377	0.0606679	442.996	672.342	213.651	-1.65394	0.871118	416.562	626.204	206.919	-1.59756	0.746808	117.219	24.9857	209.452	3.06745	0.257411	111.515	23.6736	199.357	3.07401	0.347718	197.852	195.03	200.675	0.0411621	0.999217	Bradi2g61500.2		Bradi2g61500.2	PF08417,PF00355	PTHR21266,PTHR21266:SF19		1.13.12.14,1.14.13.122	K13600	GO:0055114,GO:0010277,GO:0051537,GO:0016491,GO:0016705,GO:0005506	AT1G44446.1	ATCAO,CAO,CH1	Pheophorbide a oxygenase family protein with Rieske [2Fe-2S] domain	LOC_Os10g41780.1		chlorophyllide a oxygenase, chloroplast precursor, putative, expressed
Bradi5g13610.1	106.902	9.32039	204.484	4.45545	0.0606679	10.4439	9.24984	11.6379	0.331334	filtered	38.0372	8.75749	67.317	2.94238	0.37805	104.251	197.026	11.4757	-4.10172	0.931409	125.196	185.451	64.9405	-1.51385	0.99945	37.9306	10.6126	65.2485	2.62017	0.914669	Bradi5g13610.1		Bradi5g13610.1	PF00400	PTHR22844	KOG1063			GO:0005515	AT1G24530.1		Transducin/WD40 repeat-like superfamily protein	LOC_Os04g40560.1		WD domain, G-beta repeat domain containing protein, expressed
Bradi1g58896.1	21.8239	0.189394	43.4584	7.8421	0.0607796	17.0708	0.191138	33.9506	7.47268	filtered	23.3058	0.179283	46.4323	8.01675	filtered	37.3671	42.0009	32.7334	-0.359657	0.987437	42.2355	39.8999	44.5712	0.159727	0.99945	38.1213	31.0522	45.1904	0.54132	filtered	Bradi1g58896.1		Bradi1g58896.1							AT5G03100.1		F-box/RNI-like superfamily protein	LOC_Os07g02770.1		OsFBL32 - F-box domain and LRR containing protein, expressed
Bradi2g46120.1	301.169	402.332	200.006	-1.00834	0.0614814	214.375	400.314	28.4358	-3.81535	0.0357575	229.54	373.569	85.5123	-2.12717	0.2101	109.389	190.759	28.0184	-2.76731	0.998989	132.989	183.476	82.5021	-1.15309	0.99945	54.5805	25.9334	83.2276	1.68225	0.999217	Bradi2g46120.1		Bradi2g46120.1	PF02469	PTHR10900					AT5G03170.1	ATFLA11,FLA11	FASCICLIN-like arabinogalactan-protein 11	LOC_Os01g47780.1		fasciclin domain containing protein, expressed
Bradi3g51207.1	927.999	326.699	1529.3	2.22683	0.0615068	1083	325.848	1840.15	2.49756	0.00706205	1225.54	303.108	2147.97	2.82507	0.00140656	1637	1474.2	1799.79	0.2879	0.998989	1733.52	1399.92	2067.12	0.562282	0.99945	1882.88	1679.88	2085.88	0.312293	0.999217	Bradi3g51207.1		Bradi3g51207.1	PF00657	PTHR22835,PTHR22835:SF39				GO:0006629,GO:0016788	AT5G55050.1		GDSL-like Lipase/Acylhydrolase superfamily protein	LOC_Os02g44860.1		GDSL-like lipase/acylhydrolase, putative, expressed
Bradi3g36912.1	3076.01	5353.32	798.698	-2.74471	0.0615092	3329.21	5315.26	1343.17	-1.9845	0.381163	2862.21	4932.45	791.965	-2.6388	0.0812227	1042.26	767.82	1316.7	0.778087	0.822231	746.576	730.604	762.547	0.0617374	0.99945	997.424	1225.82	769.026	-0.672646	0.979381	Bradi3g36912.1	Bradi3g36910	Bradi3g36912.1	PF03822,PF00069	PTHR24345,PTHR24345:SF45	KOG0583			GO:0004672,GO:0007165,GO:0006468,GO:0005524,GO:0004674,GO:0004713	AT4G30960.1	ATCIPK6,CIPK6,SIP3,SNRK3.14	SOS3-interacting protein 3	LOC_Os08g34240.1		CAMK_KIN1/SNF1/Nim1_like.33 - CAMK includes calcium/calmodulin depedent protein kinases, expressed
Bradi4g39790.1	541.597	928.392	154.802	-2.58431	0.061558	542.179	922.016	162.342	-2.50576	0.215999	593.06	862.274	323.847	-1.41283	0.570107	153.37	149.028	157.711	0.0816932	0.998989	226.589	141.331	311.846	1.14175	0.99945	231.341	148.338	314.344	1.08345	0.954861	Bradi4g39790.1		Bradi4g39790.1	PF07939						AT2G31560.1		Protein of unknown function (DUF1685)	LOC_Os12g12880.1		expressed protein
Bradi1g63490.1	2086.96	3288.03	885.89	-1.89202	0.0618135	1969.75	3274.43	665.067	-2.29968	0.008024	1802.31	3059.2	545.413	-2.48773	0.00138278	752.629	852.333	652.926	-0.384498	0.998989	668.599	811.744	525.454	-0.627459	0.99945	567.704	606.87	528.537	-0.199381	0.999217	Bradi1g63490.1		Bradi1g63490.1	PF10674						AT5G58250.1			LOC_Os03g21370.1		expressed protein
Bradi1g30020.1	734.179	1165.81	302.543	-1.94613	0.0626301	695.265	1156.27	234.262	-2.30328	0.25069	615.762	1080.51	151.012	-2.83898	0.377062	260.132	289.924	230.34	-0.331909	0.998989	210.517	275.72	145.315	-0.924017	0.99945	180.282	213.645	146.919	-0.540194	0.999217	Bradi1g30020.1		Bradi1g30020.1	PF00581	PTHR13253:SF26,PTHR13253	KOG1530				AT4G35770.1	ATSEN1,DIN1,SEN1	Rhodanese/Cell cycle control phosphatase superfamily protein	LOC_Os06g50930.1		rhodanese-like domain containing protein, putative, expressed
Bradi2g47980.4	2045.76	3351.65	739.865	-2.17954	0.0626301	2107.98	3336.04	879.93	-1.92268	0.118138	2087.38	3137.64	1037.11	-1.59712	0.10686	787.394	711.371	863.416	0.279453	0.998989	838.12	677.1	999.139	0.561316	0.99945	903.858	802.966	1004.75	0.323425	0.999217	Bradi2g47980.4		Bradi2g47980.4	PF00006,PF02874,PF00306	PTHR15184:SF11,PTHR15184	KOG1351	3.6.3.14	K02147	GO:0033178,GO:0015992,GO:0005524,GO:0016820,GO:0015991,GO:0046034,GO:0033180	AT4G38510.5		ATPase, V1 complex, subunit B protein	LOC_Os01g51380.1		ATP synthase, putative, expressed
Bradi3g59410.3	200.422	381.352	19.4922	-4.29016	0.0627332	195.822	378.734	12.9106	-4.87455	0.0735822	185.445	351.938	18.9528	-4.21484	0.0869451	15.6403	18.8445	12.436	-0.599621	filtered	18.0841	17.9741	18.1941	0.0175537	filtered	15.1264	11.8097	18.4432	0.643121	filtered	Bradi3g59410.3		Bradi3g59410.3	PF02042						AT1G18790.1		RWP-RK domain-containing protein	LOC_Os02g51090.1		RWP-RK domain-containing protein, putative, expressed
Bradi5g20580.1	311.957	65.5408	558.374	3.09077	0.0633892	208.83	65.3969	352.264	2.42936	0.224292	250.063	60.8399	439.285	2.85207	0.0672139	442.332	539.904	344.76	-0.647112	0.998989	467.369	512.214	422.523	-0.277718	0.99945	374.216	321.564	426.868	0.408683	0.999217	Bradi5g20580.1		Bradi5g20580.1	PF08381	PTHR22870:SF36,PTHR22870					AT2G35600.1	ATBRXL1,BRXL1	BREVIS RADIX-like 1	LOC_Os02g47230.1		Disease resistance/zinc finger/chromosome condensation-like region protein, putative, expressed
Bradi1g64540.3	1755.83	2778.68	732.982	-1.92255	0.0639762	1726.96	2770.28	683.639	-2.01873	0.0320066	1615.31	2595.23	635.397	-2.03013	0.00874684	688.199	706.204	670.194	-0.0755062	0.998989	642.592	673.13	612.054	-0.137226	0.99945	619.488	623.928	615.048	-0.0206805	0.999217	Bradi1g64540.3		Bradi1g64540.3	PF02672			1.2.1.13			AT2G47400.1	CP12,CP12-1	CP12 domain-containing protein 1	LOC_Os03g19380.1		calvin cycle protein CP12, putative, expressed
Bradi5g15480.3	20.8923	0.189394	41.5952	7.77888	0.0644323	2.45032	0.191138	4.7095	4.62289	filtered	19.5391	0.179283	38.8989	7.76134	filtered	22.415	40.17	4.65994	-3.10774	0.826941	37.8698	38.268	37.4717	-0.0303394	0.99945	20.903	4.29543	37.5105	3.12642	filtered	Bradi5g15480.3		Bradi5g15480.3	PF04045,PF12076,PF04116	PTHR11863,PTHR11863:SF1	KOG2826	4.1.99.5		GO:0055114,GO:0005506,GO:0030833,GO:0005856,GO:0006633,GO:0016491	AT1G02205.1	CER1	Fatty acid hydroxylase superfamily	LOC_Os02g40784.1		WAX2, putative, expressed
Bradi3g54200.1	2841.39	4420.34	1262.43	-1.80796	0.0646766	2696	4408.1	983.913	-2.16355	0.00873403	2520.3	4125.23	915.373	-2.17204	0.00381748	1088.42	1214.46	962.383	-0.335631	0.998989	1019.82	1158.17	881.48	-0.393845	0.99945	893.684	898.182	889.185	-0.0145235	0.999217	Bradi3g54200.1		Bradi3g54200.1	PF00155	PTHR11879	KOG1411	2.6.1.1	K00813	GO:0008483,GO:0006520,GO:0009058,GO:0030170,GO:0003824	AT4G31990.2	AAT3,ASP5,ATAAT1	aspartate aminotransferase 5	LOC_Os02g55420.1		aminotransferase, classes I and II, domain containing protein, expressed
Bradi5g02210.1	478.131	804.634	151.627	-2.4078	0.0646766	414.031	802.858	25.2049	-4.99337	7.67948e-05	456.527	752.858	160.196	-2.23254	0.102179	85.197	145.701	24.6929	-2.56085	0.979585	146.688	139.5	153.875	0.141489	0.99945	89.4639	23.0132	155.915	2.76023	0.999217	Bradi5g02210.1		Bradi5g02210.1	PF03140						AT3G50150.1		Plant protein of unknown function (DUF247)	LOC_Os08g30520.1		plant protein of unknown function domain containing protein, expressed
Bradi2g34986.2	72.6466	7.65493	137.638	4.16835	0.0649411	76.7115	7.72081	145.702	4.23813	0.238172	74.5718	7.24434	141.899	4.29187	0.129166	137.032	133.1	140.964	0.0828117	0.998989	131.714	126.664	136.765	0.110693	0.99945	135.412	133.215	137.61	0.0468357	0.999217	Bradi2g34986.2		Bradi2g34986.2	PF00931	PTHR23155,PTHR23155:SF121	KOG4658			GO:0043531,GO:0006952	AT3G14470.1		NB-ARC domain-containing disease resistance protein	LOC_Os11g47780.1		pollen signalling protein with adenylyl cyclase activity, putative, expressed
Bradi5g10970.4	364.738	639.634	89.8417	-2.83179	0.0653095	350.563	637.183	63.9436	-3.31684	0.0338694	326.107	593.639	58.5755	-3.34122	0.0262886	74.7382	87.1225	62.3539	-0.482565	0.998989	69.69	82.8627	56.5174	-0.552029	0.99945	57.5954	58.3945	56.7962	-0.0400404	0.999217	Bradi5g10970.4		Bradi5g10970.4	PF01535	PTHR24015				GO:0005515	AT1G09900.1		Pentatricopeptide repeat (PPR-like) superfamily protein	LOC_Os03g37260.1		pentatricopeptide, putative, expressed
Bradi5g16200.1	230.762	408.024	53.4999	-2.93105	0.0658221	232.675	407.313	58.0373	-2.81109	0.141005	243.178	382.418	103.938	-1.87943	0.341731	53.9849	51.4378	56.5319	0.136235	0.998989	74.547	48.8853	100.209	1.03553	0.99945	76.8747	53.0247	100.725	0.925681	0.999217	Bradi5g16200.1		Bradi5g16200.1	PF02620						AT3G19800.1		Protein of unknown function (DUF177)	LOC_Os04g44340.1		expressed protein
Bradi2g40687.1	712.113	253.178	1171.05	2.20957	0.0662829	717.983	252.473	1183.49	2.22885	0.0514491	878.467	236.347	1520.59	2.68565	0.00202255	1145.84	1132.41	1159.27	0.0338224	0.998989	1271.11	1077.16	1465.06	0.44372	0.99945	1278.02	1080.24	1475.8	0.450143	0.999217	Bradi2g40687.1		Bradi2g40687.1	PF03080						AT1G10750.1		Protein of Unknown Function (DUF239)	LOC_Os01g36660.1		carboxyl-terminal peptidase, putative, expressed
Bradi3g45260.1	6445.93	10182.1	2709.74	-1.90981	0.0662829	6627.27	10147.8	3106.69	-1.70772	0.0468865	6078.96	9517.79	2640.14	-1.85001	0.0224128	2823.25	2602.03	3044.47	0.226558	0.998989	2514.1	2485.27	2542.92	0.0330868	0.99945	2699.55	2835.7	2563.4	-0.145648	0.999217	Bradi3g45260.1		Bradi3g45260.1	PF00282	PTHR11999,PTHR11999:SF4	KOG0629	4.1.1.22,4.1.1.53	K01590	GO:0019752,GO:0016831,GO:0030170,GO:0003824	AT1G43710.1	emb1075	Pyridoxal phosphate (PLP)-dependent transferases superfamily protein	LOC_Os02g33710.1		decarboxylase, putative, expressed
Bradi5g00630.1	97.9141	12.478	183.35	3.87715	0.0662829	50.908	12.4181	89.3979	2.8478	0.510619	90.0147	11.7388	168.291	3.8416	0.170342	132.281	176.803	87.7594	-1.01051	0.979585	165.087	167.873	162.3	-0.0487002	0.99945	122.528	81.6037	163.452	1.00216	0.999217	Bradi5g00630.1		Bradi5g00630.1						GO:0005622,GO:0003677	AT4G11400.1		ARID/BRIGHT DNA-binding domain;ELM2 domain protein	LOC_Os04g08410.1		ELM2 domain containing protein, putative, expressed
Bradi2g54560.1	732.389	1233.92	230.854	-2.4182	0.0665456	1095.46	1227	963.922	-0.348149	0.940713	814.995	1150.98	479.008	-1.26474	0.412207	581.603	223.114	940.091	2.07502	0.0243403	336.573	212.191	460.956	1.11926	0.99945	672.277	880.432	464.122	-0.923707	0.811371	Bradi2g54560.1		Bradi2g54560.1	PF00314						AT2G28790.1		Pathogenesis-related thaumatin superfamily protein	LOC_Os01g62260.1		thaumatin, putative, expressed
Bradi5g05228.1	21.5776	0.268559	42.8867	7.31915	0.0665954	20.6811	0.266432	41.0958	7.26908	filtered	5.53628	0.2523	10.8203	5.42245	filtered	40.8937	41.3064	40.4809	-0.0291254	0.998989	24.7864	39.1619	10.411	-1.91134	0.99945	24.0163	37.5009	10.5318	-1.83217	filtered	Bradi5g05228.1		Bradi5g05228.1										LOC_Os02g16220.1		expressed protein
Bradi1g35530.1	1471.41	2343.61	599.203	-1.96762	0.0667213	1398.32	2337.95	458.68	-2.34969	0.0169857	1240.08	2192.79	287.366	-2.93181	0.00025383	514.108	577.013	451.204	-0.354824	0.998989	413.357	549.945	276.769	-0.990606	0.99945	348.605	418.428	278.783	-0.585839	0.999217	Bradi1g35530.1		Bradi1g35530.1	PF01490	PTHR22950	KOG1305				AT3G30390.2		Transmembrane amino acid transporter family protein	LOC_Os06g42720.1		amino acid transporter, putative, expressed
Bradi3g18730.1	1060.93	163.378	1958.47	3.58344	0.0669466	272.353	163.407	381.299	1.22245	0.808142	703.012	153.595	1252.43	3.02753	0.0534334	1127.42	1881.24	373.604	-2.3321	0.725006	1494.17	1780.46	1207.87	-0.559782	0.99945	782.896	347.966	1217.83	1.80729	0.0957789	Bradi3g18730.1		Bradi3g18730.1							AT5G43150.1			LOC_Os04g51410.1		expressed protein
Bradi3g60880.1	1126.42	1782.97	469.864	-1.92396	0.0671465	1087.85	1777.13	398.569	-2.15665	0.0329129	1021.29	1664.79	377.801	-2.13964	0.0185532	420.636	451.928	389.344	-0.215045	0.998989	397.555	431.623	363.487	-0.247867	0.99945	365.409	363.914	366.903	0.0117999	0.999217	Bradi3g60880.1		Bradi3g60880.1	PF00141			1.11.1.7	K00430	GO:0055114,GO:0004601,GO:0006979,GO:0020037	AT5G42180.1		Peroxidase superfamily protein	LOC_Os02g58720.2		peroxidase precursor, putative, expressed
Bradi1g35477.1	678.578	1095.2	261.955	-2.0638	0.0671605	745.589	1091.3	399.876	-1.44843	0.258753	600.775	1021.73	179.823	-2.50636	0.00937882	322.723	253.041	392.405	0.632971	0.998989	207.11	240.932	173.288	-0.475457	0.99945	269.395	364.818	173.972	-1.06832	0.999217	Bradi1g35477.1		Bradi1g35477.1	PF00069,PF00560,PF08263	PTHR24420:SF888,PTHR24420	KOG1187			GO:0005515,GO:0004672,GO:0006468,GO:0005524,GO:0004713	AT4G22130.1	SRF8	STRUBBELIG-receptor family 8	LOC_Os02g09740.1		STRUBBELIG-RECEPTOR FAMILY 7 precursor, putative, expressed
Bradi1g69827.1	166.52	305.3	27.7409	-3.46014	0.0673771	176.544	303.952	49.1349	-2.62902	0.311218	165.821	283.794	47.8479	-2.56831	0.196365	37.5097	26.707	48.3125	0.855178	0.998989	35.7068	25.4155	45.9982	0.855871	0.99945	45.7014	44.8401	46.5627	0.0543837	0.999217	Bradi1g69827.1		Bradi1g69827.1	PF01535	PTHR24015				GO:0005515	AT4G16390.1		pentatricopeptide (PPR) repeat-containing protein	LOC_Os03g11670.1		pentatricopeptide repeat domain containing protein, putative, expressed
Bradi3g18357.2	83.2871	8.97267	157.602	4.1346	0.0673771	90.0764	8.90811	171.245	4.2648	0.207401	24.3325	8.43217	40.2328	2.2544	0.538691	159.203	152.085	166.321	0.129097	0.998989	91.625	144.496	38.7538	-1.89862	0.99945	97.7817	156.491	39.0729	-2.00184	0.999217	Bradi3g18357.2		Bradi3g18357.2	PF00917,PF00651	PTHR24413,PTHR24413:SF176				GO:0005515	AT5G19000.1	ATBPM1,BPM1	BTB-POZ and MATH domain 1	LOC_Os08g13030.1		MBTB21 - Bric-a-Brac, Tramtrack, Broad Complex BTB domain with Meprin and TRAF Homology MATH domain, expressed
Bradi1g46060.1	187.143	42.6432	331.643	2.95924	0.0674468	281.585	42.4403	520.73	3.61703	0.0188352	211.517	39.9399	383.094	3.26179	0.0865749	414.494	319.91	509.078	0.670223	0.998989	336.544	303.853	369.234	0.281161	0.99945	423.868	475.422	372.314	-0.352688	0.999217	Bradi1g46060.1	BdbZIP16	Bradi1g46060.1	PF00170	PTHR22952:SF42,PTHR22952			K14432	GO:0006355,GO:0003700,GO:0043565	AT4G34000.2	ABF3,DPBF5	abscisic acid responsive elements-binding factor 3	LOC_Os06g10880.2		bZIP transcription factor, putative, expressed
Bradi1g71930.1	423.486	744.238	102.733	-2.85686	0.0679038	463.916	739.381	188.451	-1.97213	0.216305	413.018	690.361	135.675	-2.3472	0.0318386	142.206	99.0704	185.342	0.903663	0.998989	112.397	93.8604	130.934	0.480256	0.99945	151.805	171.917	131.692	-0.384542	0.999217	Bradi1g71930.1		Bradi1g71930.1	PF02183,PF00046	PTHR24326,PTHR24326:SF221	KOG0483			GO:0006355,GO:0005634,GO:0003677,GO:0003700,GO:0043565	AT5G15150.1	ATHB-3,ATHB3,HAT7,HB-3	homeobox 3	LOC_Os03g08960.1		homeobox associated leucine zipper, putative, expressed
Bradi2g41830.1	1419.22	629.133	2209.3	1.81215	0.0681329	1244.18	625.405	1862.95	1.57472	0.123015	1204.53	587.654	1821.41	1.63201	0.0811501	1976.95	2126.86	1827.03	-0.219225	0.998989	1889.55	2024.42	1754.67	-0.206307	0.99945	1734.02	1700.17	1767.86	0.0563258	0.999217	Bradi2g41830.1	BdGH35_8	Bradi2g41830.1	PF02140,PF01301	PTHR23421,PTHR23421:SF33	KOG0496			GO:0005975,GO:0030246,GO:0004553	AT3G13750.1	BGAL1	beta galactosidase 1	LOC_Os01g39830.1		beta-galactosidase, putative, expressed
Bradi5g01180.1	1631.91	2558.12	705.696	-1.85796	0.0681329	1654.97	2549.87	760.076	-1.74621	0.0771274	1584.21	2386.29	782.133	-1.60928	0.0680367	712.096	679.778	744.414	0.131043	0.998989	699.617	646.108	753.126	0.221116	0.99945	726.278	693.723	758.832	0.12942	0.999217	Bradi5g01180.1		Bradi5g01180.1	PF00571	PTHR11911			K07200	GO:0030554,GO:0003824	AT5G10690.1		pentatricopeptide (PPR) repeat-containing protein / CBS domain-containing protein	LOC_Os04g05010.1		CBS domain containing membrane protein, putative, expressed
Bradi1g05450.1	3917.79	5261.68	2573.91	-1.03156	0.0682615	4042.13	5229.99	2854.28	-0.873681	0.251483	3135.33	4905.66	1364.99	-1.84556	0.411594	2633.51	2455.75	2811.28	0.195064	0.277762	1838.83	2360.09	1317.57	-0.840961	0.99945	1965.73	2602.71	1328.76	-0.969938	0.999217	Bradi1g05450.1		Bradi1g05450.1	PF00290	PTHR10314,PTHR10314:SF4	KOG4175	4.2.1.20	K01695	GO:0006568,GO:0004834,GO:0003824	AT4G02610.1		Aldolase-type TIM barrel family protein	LOC_Os03g58300.1		indole-3-glycerol phosphate lyase, chloroplast precursor, putative, expressed
Bradi1g58840.1	1803.67	689.354	2917.98	2.08166	0.0682615	2047.95	689.568	3406.34	2.30446	0.282749	1654.85	647.321	2662.38	2.04016	0.19148	3078.25	2805.81	3350.69	0.256041	0.998989	2619.61	2670.88	2568.34	-0.05648	0.99945	2845.28	3106.93	2583.62	-0.266097	0.999217	Bradi1g58840.1		Bradi1g58840.1	PF00394,PF07731,PF07732	PTHR11709,PTHR11709:SF17	KOG1263	1.10.3.3		GO:0055114,GO:0005507,GO:0016491	AT5G66920.1	sks17	SKU5 similar 17	LOC_Os07g02810.1		L-ascorbate oxidase homolog precursor, putative, expressed
Bradi2g62526.1	41.5756	1.87991	81.2712	5.43401	0.0683699	15.0499	1.86503	28.2348	3.92021	filtered	18.3016	1.7661	34.837	4.30198	filtered	52.8264	78.2641	27.3887	-1.51477	0.998989	53.7536	73.9181	33.5891	-1.13793	0.99945	29.8565	25.8074	33.9055	0.393734	0.999217	Bradi2g62526.1		Bradi2g62526.1	PF07795						AT2G28690.1		Protein of unknown function (DUF1635)	LOC_Os05g02450.1		expressed protein
Bradi1g08070.1	2209.73	3486.44	933.031	-1.90176	0.0687413	1941.25	3473.09	409.416	-3.08458	0.0015128	1855.67	3245.02	466.325	-2.79882	0.000138814	649.038	899.223	398.853	-1.17282	0.527675	652.1	854.871	449.33	-0.927933	0.99945	413.186	374.011	452.362	0.2744	0.999217	Bradi1g08070.1	BdPHS1	Bradi1g08070.1	PF00343	PTHR11468		2.4.1.1	K00688	GO:0005975,GO:0008184,GO:0004645,GO:0030170	AT3G29320.1		Glycosyl transferase, family 35	LOC_Os03g55090.1		alpha-glucan phosphorylast isozyme, putative, expressed
Bradi2g15810.1	519.934	129.202	910.667	2.8173	0.0687413	199.079	128.592	269.566	1.06784	0.983342	252.534	120.574	384.495	1.67305	0.604678	569.872	879.009	260.734	-1.7533	0.156104	600.323	830.861	369.785	-1.16792	0.99945	310.086	246.462	373.709	0.60055	0.947742	Bradi2g15810.1		Bradi2g15810.1	PF00117,PF06418	PTHR11550	KOG2387	6.3.4.2	K01937	GO:0003883,GO:0006221	AT1G30820.1		CTP synthase family protein	LOC_Os05g49770.1		CTP synthase, putative, expressed
Bradi2g50280.1	368.882	636.444	101.319	-2.65113	0.0687413	450.973	632.528	269.418	-1.23128	0.8614	416.126	595.803	236.449	-1.33331	0.656456	180.616	96.9292	264.302	1.44719	0.778444	160.183	92.5513	227.814	1.29953	0.99945	237.486	245.836	229.135	-0.101498	0.999217	Bradi2g50280.1		Bradi2g50280.1	PF03171	PTHR10209,PTHR10209:SF55	KOG0143	1.14.11.13	K04125	GO:0055114,GO:0016706,GO:0016491	AT1G30040.1	ATGA2OX2,GA2OX2	gibberellin 2-oxidase	LOC_Os01g55240.1		gibberellin 2-beta-dioxygenase, putative, expressed
Bradi2g41100.2	251.721	446.885	56.5574	-2.98211	0.0691594	250.38	445.523	55.2365	-3.01181	0.0990088	251.095	418.515	83.6739	-2.32243	0.37805	54.2449	54.2035	54.2863	0.00220132	0.998989	66.0379	51.5524	80.5235	0.643371	0.99945	65.9115	50.3793	81.4437	0.692972	0.999217	Bradi2g41100.2		Bradi2g41100.2	PF02798,PF00043	PTHR11260:SF16,PTHR11260	KOG0406			GO:0005515	AT1G10360.1	ATGSTU18,GST29,GSTU18	glutathione S-transferase TAU 18	LOC_Os10g38340.1		glutathione S-transferase GSTU6, putative, expressed
Bradi1g33030.1	2275.57	3631.51	919.627	-1.98145	0.0695892	2135.62	3632.27	638.967	-2.50706	0.0028281	1949.95	3404.06	495.843	-2.7793	0.000840949	754.331	884.695	623.966	-0.503714	0.998989	660.926	844.124	477.728	-0.821265	0.99945	532.08	583.498	480.662	-0.279704	0.999217	Bradi1g33030.1		Bradi1g33030.1	PF00467	PTHR12903	KOG1708			GO:0005622,GO:0003735,GO:0005840,GO:0006412	AT5G54600.1		Translation protein SH3-like family protein	LOC_Os06g46930.1		ribosomal protein L24, putative, expressed
Bradi4g38460.1	601.912	187.22	1016.6	2.44095	0.0697057	577.602	186.639	968.565	2.3756	0.0525811	567.851	175.55	960.152	2.45138	0.0248124	963.523	976.097	950.949	-0.0376563	0.998989	928.017	931.234	924.801	-0.0100017	0.99945	907.995	883.842	932.149	0.0767719	0.999217	Bradi4g38460.1		Bradi4g38460.1	PF07993,PF03015	PTHR11011,PTHR11011:SF1	KOG1221				AT3G44540.1	FAR4	fatty acid reductase 4	LOC_Os09g39410.1		male sterility protein, putative, expressed
Bradi3g22930.2	2531.33	3980.56	1082.1	-1.87913	0.071347	2633.52	3964.74	1302.3	-1.60616	0.126299	2405.9	3706.28	1105.53	-1.74524	0.0375498	1157.42	1043.46	1271.37	0.285008	0.998989	1029.26	993.639	1064.88	0.0998903	0.99945	1130.67	1189.2	1072.14	-0.149496	0.999217	Bradi3g22930.2		Bradi3g22930.2	PF02878,PF02879,PF00408,PF02880	PTHR22573,PTHR22573:SF5	KOG0625	5.4.2.2	K01835	GO:0005975,GO:0016868,GO:0000287	AT5G51820.1	ATPGMP,PGM,PGM1,STF1	phosphoglucomutase	LOC_Os10g11140.1		phosphoglucomutase, putative, expressed
Bradi3g16340.1	59.4966	3.29887	115.694	5.1322	0.071376	47.2871	3.32464	91.2495	4.77855	filtered	34.5293	3.12083	65.9377	4.4011	filtered	100.654	111.878	89.4293	-0.32311	0.998989	84.8062	105.979	63.6329	-0.735939	0.99945	73.6316	83.3133	63.9498	-0.381605	0.999217	Bradi3g16340.1	BdGLK2	Bradi3g16340.1	PF00249						AT1G32240.1	KAN2	Homeodomain-like superfamily protein	LOC_Os08g06370.1		MYB family transcription factor, putative, expressed
Bradi4g41367.5	38.6752	1.34279	76.0076	5.82283	0.071376	24.576	1.33216	47.8199	5.16577	filtered	25.4663	1.2615	49.671	5.29919	filtered	59.6106	72.9121	46.3091	-0.654863	0.998989	58.7135	69.5373	47.8898	-0.538069	0.99945	45.9165	43.717	48.1161	0.138324	0.999217	Bradi4g41367.5		Bradi4g41367.5	PF00646					GO:0005515	AT3G59210.3		F-box/RNI-like superfamily protein	LOC_Os10g03780.1		OsFBX351 - F-box domain containing protein, expressed
Bradi5g20177.1	2768.08	4495	1041.15	-2.11014	0.071376	2875.41	4468.42	1282.41	-1.80091	0.136564	2573.33	4174.68	971.979	-2.10267	0.0580545	1128.46	1003.54	1253.39	0.320742	0.998989	943.818	953.106	934.531	-0.0283948	0.99945	1057.63	1170.75	944.517	-0.309779	0.999217	Bradi5g20177.1		Bradi5g20177.1	PF01699		KOG1397			GO:0055085,GO:0016021,GO:0008324,GO:0006812,GO:0006816,GO:0015369	AT2G38170.3	ATCAX1,CAX1,RCI4	cation exchanger 1	LOC_Os05g51610.1		sodium/calcium exchanger protein, putative, expressed
Bradi5g20670.1	2453.61	3935.98	971.235	-2.01883	0.0713931	2445.54	3916.11	974.971	-2.00599	0.0206508	2243.63	3654.64	832.63	-2.13398	0.0200647	946.629	935.877	957.381	0.0327743	0.998989	845.547	889.416	801.677	-0.149838	0.99945	848.72	889.566	807.874	-0.138973	0.999217	Bradi5g20670.1		Bradi5g20670.1	PF00141			1.11.1.11	K00434	GO:0055114,GO:0004601,GO:0006979,GO:0020037	AT4G09010.1	APX4,TL29	ascorbate peroxidase 4	LOC_Os04g51300.1		peroxidase precursor, putative, expressed
Bradi2g44910.2	599.843	227.128	972.558	2.09828	0.0726393	465.225	227.025	703.425	1.63155	0.58819	498.519	212.395	784.643	1.88528	0.119139	813.925	936.967	690.883	-0.439557	0.989285	822.848	890.522	755.174	-0.237842	0.99945	701.816	641.711	761.921	0.247718	0.999217	Bradi2g44910.2		Bradi2g44910.2	PF07714	PTHR23257:SF276,PTHR23257	KOG0192			GO:0004672,GO:0006468,GO:0004674,GO:0004713,GO:0005524	AT3G01490.1		Protein kinase superfamily protein	LOC_Os01g45380.1		protein kinase domain containing protein, expressed
Bradi2g56850.1	188.898	9.8966	367.9	5.21624	0.0733909	125.349	9.97391	240.724	4.59308	0.123697	36.162	9.36249	62.9616	2.74951	0.415477	294.952	352.998	236.907	-0.575338	0.998989	197.84	335.085	60.5953	-2.46725	0.99945	140.407	219.603	61.2108	-1.84304	0.985141	Bradi2g56850.1		Bradi2g56850.1	PF03405			1.14.19.2	K03921	GO:0055114,GO:0006631,GO:0045300,GO:0016491	AT2G43710.1	FAB2,SSI2	Plant stearoyl-acyl-carrier-protein desaturase family protein	LOC_Os01g65830.1		acyl-desaturase, chloroplast precursor, putative, expressed
Bradi4g03494.1	40.0578	0.726512	79.3891	6.77181	0.0738053	21.9395	0.724003	43.1551	5.89739	filtered	31.0607	0.683883	61.4375	6.48923	0.150682	59.432	76.673	42.191	-0.861781	0.998989	66.134	73.1972	59.0707	-0.309347	0.99945	49.5589	39.3873	59.7305	0.600738	0.999217	Bradi4g03494.1		Bradi4g03494.1										LOC_Os02g49190.1		SWI/SNF-related matrix-associated actin-dependent regulator of chromatin subfamily B member 1, putative, expressed
Bradi2g55170.2	133.364	14.3902	252.339	4.1322	0.0738581	63.8934	14.2755	113.511	2.99123	0.37198	67.6293	13.4297	121.829	3.18136	0.267557	177.702	244.026	111.378	-1.13157	0.998989	174.212	231.147	117.276	-0.978908	0.99945	110.865	103.572	118.157	0.190068	0.999217	Bradi2g55170.2		Bradi2g55170.2							AT5G04110.1	GYRB3	DNA GYRASE B3	LOC_Os01g63354.1		ELM2 domain containing protein, putative, expressed
Bradi2g01360.2	425.323	130.172	720.474	2.46853	0.0738967	358.941	130.228	587.653	2.17392	0.226461	266.474	122.478	410.47	1.74475	0.374022	635.171	693.429	576.913	-0.265394	0.998989	528.099	660.835	395.362	-0.741116	0.99945	467.477	536.257	398.697	-0.427634	0.999217	Bradi2g01360.2		Bradi2g01360.2	PF00271,PF00035,PF07717,PF00270,PF04408	PTHR18934	KOG0920			GO:0003676,GO:0005524,GO:0004386,GO:0008026	AT1G48650.2		DEA(D/H)-box RNA helicase family protein	LOC_Os03g17432.1		pre-mRNA-splicing factor ATP-dependent RNA helicase DHX16, putative, expressed
Bradi2g41880.2	50.8572	2.84091	98.8735	5.12116	0.0738967	46.9111	2.86707	90.9552	4.98751	0.246417	26.6345	2.68925	50.5798	4.23329	filtered	92.3091	95.2496	89.3686	-0.0919446	0.998989	69.7827	90.8157	48.7497	-0.897549	0.99945	65.9756	83.005	48.9461	-0.762004	0.999217	Bradi2g41880.2		Bradi2g41880.2							AT3G25690.1	CHUP1	Hydroxyproline-rich glycoprotein family protein	LOC_Os05g09380.2		AR791, putative, expressed
Bradi3g39070.1	464.804	162.743	766.865	2.23638	0.0738967	405.583	161.681	649.486	2.00615	0.136821	334.061	152.54	515.582	1.75701	0.120188	688.02	741.213	634.826	-0.223528	0.998989	600.655	704.797	496.514	-0.505375	0.99945	546.285	593.075	499.495	-0.247744	0.999217	Bradi3g39070.1		Bradi3g39070.1	PF00069	PTHR24351,PTHR24351:SF88	KOG0610		K08286	GO:0004672,GO:0006468,GO:0005524,GO:0004674,GO:0004713	AT5G47750.1	D6PKL2,PK5	D6 protein kinase like 2	LOC_Os08g38320.1		AGC_PVPK_like_kin82y.14 - ACG kinases include homologs to PKA, PKG and PKC, expressed
Bradi4g25880.1	590.663	1046.29	135.041	-2.95381	0.0738967	650.061	1049.83	250.294	-2.06846	0.449425	569.397	985.481	153.313	-2.68434	0.0384859	187.577	129.778	245.376	0.918945	0.998989	135.717	123.901	147.533	0.251849	0.99945	188.666	228.422	148.911	-0.617245	0.999217	Bradi4g25880.1		Bradi4g25880.1	PF03822,PF00069	PTHR24343,PTHR24343:SF45	KOG0583			GO:0004672,GO:0007165,GO:0006468,GO:0005524,GO:0004674,GO:0004713	AT5G58380.1	CIPK10,PKS2,SIP1,SNRK3.8	SOS3-interacting protein 1	LOC_Os12g02200.2		CAMK_KIN1/SNF1/Nim1_like.6 - CAMK includes calcium/calmodulin depedent protein kinases, expressed
Bradi1g48870.1	3436.97	5662.18	1211.76	-2.22425	0.0740325	3284.77	5640	929.534	-2.60112	0.00369867	2988.78	5305.72	671.838	-2.98137	0.00158096	1037.46	1159.71	915.211	-0.341588	0.998989	879.858	1111.71	648.009	-0.778693	0.99945	750.186	847.96	652.413	-0.378211	0.999217	Bradi1g48870.1		Bradi1g48870.1	PF00657	PTHR22835,PTHR22835:SF39				GO:0006629,GO:0016788	AT5G45910.1		GDSL-like Lipase/Acylhydrolase superfamily protein	LOC_Os06g06290.1		GDSL-like lipase/acylhydrolase, putative, expressed
Bradi4g29910.1	40.301	1.80075	78.8012	5.45155	0.074117	62.6767	1.78973	123.564	6.10937	filtered	20.9437	1.69308	40.1943	4.56927	filtered	98.6698	75.699	121.641	0.684279	0.998989	55.3036	71.8944	38.7127	-0.893071	0.99945	75.8929	112.667	39.1188	-1.52613	0.999217	Bradi4g29910.1		Bradi4g29910.1		PTHR22814,PTHR22814:SF58	KOG1603				AT3G25855.1		Copper transport protein family	LOC_Os09g24310.1		expressed protein
Bradi3g34670.2	174.488	30.3301	318.645	3.39313	0.0744408	190.904	30.1127	351.695	3.54588	0.0570129	209.513	28.5034	390.523	3.7762	0.0082755	326.537	308.607	344.468	0.1586	0.998989	334.818	293.544	376.093	0.357511	0.99945	349.658	320.989	378.327	0.237111	0.999217	Bradi3g34670.2		Bradi3g34670.2	PF03638	PTHR12446:SF7,PTHR12446					AT4G29000.1		Tesmin/TSO1-like CXC domain-containing protein	LOC_Os08g28214.2		tesmin/TSO1-like CXC domain containing protein, expressed
Bradi4g24333.1	37.1757	0.726512	73.625	6.66307	0.0746508	8.8957	0.724003	17.0674	4.55911	filtered	45.207	0.683883	89.73	7.0357	filtered	43.8471	71.2233	16.4709	-2.11243	0.851645	77.1072	67.8993	86.3151	0.346216	0.99945	51.4621	15.6088	87.3154	2.48388	0.985141	Bradi4g24333.1		Bradi4g24333.1
Bradi3g05490.1	948.798	1491.37	406.227	-1.87628	0.0748817	1028.26	1487.21	569.32	-1.38529	0.314334	853.93	1391.91	315.951	-2.13929	0.0242246	474.306	390.843	557.769	0.513079	0.998989	338.25	372.316	304.185	-0.29158	0.99945	412.802	519.657	305.948	-0.764273	0.98666	Bradi3g05490.1		Bradi3g05490.1	PF00171	PTHR11699:SF49,PTHR11699	KOG2451	1.2.1.16,1.2.1.24	K00135	GO:0055114,GO:0008152,GO:0016491,GO:0016620,GO:0009013,GO:0009450	AT1G79440.1	ALDH5F1,SSADH,SSADH1	aldehyde dehydrogenase 5F1	LOC_Os02g07760.1		aldehyde dehydrogenase, putative, expressed
Bradi4g35310.1	2008.76	3100.52	916.999	-1.75752	0.0748817	2626.97	3090.91	2163.03	-0.514981	0.77037	1982.26	2895.56	1068.95	-1.43765	0.118033	1502.89	882.332	2123.46	1.26702	0.62576	933.49	837.05	1029.93	0.299162	0.99945	1505.4	1973.4	1037.4	-0.927714	0.947742	Bradi4g35310.1		Bradi4g35310.1							AT1G21500.1			LOC_Os09g34140.1		expressed protein
Bradi1g51080.1	2529.71	127.991	4931.43	5.26789	0.0750579	775.738	127.313	1424.16	3.48366	0.00321162	223.172	119.493	326.85	1.4517	0.851788	3059.48	4719.18	1399.77	-1.75335	0.998989	2408.6	4501.8	315.405	-3.83523	0.890772	808.928	1299.78	318.074	-2.03083	0.800257	Bradi1g51080.1		Bradi1g51080.1	PF03386						AT5G25940.1		early nodulin-related	LOC_Os06g04940.2		early nodulin 93 ENOD93 protein, putative, expressed
Bradi2g48040.1	635.763	1038.33	233.194	-2.15467	0.0759095	590.671	1031.86	149.478	-2.78725	0.0124911	540.896	968.819	112.973	-3.10025	0.0120602	185.165	223.213	147.116	-0.601465	0.998989	161.364	213.656	109.072	-0.970007	0.99945	123.122	136.345	109.9	-0.311069	0.999217	Bradi2g48040.1		Bradi2g48040.1	PF08211,PF00383	PTHR11644,PTHR11644:SF5	KOG0833	3.5.4.5	K01489	GO:0004126,GO:0008270,GO:0009972,GO:0016787	AT2G19570.1	AT-CDA1,CDA1,DESZ	cytidine deaminase 1	LOC_Os01g51540.1		cytidine/deoxycytidylate deaminase, putative, expressed
Bradi2g60230.4	791.241	1357.64	224.847	-2.59408	0.0760875	777.057	1350.77	203.349	-2.73174	0.0587572	694.822	1254.55	135.09	-3.21518	0.0299703	207.512	214.718	200.307	-0.100229	0.998989	167.953	205.882	130.025	-0.663035	0.99945	158.283	185.436	131.129	-0.499938	0.999217	Bradi2g60230.4		Bradi2g60230.4	PF00560,PF00931	PTHR23155,PTHR23155:SF127	KOG4658			GO:0005515,GO:0043531,GO:0006952	AT1G69550.1		disease resistance protein (TIR-NBS-LRR class)	LOC_Os01g71114.1		disease resistance protein RGA4, putative, expressed
Bradi3g13170.1	6329.03	9813.4	2844.66	-1.7865	0.0761988	5770	9796.71	1743.29	-2.49049	0.000922428	5277.34	9173.16	1381.52	-2.73116	8.56965e-05	2222.02	2738.86	1705.17	-0.683656	0.842732	1971.53	2612.41	1330.66	-0.973241	0.99945	1464.79	1591.31	1338.27	-0.249853	0.999217	Bradi3g13170.1		Bradi3g13170.1	PF00111				K02639	GO:0051536,GO:0009055,GO:0022900,GO:0051537	AT1G60950.1	ATFD2,FED A	2Fe-2S ferredoxin-like superfamily protein	LOC_Os08g01380.1		2Fe-2S iron-sulfur cluster binding domain containing protein, expressed
Bradi4g00580.1	379.437	102.937	655.937	2.67179	0.0768371	229.72	102.456	356.984	1.80085	0.646617	463.199	96.0442	830.353	3.11195	0.0410285	490.769	630.926	350.612	-0.847595	0.99821	702.045	602.733	801.356	0.410923	0.99945	566.51	325.823	807.197	1.30883	0.999217	Bradi4g00580.1		Bradi4g00580.1	PF00149	PTHR22953	KOG1378			GO:0016787,GO:0046872,GO:0003993	AT2G16430.2	ATPAP10,PAP10	purple acid phosphatase 10	LOC_Os12g44020.1		Ser/Thr protein phosphatase family protein, putative, expressed
Bradi3g34375.2	649.725	1053.72	245.731	-2.10034	0.0773858	748.683	1049.24	448.13	-1.22735	0.55186	665.367	982.464	348.271	-1.4962	0.246794	337.577	237.131	438.022	0.885319	0.980113	280.393	225.702	335.083	0.570102	0.99945	373.468	409.132	337.805	-0.276379	0.999217	Bradi3g34375.2		Bradi3g34375.2										LOC_Os04g50780.1		expressed protein
Bradi5g12430.1	1938.74	3029.75	847.733	-1.83752	0.0773858	1721.17	3020.26	422.086	-2.83906	0.00148845	1738.72	2827.83	649.616	-2.12204	0.00820183	613.534	816.514	410.553	-0.991909	0.804532	701.864	778.585	625.143	-0.316668	0.99945	507.98	385.647	630.312	0.708785	0.939569	Bradi5g12430.1		Bradi5g12430.1	PF04839					GO:0003735,GO:0005840,GO:0006412	AT1G68590.1		Ribosomal protein PSRP-3/Ycf65	LOC_Os04g38750.1		plastid-specific 30S ribosomal protein 3, chloroplast precursor, putative, expressed
Bradi3g37623.1	65.2776	6.47647	124.079	4.2599	0.0775459	61.5495	6.43493	116.664	4.18029	0.243807	36.5732	6.08845	67.058	3.46126	0.375484	116.637	119.647	113.626	-0.0744991	0.998989	88.9758	113.305	64.6467	-0.80956	0.99945	85.8698	106.581	65.1591	-0.709906	0.999217	Bradi3g37623.1		Bradi3g37623.1
Bradi3g60120.3	893.038	357.085	1428.99	2.00066	0.0780174	671.272	357.879	984.666	1.46016	0.323777	442.389	335.289	549.488	0.712683	0.669123	1169.53	1375.67	963.379	-0.513964	0.998989	918.191	1307.38	529.006	-1.30532	0.636197	716.295	898.833	533.756	-0.751873	0.946644	Bradi3g60120.3		Bradi3g60120.3	PF00847				K09286	GO:0006355,GO:0003700	AT1G53910.2	RAP2.12	related to AP2 12	LOC_Os02g54160.2		AP2 domain containing protein, expressed
Bradi1g41820.2	531.224	899.769	162.68	-2.46752	0.0781141	499.567	894.773	104.362	-3.09992	0.00519596	473.854	837.911	109.798	-2.93195	0.0243554	129.749	156.877	102.621	-0.612301	0.998989	127.652	149.627	105.677	-0.501704	0.99945	100.934	95.1965	106.672	0.164204	0.999217	Bradi1g41820.2		Bradi1g41820.2	PF00702	PTHR18901	KOG2914	2.7.7.2			AT3G48420.1		Haloacid dehalogenase-like hydrolase (HAD) superfamily protein	LOC_Os03g36750.1		cbbY, putative, expressed
Bradi2g51510.4	468.459	112.863	824.054	2.86817	0.0792726	155.079	111.957	198.201	0.824025	0.817106	178.096	105.313	250.879	1.25231	0.640925	494.655	793.904	195.406	-2.02249	0.251587	494.909	748.429	241.389	-1.6325	0.99945	212.048	180.824	243.272	0.427982	0.999217	Bradi2g51510.4		Bradi2g51510.4	PF04576						AT1G08800.1		Protein of unknown function, DUF593	LOC_Os01g56790.1		expressed protein
Bradi3g51660.1	2775.27	4208.55	1342	-1.64894	0.0793373	2541.18	4186.7	895.655	-2.2248	0.0123004	2373.99	3922.97	825.013	-2.24946	0.0298058	1082.05	1285.24	878.853	-0.548346	0.998989	1008.98	1224.55	793.405	-0.626122	0.99945	809.676	817.164	802.189	-0.0266831	0.999217	Bradi3g51660.1		Bradi3g51660.1	PF07690,PF03105	PTHR24003,PTHR24003:SF230	KOG2325			GO:0055085,GO:0016021	AT1G63010.4		Major Facilitator Superfamily with SPX (SYG1/Pho81/XPR1) domain-containing protein	LOC_Os02g45520.1		uncharacterized membrane protein, putative, expressed
Bradi3g51250.1	90.5655	177.535	3.59553	-5.62576	0.0796394	92.0791	176.37	7.78775	-4.50126	0.225233	150.364	163.952	136.775	-0.261464	0.922242	5.60074	3.50438	7.69711	1.13516	filtered	67.5145	3.33798	131.691	5.30204	filtered	69.5859	7.10391	132.068	4.21652	0.565486	Bradi3g51250.1		Bradi3g51250.1	PF00924		KOG4629			GO:0055085,GO:0016020	AT3G14810.1	MSL5	mechanosensitive channel of small conductance-like 5	LOC_Os02g44770.1		uncharacterized mscS family protein, putative, expressed
Bradi2g20767.1	112.497	12.4239	212.57	4.09675	0.0800186	68.4096	12.4876	124.332	3.31562	0.366832	90.467	11.7395	169.195	3.84925	0.102604	163.429	205.212	121.646	-0.754423	0.998989	178.439	194.047	162.83	-0.253037	0.99945	138.81	113.493	164.127	0.532213	0.999217	Bradi2g20767.1		Bradi2g20767.1	PF00011	PTHR11527:SF5,PTHR11527	KOG0710				AT5G54660.1		HSP20-like chaperones superfamily protein	LOC_Os05g42120.1		heat shock protein, putative, expressed
Bradi2g10970.1	2250.59	3712.44	788.747	-2.23474	0.0801111	2416.84	3715.61	1118.08	-1.73258	0.240016	2152.67	3486.79	818.558	-2.09074	0.0371366	927.24	757.134	1097.35	0.535398	0.981788	755.698	722.795	788.6	0.125708	0.99945	906.758	1020.21	793.308	-0.36291	0.999217	Bradi2g10970.1		Bradi2g10970.1	PF03953,PF00091	PTHR11588	KOG1375		K07375	GO:0006184,GO:0005525,GO:0051258,GO:0003924,GO:0005874,GO:0043234,GO:0007017,GO:0005200	AT5G12250.1	TUB6	beta-6 tubulin	LOC_Os01g18050.1		tubulin/FtsZ domain containing protein, putative, expressed
Bradi3g28320.1	166.981	41.2569	292.705	2.82674	0.0801111	148.339	41.6275	255.051	2.61518	0.162154	63.8216	39.0505	88.5927	1.18185	0.510901	265.992	282.277	249.707	-0.176879	0.998989	176.67	267.931	85.4085	-1.64941	0.984145	159.484	232.842	86.1267	-1.43482	0.981308	Bradi3g28320.1		Bradi3g28320.1	PF04757	PTHR12888	KOG0826		K13345		AT3G04460.1	APM4,ATPEX12,PEX12	peroxin-12	LOC_Os10g32960.1		peroxisome assembly protein 12, putative, expressed
Bradi4g23417.2	382.973	140.205	625.741	2.15803	0.0804282	361.148	140.674	581.623	2.04773	0.164549	394.57	131.932	657.209	2.31656	0.0386079	586.509	604.14	568.878	-0.0867639	0.998989	603.423	574.318	632.528	0.139279	0.99945	584.578	531.011	638.145	0.265142	0.999217	Bradi4g23417.2		Bradi4g23417.2	PF00533	PTHR13561:SF18,PTHR13561	KOG1929		K10728		AT1G77320.1	MEI1	transcription coactivators	LOC_Os11g08660.1		TOPBP1A - Similar to DNA replication protein TOPBP1 from, expressed
Bradi1g46660.1	3818.86	6445.96	1191.76	-2.4353	0.0804843	3665.44	6398.79	932.097	-2.77925	0.0939016	3356.89	5948.43	765.345	-2.95833	0.00124	1028.64	1145.44	911.828	-0.329074	0.998989	914.59	1091.12	738.056	-0.564012	0.99945	797.454	851.007	743.902	-0.194058	0.999217	Bradi1g46660.1		Bradi1g46660.1	PF02383	PTHR11200:SF9,PTHR11200	KOG1888			GO:0042578	AT3G14205.1		Phosphoinositide phosphatase family protein	LOC_Os06g09540.1		SAC domain containing protein, putative, expressed
Bradi3g14710.1	372.135	568.108	176.163	-1.68925	0.0805367	282.397	563.834	0.960899	-9.19667	8.57049e-06	305.715	525.534	85.8972	-2.6131	0.076021	84.5581	168.178	0.938491	-7.48543	filtered	122.183	161.376	82.9913	-0.959391	0.99945	42.2487	0.877101	83.6203	6.57497	filtered	Bradi3g14710.1		Bradi3g14710.1	PF01397,PF03936			4.2.3.57	K14184	GO:0000287,GO:0016829,GO:0010333,GO:0008152	AT4G16730.1	TPS02	terpene synthase 02	LOC_Os08g04500.1		terpene synthase, putative, expressed
Bradi1g12670.1	191.223	35.9185	346.528	3.27017	0.0811682	173.306	35.9399	310.672	3.11173	0.731841	154.178	33.6048	274.751	3.03138	0.260548	320.096	334.704	305.488	-0.131773	0.991669	290.928	317.136	264.72	-0.260636	0.99945	274.572	283.307	265.836	-0.0918302	0.999217	Bradi1g12670.1		Bradi1g12670.1	PF02714	PTHR13018:SF5,PTHR13018	KOG1134			GO:0016020	AT1G58520.1	RXW8	lipases;hydrolases, acting on ester bonds	LOC_Os12g43720.1		early-responsive to dehydration protein-related, putative, expressed
Bradi3g36887.1	2002.65	598.332	3406.97	2.50947	0.0811682	1330.96	597.764	2064.16	1.78791	0.224945	1891.35	558.334	3224.36	2.52981	0.00260869	2650.74	3272.8	2028.68	-0.689984	0.978332	3108.17	3107.17	3109.16	0.000925655	0.99945	2507.46	1883.2	3131.71	0.733767	0.834776	Bradi3g36887.1		Bradi3g36887.1	PF01370	PTHR10366,PTHR10366:SF9	KOG1502	1.2.1.44	K09753	GO:0003824,GO:0050662,GO:0044237	AT1G15950.1	ATCCR1,CCR1,IRX4	cinnamoyl coa reductase 1	LOC_Os08g34280.1		cinnamoyl-CoA reductase, putative, expressed
Bradi2g62400.3	64.8386	1.67348	128.004	6.25719	0.0815909	40.0234	1.67969	78.3671	5.54398	filtered	20.6395	1.5803	39.6987	4.65082	filtered	99.7651	122.444	77.0864	-0.667573	0.841341	77.8434	117.323	38.3634	-1.61268	0.639568	55.0498	71.4556	38.644	-0.886804	filtered	Bradi2g62400.3		Bradi2g62400.3	PF00023	PTHR24158,PTHR24158:SF306	KOG4412			GO:0005515,GO:0008270	AT2G28840.1	XBAT31	XB3 ortholog 1 in Arabidopsis thaliana	LOC_Os05g02130.1		ankyrin repeat domain-containing protein 28, putative, expressed
Bradi1g16540.1	1225.19	1894.01	556.379	-1.7673	0.0819111	1217.07	1887.88	546.248	-1.78914	0.0366555	1040.45	1765.61	315.284	-2.48545	0.00314928	535.204	533.806	536.601	0.0075351	0.998989	406.398	508.981	303.814	-0.744425	0.99945	401.95	498.233	305.667	-0.70486	0.999217	Bradi1g16540.1	BdGT43A3	Bradi1g16540.1	PF03360	PTHR10896,PTHR10896:SF1	KOG1476	2.4.2.24		GO:0015018,GO:0016020	AT2G37090.1	IRX9	Nucleotide-diphospho-sugar transferases superfamily protein	LOC_Os07g49370.1		glycosyltransferase family 43 protein, putative, expressed
Bradi2g44100.1	56.7219	2.65152	110.792	5.3849	0.0819111	129.602	2.67593	256.528	6.58293	0.0282337	29.3837	2.50996	56.2575	4.48631	filtered	179.108	106.365	251.851	1.24355	0.998989	77.9463	101.582	54.3108	-0.90333	0.99945	144.293	233.986	54.6002	-2.09944	0.941322	Bradi2g44100.1	BdbHLH69	Bradi2g44100.1						GO:0046983	AT1G29950.1		basic helix-loop-helix (bHLH) DNA-binding superfamily protein	LOC_Os01g43680.1		CPuORF29 - conserved peptide uORF-containing transcript, expressed
Bradi1g62170.1	2342.22	3629.95	1054.49	-1.78341	0.0825233	2048.49	3617.69	479.288	-2.9161	0.000318086	2090.39	3385.94	794.853	-2.09079	0.00607141	742.965	1015.78	470.148	-1.1114	0.56504	866.466	966.788	766.144	-0.335583	0.99945	604.221	437.44	771.003	0.817651	0.973018	Bradi1g62170.1		Bradi1g62170.1	PF00347	PTHR11655:SF8,PTHR11655	KOG3254			GO:0003735,GO:0019843,GO:0005840,GO:0006412,GO:0005622	AT1G05190.1	emb2394	Ribosomal protein L6 family	LOC_Os03g24020.1		ribosomal protein L6, putative, expressed
Bradi1g48110.1	193.19	44.8062	341.574	2.93042	0.0827029	134.617	44.6623	224.572	2.33005	0.383247	209.788	42.1817	377.395	3.16138	0.0808035	274.982	330.416	219.547	-0.589753	0.998989	338.585	313.984	363.187	0.210023	0.99945	285.825	205.04	366.611	0.838344	0.999217	Bradi1g48110.1		Bradi1g48110.1	PF06391	PTHR12683,PTHR12683:SF3			K10842	GO:0007049,GO:0005634	AT4G30820.1		cyclin-dependent kinase-activating kinase assembly factor-related / CDK-activating kinase assembly factor-related	LOC_Os06g07480.1		CDK-activating kinase assembly factor MAT1 family protein, expressed
Bradi4g03867.1	248.75	65.9094	431.59	2.71111	0.0831835	226.065	65.9057	386.224	2.55096	0.303004	132.235	62.0467	202.424	1.70595	0.480554	397.078	415.855	378.302	-0.136542	0.998989	294.614	394.342	194.887	-1.01681	0.99945	274.351	352.495	196.207	-0.845226	0.999217	Bradi4g03867.1		Bradi4g03867.1	PF03514						AT1G07530.1	ATGRAS2,GRAS2,SCL14	SCARECROW-like 14	LOC_Os12g38490.1		SCARECROW, putative, expressed
Bradi2g47590.1	697.654	1028.58	366.732	-1.48785	0.0832213	666.947	1021.48	312.419	-1.7091	0.115821	499.145	951.527	46.7636	-4.34679	9.9187e-06	328.947	350.404	307.489	-0.188483	0.998989	190.809	336.452	45.1663	-2.89709	0.305372	165.194	284.924	45.4641	-2.64778	0.177206	Bradi2g47590.1	BdMYB48	Bradi2g47590.1	PF00249	PTHR10641,PTHR10641:SF30	KOG0048		K09422	GO:0003682	AT5G26660.1	ATMYB86,MYB86	myb domain protein 86	LOC_Os01g50720.1		MYB family transcription factor, putative, expressed
Bradi5g08630.2	94.2913	18.5606	170.022	3.1954	0.0832213	82.6005	18.7315	146.47	2.96706	0.300359	94.5272	17.5697	171.485	3.28691	0.149887	154.107	164.585	143.63	-0.19648	0.998989	161.17	157.016	165.324	0.0743879	0.99945	150.131	133.677	166.586	0.317518	0.999217	Bradi5g08630.2		Bradi5g08630.2		PTHR10825,PTHR10825:SF3					AT5G13250.1		RING finger protein	LOC_Os04g32510.1		expressed protein
Bradi2g15620.1	162.014	50.8551	273.173	2.42535	0.083256	160.406	51.2462	269.566	2.39512	0.627143	95.2877	48.019	142.557	1.56986	0.465716	262.589	263.739	261.439	-0.0126341	0.998989	194.675	251.845	137.506	-0.873045	0.99945	192.411	246.397	138.424	-0.831891	0.999217	Bradi2g15620.1		Bradi2g15620.1	PF00069	PTHR24055,PTHR24055:SF69	KOG0660			GO:0004672,GO:0006468,GO:0005524,GO:0004707,GO:0004713	AT3G18040.1	MPK9	MAP kinase 9	LOC_Os05g50120.1		CGMC_MAPKCMGC_2.3 - CGMC includes CDA, MAPK, GSK3, and CLKC kinases, expressed
Bradi5g27410.1	154.996	43.8993	266.092	2.59965	0.0839108	118.346	43.5907	193.102	2.14727	0.43882	129.028	41.2579	216.798	2.39361	0.21318	222.887	256.252	189.522	-0.435196	0.998989	226.085	243.202	208.969	-0.218865	0.99945	193.338	176.182	210.493	0.256706	0.999217	Bradi5g27410.1		Bradi5g27410.1										LOC_Os01g66230.1		csAtPR5, putative, expressed
Bradi3g19430.1	370.591	124.277	616.906	2.31149	0.0841946	373.594	124.628	622.56	2.32059	0.132762	374.651	116.777	632.525	2.43737	0.124778	602.131	593.938	610.325	0.0392654	0.998989	587.385	565.285	609.486	0.108616	0.99945	590.311	568.163	612.459	0.10831	0.999217	Bradi3g19430.1		Bradi3g19430.1
Bradi1g33900.1	255.694	25.3593	486.028	4.26046	0.0842876	97.0783	25.3191	168.837	2.73734	0.421164	86.605	23.7132	149.497	2.65636	0.386023	316.456	467.897	165.016	-1.50358	0.998989	292.598	441.14	144.056	-1.61461	0.99945	149.525	154.164	144.886	-0.0895441	0.999217	Bradi1g33900.1		Bradi1g33900.1	PF00481	PTHR13832,PTHR13832:SF186	KOG0698			GO:0003824,GO:0004722,GO:0006470	AT4G31750.1	WIN2	HOPW1-1-interacting 2	LOC_Os06g48300.1		protein phosphatase 2C, putative, expressed
Bradi1g61130.4	225.427	57.0692	393.786	2.78663	0.0842876	153.639	56.7002	250.578	2.14383	0.344385	306.942	53.4709	560.414	3.38967	0.0551288	312.522	378.754	246.29	-0.620905	0.998989	451.093	361.296	540.89	0.582155	0.99945	386.683	228.646	544.72	1.2524	0.999217	Bradi1g61130.4	BdPMT	Bradi1g61130.4	PF03141	PTHR10108,PTHR10108:SF37				GO:0008168	AT1G26850.2		S-adenosyl-L-methionine-dependent methyltransferases superfamily protein	LOC_Os03g26200.1		methyltransferase, putative, expressed
Bradi3g07997.4	231.632	45.7046	417.559	3.19157	0.0842876	241.166	45.539	436.793	3.26178	0.0972045	171.503	42.8417	300.165	2.80867	0.127398	415.108	402.11	428.105	0.0903743	0.998989	336.587	383.999	289.175	-0.409156	0.99945	344.893	398.603	291.182	-0.453033	0.999217	Bradi3g07997.4		Bradi3g07997.4							AT5G24750.1		UDP-Glycosyltransferase superfamily protein	LOC_Os02g11940.1		sterol glucosyltransferase, putative, expressed
Bradi1g28140.3	379.145	642.289	116.001	-2.46908	0.0855216	378.915	641.315	116.514	-2.46053	0.0455233	339.949	602.809	77.0881	-2.96712	0.0106636	112.597	111.737	113.457	0.0220438	0.998989	90.155	106.103	74.2069	-0.515844	0.99945	90.5321	106.45	74.6138	-0.512667	0.999217	Bradi1g28140.3		Bradi1g28140.3							AT3G23760.1			LOC_Os07g29240.1		expressed protein
Bradi4g29707.1	1854.13	2796.79	911.463	-1.61752	0.0855216	2108.79	2793.57	1424	-0.972158	0.468646	1932.67	2621.14	1244.2	-1.07498	0.227767	1136.36	883.353	1389.37	0.653373	0.778444	1017.74	838.862	1196.61	0.512447	0.99945	1254.19	1300.61	1207.76	-0.106861	0.999217	Bradi4g29707.1		Bradi4g29707.1	PF00722,PF06955	PTHR10963,PTHR10963:SF14		2.4.1.207	K08235	GO:0016762,GO:0006073,GO:0005975,GO:0005618,GO:0048046,GO:0004553	AT1G14720.1	ATXTH28,EXGT-A2,XTH28,XTR2	xyloglucan endotransglucosylase/hydrolase 28	LOC_Os09g23220.1		glycosyl hydrolases family 16, putative, expressed
Bradi2g53390.3	1047.67	455.956	1639.38	1.84619	0.0863076	802.389	456.235	1148.54	1.33195	0.417996	1027.29	427.842	1626.74	1.92684	0.0496422	1352.79	1579.22	1126.37	-0.487526	0.998989	1535.41	1503.76	1567.06	0.0594883	0.99945	1314.19	1048.26	1580.12	0.592044	0.999217	Bradi2g53390.3		Bradi2g53390.3	PF00046	PTHR24329:SF295,PTHR24329	KOG0484			GO:0006355,GO:0043565,GO:0003700	AT4G35550.1	ATWOX13,HB-4,WOX13	WUSCHEL related homeobox 13	LOC_Os01g60270.1		homeobox domain containing protein, expressed
Bradi3g05160.1	1425.54	2262.22	588.869	-1.94172	0.0865404	1535.51	2256.07	814.952	-1.46903	0.275543	1249.6	2119.5	379.701	-2.48079	0.00803687	683.566	567.469	799.663	0.494852	0.998989	452.773	539.455	366.091	-0.5593	0.99945	555.789	743.729	367.85	-1.01566	0.68247	Bradi3g05160.1		Bradi3g05160.1	PF03900,PF01379	PTHR11557	KOG2892	2.5.1.61	K01749	GO:0033014,GO:0004418,GO:0018160	AT5G08280.1	HEMC	hydroxymethylbilane synthase	LOC_Os02g07230.1		porphobilinogen deaminase, chloroplast precursor, putative, expressed
Bradi3g60160.1	646.984	1049.3	244.669	-2.10053	0.087027	589.042	1049.41	128.679	-3.02773	0.020804	546.805	983.062	110.547	-3.15262	0.00159685	180.873	234.987	126.759	-0.890499	0.998989	165.384	224.303	106.465	-1.07507	0.99945	112.367	117.382	107.353	-0.128843	0.999217	Bradi3g60160.1		Bradi3g60160.1	PF04455,PF05222,PF03435,PF01262	PTHR11133:SF3,PTHR11133	KOG0172			GO:0055114,GO:0016491	AT4G33150.2	LKR,LKR/SDH,SDH	lysine-ketoglutarate reductase/saccharopine dehydrogenase bifunctional enzyme	LOC_Os02g54254.1		saccharopine dehydrogenase, putative, expressed
Bradi1g07530.3	2098.84	3239.41	958.26	-1.75724	0.0876737	2006.96	3233.3	780.624	-2.05031	0.0231662	1869.7	3025.12	714.277	-2.08244	0.0100756	843.775	923.156	764.393	-0.272259	0.998989	784.048	880.062	688.034	-0.355123	0.99945	702.371	712.492	692.251	-0.0415785	0.999217	Bradi1g07530.3		Bradi1g07530.3	PF08041					GO:0009512	AT2G26500.2		cytochrome b6f complex subunit (petM), putative	LOC_Os03g55720.2		cytochrome b6f complex subunit, putative, expressed
Bradi4g10860.1	867.484	1374	360.971	-1.92842	0.0876737	1007.24	1369.39	645.08	-1.08599	0.527747	749.189	1282.58	215.796	-2.57131	0.00630402	488.11	347.523	628.697	0.855257	0.998989	269.856	331.644	208.068	-0.672582	0.99945	399.071	589.096	209.046	-1.49468	0.927563	Bradi4g10860.1		Bradi4g10860.1
Bradi5g13170.3	31.7447	0.568183	62.9213	6.79105	0.0876737	21.2496	0.573413	41.9258	6.19212	filtered	23.8471	0.537849	47.1564	6.45411	filtered	50.7886	60.6362	40.941	-0.566633	0.998989	51.4742	57.4288	45.5196	-0.335287	0.99945	42.0879	38.2737	45.9021	0.26221	0.999217	Bradi5g13170.3		Bradi5g13170.3	PF00069,PF00560,PF08263	PTHR24420,PTHR24420:SF84	KOG1187			GO:0004672,GO:0005515,GO:0006468,GO:0005524,GO:0004674,GO:0004713	AT5G06940.1		Leucine-rich repeat receptor-like protein kinase family protein	LOC_Os04g39650.1		receptor protein kinase CLAVATA1 precursor, putative, expressed
Bradi2g03800.1	3488.32	5409.81	1566.82	-1.78774	0.0877959	3159.92	5382.08	937.764	-2.52087	0.00871762	2921.16	5016.54	825.78	-2.60286	0.00138137	1212.8	1504.92	920.692	-0.708892	0.979585	1115.28	1434.96	795.607	-0.850879	0.99945	828.337	855.829	800.846	-0.0957984	0.999217	Bradi2g03800.1		Bradi2g03800.1	PF00291	PTHR10314,PTHR10314:SF8	KOG1252	2.5.1.47	K01738	GO:0004124,GO:0006535	AT2G43750.1	ACS1,ATCS-B,CPACS1,OASB	O-acetylserine (thiol) lyase B	LOC_Os01g74650.3		cysteine synthase, mitochondrial precursor, putative, expressed
Bradi2g45100.1	2258	3512.18	1003.82	-1.80687	0.0879262	2316.91	3500.01	1133.8	-1.62619	0.113531	2319.79	3277.7	1361.89	-1.26708	0.144339	1037.33	968.301	1106.36	0.192297	0.998989	1116.89	922.441	1311.33	0.507505	0.99945	1176.94	1035.45	1318.43	0.348558	0.999217	Bradi2g45100.1		Bradi2g45100.1	PF01758	PTHR10361,PTHR10361:SF0	KOG2718		K03453	GO:0016020,GO:0006814,GO:0008508	AT2G26900.1		Sodium Bile acid symporter family	LOC_Os01g45750.1		bile acid sodium symporter family protein, putative, expressed
Bradi2g05750.1	686.977	267.939	1106.02	2.0454	0.0883695	777.546	267.072	1288.02	2.26985	0.0497506	939.428	250.374	1628.48	2.70137	0.00204181	1161.99	1067.04	1256.94	0.236307	0.998989	1289.72	1011.88	1567.56	0.631481	0.99945	1378.25	1176.21	1580.29	0.426045	0.999217	Bradi2g05750.1		Bradi2g05750.1	PF00642	PTHR14493				GO:0046872	AT4G29190.1		Zinc finger C-x8-C-x5-C-x3-H type family protein	LOC_Os01g09620.1		zinc finger/CCCH transcription factor, putative, expressed
Bradi2g30400.1	890.042	1406.39	373.694	-1.91207	0.0893213	821.453	1400.83	242.075	-2.53276	0.00983153	848.036	1311.83	384.239	-1.77151	0.0965562	298.743	359.526	237.96	-0.595377	0.998989	356.498	342.959	370.037	0.109631	0.99945	296.851	220.855	372.846	0.755478	0.999217	Bradi2g30400.1		Bradi2g30400.1	PF05368	PTHR14194,PTHR14194:SF18	KOG1203				AT3G46780.1	PTAC16	plastid transcriptionally active 16	LOC_Os05g22614.1		PTAC16, putative, expressed
Bradi4g36870.1	7018.63	10590.3	3446.98	-1.61934	0.0893251	7884.65	10545.9	5223.42	-1.01361	0.284458	6101.61	9876.83	2326.4	-2.08595	0.00318471	4222.87	3303.43	5142.31	0.63845	0.987437	2699.41	3154.01	2244.82	-0.490584	0.99945	3511.69	4764.28	2259.1	-1.07651	0.334787	Bradi4g36870.1		Bradi4g36870.1	PF02784,PF00278	PTHR11482:SF29,PTHR11482	KOG0622	4.1.1.17	K01581	GO:0003824,GO:0006596	AT5G11880.1		Pyridoxal-dependent decarboxylase family protein	LOC_Os09g37120.1		pyridoxal-dependent decarboxylase protein, putative, expressed
Bradi4g44496.1	178.897	15.7658	342.028	4.43924	0.0897077	264.878	15.6442	514.112	5.03838	0.0187984	101.767	14.8127	188.721	3.67135	0.128924	417.297	326.691	507.904	0.636629	0.998989	247.692	313.269	182.114	-0.782561	0.99945	326.124	468.872	183.376	-1.35439	0.999217	Bradi4g44496.1		Bradi4g44496.1	PF03181						AT5G25610.1	ATRD22,RD22	BURP domain-containing protein	LOC_Os01g53240.1		BURP domain containing protein, expressed
Bradi2g04397.2	62.2864	3.99431	120.579	4.91588	0.0900879	11.6365	4.00809	19.2649	2.26499	filtered	49.889	3.77146	96.0066	4.66994	0.191806	67.5979	116.351	18.845	-2.62623	0.929496	101.806	111.038	92.5743	-0.262366	0.99945	55.3594	17.593	93.1259	2.40418	0.999217	Bradi2g04397.2		Bradi2g04397.2	PF01535	PTHR24015,PTHR24015:SF36				GO:0005515	AT1G66345.1		Pentatricopeptide repeat (PPR) superfamily protein	LOC_Os01g07610.1		PPR repeat domain containing protein, putative, expressed
Bradi4g31440.2	2584.82	4071.52	1098.13	-1.89052	0.0900879	2640.18	4060.04	1220.31	-1.73425	0.100443	2448.94	3811.55	1086.32	-1.81092	0.0291851	1126.53	1054.67	1198.39	0.184313	0.998989	1026.16	1005.73	1046.59	0.0574493	0.99945	1083.21	1113.38	1053.04	-0.0803918	0.999217	Bradi4g31440.2		Bradi4g31440.2	PF00112,PF08246	PTHR12411:SF50,PTHR12411	KOG1543	3.4.22.16	K01366	GO:0006508,GO:0008234	AT5G60360.1	AALP,ALP,SAG2	aleurain-like protease	LOC_Os09g27030.2		oryzain gamma chain precursor, putative, expressed
Bradi5g14137.1	462.051	85.818	838.284	3.28809	0.0900879	347.066	85.6401	608.492	2.82888	0.0547464	436.652	79.9424	793.361	3.31095	0.0138547	702.102	811.024	593.181	-0.451271	1	766.014	767.847	764.182	-0.00690367	0.99945	661.837	555.757	767.916	0.466494	0.999217	Bradi5g14137.1		Bradi5g14137.1	PF00023		KOG0508			GO:0005515	AT5G14230.1			LOC_Os04g41280.1		ankyrin repeat domain containing protein, expressed
Bradi2g58507.1	1535.51	707.932	2363.09	1.73899	0.0905891	1343.44	706.659	1980.22	1.48657	0.245556	1170.23	658.787	1681.66	1.35201	0.159386	2104.36	2280.17	1928.55	-0.241622	0.998989	1895.45	2170.92	1619.98	-0.422334	0.99945	1720.72	1808.81	1632.64	-0.147839	0.999217	Bradi2g58507.1		Bradi2g58507.1							AT5G48500.1			LOC_Os01g68570.1		expressed protein
Bradi3g14350.1	274.685	82.3035	467.067	2.5046	0.0915114	256.167	81.9494	430.384	2.39282	0.171424	244.131	77.3562	410.905	2.40922	0.249912	436.507	451.357	421.658	-0.0981951	0.998989	412.512	429.303	395.722	-0.117509	0.99945	396.159	392.841	399.476	0.0241645	0.999217	Bradi3g14350.1		Bradi3g14350.1	PF00651,PF03000	PTHR13690:SF174,PTHR13690				GO:0005515	AT1G30440.1		Phototropic-responsive NPH3 family protein	LOC_Os08g03650.1		BTBN17 - Bric-a-Brac, Tramtrack, Broad Complex BTB domain with non-phototropic hypocotyl 3 NPH3 and coiled-coil domains, expressed
Bradi4g06930.1	335.497	97.8499	573.143	2.55025	0.0915114	458.57	98.3978	818.741	3.05671	0.0116512	303.632	92.0337	515.231	2.48499	0.0900844	676.554	555.515	797.592	0.521825	0.978332	511.897	527.969	495.826	-0.0906189	0.99945	623.863	747.851	499.876	-0.581182	0.999217	Bradi4g06930.1		Bradi4g06930.1							AT2G04480.1			LOC_Os12g31510.1		expressed protein
Bradi3g50160.2	388.886	104.13	673.642	2.6936	0.0924154	271.896	103.529	440.263	2.08833	0.58988	282.04	97.2075	466.873	2.26389	0.239299	539.097	650.567	427.627	-0.605344	0.998989	532.806	615.468	450.143	-0.451302	0.99945	428.056	402.306	453.806	0.173782	0.999217	Bradi3g50160.2		Bradi3g50160.2	PF00320	PTHR10071:SF113,PTHR10071				GO:0006355,GO:0008270,GO:0003700,GO:0043565	AT3G60530.1	GATA4	GATA transcription factor 4	LOC_Os02g43150.1		GATA zinc finger domain containing protein, expressed
Bradi1g03640.1	776.339	339.155	1213.52	1.83919	0.0929384	647.18	337.336	957.024	1.50437	0.420589	755.601	314.892	1196.31	1.92566	0.0683991	1053.37	1167.12	939.626	-0.31279	0.998989	1132.03	1110.35	1153.7	0.0552512	0.99945	1017.36	873.108	1161.6	0.411887	0.999217	Bradi1g03640.1		Bradi1g03640.1	PF01357,PF03330					GO:0005576,GO:0009664	AT3G55500.1	ATEXP16,ATEXPA16,ATHEXP ALPHA 1.7,EXP16,EXPA16	expansin A16	LOC_Os03g60720.1		expansin precursor, putative, expressed
Bradi2g36893.1	244.313	425.995	62.6312	-2.76588	0.0931473	265.3	425.904	104.695	-2.02433	0.467407	264.673	397.839	131.508	-1.59704	0.470708	81.638	60.5439	102.732	0.762833	0.998989	92.0414	57.6061	126.477	1.13458	0.99945	111.461	95.5288	127.393	0.415279	0.999217	Bradi2g36893.1		Bradi2g36893.1
Bradi5g25506.1	131.632	238.283	24.9796	-3.25385	0.0932242	187.8	236.392	139.207	-0.763954	0.953736	135.209	221.454	48.9642	-2.1772	0.730479	79.7149	23.8723	135.557	2.5055	0.976184	34.9949	22.8469	47.1428	1.04504	0.99945	87.3932	127.178	47.6088	-1.41754	0.999217	Bradi5g25506.1		Bradi5g25506.1	PF04134						AT5G50100.1		Putative thiol-disulphide oxidoreductase DCC	LOC_Os04g57310.1		thiol-disulphide oxidoreductase DCC, putative, expressed
Bradi1g67170.1	1930.57	3084.11	777.029	-1.98881	0.0932465	1835.34	3069.53	601.156	-2.35221	0.020322	1781.99	2862.45	701.539	-2.02866	0.0286584	669.436	749.343	589.529	-0.346065	0.998989	694.525	713.257	675.793	-0.0778412	0.99945	614.472	548.676	680.268	0.310148	0.999217	Bradi1g67170.1		Bradi1g67170.1	PF00573	PTHR10746	KOG1624			GO:0003735,GO:0005840,GO:0006412	AT1G07320.1	RPL4	ribosomal protein L4	LOC_Os03g15870.1		ribosomal protein L4, putative, expressed
Bradi1g41797.1	214.141	73.4429	354.839	2.27247	0.0937779	169.093	74.0224	264.163	1.83539	0.401835	62.1217	69.4816	54.7618	-0.343461	0.976371	300.481	342.393	258.568	-0.405113	0.998989	189.317	325.751	52.8822	-2.62291	0.214779	147.177	241.111	53.2418	-2.17907	0.477298	Bradi1g41797.1		Bradi1g41797.1	PF11891						AT5G24690.1		Protein of unknown function (DUF3411)	LOC_Os12g18630.1		expressed protein
Bradi1g61860.3	662.351	1071.81	252.893	-2.08345	0.0938382	706.664	1070.94	342.388	-1.64517	0.327639	594.591	1005.03	184.148	-2.44831	0.0112881	289.84	243.765	335.916	0.462613	0.998989	204.878	232.585	177.171	-0.392614	0.99945	245.446	312.416	178.475	-0.807744	0.999217	Bradi1g61860.3		Bradi1g61860.3	PF01063	PTHR11825,PTHR11825:SF13	KOG0975			GO:0003824,GO:0008152	AT5G27410.2		D-aminoacid aminotransferase-like PLP-dependent enzymes superfamily protein	LOC_Os03g24460.2		aminotransferase domain containing protein, putative, expressed
Bradi3g18820.8	2067.79	3433.12	702.456	-2.28904	0.0938382	2077.35	3414.33	740.365	-2.20529	0.114691	1860.24	3175.58	544.913	-2.54292	0.0209335	702.207	678.175	726.24	0.0987878	0.998989	585.233	645.78	524.687	-0.299585	0.99945	602.218	675.722	528.713	-0.353944	0.999217	Bradi3g18820.8		Bradi3g18820.8							AT1G16880.1		uridylyltransferase-related	LOC_Os08g14440.1		uridylyltransferase-related, putative, expressed
Bradi1g19910.1	112.707	19.2032	206.211	3.4247	0.0940042	58.1893	19.0408	97.3377	2.3539	filtered	56.4617	17.5914	95.3321	2.43809	0.23464	147.107	199.823	94.3902	-1.08201	0.948338	141.041	190.148	91.9328	-1.04847	0.99945	90.7603	88.9728	92.5477	0.0568332	0.999217	Bradi1g19910.1		Bradi1g19910.1		PTHR13491					AT5G49400.1		zinc knuckle (CCHC-type) family protein	LOC_Os11g09310.1		zinc finger CCHC domain-containing protein 10, putative, expressed
Bradi1g40997.1	60.7247	7.454	113.995	3.93482	0.0940042	80.4873	7.38696	153.588	4.37794	0.0777392	17.1316	6.82144	27.4418	2.00823	filtered	130.353	109.903	150.803	0.456433	0.998989	65.3557	104.252	26.4595	-1.97822	0.99945	83.4367	140.164	26.7096	-2.39168	0.93223	Bradi1g40997.1		Bradi1g40997.1	PF10250						AT1G29200.2		O-fucosyltransferase family protein	LOC_Os06g35410.1		growth regulator related protein, putative, expressed
Bradi4g11030.1	806.955	1324.63	289.282	-2.19504	0.0941315	1018.53	1316.59	720.475	-0.869786	0.880453	862.685	1238.16	487.207	-1.34559	0.481101	491.975	277.87	706.081	1.34542	0.824326	367.216	264.383	470.049	0.830179	0.99945	565.45	657.416	473.485	-0.473488	0.999217	Bradi4g11030.1		Bradi4g11030.1	PF01699	PTHR11878:SF3,PTHR11878	KOG1307			GO:0055085,GO:0016021	AT2G47600.1	ATMHX,ATMHX1,MHX,MHX1	magnesium/proton exchanger	LOC_Os11g43860.1		sodium/calcium exchanger protein, putative, expressed
Bradi2g21017.3	219.749	70.9862	368.512	2.3761	0.0947304	263.301	70.5199	456.081	2.69319	0.22664	223.839	66.5507	381.128	2.51775	0.18606	400.969	354.346	447.592	0.337026	0.998989	351.704	336.835	366.572	0.122054	0.99945	393.137	416.086	370.188	-0.168622	0.999217	Bradi2g21017.3		Bradi2g21017.3		PTHR21004				GO:0055114,GO:0004784	AT1G28320.1	DEG15	protease-related	LOC_Os05g41810.1		OsDegp8 - Putative Deg protease homologue, expressed
Bradi1g48147.3	107.749	19.8252	195.673	3.30303	0.0949355	83.5056	19.6812	147.33	2.90416	0.301497	107.483	18.6304	196.336	3.39759	0.133434	166.183	187.98	144.386	-0.38065	0.998989	183.994	179.016	188.973	0.0780954	0.99945	162.569	134.459	190.678	0.503975	0.999217	Bradi1g48147.3		Bradi1g48147.3	PF07714	PTHR24420,PTHR24420:SF661	KOG1187			GO:0004672,GO:0006468,GO:0004674,GO:0004713,GO:0005524	AT3G28690.2		Protein kinase superfamily protein	LOC_Os06g07230.1		tyrosine protein kinase domain containing protein, putative, expressed
Bradi2g25360.2	3241.89	5197.33	1286.45	-2.01438	0.0949355	3195.41	5161.22	1229.6	-2.06952	0.0537391	3017.98	4796.88	1239.08	-1.95282	0.13686	1221.21	1233.98	1208.44	-0.0301717	0.998989	1185.11	1176.32	1193.89	0.0213924	0.99945	1162.91	1121.73	1204.09	0.102211	0.999217	Bradi2g25360.2		Bradi2g25360.2	PF00293	PTHR10885,PTHR10885:SF0	KOG0142	5.3.3.2	K01823	GO:0004452,GO:0008299,GO:0016787	AT3G02780.1	IDI2,IPIAT1,IPP2	isopentenyl pyrophosphate:dimethylallyl pyrophosphate isomerase 2	LOC_Os05g34180.1		hydrolase, NUDIX family, domain containing protein, expressed
Bradi3g07897.3	253.674	73.8003	433.547	2.55449	0.0949355	219.227	73.7198	364.734	2.30672	0.52575	185.884	68.9201	302.847	2.13559	0.285018	388.195	417.383	359.008	-0.217357	0.998989	344.703	397.685	291.721	-0.44704	0.99945	313.351	332.709	293.993	-0.178477	0.999217	Bradi3g07897.3		Bradi3g07897.3							AT2G25670.2			LOC_Os01g08410.1		early fruit mRNA, putative, expressed
Bradi1g07780.1	2715.94	4352.7	1079.17	-2.012	0.0953186	2895.94	4330.24	1461.64	-1.56686	0.302777	2585.66	4068.31	1103	-1.883	0.0415967	1233.58	1036.13	1431.04	0.465858	0.987437	1025.88	988.972	1062.78	0.103849	0.99945	1201.81	1334.12	1069.49	-0.31897	0.999217	Bradi1g07780.1		Bradi1g07780.1	PF00141			1.11.1.7	K00430	GO:0055114,GO:0004601,GO:0006979,GO:0020037	AT3G49960.1		Peroxidase superfamily protein	LOC_Os03g55420.1		peroxidase precursor, putative, expressed
Bradi1g70750.1	1540.95	672.945	2408.95	1.83985	0.0953186	1550.98	673.15	2428.81	1.85125	0.0530492	1667.83	629.712	2705.94	2.10337	0.0103585	2351.55	2328.76	2374.34	0.0279671	0.998989	2410.03	2213.34	2606.71	0.236003	0.99945	2421.47	2217.57	2625.38	0.243551	0.999217	Bradi1g70750.1		Bradi1g70750.1	PF03765,PF00650	PTHR23324:SF4,PTHR23324	KOG1471			GO:0006810,GO:0016021	AT3G51670.1		SEC14 cytosolic factor family protein / phosphoglyceride transfer family protein	LOC_Os05g27820.1		patellin protein, putative, expressed
Bradi3g17567.1	290.616	70.0543	511.178	2.86728	0.0964062	191.1	70.1727	312.027	2.15269	0.402214	336.653	65.9164	607.389	3.20391	0.0429748	398.45	492.702	304.197	-0.695712	0.998989	528.013	470.532	585.494	0.31536	0.99945	437.706	284.971	590.442	1.05098	0.987183	Bradi3g17567.1		Bradi3g17567.1	PF00069,PF00560,PF08263	PTHR24420:SF883,PTHR24420	KOG1187			GO:0004672,GO:0005515,GO:0006468,GO:0005524,GO:0004674,GO:0004713	AT5G61480.1	PXY	Leucine-rich repeat protein kinase family protein	LOC_Os08g05290.1		receptor-like protein kinase 5 precursor, putative, expressed
Bradi4g42720.2	1092.73	356.343	1829.11	2.3598	0.0967368	742.409	355.472	1129.35	1.66768	0.273557	670.063	331.225	1008.9	1.6069	0.295561	1439.68	1771.11	1108.26	-0.676365	0.998989	1326.65	1681.68	971.617	-0.791447	0.99945	1004.01	1030.65	977.373	-0.07657	0.999217	Bradi4g42720.2		Bradi4g42720.2	PF06404					GO:0008083,GO:0008283,GO:0005576				LOC_Os11g05190.1		phytosulfokines precursor, putative, expressed
Bradi2g02770.1	365.721	604.463	126.978	-2.25107	0.0968047	419.776	604.883	234.669	-1.36603	0.539771	366.37	567.107	165.632	-1.77564	0.263977	175.655	122.738	228.572	0.897058	0.998989	138.007	116.471	159.543	0.453978	0.99945	187.334	214.35	160.318	-0.419038	0.999217	Bradi2g02770.1		Bradi2g02770.1	PF02163					GO:0004222,GO:0006508	AT5G05740.2	ATEGY2,EGY2	ethylene-dependent gravitropism-deficient and yellow-green-like 2	LOC_Os01g04900.1		peptidase M50 family protein, putative, expressed
Bradi3g05110.1	420.927	753.889	87.9645	-3.09936	0.0968047	443.388	750.287	136.49	-2.45865	0.110921	408.467	707.28	109.654	-2.68932	0.0402266	108.98	84.5882	133.373	0.656934	0.998989	93.1172	80.7199	105.514	0.386445	0.99945	115.439	124.648	106.23	-0.230673	0.999217	Bradi3g05110.1		Bradi3g05110.1							AT3G06880.2		Transducin/WD40 repeat-like superfamily protein	LOC_Os02g07190.1		expressed protein
Bradi1g32310.1	1695.43	2690.23	700.628	-1.94101	0.0971254	1747.39	2678.27	816.503	-1.71377	0.127602	1595	2502.08	687.919	-1.86282	0.040369	736.642	676.805	796.48	0.234898	0.998989	652.669	642.872	662.466	0.0433153	0.99945	706.414	745.598	667.229	-0.160216	0.999217	Bradi1g32310.1		Bradi1g32310.1	PF01434,PF00004	PTHR23076:SF34,PTHR23076	KOG0731		K03798	GO:0004222,GO:0005524,GO:0006508,GO:0016020,GO:0017111,GO:0000166	AT2G30950.1	FTSH2,VAR2	FtsH extracellular protease family	LOC_Os06g45820.1		OsFtsH2 FtsH protease, homologue of AtFtsH2/8, expressed
Bradi3g06750.1	462.746	745.528	179.964	-2.05055	0.0971254	438.362	744.216	132.508	-2.48964	0.0708827	453.591	696.884	210.298	-1.72848	0.181892	151.509	172.701	130.316	-0.406256	0.998989	183.785	165.077	202.493	0.294733	0.99945	162.343	120.881	203.805	0.753601	0.999217	Bradi3g06750.1		Bradi3g06750.1	PF08534	PTHR10430	KOG0541			GO:0016491	AT3G52960.1		Thioredoxin superfamily protein	LOC_Os02g09940.1		peroxiredoxin, putative, expressed
Bradi3g47690.2	3902.23	6001.96	1802.49	-1.73544	0.0971254	3962.51	5992.02	1933.01	-1.6322	0.0859787	3505.17	5616.04	1394.3	-2.01001	0.00786399	1812.5	1736.35	1888.65	0.1213	0.998989	1497.66	1652.64	1342.69	-0.299645	0.99945	1558.98	1764.86	1353.1	-0.383285	0.999217	Bradi3g47690.2		Bradi3g47690.2	PF03144,PF03143,PF00009	PTHR23115,PTHR23115:SF31	KOG0460	3.6.5.3	K02358	GO:0005525,GO:0003924,GO:0005622,GO:0006414,GO:0003746	AT4G20360.1	ATRAB8D,ATRABE1B,RABE1b	RAB GTPase homolog E1B	LOC_Os02g38210.1		elongation factor Tu, putative, expressed
Bradi2g58020.1	85.0381	7.57577	162.5	4.42291	0.0974482	119.66	7.64551	231.675	4.92135	0.0473224	102.92	7.17132	198.669	4.79199	0.152841	191.671	156.397	226.944	0.537118	0.998989	170.076	148.578	191.574	0.366679	0.99945	201.935	211.429	192.44	-0.135763	0.999217	Bradi2g58020.1		Bradi2g58020.1	PF00072,PF00249	PTHR26402:SF38,PTHR26402			K14491	GO:0000160,GO:0000156	AT1G67710.1	ARR11	response regulator 11	LOC_Os01g67770.1		two-component response regulator, putative, expressed
Bradi1g30050.1	97.4967	174.498	20.4952	-3.08985	0.0975053	91.2528	173.567	8.93814	-4.27938	0.13932	82.7605	162.61	2.91121	-5.80365	0.0410285	14.0785	19.5474	8.60956	-1.18297	filtered	10.8009	18.8019	2.79994	-2.74741	filtered	5.50473	8.17591	2.83355	-1.52877	filtered	Bradi1g30050.1		Bradi1g30050.1	PF01357,PF03330						AT4G38400.1	ATEXLA2,ATEXPL2,ATHEXP BETA 2.2,EXLA2,EXPL2	expansin-like A2	LOC_Os06g50960.1		expansin precursor, putative, expressed
Bradi1g60600.1	231.382	405.617	57.1466	-2.82738	0.0977875	207.235	403.773	10.698	-5.23814	0.00482379	207.113	377.361	36.8649	-3.35563	0.0181556	32.6022	54.6623	10.542	-2.37439	0.998989	43.9069	52.1971	35.6167	-0.551416	0.99945	22.8119	9.75509	35.8688	1.8785	filtered	Bradi1g60600.1		Bradi1g60600.1	PF00450	PTHR11802,PTHR11802:SF3	KOG1283		K09646	GO:0004185,GO:0006508	AT2G27920.1	SCPL51	serine carboxypeptidase-like 51	LOC_Os03g27590.1		OsSCP18 - Putative Serine Carboxypeptidase homologue, expressed
Bradi2g18210.3	667.618	1050.14	285.095	-1.88107	0.0981134	721.781	1047.73	395.834	-1.4043	0.363056	636.024	980.4	291.647	-1.74914	0.124956	331.139	275.451	386.828	0.489896	0.998989	271.296	261.922	280.669	0.0997307	0.99945	322.14	361.467	282.812	-0.354018	0.999217	Bradi2g18210.3		Bradi2g18210.3	PF01040	PTHR11048,PTHR11048:SF1			K12501	GO:0004659,GO:0016021	AT3G11945.1	ATHST,HST,PDS2	homogentisate prenyltransferase	LOC_Os07g38850.1		prenyltransferase, putative, expressed
Bradi1g24760.1	6441.13	10844.9	2037.34	-2.41227	0.0984644	7388.44	10773.6	4003.25	-1.42826	0.480306	6398.13	10062.8	2733.48	-1.88022	0.154631	2937.95	1971.34	3904.56	0.985982	0.288586	2252.92	1875.3	2630.53	0.488229	0.99945	3153.83	3656	2651.66	-0.463369	0.999217	Bradi1g24760.1		Bradi1g24760.1	PF00504	PTHR21649			K08914	GO:0009765,GO:0016020	AT5G54270.1	LHCB3,LHCB3*1	light-harvesting chlorophyll B-binding protein 3	LOC_Os07g37550.1		chlorophyll A-B binding protein, putative, expressed
Bradi5g25090.1	1068.74	441.273	1696.21	1.94257	0.0990998	769.159	440.333	1097.98	1.31819	0.434042	1101.69	410.554	1792.82	2.12659	0.0134737	1353.24	1631.07	1075.42	-0.600927	0.992976	1639.38	1551.26	1727.5	0.155245	0.99945	1371.31	1002.28	1740.35	0.796096	0.838945	Bradi5g25090.1		Bradi5g25090.1	PF00612	PTHR13140,PTHR13140:SF84				GO:0005515	AT1G19870.1	iqd32	IQ-domain 32	LOC_Os04g56740.1		IQ calmodulin-binding motif family protein, putative, expressed
Bradi5g27650.1	115.698	215.772	15.6237	-3.7877	0.0990998	133.984	215.067	52.9013	-2.02341	0.361899	115.387	202.149	28.6239	-2.82013	0.163035	33.4943	14.9237	52.0649	1.80271	0.998989	20.9511	14.3447	27.5576	0.941937	filtered	37.9794	48.278	27.6808	-0.802481	0.999217	Bradi5g27650.1		Bradi5g27650.1	PF01061,PF00005	PTHR19241,PTHR19241:SF101	KOG0061			GO:0016020,GO:0005524,GO:0016887,GO:0017111,GO:0000166	AT2G13610.1		ABC-2 type transporter family protein	LOC_Os01g42900.1		ABC-2 type transporter domain containing protein, expressed
Bradi4g44277.3	149.533	44.177	254.89	2.52851	0.100168	89.1444	44.5699	133.719	1.58506	0.514651	69.6742	41.8127	97.5357	1.22199	0.530005	187.548	245.586	129.51	-0.923165	0.978332	164.167	234.256	94.0772	-1.31617	0.99945	108.5	122.24	94.7609	-0.367348	0.999217	Bradi4g44277.3		Bradi4g44277.3	PF00097	PTHR22763				GO:0005515,GO:0008270,GO:0046872	AT5G01980.1		RING/U-box superfamily protein	LOC_Os12g02620.1		zinc finger, C3HC4 type domain containing protein, expressed
Bradi2g45160.1	141.33	34.3625	248.297	2.85316	0.100847	92.3185	34.6191	150.018	2.1155	0.626096	278.282	32.503	524.061	4.01109	0.00561953	192.529	240.068	144.99	-0.727486	0.962947	366.195	227.749	504.641	1.14781	0.945844	322.501	137.166	507.836	1.88844	0.229158	Bradi2g45160.1		Bradi2g45160.1	PF00561	PTHR10992,PTHR10992:SF149	KOG1454				AT1G80280.1		alpha/beta-Hydrolases superfamily protein	LOC_Os01g45960.1		hydrolase, alpha/beta fold family domain containing protein, expressed
Bradi3g34990.2	495.428	794.487	196.37	-2.01645	0.100973	480.152	792.52	167.784	-2.23984	0.0902072	445.081	742.945	147.217	-2.33531	0.0484672	176.653	189.77	163.537	-0.214634	0.998989	161.027	180.399	141.654	-0.348827	0.99945	148.187	153.244	143.131	-0.098493	0.999217	Bradi3g34990.2		Bradi3g34990.2	PF00782	PTHR10343,PTHR10343:SF10				GO:0008138,GO:0006470	AT3G01510.1	LSF1	like SEX4 1	LOC_Os08g29160.1		5-AMP-activated protein kinase beta-1 subunit-related, putative, expressed
Bradi5g12165.1	271.395	465.796	76.9949	-2.59686	0.100973	358.135	463.846	252.425	-0.877792	0.788963	281.8	435.653	127.946	-1.76764	0.287537	159.965	74.1089	245.82	1.72989	0.979585	96.7113	70.4598	122.963	0.803349	0.99945	177.497	230.604	124.39	-0.89055	0.999217	Bradi5g12165.1		Bradi5g12165.1
Bradi2g56570.1	98.7076	12.8678	184.547	3.84216	0.101772	54.3809	12.8989	95.8629	2.89373	0.665597	78.7714	12.1443	145.399	3.58166	0.260515	136.14	178.51	93.7702	-0.928804	0.998989	154.485	169.057	139.912	-0.272988	0.99945	114.084	87.4947	140.674	0.685086	0.999217	Bradi2g56570.1		Bradi2g56570.1							AT1G22030.1			LOC_Os01g65420.1		expressed protein
Bradi5g02260.1	1387.61	2141.63	633.595	-1.75708	0.101772	1226	2133.94	318.059	-2.74616	0.00157555	1244.44	1995.56	493.315	-2.01621	0.0247667	460.8	609.731	311.869	-0.967231	0.877209	528.228	581.393	475.064	-0.291392	0.99945	384.589	290.246	478.931	0.722543	0.999217	Bradi5g02260.1		Bradi5g02260.1							AT1G62780.1			LOC_Os04g01540.1		expressed protein
Bradi1g12650.1	442.687	228.752	656.622	1.52128	0.101987	315.113	226.716	403.511	0.831723	0.459302	388.021	209.382	566.661	1.43635	0.0727057	513.886	637.324	390.448	-0.706896	0.826941	575.515	606.079	544.952	-0.153375	0.99945	459.538	368.922	550.155	0.576524	0.899404	Bradi1g12650.1		Bradi1g12650.1	PF08879,PF08880					GO:0016818,GO:0006355,GO:0005634,GO:0005524	AT4G37740.1	AtGRF2,GRF2	growth-regulating factor 2	LOC_Os03g47140.1		growth regulating factor protein, putative, expressed
Bradi2g32277.2	224.492	64.4281	384.556	2.57743	0.101987	260.085	64.106	456.064	2.83071	0.153453	191.533	60.6062	322.461	2.41159	0.131588	409.794	371.07	448.518	0.273474	0.998989	331.725	353.094	310.357	-0.186127	0.99945	364.448	416.063	312.832	-0.411411	0.999217	Bradi2g32277.2		Bradi2g32277.2	PF00560	PTHR23125:SF213,PTHR23125				GO:0005515	AT4G23840.1		Leucine-rich repeat (LRR) family protein	LOC_Os05g12140.1		Leucine Rich Repeat family protein, expressed
Bradi3g05577.1	585.021	154.334	1015.71	2.71835	0.101987	268.666	153.862	383.47	1.31748	0.887131	189.884	143.435	236.332	0.720413	0.796986	677.257	976.68	377.835	-1.37013	0.276518	576.392	925.05	227.734	-2.02218	0.494814	289.581	349.76	229.403	-0.60848	0.999217	Bradi3g05577.1		Bradi3g05577.1	PF00170	PTHR22952:SF6,PTHR22952				GO:0006355,GO:0003700,GO:0043565	AT5G24800.1	ATBZIP9,BZIP9,BZO2H2	basic leucine zipper 9	LOC_Os02g16680.1		bZIP transcription factor domain containing protein, expressed
Bradi1g33210.2	76.4558	8.92457	143.987	4.01201	0.102137	117.254	8.87337	225.635	4.66837	0.0738408	61.1258	8.3924	113.859	3.76202	0.217624	179.992	139	220.984	0.668856	0.998989	120.955	132.165	109.745	-0.268187	0.99945	158.254	205.922	110.586	-0.896934	0.999217	Bradi1g33210.2		Bradi1g33210.2	PF01432	PTHR11804,PTHR11804:SF5	KOG2090	3.4.24.59	K01410	GO:0004222,GO:0006508	AT5G51540.1		Zincin-like metalloproteases family protein	LOC_Os06g47210.1		oligopeptidase, putative, expressed
Bradi4g08950.1	15.9336	0.189394	31.6777	7.38593	0.102317	0.0955689	0.191138	0	-inf	filtered	0.0896415	0.179283	0	-inf	filtered	15.3128	30.6256	0	-inf	0.236854	14.5801	29.1602	0	-inf	0.358406	NoExp	NoExp	NoExp	NoExp	NoExp	Bradi4g08950.1		Bradi4g08950.1	PF00685	PTHR11783,PTHR11783:SF1	KOG1584			GO:0008146	AT3G45070.1		P-loop containing nucleoside triphosphate hydrolases superfamily protein	LOC_Os09g08190.1		sulfotransferase domain containing protein, expressed
Bradi1g52665.1	121.816	21.2943	222.337	3.38421	0.102465	65.1078	21.4306	108.785	2.34374	0.674522	202.345	20.1325	384.558	4.2556	0.0134049	159.998	214.662	105.333	-1.02711	0.998989	286.447	203.36	369.535	0.861674	0.99945	236.684	99.4374	373.931	1.91091	0.640062	Bradi1g52665.1		Bradi1g52665.1										LOC_Os06g32730.1		eukaryotic initiation factor iso-4F subunit p82-34, putative, expressed
Bradi4g45010.1	713.237	1173.21	253.266	-2.21173	0.102465	794.022	1170.37	417.673	-1.48652	0.646728	861.213	1102.3	620.129	-0.829873	0.796697	326.988	244.725	409.251	0.741824	0.998989	414.852	232.324	597.381	1.36252	0.76492	491.094	381.166	601.023	0.656999	0.999217	Bradi4g45010.1		Bradi4g45010.1	PF00733	PTHR11772	KOG0571	6.3.5.4	K01953	GO:0004066,GO:0006529	AT3G47340.1	ASN1,AT-ASN1,DIN6	glutamine-dependent asparagine synthase 1	LOC_Os06g15420.1		asparagine synthetase, putative, expressed
Bradi1g11620.1	1760.11	2528.69	991.54	-1.35065	0.102583	1451.3	2510.56	392.033	-2.67896	0.0018414	1359.78	2335.29	384.274	-2.60339	0.037847	666.986	947.76	386.212	-1.29513	0.980113	639.026	907.031	371.02	-1.28965	0.99945	365.794	357.518	374.07	0.0652919	0.999217	Bradi1g11620.1		Bradi1g11620.1		PTHR18901	KOG3109				AT2G32150.1		Haloacid dehalogenase-like hydrolase (HAD) superfamily protein	LOC_Os03g49440.1		phosphatase, putative, expressed
Bradi1g74437.3	153.172	23.7048	282.639	3.57571	0.102583	230.478	23.4931	437.464	4.21886	0.037382	191.564	21.7258	361.401	4.05612	0.0134737	351.169	273.674	428.663	0.647384	0.998989	304.278	260.478	348.078	0.418252	0.99945	374.857	399.376	350.338	-0.189	0.999217	Bradi1g74437.3		Bradi1g74437.3	PF03372	PTHR11200:SF29,PTHR11200	KOG0565			GO:0046856	AT3G63240.1		DNAse I-like superfamily protein	LOC_Os10g28660.1		type I inositol-1,4,5-trisphosphate 5-phosphatase, putative, expressed
Bradi2g48210.12	754.791	287.242	1222.34	2.08931	0.102668	560.284	287.484	833.085	1.53498	0.311967	691.475	269.302	1113.65	2.048	0.0906749	995.092	1175.24	814.946	-0.528176	0.998989	1095.56	1117.9	1073.23	-0.0588299	0.99945	920.074	760.572	1079.58	0.505308	0.999217	Bradi2g48210.12		Bradi2g48210.12	PF00612	PTHR13140,PTHR13140:SF188				GO:0005515	AT1G74690.1	IQD31	IQ-domain 31	LOC_Os01g51840.2		IQ calmodulin-binding motif family protein, putative, expressed
Bradi5g18530.2	153.585	259.075	48.0956	-2.42939	0.102685	131.409	257.796	5.02097	-5.68212	0.0118082	145.54	241.133	49.9463	-2.27138	0.228915	25.4161	45.9133	4.91895	-3.22249	filtered	46.1556	44.091	48.2203	0.129157	0.99945	26.5518	4.58226	48.5213	3.40449	filtered	Bradi5g18530.2	BdID-related12	Bradi5g18530.2	PF12171	PTHR10593	KOG3576			GO:0003676,GO:0046872	AT2G02080.1	AtIDD4,IDD4	indeterminate(ID)-domain 4	LOC_Os04g47860.6		ZOS4-11 - C2H2 zinc finger protein, expressed
Bradi1g09090.1	451.047	146.625	755.469	2.36524	0.103171	578.716	146.074	1011.36	2.79152	0.0256576	341.387	135.69	547.085	2.01145	0.107509	858.731	727.717	989.745	0.443679	0.998989	608.802	690.74	526.863	-0.390715	0.99945	727.26	923.326	531.194	-0.797601	0.947742	Bradi1g09090.1		Bradi1g09090.1	PF02309					GO:0006355,GO:0005634,GO:0046983	AT4G14550.1	IAA14,SLR	indole-3-acetic acid inducible 14	LOC_Os03g53150.1		OsIAA13 - Auxin-responsive Aux/IAA gene family member, expressed
Bradi1g34430.2	57.6089	6.44541	108.772	4.0769	0.103171	32.9608	6.39438	59.5272	3.21867	0.382022	90.2403	6.0552	174.425	4.84829	0.124471	81.6118	104.764	58.4593	-0.841643	0.998989	133.361	98.8902	167.832	0.763121	0.99945	111.934	54.3155	169.552	1.64229	0.999217	Bradi1g34430.2		Bradi1g34430.2	PF00931	PTHR23155,PTHR23155:SF121	KOG4658		K13457	GO:0043531,GO:0006952	AT3G07040.1	RPM1,RPS3	NB-ARC domain-containing disease resistance protein	LOC_Os06g48990.2		Leucine Rich Repeat family protein, expressed
Bradi1g52460.1	3337.76	5138.23	1537.28	-1.74089	0.103171	3272.9	5123.17	1422.63	-1.84847	0.0448179	2804.82	4803.7	805.937	-2.57541	0.000277152	1437.41	1479.11	1395.71	-0.0837258	0.998989	1093.11	1409.77	776.444	-0.860505	0.99945	1039.76	1298.13	781.394	-0.732311	0.985141	Bradi1g52460.1		Bradi1g52460.1	PF00127				K02638	GO:0009055,GO:0005507	AT1G76100.1	PETE1	plastocyanin 1	LOC_Os06g01210.1		plastocyanin, chloroplast precursor, putative, expressed
Bradi2g18550.2	2609.82	4091.52	1128.12	-1.85872	0.103171	2462.69	4071.34	854.039	-2.25313	0.0203073	2169.37	3791.45	547.3	-2.79234	0.00119758	960.415	1083.58	837.249	-0.372079	0.998989	779.649	1032.16	527.138	-0.969414	0.99945	655.297	779.419	531.174	-0.553214	0.999217	Bradi2g18550.2		Bradi2g18550.2	PF00171	PTHR11699,PTHR11699:SF8	KOG2451	1.2.1.88,1.5.1.12	K00294	GO:0055114,GO:0008152,GO:0016491,GO:0016620	AT5G62530.1	ALDH12A1,ATP5CDH,P5CDH	aldehyde dehydrogenase 12A1	LOC_Os12g40440.1		expressed protein
Bradi2g51480.1	6893.7	11261.7	2525.72	-2.15665	0.103171	6949.59	11195.1	2704.04	-2.04969	0.050083	6502.01	10454.6	2549.46	-2.03587	0.0410285	2543.92	2443.17	2644.68	0.114342	0.998989	2389.68	2324.9	2454.46	0.0782327	0.99945	2469.9	2468.69	2471.1	0.00140409	0.999217	Bradi2g51480.1		Bradi2g51480.1	PF07123				K02721	GO:0009507,GO:0015979,GO:0009523	AT2G30570.1	PSBW	photosystem II reaction center W	LOC_Os05g43310.1		photosystem II reaction center W protein, chloroplast precursor, putative, expressed
Bradi3g60770.1	42.3075	4.75314	79.8619	4.07056	0.103171	35.2408	4.72447	65.7571	3.79892	filtered	23.9823	4.38015	43.5844	3.31476	filtered	70.7221	76.9882	64.4561	-0.25632	0.998989	57.6969	73.3834	42.0103	-0.80471	0.99945	51.2264	60.0328	42.4199	-0.501012	0.999217	Bradi3g60770.1		Bradi3g60770.1	PF00097	PTHR22764:SF16,PTHR22764	KOG1493			GO:0005515,GO:0008270,GO:0046872	AT1G20823.1		RING/U-box superfamily protein	LOC_Os02g58540.1		RING-H2 finger protein, putative, expressed
Bradi2g10770.1	4781.21	7366.88	2195.53	-1.74648	0.104353	4528.47	7335.96	1720.97	-2.09176	0.0158647	4460.12	6861.96	2058.27	-1.73719	0.0327227	1899.21	2116.25	1682.18	-0.331176	0.998989	1997.53	2013.11	1981.96	-0.0224945	0.99945	1782.89	1571.38	1994.4	0.343922	0.999217	Bradi2g10770.1		Bradi2g10770.1	PF02915			1.14.13.81	K04035	GO:0055114,GO:0046872,GO:0016491,GO:0015979,GO:0015995,GO:0048529	AT3G56940.1	ACSF,CHL27,CRD1	dicarboxylate diiron protein, putative (Crd1)	LOC_Os01g17170.1		magnesium-protoporphyrin IX monomethyl ester cyclase,chloroplast precursor, putative, expressed
Bradi2g61842.1	160.356	30.4764	290.235	3.25146	0.104353	225.085	30.4719	419.698	3.7838	0.0742348	105.759	28.7303	182.788	2.66953	0.479674	346.089	279.889	412.289	0.558804	0.998989	221.475	266.687	176.264	-0.597409	0.99945	280.017	382.932	177.102	-1.11251	0.914669	Bradi2g61842.1		Bradi2g61842.1							AT2G19390.1			LOC_Os01g73620.1		expressed protein
Bradi5g26310.3	155.355	36.4038	274.307	2.91363	0.104353	62.941	36.5825	89.2995	1.2875	0.891291	137.268	34.395	240.141	2.80361	0.248419	175.918	265.103	86.7336	-1.61189	0.639473	241.411	251.343	231.48	-0.118771	0.99945	157.249	81.6116	232.887	1.51278	0.974123	Bradi5g26310.3		Bradi5g26310.3	PF03145	PTHR10315,PTHR10315:SF3	KOG3002			GO:0007275,GO:0005634,GO:0006511,GO:0016567,GO:0004842,GO:0008270	AT1G66610.1		TRAF-like superfamily protein	LOC_Os01g03300.1		seven in absentia protein family protein, expressed
Bradi5g09650.1	2757.87	4217.02	1298.73	-1.69913	0.104871	2596.65	4204.4	988.904	-2.088	0.0151986	2535.27	3938.01	1132.52	-1.79793	0.0195529	1108.29	1250.59	965.993	-0.37253	0.998989	1141.02	1191.11	1090.92	-0.126768	0.99945	999.901	902.955	1096.85	0.280637	0.999217	Bradi5g09650.1		Bradi5g09650.1	PF00578,PF10417	PTHR10681	KOG0852	1.11.1.15	K03386	GO:0055114,GO:0016209,GO:0051920,GO:0016491	AT5G06290.1	2-Cys Prx B,2CPB	2-cysteine peroxiredoxin B	LOC_Os02g33450.2		peroxiredoxin, putative, expressed
Bradi1g63340.7	139.774	36.7908	242.757	2.7221	0.105286	138.494	36.5052	240.483	2.71976	0.383247	210.709	34.4769	386.941	3.48841	0.0416249	233.959	233.947	233.971	0.000149655	0.998989	297.283	222.027	372.539	0.746654	0.99945	297.706	219.716	375.696	0.773928	0.999217	Bradi1g63340.7		Bradi1g63340.7							AT2G38580.1		Mitochondrial ATP synthase D chain-related protein	LOC_Os03g21520.1		expressed protein
Bradi3g50180.1	1112.63	1649.68	575.584	-1.51909	0.105286	969.686	1641.9	297.475	-2.46452	0.0147824	1050.94	1534.13	567.745	-1.43411	0.154955	421.846	551.367	292.324	-0.915444	0.998989	537.297	527.171	547.423	0.0543855	0.99945	411.665	271.459	551.871	1.02359	0.999217	Bradi3g50180.1		Bradi3g50180.1	PF00171	PTHR11699:SF15,PTHR11699	KOG2456	1.2.1.3,1.2.1.27	K00128	GO:0055114,GO:0008152,GO:0016491,GO:0016620,GO:0004030,GO:0006081	AT4G36250.1	ALDH3F1	aldehyde dehydrogenase 3F1	LOC_Os02g43194.1		aldehyde dehydrogenase, putative, expressed
Bradi3g52680.1	601.398	994.613	208.183	-2.25628	0.105286	599.885	988.724	211.045	-2.22802	0.341488	588.841	918.413	259.27	-1.82469	0.423375	203.698	199.989	207.407	0.0525439	0.998989	220.474	191.179	249.769	0.385674	0.99945	222.05	192.584	251.515	0.385154	0.999217	Bradi3g52680.1		Bradi3g52680.1	PF03055	PTHR10543,PTHR10543:SF1	KOG1285	1.13.11.51	K09840		AT4G19170.1	CCD4,NCED4	nine-cis-epoxycarotenoid dioxygenase 4	LOC_Os02g47510.1		9-cis-epoxycarotenoid dioxygenase 1, chloroplast precursor, putative, expressed
Bradi3g17900.1	1069.56	1773.37	365.746	-2.27758	0.105782	1151.34	1763.13	539.544	-1.70833	0.238172	1081.42	1641.53	521.3	-1.65486	0.179065	437.782	353.054	522.51	0.565572	0.998989	419.147	335.934	502.361	0.580549	0.99945	499.783	493.187	506.378	0.0380786	0.999217	Bradi3g17900.1		Bradi3g17900.1	PF02535	PTHR11040,PTHR11040:SF1	KOG1558			GO:0055085,GO:0016020,GO:0030001,GO:0046873,GO:0005385,GO:0016021,GO:0071577	AT3G12750.1	ZIP1	zinc transporter 1 precursor	LOC_Os08g10630.1		metal cation transporter, putative, expressed
Bradi3g48435.3	1081	1789.05	372.947	-2.26215	0.105782	1061.1	1779.53	342.669	-2.37661	0.109672	981.106	1653.67	308.538	-2.42215	0.0484672	346.688	359.048	334.329	-0.102908	0.998989	319.833	342.32	297.346	-0.203202	0.99945	306.177	312.918	299.436	-0.063536	0.999217	Bradi3g48435.3		Bradi3g48435.3	PF00885	PTHR21058	KOG3243	2.5.1.78	K00794	GO:0009231,GO:0009349	AT2G44050.1	COS1	6,7-dimethyl-8-ribityllumazine synthase / DMRL synthase / lumazine synthase / riboflavin synthase	LOC_Os04g42000.1		6,7-dimethyl-8-ribityllumazine synthase, chloroplast precursor, putative, expressed
Bradi1g56990.1	133.938	31.4126	236.464	2.91221	0.105787	123.589	31.588	215.591	2.77085	0.352566	52.1368	29.5991	74.6746	1.33506	0.945978	219.975	228.29	211.661	-0.109111	0.998989	144.446	217.146	71.7449	-1.59772	0.922282	134.606	196.703	72.5099	-1.43977	0.999217	Bradi1g56990.1		Bradi1g56990.1	PF00097	PTHR22764,PTHR22764:SF49	KOG1493			GO:0005515,GO:0008270,GO:0046872	AT5G22000.2	RHF2A	RING-H2 group F2A	LOC_Os03g57500.1		zinc finger, C3HC4 type domain containing protein, expressed
Bradi4g26905.4	33.3818	1.40492	65.3587	5.53982	0.105976	3.50851	1.41326	5.60376	1.98737	filtered	23.7961	1.328	46.2642	5.12257	filtered	34.1792	62.9091	5.44924	-3.52914	0.763794	52.197	59.9018	44.4922	-0.429047	0.99945	24.9689	5.12069	44.8171	3.12964	filtered	Bradi4g26905.4		Bradi4g26905.4	PF00076	PTHR19965,PTHR19965:SF8	KOG0533		K12881	GO:0003676,GO:0000166	AT5G59950.5		RNA-binding (RRM/RBD/RNP motifs) family protein	LOC_Os12g01010.1		RNA recognition motif containing protein, putative, expressed
Bradi4g36790.1	151.176	268.943	33.4098	-3.00896	0.106308	168.728	267.194	70.2633	-1.92704	0.356459	142.578	249.528	35.6293	-2.80807	0.0672139	50.622	32.0396	69.2044	1.11101	0.998989	32.4221	30.4125	34.4317	0.179073	0.99945	49.377	64.0688	34.6851	-0.885307	0.999217	Bradi4g36790.1		Bradi4g36790.1							AT1G76070.1			LOC_Os09g37080.1		expressed protein
Bradi5g19620.1	1563.06	694.766	2431.36	1.80717	0.106542	1100.88	691.251	1510.51	1.12775	0.559098	1119.28	646.861	1591.69	1.29903	0.217561	1908.37	2339.34	1477.41	-0.663038	0.998989	1876.65	2219.57	1533.72	-0.53325	0.99945	1461.74	1378.82	1544.67	0.16386	0.999217	Bradi5g19620.1		Bradi5g19620.1	PF04570						AT4G17670.1		Protein of unknown function (DUF581)	LOC_Os04g49670.1		DUF581 domain containing protein, expressed
Bradi4g26530.1	25.8459	0.457953	51.2337	6.80575	0.107043	39.4858	0.45757	78.514	7.42281	filtered	65.6073	0.431583	130.783	8.24332	0.0114375	63.2104	49.1195	77.3013	0.654195	0.998989	86.4839	47.0174	125.95	1.42159	0.99945	99.0747	71.6465	126.503	0.820205	0.999217	Bradi4g26530.1		Bradi4g26530.1	PF01504,PF02493	PTHR23086,PTHR23086:SF6	KOG0229	2.7.1.68	K00889	GO:0046488,GO:0016307	AT3G07960.1		Phosphatidylinositol-4-phosphate 5-kinase family protein	LOC_Os12g04700.1		phosphatidylinositol-4-phosphate 5-kinase, putative, expressed
Bradi4g40800.1	911.185	1421.74	400.626	-1.82733	0.107043	863.676	1416.93	310.426	-2.19044	0.0365029	846.718	1326.53	366.908	-1.85417	0.0591748	345.484	386.024	304.944	-0.340148	0.998989	360.782	368.034	353.53	-0.0580082	0.99945	319.49	283.233	355.746	0.328859	0.999217	Bradi4g40800.1		Bradi4g40800.1	PF00085	PTHR10438:SF82,PTHR10438	KOG0910			GO:0006662,GO:0045454,GO:0015035	AT3G15360.1	ATHM4,ATM4,TRX-M4	thioredoxin M-type 4	LOC_Os12g08730.1		thioredoxin, putative, expressed
Bradi2g23750.1	3381.16	5186.66	1575.65	-1.71886	0.107176	3368.41	5160.76	1576.06	-1.71127	0.114902	3487.99	4819.3	2156.68	-1.16001	0.30742	1527.29	1516.09	1538.49	0.0211576	0.998989	1757.72	1437.78	2077.67	0.531126	0.99945	1766.57	1439.1	2094.04	0.541126	0.971277	Bradi2g23750.1		Bradi2g23750.1		PTHR23083,PTHR23083:SF103				GO:0005515	AT2G29670.1		Tetratricopeptide repeat (TPR)-like superfamily protein	LOC_Os05g37520.1		expressed protein
Bradi1g61973.1	541.452	903.602	179.301	-2.3333	0.107215	513.933	904.014	123.852	-2.86773	0.0215337	452.238	846.098	58.3782	-3.85732	0.00098475	146.539	171.638	121.439	-0.499135	0.998989	110.139	164.025	56.2523	-1.54393	0.99945	84.7899	113.008	56.5716	-0.998276	0.999217	Bradi1g61973.1		Bradi1g61973.1		PTHR23125,PTHR23125:SF23				GO:0005515	AT4G05460.1		RNI-like superfamily protein	LOC_Os08g09450.1		OsFBL41 - F-box domain and LRR containing protein, expressed
Bradi2g40930.1	107.153	13.7155	200.59	3.87037	0.107215	161.482	13.8372	309.127	4.48157	0.0324378	81.0842	12.9814	149.187	3.5226	0.239622	248.184	193.768	302.601	0.643088	0.998989	163.329	183.305	143.353	-0.354673	0.99945	213.462	282.113	144.811	-0.962097	0.999217	Bradi2g40930.1		Bradi2g40930.1							AT5G24310.1	ABIL3	ABL interactor-like protein 3	LOC_Os01g37110.1		ABIL2, putative, expressed
Bradi4g04965.2	1234.37	1855.52	613.223	-1.59734	0.107215	1187.46	1846.51	528.418	-1.80505	0.0646675	1169.21	1731.59	606.824	-1.51275	0.0530342	553.099	585.715	520.483	-0.170346	0.979585	573.769	561.407	586.132	0.0621796	0.99945	536.166	481.91	590.422	0.292984	0.999217	Bradi4g04965.2		Bradi4g04965.2	PF01397,PF03936			4.2.3.57	K14184	GO:0000287,GO:0016829,GO:0010333,GO:0008152	AT1G70080.1		Terpenoid cyclases/Protein prenyltransferases superfamily protein	LOC_Os04g27340.1		terpene synthase, putative, expressed
Bradi5g23470.1	3412.06	5225.57	1598.56	-1.70881	0.107215	3363.98	5201.7	1526.26	-1.76898	0.0742636	2867.69	4882.71	852.675	-2.51762	0.00630185	1515.09	1531.78	1498.4	-0.0317862	0.998989	1142.99	1464.13	821.851	-0.833092	0.99945	1110.61	1392.59	828.631	-0.748968	0.938194	Bradi5g23470.1	BdGH3_15	Bradi5g23470.1	PF00933,PF01915					GO:0005975,GO:0004553	AT5G64570.1	ATBXL4,XYL4	beta-D-xylosidase 4	LOC_Os04g54810.1		beta-D-xylosidase, putative, expressed
Bradi1g32470.1	3447.83	5519.03	1376.62	-2.00328	0.107865	4584.64	5506.91	3662.37	-0.588466	0.826238	3374.9	5175.86	1573.94	-1.71742	0.0453489	2461.96	1326.15	3597.77	1.43985	0.343992	1390.53	1264.58	1516.47	0.262063	0.99945	2432.48	3341.18	1523.78	-1.1327	0.560578	Bradi1g32470.1		Bradi1g32470.1	PF00394,PF07731,PF07732	PTHR11709:SF11,PTHR11709	KOG1263			GO:0005507,GO:0055114,GO:0016491	AT1G76160.1	sks5	SKU5 similar 5	LOC_Os06g46500.1		monocopper oxidase, putative, expressed
Bradi2g07530.5	119.816	23.425	216.208	3.2063	0.107865	108.113	23.2647	192.961	3.05209	0.306287	94.2017	21.9284	166.475	2.92443	0.199707	198.578	208.432	188.723	-0.143307	0.998989	179.351	198.275	160.428	-0.305578	0.99945	168.857	176.201	161.513	-0.125578	0.999217	Bradi2g07530.5		Bradi2g07530.5							AT2G46200.2			LOC_Os01g12670.4		expressed protein
Bradi4g00100.1	145.519	7.454	283.585	5.24962	0.107865	44.7266	7.38696	82.0663	3.47374	filtered	49.7429	6.82144	92.6644	3.76387	filtered	177.501	275.939	79.0623	-1.80329	0.25563	175.836	262.603	89.0691	-1.55988	0.99945	82.4692	75.0659	89.8725	0.259722	0.999217	Bradi4g00100.1		Bradi4g00100.1	PF11250						AT5G22090.1		Protein of unknown function (DUF3049)	LOC_Os03g49830.1		expressed protein
Bradi2g02880.1	57.9604	6.4394	109.481	4.08762	0.109509	95.8106	6.49868	185.123	4.83219	0.0564115	114.012	6.09562	221.927	5.18617	0.0296872	143.158	105.717	180.6	0.772595	0.998989	157.22	100.649	213.791	1.08687	0.99945	192.141	169.064	215.218	0.348228	0.999217	Bradi2g02880.1		Bradi2g02880.1	PF00153	PTHR24089,PTHR24089:SF87	KOG0752			GO:0055085	AT3G55640.1		Mitochondrial substrate carrier family protein	LOC_Os01g04990.1		mitochondrial carrier protein, putative, expressed
Bradi4g35710.1	64.0975	4.73486	123.46	4.70458	0.109891	10.8156	4.77844	16.8527	1.81837	filtered	35.9731	4.48208	67.4641	3.91188	filtered	67.5732	118.559	16.5875	-2.83744	0.74587	89.0878	113.144	65.0312	-0.798961	0.99945	40.2871	15.3757	65.1985	2.08419	0.999217	Bradi4g35710.1		Bradi4g35710.1	PF00097	PTHR14155:SF11,PTHR14155	KOG1493			GO:0005515,GO:0008270,GO:0046872	AT3G63530.2	BB,BB2	RING/U-box superfamily protein	LOC_Os09g35690.1		zinc RING finger protein, putative, expressed
Bradi3g58937.5	521.909	204.139	839.678	2.04028	0.110516	521.127	203.41	838.844	2.04401	0.1248	559.944	190.461	929.426	2.28685	0.0546308	814.612	807.33	821.893	0.0257922	0.998989	831.491	768.31	894.672	0.21967	0.99945	834.261	765.696	902.825	0.237674	0.999217	Bradi3g58937.5		Bradi3g58937.5	PF00085,PF00931	PTHR11017,PTHR11017:SF126	KOG4658		K13457	GO:0045454,GO:0043531,GO:0006952	AT3G07040.1	RPM1,RPS3	NB-ARC domain-containing disease resistance protein	LOC_Os12g31160.1		MLA10, putative, expressed
Bradi4g16930.2	230.84	57.9929	403.688	2.79929	0.110516	195.251	57.5852	332.918	2.5314	0.268683	254.924	53.7027	456.146	3.08643	0.585886	357.599	387.493	327.705	-0.241773	0.998989	403.367	367.748	438.987	0.25546	0.99945	373.848	303.749	443.948	0.547511	0.999217	Bradi4g16930.2		Bradi4g16930.2	PF03140						AT3G50170.1		Plant protein of unknown function (DUF247)	LOC_Os11g34090.1		plant protein of unknown function domain containing protein, expressed
Bradi1g71330.1	831.148	1321.47	340.826	-1.95504	0.110517	742.426	1317.95	166.904	-2.9812	0.00210614	775.95	1237.69	314.206	-1.97787	0.067765	245.651	326.934	164.368	-0.992067	0.998989	306.769	310.995	302.544	-0.0397498	0.99945	228.583	152.282	304.884	1.00152	0.981078	Bradi1g71330.1	BdID-related4	Bradi1g71330.1		PTHR10593				GO:0046872,GO:0003676	AT5G66730.1		C2H2-like zinc finger protein	LOC_Os07g39310.1		ZOS7-06 - C2H2 zinc finger protein, expressed
Bradi3g07830.1	1702.63	2633.6	771.663	-1.77099	0.111312	1759.61	2622.78	896.437	-1.54882	0.167561	1640.8	2452.64	828.963	-1.56495	0.111843	811.487	743.856	879.118	0.241033	0.998989	752.544	707.183	797.906	0.174135	0.99945	811.234	818.124	804.344	-0.024507	0.999217	Bradi3g07830.1		Bradi3g07830.1	PF03219					GO:0005471,GO:0005524,GO:0006810,GO:0016021	AT1G80300.1	ATNTT1,NTT1	nucleotide transporter 1	LOC_Os02g11740.1		plastidic ATP/ADP-transporter, putative, expressed
Bradi2g21960.3	27.3449	0.99507	53.6948	5.75384	0.111402	2.4573	0.990435	3.92417	1.98625	filtered	39.4831	0.936184	78.0301	6.3811	filtered	27.8228	51.8464	3.79928	-3.77045	0.718674	62.1672	49.3046	75.0299	0.605744	0.99945	39.7565	3.58674	75.9263	4.40386	filtered	Bradi2g21960.3		Bradi2g21960.3	PF00533	PTHR24015,PTHR24015:SF14					AT1G04020.1	ATBARD1,BARD1,ROW1	breast cancer associated RING 1	LOC_Os05g40810.1		BRCA1 C Terminus domain containing protein, expressed
Bradi2g10740.1	1949.7	3035.6	863.796	-1.81322	0.111827	1895.08	3023.56	766.589	-1.97972	0.0520083	1724.95	2837	612.904	-2.21063	0.00640858	790.22	830.169	750.27	-0.145995	0.998989	691.202	791.94	590.464	-0.423542	0.99945	647.119	699.801	594.436	-0.235422	0.999217	Bradi2g10740.1		Bradi2g10740.1										LOC_Os01g17150.1		plastid-specific 50S ribosomal protein 5, chloroplast precursor, putative, expressed
Bradi2g35850.1	179.313	310.118	48.5084	-2.67651	0.112862	179.823	308.549	51.096	-2.59422	0.0938881	144.789	289.579	0	-inf	1.04436e-05	48.2978	46.3279	50.2676	0.117747	0.998989	22.2051	44.4102	0	-inf	filtered	23.2941	46.5882	0	-inf	filtered	Bradi2g35850.1		Bradi2g35850.1	PF03171	PTHR10209,PTHR10209:SF55	KOG0143	1.14.17.4	K05933	GO:0055114,GO:0016706,GO:0016491	AT1G77330.1		2-oxoglutarate (2OG) and Fe(II)-dependent oxygenase superfamily protein	LOC_Os05g05680.1		1-aminocyclopropane-1-carboxylate oxidase, putative, expressed
Bradi2g48160.1	173.961	57.7542	290.167	2.32889	0.112862	186.555	58.1985	314.911	2.43589	0.165228	107.287	54.6344	159.94	1.54965	0.458853	294.25	280.915	307.585	0.130851	0.998989	210.393	266.647	154.138	-0.790705	0.99945	221.357	287.54	155.173	-0.889882	0.999217	Bradi2g48160.1		Bradi2g48160.1	PF01459	PTHR11743,PTHR11743:SF14	KOG3126		K05862	GO:0055085,GO:0005741,GO:0006820,GO:0044070,GO:0008308	AT3G01280.1	ATVDAC1,VDAC1	voltage dependent anion channel 1	LOC_Os01g51770.1		outer mitochondrial membrane porin, putative, expressed
Bradi1g04292.1	54.4504	6.56791	102.333	3.96169	0.112922	47.8662	6.56055	89.1718	3.7647	filtered	21.2038	6.09996	36.3077	2.5734	filtered	92.88	98.8468	86.9131	-0.18562	0.998989	64.6555	94.2986	35.0124	-1.42937	0.99945	58.3565	81.4647	35.2484	-1.20862	0.999217	Bradi1g04292.1		Bradi1g04292.1	PF00533									LOC_Os03g59650.2		BRCA1 C Terminus domain containing protein, expressed
Bradi1g50090.1	1917.99	2952.75	883.222	-1.74121	0.112922	1935.85	2945.77	925.926	-1.66968	0.110201	1775.98	2761.53	790.432	-1.80476	0.037934	878.624	848.753	908.496	0.0981367	0.998989	784.902	808.499	761.305	-0.0867713	0.99945	806.331	845.022	767.639	-0.138561	0.999217	Bradi1g50090.1	BdSSV	Bradi1g50090.1	PF00534,PF08323	PTHR12526,PTHR12526:SF17		2.4.1.242	K13679	GO:0009058,GO:0009250,GO:0009011	AT1G32900.1		UDP-Glycosyltransferase superfamily protein	LOC_Os06g04200.3		starch synthase, putative, expressed
Bradi1g65900.1	1227.94	1904.38	551.504	-1.78788	0.113469	1129.13	1897.67	360.593	-2.39579	0.00967007	1172.33	1778.61	566.05	-1.65175	0.0909702	442.082	530.809	353.355	-0.587075	0.998989	525.362	505.807	544.917	0.10745	0.99945	439.18	329.15	549.21	0.738613	0.999217	Bradi1g65900.1		Bradi1g65900.1	PF00466	PTHR11560:SF8,PTHR11560				GO:0042254,GO:0005622	AT5G13510.1		Ribosomal protein L10 family protein	LOC_Os03g17580.1		ribosomal protein L10, putative, expressed
Bradi2g44360.1	2089.72	3070.41	1109.02	-1.46915	0.113673	1858.39	3051.73	665.05	-2.19809	0.0646675	1921.64	2851.11	992.157	-1.52289	0.251504	857.015	1062.31	651.722	-0.704875	0.998989	984.604	1014.07	955.143	-0.0863611	0.99945	785.833	607.084	964.583	0.668009	0.999217	Bradi2g44360.1		Bradi2g44360.1	PF00590	PTHR21091,PTHR21091:SF16	KOG1527	2.1.1.107		GO:0008168,GO:0008152,GO:0055114,GO:0006779,GO:0043115	AT5G40850.1	UPM1	urophorphyrin methylase 1	LOC_Os01g44050.1		siroheme synthase, putative, expressed
Bradi1g42820.1	880.521	1354.94	406.102	-1.73832	0.114293	804.524	1351.07	257.973	-2.38881	0.0217067	861.749	1266.61	456.883	-1.47108	0.200129	321.703	390.423	252.984	-0.62599	0.998989	405.474	370.492	440.456	0.249556	0.99945	339.772	235.442	444.102	0.915517	0.999217	Bradi1g42820.1		Bradi1g42820.1	PF05697,PF05698					GO:0006457,GO:0015031	AT5G55220.1		trigger factor type chaperone family protein	LOC_Os06g20320.1		peptidyl-prolyl cis-trans isomerase, FKBP-type, putative, expressed
Bradi3g60290.1	688.529	1084.61	292.443	-1.89095	0.114519	741.014	1081.37	400.659	-1.43241	0.371834	590.053	1015.76	164.349	-2.62772	0.00709182	338.317	282.476	394.158	0.480643	0.998989	213.255	268.285	158.226	-0.761779	0.99945	262.332	365.455	159.209	-1.19877	0.999217	Bradi3g60290.1		Bradi3g60290.1	PF12049						AT5G08400.2		Protein of unknown function (DUF3531)	LOC_Os02g58120.1		oxidoreductase/ transition metal ion binding protein, putative, expressed
Bradi5g15000.2	62.1196	6.41259	117.827	4.19961	0.114519	34.6942	6.35781	63.0307	3.30945	0.362109	26.7185	5.93372	47.5034	3.00102	filtered	87.4174	112.841	61.994	-0.864091	0.998989	76.825	107.971	45.6789	-1.24104	0.99945	51.7608	57.4986	46.023	-0.321172	0.999217	Bradi5g15000.2		Bradi5g15000.2	PF05911						AT2G23360.1		Plant protein of unknown function (DUF869)	LOC_Os04g42610.1		plant protein of unknown function DUF869 domain containing protein, expressed
Bradi2g05590.1	204.537	52.0746	356.998	2.77727	0.114622	305.272	52.1091	558.435	3.42178	0.140323	113.156	49.0197	177.292	1.85469	0.669503	445.293	343.722	546.864	0.669938	0.998989	248.792	326.555	171.03	-0.933079	0.99945	340.857	509.599	172.116	-1.56598	0.796295	Bradi2g05590.1	BdMYBR22	Bradi2g05590.1	PF00249	PTHR12374				GO:0003682,GO:0003676,GO:0008270	AT5G47390.1		myb-like transcription factor family protein	LOC_Os01g09280.1		myb-related transcription activator, putative, expressed
Bradi3g16400.2	1639.49	2488.31	790.667	-1.65402	0.114751	1789.28	2474.84	1103.71	-1.16497	0.608532	1593.27	2306.9	879.635	-1.39098	0.356577	919.514	758.345	1080.68	0.511019	0.979585	785.109	723.502	846.716	0.226881	0.99945	930.287	1007.49	853.082	-0.240013	0.999217	Bradi3g16400.2		Bradi3g16400.2	PF06943						AT1G32540.2	LOL1	lsd one like 1	LOC_Os08g06280.3		LSD1 zinc finger domain containing protein, expressed
Bradi3g06160.1	408.512	169.1	647.925	1.93795	0.115187	243.111	168.508	317.714	0.914914	0.788254	247.478	158.907	336.048	1.08048	0.78335	468.325	624.947	311.703	-1.00356	0.979585	457.91	591.913	323.907	-0.869807	0.99945	307.467	289.947	324.987	0.164593	0.999217	Bradi3g06160.1		Bradi3g06160.1	PF00170									LOC_Os02g08540.1		expressed protein
Bradi4g24120.1	92.2893	6.6288	177.95	4.74658	0.115187	67.3432	6.68982	127.997	4.25799	0.485009	189.549	6.27491	372.823	5.89275	0.0227448	148.482	171.022	125.942	-0.441414	0.998989	261.075	162.364	359.786	1.14791	0.99945	239.334	116.722	361.946	1.6327	0.461317	Bradi4g24120.1		Bradi4g24120.1	PF01061,PF00005	PTHR19241,PTHR19241:SF23	KOG0061			GO:0016020,GO:0005524,GO:0016887,GO:0017111,GO:0000166	AT1G71960.1	ABCG25,ATABCG25	ATP-binding casette family G25	LOC_Os11g07600.1		ABC-2 type transporter domain containing protein, expressed
Bradi1g04750.2	76.7942	4.35607	149.232	5.09839	0.115196	83.4573	4.39617	162.518	5.20821	0.0782661	35.2225	4.12351	66.3216	4.00753	0.271098	151.153	143.134	159.172	0.153218	0.998989	100.207	136.456	63.9575	-1.09325	0.99945	106.389	148.323	64.4538	-1.20241	0.999217	Bradi1g04750.2		Bradi1g04750.2										LOC_Os03g59210.1		expressed protein
Bradi1g26410.1	252.057	65.5408	438.572	2.74235	0.115728	245.193	65.3969	424.99	2.70013	0.16909	132.794	60.8399	204.747	1.75075	0.677949	418.29	422.955	413.625	-0.0321805	0.998989	299.205	401.337	197.072	-1.02609	0.99945	293.226	388.25	198.203	-0.970009	0.999217	Bradi1g26410.1		Bradi1g26410.1	PF11904	PTHR12447	KOG0522			GO:0005515	AT1G62050.1		Ankyrin repeat family protein	LOC_Os07g32790.1		ankyrin repeat domain containing protein, expressed
Bradi1g51140.1	464.875	725.866	203.884	-1.83196	0.11626	478.37	724.708	232.032	-1.64308	0.275049	422.539	677.789	167.29	-2.01849	0.119873	211.825	197.944	225.706	0.189354	0.998989	174.702	188.233	161.171	-0.223933	0.99945	186.954	211.987	161.921	-0.388686	0.999217	Bradi1g51140.1		Bradi1g51140.1	PF02777,PF00081	PTHR11404,PTHR11404:SF8	KOG0876	1.15.1.1		GO:0055114,GO:0006801,GO:0046872,GO:0004784	AT5G23310.1	FSD3	Fe superoxide dismutase 3	LOC_Os06g05110.1		superoxide dismutase, chloroplast, putative, expressed
Bradi2g30695.1	1053.77	1278.29	829.25	-0.624336	0.116343	1199.58	1270.35	1128.81	-0.17043	0.951188	836.608	1190.51	482.701	-1.30238	0.341265	951.425	791.204	1111.65	0.490576	0.288586	613.26	760.565	465.955	-0.706881	0.99945	749.689	1029.69	469.69	-1.13243	0.893997	Bradi2g30695.1		Bradi2g30695.1	PF03106					GO:0006355,GO:0003700,GO:0043565	AT3G56400.1	ATWRKY70,WRKY70	WRKY DNA-binding protein 70	LOC_Os05g25770.1		WRKY45, expressed
Bradi1g51560.1	561.474	235.607	887.341	1.9131	0.116995	417.18	235.276	599.083	1.3484	0.723029	386.756	220.472	553.041	1.32679	0.468309	722.593	855.636	589.55	-0.537384	0.99883	673.587	814.137	533.037	-0.611037	0.99945	541.551	546.539	536.563	-0.026576	0.999217	Bradi1g51560.1		Bradi1g51560.1	PF09736		KOG2654		K13106		AT1G31870.2			LOC_Os08g08080.1		BUD13, putative, expressed
Bradi2g38230.4	23.6559	0.647347	46.6644	6.17164	0.116995	23.6619	0.648708	46.675	6.16894	filtered	10.3728	0.610866	20.1347	5.04268	filtered	45.351	45.2045	45.4976	0.00932417	0.998989	31.1832	42.9706	19.3958	-1.1476	0.99945	31.0213	42.6191	19.4236	-1.13369	0.999217	Bradi2g38230.4	BdTHX15	Bradi2g38230.4		PTHR10032,PTHR10032:SF121	KOG4282				AT5G01380.1		Homeodomain-like superfamily protein	LOC_Os05g03740.1		transcription factor TF2, putative, expressed
Bradi5g17570.1	175.576	42.9431	308.208	2.84341	0.116995	111.261	43.0062	179.516	2.06149	0.805649	217.706	40.2448	395.167	3.29559	0.240816	236.934	297.225	176.643	-0.750717	0.992976	331.55	282.156	380.944	0.433089	0.99945	273.039	163.726	382.353	1.22362	0.98666	Bradi5g17570.1	BdHD-ZipII-5	Bradi5g17570.1	PF02183,PF00046	PTHR24326,PTHR24326:SF218	KOG0483		K09338	GO:0006355,GO:0005634,GO:0003677,GO:0003700,GO:0043565,GO:0000976	AT3G60390.1	HAT3	homeobox-leucine zipper protein 3	LOC_Os04g46350.1		homeobox associated leucine zipper, putative, expressed
Bradi3g43500.1	55.4714	4.5655	106.377	4.54227	0.117301	19.8609	4.52935	35.1924	2.95789	filtered	42.0172	4.2891	79.7453	4.21665	filtered	68.5276	102.806	34.2488	-1.58581	0.949678	87.1048	97.5518	76.6577	-0.347737	0.99945	54.7407	32.1559	77.3255	1.26586	0.999217	Bradi3g43500.1		Bradi3g43500.1	PF03819	PTHR14552:SF4,PTHR14552					AT3G25400.1			LOC_Os02g27810.1		MazG nucleotide pyrophosphohydrolase domain containing protein, expressed
Bradi1g30830.1	473.822	60.4721	887.171	3.87487	0.117635	277.351	60.8552	493.847	3.02061	0.143531	193.817	57.0822	330.552	2.53377	0.145385	667.116	848.332	485.899	-0.803974	0.998989	565.408	812.197	318.618	-1.35	0.99945	385.772	450.551	320.993	-0.489147	0.999217	Bradi1g30830.1		Bradi1g30830.1	PF05577	PTHR11010,PTHR11010:SF8	KOG2183	3.4.16.2	K01285	GO:0006508,GO:0008236	AT2G24280.1		alpha/beta-Hydrolases superfamily protein	LOC_Os06g43930.1		OsProCP2 - Putative Lysosomal Pro-x Carboxypeptidase homologue, expressed
Bradi3g51397.3	25.4415	0.915906	49.967	5.76963	0.117638	12.3219	0.91514	23.7287	4.6965	filtered	22.9209	0.863167	44.9786	5.70346	filtered	35.6613	48.0955	23.2271	-1.05009	0.998989	44.5172	45.7232	43.3111	-0.0781892	0.99945	32.5976	21.6678	43.5274	1.00637	0.999217	Bradi3g51397.3		Bradi3g51397.3	PF00069,PF04564,PF00582	PTHR24420:SF448,PTHR24420	KOG1187			GO:0004672,GO:0004842,GO:0006950,GO:0006468,GO:0016567,GO:0005524,GO:0000151,GO:0004674,GO:0004713	AT2G45910.1		U-box domain-containing protein kinase family protein	LOC_Os10g40100.1		protein kinase, putative, expressed
Bradi4g20160.1	1347.42	2266.35	428.494	-2.40302	0.117638	1406.79	2252.4	561.176	-2.00494	0.0827497	1321.29	2096.29	546.287	-1.94011	0.192455	481.905	414.511	549.299	0.406181	0.998989	460.045	394.351	525.738	0.414867	0.99945	521.266	512.16	530.372	0.0504091	0.999217	Bradi4g20160.1		Bradi4g20160.1				5.5.1.9	K08246		AT5G50375.1	CPI1	cyclopropyl isomerase	LOC_Os11g19700.1		cycloeucalenol cycloisomerase, putative, expressed
Bradi2g51070.1	298.947	106.207	491.686	2.21086	0.118083	295.043	105.521	484.564	2.19915	0.255256	385.938	99.3973	672.48	2.75821	0.0158903	473.629	474.694	472.565	-0.00648693	0.998989	548.844	449.968	647.72	0.525547	0.99945	547.581	442.569	652.593	0.560283	0.999217	Bradi2g51070.1		Bradi2g51070.1			KOG3202				AT2G34780.1	EMB1611,MEE22	maternal effect embryo arrest 22	LOC_Os01g56290.1		expressed protein
Bradi1g67440.1	313.096	85.8308	540.361	2.65436	0.118117	133.403	85.6564	181.149	1.08054	0.93159	85.9534	80.7567	91.1501	0.174662	0.972901	350.838	524.239	177.437	-1.56292	0.945961	293.056	498.471	87.641	-2.50783	0.104668	126.823	165.3	88.3457	-0.903857	0.999217	Bradi1g67440.1		Bradi1g67440.1	PF11250						AT5G22090.1		Protein of unknown function (DUF3049)	LOC_Os03g15530.1		expressed protein
Bradi4g43090.1	100.714	17.1727	184.255	3.42351	0.118294	223.479	17.3124	429.646	4.63327	0.00880769	51.8388	16.2483	87.4293	2.42783	0.430457	298.99	177.651	420.329	1.24247	0.790914	126.991	169.758	84.2238	-1.01118	0.99945	238.423	392.158	84.6873	-2.21122	0.567905	Bradi4g43090.1		Bradi4g43090.1	PF00072	PTHR26402:SF52,PTHR26402			K14492	GO:0000160,GO:0000156	AT3G57040.1	ARR9,ATRR4	response regulator 9	LOC_Os11g04720.2		OsRR10 type-A response regulator, expressed
Bradi2g49912.1	94.3524	17.5009	171.204	3.29022	0.118942	88.1863	17.3608	159.012	3.19523	0.309779	115.945	16.2628	215.627	3.72889	0.0574176	160.429	164.211	156.647	-0.0680329	0.998989	181.981	156.083	207.88	0.413439	0.99945	176.881	145.08	208.682	0.524455	0.999217	Bradi2g49912.1		Bradi2g49912.1	PF03552	PTHR13301,PTHR13301:SF23		2.4.1.12	K10999	GO:0030244,GO:0016020,GO:0016760	AT4G18780.1	ATCESA8,CESA8,IRX1,LEW2	cellulose synthase family protein	LOC_Os01g54620.1		CESA4 - cellulose synthase, expressed
Bradi1g04130.1	1701.1	2670.8	731.386	-1.86857	0.119681	1619.59	2657.53	581.642	-2.19188	0.115821	1475.08	2473.88	476.288	-2.37687	0.0434313	636.577	703.929	569.224	-0.306434	0.998989	565.147	671.775	458.519	-0.550998	0.99945	496.35	531.024	461.675	-0.2019	0.999217	Bradi1g04130.1		Bradi1g04130.1	PF01196	PTHR14413,PTHR14413:SF9	KOG3280		K02879	GO:0005622,GO:0003735,GO:0005840,GO:0006412	AT3G54210.1		Ribosomal protein L17 family protein	LOC_Os03g60100.1		50S ribosomal protein L17, putative, expressed
Bradi2g05824.2	213.187	66.6166	359.757	2.43307	0.119936	148.317	66.9908	229.644	1.77736	0.756634	195.052	62.9603	327.144	2.37741	0.126007	284.822	347.159	222.484	-0.641894	0.978301	322.515	330.273	314.757	-0.0694199	0.99945	263.528	209.888	317.168	0.595628	0.999217	Bradi2g05824.2		Bradi2g05824.2	PF06584,PF00249	PTHR21689:SF2,PTHR21689	KOG1019			GO:0007049,GO:0003682,GO:0006351,GO:0017053	AT3G21430.2	ALY3,ATALY3	DNA binding	LOC_Os01g09760.1		DIRP family protein, putative, expressed
Bradi5g17790.1	36.1408	3.99556	68.286	4.09512	0.119936	31.2487	3.95991	58.5374	3.88582	filtered	42.2879	3.66302	80.9129	4.46526	0.0759433	61.6756	65.8605	57.4906	-0.196087	0.998989	70.3897	62.7416	78.0377	0.314749	0.99945	65.9588	53.392	78.5256	0.55654	0.999217	Bradi5g17790.1		Bradi5g17790.1	PF08613	PTHR15615	KOG1674			GO:0000079,GO:0019901	AT3G60550.1	CYCP3;2	cyclin p3;2	LOC_Os04g46660.1		cyclin, putative, expressed
Bradi1g04690.2	302.263	50.3848	554.142	3.45919	0.121074	259.78	50.3428	469.217	3.2204	0.25069	194.196	47.1277	341.264	2.85624	0.296715	496.596	530.581	462.612	-0.197772	0.998989	418.034	506.743	329.325	-0.621743	0.99945	379.706	428.023	331.389	-0.369162	0.999217	Bradi1g04690.2		Bradi1g04690.2	PF02298					GO:0009055,GO:0005507	AT5G26330.1		Cupredoxin superfamily protein	LOC_Os03g59280.1		plastocyanin-like domain containing protein, putative, expressed
Bradi1g60720.1	124.448	212.744	36.1531	-2.55693	0.121074	124.901	212.386	37.4165	-2.50494	0.404629	100.918	198.906	2.92958	-6.08525	0.00933113	35.9981	35.1978	36.7985	0.0641637	0.998989	18.1681	33.5078	2.82843	-3.56642	filtered	18.4967	34.1416	2.85184	-3.58156	0.941322	Bradi1g60720.1		Bradi1g60720.1	PF00069	PTHR24343,PTHR24343:SF58	KOG0583	2.7.11.1	K14498	GO:0004672,GO:0006468,GO:0005524,GO:0004674,GO:0004713	AT4G33950.1	ATOST1,OST1,P44,SNRK2-6,SNRK2.6,SRK2E	Protein kinase superfamily protein	LOC_Os03g27280.1		CAMK_CAMK_like.19 - CAMK includes calcium/calmodulin depedent protein kinases, expressed
Bradi1g18550.2	5519.3	8513.42	2525.18	-1.75335	0.1214	5834.11	8472.05	3196.16	-1.40637	0.209149	5316.05	7913.25	2718.85	-1.54127	0.0686426	2781.22	2431.68	3130.76	0.364561	0.998989	2466.96	2314.22	2619.7	0.178875	0.99945	2776.25	2917.35	2635.15	-0.146778	0.999217	Bradi1g18550.2		Bradi1g18550.2	PF01261			5.3.1.5	K01805	GO:0005975,GO:0009045	AT5G57655.2		xylose isomerase family protein	LOC_Os07g47290.1		xylose isomerase, putative, expressed
Bradi1g05920.1	249.515	91.5576	407.473	2.15395	0.121615	204.088	92.0877	316.089	1.77925	0.439318	143.633	86.539	200.728	1.21382	0.553022	351.299	394.154	308.443	-0.353756	0.998989	284.005	374.787	193.223	-0.955806	0.99945	241.813	288.639	194.986	-0.565894	0.999217	Bradi1g05920.1		Bradi1g05920.1	PF03372	PTHR11200:SF29,PTHR11200	KOG0565			GO:0046856	AT2G32010.2	CVL1	CVP2 like 1	LOC_Os03g57950.1		type I inositol-1,4,5-trisphosphate 5-phosphatase, putative, expressed
Bradi5g10190.3	151.316	53.5053	249.127	2.21913	0.121615	112.561	53.1011	172.021	1.69577	0.431414	90.4215	50.2742	130.569	1.37692	0.390955	204.163	240.473	167.854	-0.518664	0.998989	176.896	227.931	125.86	-0.856785	0.99945	141.881	157.088	126.673	-0.310461	0.999217	Bradi5g10190.3		Bradi5g10190.3	PF07714	PTHR24420,PTHR24420:SF429	KOG1187			GO:0004672,GO:0006468,GO:0004674,GO:0004713,GO:0005524	AT1G49730.1		Protein kinase superfamily protein	LOC_Os04g35114.1		receptor-like kinase, putative, expressed
Bradi1g52670.1	164.022	316.722	11.322	-4.80601	0.122808	159.866	314.875	4.85629	-6.01878	0.140095	152.897	292.04	13.7544	-4.4082	0.067161	7.83763	10.9048	4.77045	-1.19277	filtered	11.7917	10.3368	13.2465	0.357821	filtered	8.91051	4.43282	13.3882	1.59467	filtered	Bradi1g52670.1		Bradi1g52670.1	PF00370,PF02782	PTHR10196:SF1,PTHR10196				GO:0016773,GO:0005975	AT2G21370.1	XK-1,XK1	xylulose kinase-1	LOC_Os07g22650.1		expressed protein
Bradi1g13580.1	340.726	147.389	534.063	1.85739	0.122857	291.309	146.294	436.324	1.57653	0.361983	325.719	135.649	515.79	1.92691	0.129248	470.997	513.587	428.407	-0.261624	0.998989	492.857	488.189	497.526	0.0273331	0.99945	449.176	398.041	500.31	0.329904	0.999217	Bradi1g13580.1		Bradi1g13580.1							AT3G11760.1			LOC_Os03g44670.1		expressed protein
Bradi1g56760.1	71.8963	8.57384	135.219	3.97921	0.122857	107.198	8.58379	205.812	4.58357	0.0742525	97.0878	8.0873	186.088	4.52419	0.053995	165.587	130.677	200.498	0.617574	0.998989	151.61	124.108	179.111	0.529267	0.99945	184.237	188.01	180.464	-0.0591018	0.999217	Bradi1g56760.1		Bradi1g56760.1	PF08242	PTHR21404	KOG1045				AT4G20910.1	CRM2,HEN1	double-stranded RNA binding protein-related / DsRBD protein-related	LOC_Os07g06970.1		HEN1, putative, expressed
[truncated: 33,459 more rows]
