# Supplementary material for: BdERECTA controls vasculature patterning and phloem-xylem organization in Brachypodium distachyon
Source: BMC Plant Biol. 2021 Apr 23;21:196. doi: 10.1186/s12870-021-02970-2 (PMC8067424; doi:10.1186/s12870-021-02970-2)
Supplement: Supplementary file 4 — Additional file 4: Table S4. Statistical analysis of genes expression level in all vascular bundles compared to parenchyma. [file 12870_2021_2970_MOESM4_ESM.xlsx]

## Sheet: differentially expressed genes
Table S4. RNAseq data: Gene expression levels from all vascular bundle type (VB1, VB2, VB3) compared to gene expression levels from parenchyma tissue
Gene_ID	Best-hit-arabi-name	arabi-symbol	arabi-defline	Best-hit-rice-name	rice-defline			Parenchyma_(Control)_Mean	VB type 1_Mean	VB type 2_Mean	VB type 3_Mean	Parencyma_(Control)_SD	VB type 1_SD	VB type 2_SD	VB type 2_SD	PValue	FDR
Bradi4g13970.3	AT3G16340.1	ATPDR1,PDR1	pleiotropic drug resistance 1	LOC_Os01g52560.1	Plant PDR ABC transporter associated domain containing protein, expressed			0.807462577709423	6.91117267126292	7.4466215647541	8.12159026235447	0.712176400331624	1.01942222073705	0.698273748769639	0.724708867742639	7.46185771484378e-10	1.08398082594939e-07
Bradi5g02260.1	AT1G22030.1	0	0	LOC_Os01g65420.1	expressed protein			10.9903569875997	9.19406263585172	8.18144770379738	8.95487276062996	0.236306303430725	0.409382571477917	0.539242816550876	0.248446046665724	4.89225822864981e-11	1.08973421290432e-08
Bradi5g21383.7	AT2G36970.1	0	UDP-Glycosyltransferase superfamily protein	LOC_Os10g30560.1	UDP-glucoronosyl and UDP-glucosyl transferase domain containing protein, expressed			11.3447936486632	6.19923584950782	8.01297304741897	5.04618312243935	0.474840428928932	4.3336443074539	2.07162874738096	1.4598792851897	7.59866000192544e-10	1.09433805165661e-07
Bradi4g31820.1	AT1G79380.1	0	Ca(2)-dependent phospholipid-binding protein (Copine) family	LOC_Os08g04130.1	copine-6, putative, expressed			11.0935394334535	8.12141655212631	8.12699651722204	8.25018165522649	1.16085628421846	0.469668209157366	1.54912651709931	1.07634060166855	1.56246274420168e-07	1.10137141791702e-05
Bradi4g21170.1	0	0	0	LOC_Os01g68130.1	expressed protein			13.0585453169335	10.2708910334751	11.3706177177195	10.9403310584514	1.04770883775566	0.280403716538649	0.252923680731413	0.702160865590486	1.08084166016496e-08	1.1136769838741e-06
Bradi1g15170.1	AT1G03090.2	MCCA	methylcrotonyl-CoA carboxylase alpha chain, mitochondrial / 3-methylcrotonyl-CoA carboxylase 1 (MCCA)	LOC_Os12g41250.1	methylcrotonoyl-CoA carboxylase subunit alpha, mitochondrial precursor, putative, expressed			9.95561987846124	7.31610153002201	6.97549341942393	6.69547046563979	1.43083312073047	0.201228556138603	0.504623258236094	0.199016064043407	1.08661168664838e-08	1.1136769838741e-06
Bradi4g21830.1	AT5G60710.1	0	Zinc finger (C3HC4-type RING finger) family protein	LOC_Os08g03270.1	zinc finger family protein, putative, expressed			7.14335217800961	10.3503162989621	10.68639321168	10.371284114567	1.26397946206874	0.589511061710204	0.540882874034088	0.0869842381466982	1.12127935603702e-08	1.14220078792406e-06
Bradi3g10937.2	AT5G23100.1	0	ant diffe	LOC_Os05g50160.1	DUF617 domain containing protein, expressed			10.9662017058286	8.66061222248419	9.50954994908773	9.22529699692763	0.701349240194212	0.152504089524	0.25793352182397	0.283504759814279	1.63688471844193e-07	1.14508101099113e-05
Bradi2g30400.1	AT4G29190.1	0	Zinc finger C-x8-C-x5-C-x3-H type family protein	LOC_Os01g09620.1	zinc finger/CCCH transcription factor, putative, expressed			10.3747406112001	8.41649225921112	7.70964602623476	8.60594593389662	0.315267634413835	0.490435246692922	0.86202208780923	0.111982328214213	1.63818006480833e-07	1.14508101099113e-05
Bradi5g02890.2	AT4G29240.1	0	Leucine-rich repeat (LRR) family protein	LOC_Os05g09640.1	uncharacterized protein At4g06744 precursor, putative, expressed			12.5735962332394	10.3794024307953	10.099539078158	9.88695612295967	0.550626621100418	0.314010095691872	0.799426357409258	0.829408483891188	5.24428995222196e-11	1.15277773607658e-08
Bradi1g33740.1	AT5G48220.1	0	Aldolase-type TIM barrel family protein	LOC_Os09g08130.2	indole-3-glycerol phosphate synthase, chloroplast precursor, putative, expressed			10.3612441716271	6.48030758466158	7.24581374640016	6.63777177026394	0.597506860607666	2.2197540297995	0.260765911205865	1.05896602135853	1.15893459980188e-08	1.17340372268426e-06
Bradi3g36760.1	AT4G04850.2	ATKEA3,KEA3	K+ efflux antiporter 3	LOC_Os12g42300.1	potasium efflux antiporter protein, putative, expressed			12.5834499515029	10.2642530632836	10.7928428971565	10.3512704999495	0.752010257454597	0.7051921764005	0.189044770197139	0.435501109141678	1.20652801216011e-08	1.21423234765945e-06
Bradi4g33323.1	AT5G10860.1	0	Cystathionine beta-synthase (CBS) family protein	LOC_Os01g44360.1	CBS domain containing membrane protein, putative, expressed			11.9205972958338	9.62506013407194	10.445850812297	9.97711605495214	0.712469007070854	0.556327330910344	0.388234060560624	0.789012679442986	1.7552803556353e-07	1.22182140088514e-05
Bradi1g66280.2	AT4G27670.1	HSP21	heat shock protein 21	LOC_Os10g07200.1	hsp20/alpha crystallin family protein, putative, expressed			8.43776385304146	0	5.16956340834279	1.03372693829064	0.757866352128313	0	0.58082395857227	1.79046757827201	4.25735705939688e-12	1.22626563852214e-09
Bradi3g45260.1	AT1G10750.1	0	Protein of Unknown Function (DUF239)	LOC_Os01g36660.1	carboxyl-terminal peptidase, putative, expressed			13.2201755546973	11.1720911855861	11.5181747563022	11.3717422221528	0.375496886462758	0.784787578180446	0.257884872235339	0.260539854963222	1.78577120808204e-07	1.23788770963562e-05
Bradi4g27570.2	AT5G24580.1	0	Heavy metal transport/detoxification superfamily protein	LOC_Os03g05750.1	heavy-metal-associated domain-containing protein, putative, expressed			12.0757337602551	9.46983260882623	9.61243997337681	9.87557354698945	0.328877304952767	0.768802184558997	0.127375153370758	0.466891949305123	5.77036005000046e-11	1.25194331162737e-08
Bradi3g13170.1	AT1G69550.1	0	disease resistance protein (TIR-NBS-LRR class)	LOC_Os01g71114.1	disease resistance protein RGA4, putative, expressed			13.1937719311894	11.3446370164256	10.6370345795293	10.3533667416515	0.199472612432133	0.494380149638317	0.538286822344974	0.629160959594696	5.90246254745646e-11	1.26418640151035e-08
Bradi1g06890.1	AT1G55670.1	PSAG	photosystem I subunit G	LOC_Os09g30340.1	photosystem I reaction center subunit, chloroplast precursor, putative, expressed			12.9451117705428	10.664474445947	11.3041213704802	10.8599439330163	0.712801462793053	0.455988623770584	0.220634555968986	0.375327893771639	1.2742582002872e-08	1.27471601760466e-06
Bradi1g50740.1	AT3G23570.1	0	alpha/beta-Hydrolases superfamily protein	LOC_Os05g33200.1	endo-1,3;1,4-beta-D-glucanase precursor, putative, expressed			1.40923823622676	8.65660038444758	8.17670333232177	7.90059008647523	2.4408722251135	0.923322526247564	0.841226289609283	1.55508514901254	1.30284448739586e-08	1.28814885552674e-06
Bradi1g78076.2	AT4G39010.1	AtGH9B18,GH9B18	glycosyl hydrolase 9B18	LOC_Os09g36060.1	endoglucanase, putative, expressed			10.8104183619591	7.89300812065079	7.05121206164878	8.10735943568848	0.332586863657896	0.58927871897391	2.00882823639979	0.671222352020248	1.30310760555501e-08	1.28814885552674e-06
Bradi2g51688.1	AT2G01170.1	BAT1	bidirectional amino acid transporter 1	LOC_Os01g42234.1	amino acid permease family protein, putative, expressed			11.9273306326419	7.51130224641713	8.06132857203996	7.42330335421519	1.07313697300383	3.08246208320459	1.52092113576517	0.258180839779422	9.03629974021815e-10	1.29026002957337e-07
Bradi1g61973.1	AT2G29670.1	0	Tetratricopeptide repeat (TPR)-like superfamily protein	LOC_Os05g37520.1	expressed protein			9.66709976251186	6.8296341590002	6.67796535233109	5.82983035735817	0.646008203855139	1.72586878350133	0.943021387415347	0.591600709623556	1.87140304342625e-07	1.2918867455983e-05
Bradi1g48160.1	AT1G63350.1	0	Disease resistance protein (CC-NBS-LRR class) family	LOC_Os04g02520.1	Leucine Rich Repeat family protein, expressed			12.2844815260963	7.64919101722719	6.95897712240277	8.53020595625804	1.4345027540893	0.98017105338272	3.06986489102453	0.877054417293987	1.89835238805592e-07	1.30509773641408e-05
Bradi5g23470.1	AT1G70080.1	0	Terpenoid cyclases/Protein prenyltransferases superfamily protein	LOC_Os04g27340.1	terpene synthase, putative, expressed			12.1870804022496	10.213301450419	10.3952968174078	9.62328776254782	0.652519025324964	1.22090406579571	0.716066117657064	0.776565435886913	1.92242901313559e-07	1.31623356940341e-05
Bradi3g54200.1	AT1G02205.1	CER1	Fatty acid hydroxylase superfamily	LOC_Os02g40784.1	WAX2, putative, expressed			12.0498743375038	10.1793760353088	9.84902259869999	9.80499204802364	0.0474822062428874	0.442843738718329	0.353134829913649	0.503776512441819	4.69445574927334e-12	1.32924708046374e-09
Bradi1g58160.1	AT5G62670.1	AHA11,HA11	H(+)-ATPase 11	LOC_Os07g09340.1	plasma membrane ATPase, putative, expressed			13.2137569243421	11.2210317720435	10.8658683295855	10.7086739011557	0.45866018489702	0.297021301511632	0.115128544604853	0.147852480334485	2.41960085397546e-14	1.3567529705909e-11
Bradi3g00282.1	AT2G34420.1	LHB1B2,LHCB1.5	photosystem II light harvesting complex gene B1B2	LOC_Os08g44180.1	expressed protein			11.4475785169356	4.3263861022214	1.00891483338222	5.81910382406712	1.90879412311449	2.9266819782208	0.972971704096867	2.40579912517909	2.43640543024824e-14	1.3567529705909e-11
Bradi2g22180.1	AT5G45490.2	0	P-loop containing nucleoside triphosphate hydrolases superfamily protein	LOC_Os07g01530.1	expressed protein			3.66558077536637	9.50663488072903	8.21098644113881	8.75005030188983	3.20935092066841	0.436665880387927	0.503084002783109	0.223291377984542	2.00986354359432e-07	1.36942126008932e-05
Bradi1g59465.1	AT4G39730.1	0	Lipase/lipooxygenase, PLAT/LH2 family protein	LOC_Os02g51710.1	wound/stress protein, putative, expressed			0.471002232422116	7.83089360500777	7.60236059714055	7.03857501818917	0.815799797033471	2.33560537424688	0.685462492419224	1.26017405445727	2.0165068237877e-07	1.36942126008932e-05
Bradi5g12330.2	AT2G24820.1	TIC55-II	translocon at the inner envelope membrane of chloroplasts 55-II	LOC_Os02g54980.1	pheophorbide a oxygenase, chloroplast precursor, putative, expressed			13.8401006966305	12.276467495972	11.3189809733587	11.114762807905	0.403034756642133	0.436174611537957	0.534535419634034	0.458657569312025	6.49708468811352e-11	1.37392780759018e-08
Bradi1g35530.1	0	0	0	LOC_Os02g16220.1	expressed protein			11.1102250386598	9.130243827023	8.54298411516706	8.18827227078065	0.346319942316312	0.323335490452891	1.10678851548593	0.103407935970781	9.77287816308674e-10	1.38360764908921e-07
Bradi4g31440.2	AT1G66345.1	0	Pentatricopeptide repeat (PPR) superfamily protein	LOC_Os01g07610.1	PPR repeat domain containing protein, putative, expressed			11.8727589110597	9.91754171486657	10.0496254311008	10.0635851941987	0.514428081564354	0.673706484800623	0.790822681079185	0.418839509146769	2.04737203756679e-07	1.38475292548951e-05
Bradi3g26860.1	AT1G06690.1	0	NAD(P)-linked oxidoreductase superfamily protein	LOC_Os07g04990.1	oxidoreductase, aldo/keto reductase family protein, putative, expressed			11.1022917238494	8.11206993276213	6.93924248084807	8.07159422378521	0.692196081659848	0.548294261165481	2.60801381075955	0.399864760070474	9.88417867100514e-10	1.38760578888917e-07
Bradi5g09657.3	AT5G57550.1	XTH25,XTR3	xyloglucan endotransglucosylase/hydrolase 25	LOC_Os06g48200.1	glycosyl hydrolases family 16, putative, expressed			4.90137603317405	10.0781811462575	10.5319411959084	10.1224246725813	1.2594086546155	0.268357133431548	1.06027910093946	0.563064412237191	2.58846668811304e-14	1.39493304811666e-11
Bradi2g16300.1	AT1G27920.1	MAP65-8	microtubule-associated protein 65-8	LOC_Os08g41890.1	microtubule associated protein, putative, expressed			11.5798004706097	8.72747275986407	9.32478614939465	8.70291858176365	0.417438232269179	0.437119290702176	0.755051275582524	0.641138007587229	6.73706764977213e-11	1.40686815196366e-08
Bradi3g17640.1	0	0	0	LOC_Os06g33880.1	expressed protein			14.50001126649	12.2459732045126	12.0659128064715	12.0573733849607	0.30948132251605	0.320237883447239	0.159511910520219	0.179209063921639	1.4911293127623e-16	1.43819277092671e-13
Bradi2g62520.1	AT2G36830.1	GAMMA-TIP,GAMMA-TIP1,TIP1;1	gamma tonoplast intrinsic protein	LOC_Os03g05290.1	aquaporin protein, putative, expressed			11.1038586115627	7.45303311531138	6.38882223887981	7.74986205640164	1.29214896513049	1.46284364860796	1.12264119110289	0.694007564627811	1.50275439235747e-16	1.43819277092671e-13
Bradi3g07150.1	AT5G45480.1	0	Protein of unknown function (DUF594)	LOC_Os06g03150.1	expressed protein			11.4746753625597	8.01320627638564	7.78676404391901	8.12448642463131	0.663001992158246	0.602040458084857	1.26211652562493	0.600753359396744	1.54959115746922e-16	1.43819277092671e-13
Bradi5g02430.1	AT2G37330.1	ALS3	aluminum sensitive 3	LOC_Os05g02750.1	ABC transporter, membrane-spanning/permease subunit, putative, expressed			0	7.15923354827093	7.90373355002263	5.82217809638685	0	0.897730859673166	0.919044484958102	1.29553401209061	1.48781533509356e-08	1.46208488165136e-06
Bradi2g40687.1	AT3G19800.1	0	Protein of unknown function (DUF177)	LOC_Os04g44340.1	expressed protein			7.93000722648785	10.0088879612078	10.1371753778165	10.5816253523844	0.0289378403497823	0.694447420875868	0.157804214700723	0.197047278721354	2.18791740222876e-07	1.47384468232394e-05
Bradi1g55740.1	AT1G80530.1	0	Major facilitator superfamily protein	LOC_Os04g42420.1	nodulin, putative, expressed			10.9191669098332	9.16053130202688	8.53737615778332	8.19301446802007	0.420182155160952	0.655624481022654	0.703253891773736	0.283489971412034	1.06767861915566e-09	1.4863865843012e-07
Bradi3g47690.2	AT3G52960.1	0	Thioredoxin superfamily protein	LOC_Os02g09940.1	peroxiredoxin, putative, expressed			12.4756697834374	10.7410161199601	10.8192333415969	10.4603770754919	0.290470045788983	0.0657549151121705	0.376178884031392	0.151354074293191	1.08080881793968e-09	1.4922307530992e-07
Bradi2g14970.1	AT5G03650.1	SBE2.2	starch branching enzyme 2.2	LOC_Os02g32660.1	1,4-alpha-glucan-branching enzyme, chloroplast precursor, putative, expressed			11.6330293849897	9.01016079987485	8.28555770303648	8.32552248609941	0.62827554992356	0.657543038078665	0.290184980225118	0.957768977177378	3.94897182936478e-13	1.499352804122e-10
Bradi3g12560.1	AT5G23950.1	0	Calcium-dependent lipid-binding (CaLB domain) family protein	LOC_Os08g44850.1	C2 domain containing protein, putative, expressed			0.212089937461455	6.81431577221551	8.15208849937772	5.15806318570231	0.367350547457345	2.46259710567111	2.03067122786678	4.48336540179135	2.23537622781249e-07	1.49976687798536e-05
Bradi2g56260.1	AT5G56890.1	0	Protein kinase superfamily protein	LOC_Os01g51290.1	protein kinase family protein, putative, expressed			12.1820579776826	10.1856516453306	9.71102608548946	9.63206122190935	0.163638842147178	0.6124336029601	0.291051315370433	0.461405987165132	5.4575922937736e-12	1.5195756143297e-09
Bradi1g50760.1	Best-hit-arabi-name	arabi-symbol	arabi-defline	Best-hit-rice-name	rice-defline			3.35803433965548	10.6113806421577	11.6566955555492	10.2078478768491	2.34018251139528	0.758485469097604	2.79732979732193	1.65850953269717	1.91358607509411e-15	1.52230328431058e-12
Bradi1g69650.6	0	0	0	0	0			11.1631256228035	9.01486558318602	8.11571547589154	8.77414390738896	0.268487540448168	0.686100314929129	0.674774261675424	0.387196500123161	5.62684334405404e-12	1.54101712960274e-09
Bradi2g53730.1	AT5G63850.1	AAP4	amino acid permease 4	LOC_Os12g08130.1	amino acid transporter, putative, expressed			12.1963795081128	9.69233538319906	9.74956455061782	9.45001145537376	0.498375791153394	0.795307403543154	0.259069302414882	1.00862165659285	1.62804583008228e-08	1.59053413083945e-06
Bradi1g76080.1	0	0	0	LOC_Os01g58100.1	polyphenol oxidase, putative, expressed			6.49395984520493	11.8262482640094	11.2696392852188	10.5846708925384	0.331595815412209	1.58393001293177	1.38615632310494	0.880909682785651	7.87309674100544e-11	1.60447605322895e-08
Bradi2g04570.1	AT4G35160.1	0	O-methyltransferase family protein	LOC_Os11g20090.1	O-methyltransferase, putative, expressed			12.5248032747601	9.00715496743067	10.1865687158325	9.74278421530953	0.454070349226601	1.54565101495634	0.460169913169374	0.991503441556922	7.87543615256638e-11	1.60447605322895e-08
Bradi2g39320.2	AT5G10770.1	0	Eukaryotic aspartyl protease family protein	LOC_Os06g02780.1	aspartic protease, putative, expressed			7.21775971781792	13.3830514207912	13.4998513975504	13.5954025359362	1.99519796807569	0.796633527952665	1.52519461030376	1.17982080231702	9.63759837865651e-27	1.61005718513836e-22
Bradi1g66296.1	AT3G57040.1	ARR9,ATRR4	response regulator 9	LOC_Os04g36070.1	OsRR1 type-A response regulator, expressed			9.7876348553779	6.3671143732979	2.65742543783578	4.73732881554778	0.29896704088786	1.22771414714785	1.47603846014489	4.10923591700447	2.42930504074119e-07	1.62335880042489e-05
Bradi1g70780.1	0	0	0	0	0			7.4148865871211	10.8777374544513	10.0866704613481	10.8789317270496	0.821963705885997	0.801565267132828	0.97446539569355	0.255528473804596	2.45110327906362e-07	1.63139965657517e-05
Bradi3g32880.1	AT3G07040.1	RPM1,RPS3	NB-ARC domain-containing disease resistance protein	LOC_Os06g17880.1	NBS-LRR disease resistance protein, putative, expressed			13.2216012800987	8.7497898681145	7.99932501544399	7.2302215092347	0.532504305901822	1.8155970830889	1.75934883233444	2.14426028707582	8.11733413630795e-11	1.63383354314651e-08
Bradi4g02580.1	AT5G45540.1	0	Protein of unknown function (DUF594)	LOC_Os02g33890.1	expressed protein			7.35780345919323	10.3394933875265	10.2361925773305	9.72389643099893	0.272608907173156	0.265784355522873	0.722137395504891	0.617376087086176	1.7102077318965e-08	1.66108897494552e-06
Bradi5g24550.3	AT2G43370.1	0	RNA-binding (RRM/RBD/RNP motifs) family protein	LOC_Os09g33870.1	RNA recognition motif containing protein, putative, expressed			12.5653940565875	11.116823453773	10.7601021580129	10.7643719984181	0.508250455926339	0.0970375370942776	0.12461877366687	0.494374878726476	2.51635808621865e-07	1.66818564239559e-05
Bradi1g60600.1	AT4G38400.1	ATEXLA2,ATEXPL2,ATHEXP BETA 2.2,EXLA2,EXPL2	expansin-like A2	LOC_Os06g50960.1	expansin precursor, putative, expressed			8.55478130679283	4.17137723188254	2.6075279283136	3.58959613685038	0.466055213166522	3.65202155543884	2.33475737742583	2.84271956000555	2.54348033426761e-07	1.67950128317292e-05
Bradi2g58277.3	AT2G02500.1	ATMEPCT,ISPD,MCT	Nucleotide-diphospho-sugar transferases superfamily protein	LOC_Os01g66360.1	2-C-methyl-D-erythritol 4-phosphate cytidylyltransferase, putative, expressed			0	6.09991294674725	7.2047528872249	6.44525472082354	0	0.590098523160529	0.303088543274396	0.707673808369408	1.74391602512611e-08	1.68403821478363e-06
Bradi2g38130.1	0	0	0	LOC_Os06g11760.1	expressed protein			0	6.7458166408365	7.38818689848128	7.16612081845823	0	0.584891109515154	0.645071056284753	0.86560329938087	1.23791409976148e-09	1.69513056972256e-07
Bradi3g60160.1	AT5G08280.1	HEMC	hydroxymethylbilane synthase	LOC_Os02g07230.1	porphobilinogen deaminase, chloroplast precursor, putative, expressed			9.90974737834357	7.74135301348661	6.6064879072911	6.7947243528382	0.547688278060239	0.698452743056132	1.34821892788007	0.347413264752266	2.60133820285935e-07	1.71094315027434e-05
Bradi3g26391.1	0	0	0	LOC_Os04g49954.1	expressed protein			14.0380194374189	11.6937526476017	11.336267111309	11.5309266795302	0.782297988483464	0.769211420253937	0.954445631105202	0.573280120832225	1.13542327022763e-17	1.72439828658389e-14
Bradi1g46660.1	AT1G77320.1	MEI1	transcription coactivators	LOC_Os11g08660.1	TOPBP1A - Similar to DNA replication protein TOPBP1 from, expressed			12.0520644906705	10.0801625355249	9.76236452328339	9.37115275646764	1.55782297277872	0.527168772577394	0.405028327305341	0.985341137070604	2.68446956923642e-07	1.7586960244574e-05
Bradi5g01737.3	AT2G41190.1	0	Transmembrane amino acid transporter family protein	LOC_Os02g54730.1	transmembrane amino acid transporter protein, putative, expressed			10.1890015957253	6.76410312345345	7.20970172422778	5.78820718183183	0.40826511735624	1.55542523593223	0.497619698174274	0.580114957194726	8.89178563198564e-11	1.76840679485657e-08
Bradi2g47590.1	AT1G07530.1	ATGRAS2,GRAS2,SCL14	SCARECROW-like 14	LOC_Os12g38490.1	SCARECROW, putative, expressed			9.57960236913989	7.20492938644803	7.52349090060798	4.37146614679183	1.30983716698698	2.29143194268537	1.94161402763246	2.5505013781975	1.33031930388749e-09	1.80685482038572e-07
Bradi4g38260.2	AT1G47530.1	0	MATE efflux family protein	LOC_Os08g43654.1	MATE efflux family protein, putative, expressed			11.4119488263834	9.76601627846354	9.02907999957802	9.50213684185508	0.5162380678515	0.397392395166071	0.40658672325465	0.183952154851511	1.34765392381602e-09	1.81563761703794e-07
Bradi3g42745.1	AT3G52490.1	0	Double Clp-N motif-containing P-loop nucleoside triphosphate hydrolases superfamily protein	LOC_Os04g23220.1	expressed protein			1.1380346969256	8.20650416765783	8.16927025095357	7.03086853126351	0.985795740997308	1.845938579656	1.24511961468305	2.640645293197	2.78688538997597e-07	1.81866044238041e-05
Bradi3g13352.1	AT5G38710.1	0	Methylenetetrahydrofolate reductase family protein	LOC_Os10g40360.1	proline oxidase, mitochondrial precursor, putative, expressed			1.17796754739733	8.30303612483472	8.21881402049108	6.45727600469198	2.04029964175948	0.996678650408974	1.10633292741797	0.654983850813534	9.27621516861224e-11	1.82315824243337e-08
Bradi2g05750.1	AT2G26900.1	0	Sodium Bile acid symporter family	LOC_Os01g45750.1	bile acid sodium symporter family protein, putative, expressed			7.99131999074607	9.94028886315101	10.2185012932661	10.6496817844969	0.291044395486661	0.674717618589661	0.438866376134769	0.416711449348875	2.84545444723748e-07	1.84965610877624e-05
Bradi1g12760.2	AT1G15460.1	ATBOR4,BOR4	HCO3- transporter family	LOC_Os05g08430.1	boron transporter protein, putative, expressed			9.33629406176153	4.79037422175689	4.00740193347986	7.23301246267591	0.335250540446115	1.68484086662706	1.57570898875452	0.791972253003374	2.86608392956257e-07	1.85584488865397e-05
Bradi1g26570.1	AT5G08370.1	AGAL2,AtAGAL2	alpha-galactosidase 2	LOC_Os10g35110.2	alpha-galactosidase precursor, putative, expressed			6.22667894854004	10.060738492201	9.3016233548184	8.93184269035548	0.0339936669855447	0.903055219198614	0.741832830624729	0.165470593074846	1.93586953775425e-08	1.85865726998406e-06
Bradi2g47980.4	AT4G35770.1	ATSEN1,DIN1,SEN1	Rhodanese/Cell cycle control phosphatase superfamily protein	LOC_Os06g50930.1	rhodanese-like domain containing protein, putative, expressed			11.4404553372888	9.40568483019253	9.66389791971511	9.94758144095683	0.918351666060565	0.482330655093159	0.487578412099661	0.60958578646341	2.90651481193931e-07	1.87475816402541e-05
Bradi4g35810.1	0	0	0	0	0			10.7090562546834	8.54357030186318	8.53800771640709	7.88738794353434	0.282943377823918	0.17634197127801	0.736807358065677	0.913604850269397	9.67160250766198e-11	1.87876501736048e-08
Bradi4g21220.1	AT2G02850.1	ARPN	plantacyanin	LOC_Os02g49850.1	plastocyanin-like domain containing protein, putative, expressed			8.93343259396475	11.9558084391186	11.7805047538588	12.3424357422611	0.576152695091828	0.802651415825661	0.193764674737394	0.538946912644206	9.81371478076797e-11	1.88445884054609e-08
Bradi3g41200.1	AT4G00750.1	0	S-adenosyl-L-methionine-dependent methyltransferases superfamily protein	LOC_Os02g45310.1	dehydration response related protein, putative, expressed			9.06350271070464	5.76014140731534	5.43162618716069	6.58467826095838	1.18017330607671	1.75629126597918	0.19518730689829	0.952481764218227	2.96573622978629e-07	1.90559959441576e-05
Bradi4g40800.1	AT3G07960.1	0	Phosphatidylinositol-4-phosphate 5-kinase family protein	LOC_Os12g04700.1	phosphatidylinositol-4-phosphate 5-kinase, putative, expressed			10.4072986639019	8.53257695980754	8.10595395040109	8.50569250198016	0.167227054486747	0.443892948968377	0.727486318200373	0.399526742530902	2.99237551641954e-07	1.91534963131436e-05
Bradi3g09660.1	AT1G69780.1	ATHB13	Homeobox-leucine zipper protein family	LOC_Os03g07450.1	homeobox associated leucine zipper, putative, expressed			12.5213160533153	9.88745305821219	9.86018820957791	10.3179615478249	0.770376632837645	0.116618818504504	0.108306703612303	0.271126420733075	3.84041164768055e-14	1.95393198637237e-11
Bradi1g30160.1	AT5G54190.1	PORA	protochlorophyllide oxidoreductase A	LOC_Os04g58200.1	protochlorophyllide reductase A, chloroplast precursor, putative, expressed			1.62666594075751	8.47104209888142	8.22978658014046	8.53408873042145	1.78357980896091	0.313623626872901	0.900102645705076	0.91372779170257	3.85967649648558e-14	1.95393198637237e-11
Bradi3g53740.1	AT1G12420.1	ACR8	ACT domain repeat 8	LOC_Os03g14370.2	ACT domain containing protein, expressed			10.3639032563344	7.42064764090317	6.73952886144582	8.35009099461882	1.05840879138195	0.465996047789322	1.39207511877897	1.70137574284851	3.07128379091898e-07	1.95569926045864e-05
Bradi2g41500.1	AT5G24040.1	0	Protein of unknown function (DUF295)	LOC_Os06g05560.1	expressed protein			10.5972527919683	8.26999672086354	9.09847313109712	8.16948535422628	1.3256404285708	1.63417919226098	0.889943393054894	0.358867865024563	3.07882740033894e-07	1.95569926045864e-05
Bradi3g53970.2	0	0	0	LOC_Os03g62950.1	expressed protein			10.9623854414148	9.25377653627509	9.22249820679961	9.11419877263155	0.184130188690528	0.264058407781961	0.0219216600908524	0.166915595554151	2.05275859902321e-08	1.95962200887324e-06
Bradi5g12120.1	AT5G55050.1	0	GDSL-like Lipase/Acylhydrolase superfamily protein	LOC_Os06g50950.1	GDSL-like lipase/acylhydrolase, putative, expressed			9.96050442539129	7.30528346004843	7.45849177673795	6.82359497072957	0.557277057415764	1.64969473422063	2.06072109754681	1.63818093476697	2.084362795677e-08	1.97848664003295e-06
Bradi2g18947.1	0	0	0	0	0			8.35566461810193	2.66968854201725	5.200687675251	5.52301745570139	2.24167793744783	2.31257621127679	0.319038990036517	1.52438757138389	3.13699055153178e-07	1.98439854419312e-05
Bradi1g25187.1	AT2G46630.1	0	0	LOC_Os01g01680.1	expressed protein			9.10660465239614	4.27957341743146	3.22952755844262	3.28810646112249	0.863707240266722	2.96810901656346	3.90009619652468	2.09651811248266	3.14776495996156e-07	1.98439854419312e-05
Bradi3g59130.1	AT4G23180.1	CRK10,RLK4	cysteine-rich RLK (RECEPTOR-like protein kinase) 10	LOC_Os04g30030.1	cysteine-rich receptor-like protein kinase 12 precursor, putative, expressed			11.5536268899582	9.42202101546973	9.03649951510881	8.24788857495284	0.143352814216074	0.68257778157542	0.521428791367686	0.733727648925787	7.50318547876194e-12	2.01270997992914e-09
Bradi1g56580.1	0	0	0	LOC_Os06g32860.2	zinc finger C-x8-C-x5-C-x3-H type family protein, expressed			14.094335692851	12.0291301829525	11.9725485212098	11.8468226352829	0.137422485060851	0.472801448382386	0.278847164659085	0.438368406513761	7.59013101493691e-12	2.01270997992914e-09
Bradi2g16070.1	AT1G62660.1	0	Glycosyl hydrolases family 32 protein	LOC_Os02g01590.1	glycosyl hydrolases, putative, expressed			9.78316387592511	7.37181920377824	6.91903759255877	7.12011377288029	0.763769827915969	0.503239953491891	0.369682110414757	0.930650967527916	3.21959787604675e-07	2.02205271117433e-05
Bradi1g45304.1	0	0	0	0	0			11.5454375040829	8.79170663418807	8.81366284545478	8.08876711492614	0.362124868940956	1.29262890863711	0.656215737803507	1.45241272537267	7.76051151636682e-12	2.02573602175663e-09
Bradi3g27610.1	AT2G46260.1	0	BTB/POZ/Kelch-associated protein	LOC_Os02g16000.2	E1-BTB1 - Bric-a-Brac, Tramtrack, and Broad Complex domain with E1 subfamily conserved sequence, expressed			10.6526136716007	8.54347034146011	7.89873784574111	7.59445244256968	0.833140625410655	0.555160106657204	0.425147487987655	0.343691067390871	7.98753819237631e-12	2.03019980184857e-09
Bradi2g34110.1	AT3G16490.1	IQD26	IQ-domain 26	LOC_Os01g53980.1	IQ calmodulin-binding motif family protein, expressed			11.0113117147964	7.60273482548465	7.27467342757263	8.15121033310188	0.815079828833268	0.648427560925647	0.759060751001734	0.903913003753134	8.02066245193377e-12	2.03019980184857e-09
Bradi5g13663.1	AT1G30220.1	ATINT2,INT2	inositol transporter 2	LOC_Os07g05640.1	transporter family protein, putative, expressed			9.5838474648173	5.90283767977373	6.16878361092566	6.44426022283145	0.285402899113402	1.30763556737505	1.73498585382685	0.451151011788252	3.30771048222929e-07	2.0696109107162e-05
Bradi1g36140.1	AT5G58300.1	0	Leucine-rich repeat protein kinase family protein	LOC_Os05g40200.1	inactive receptor kinase At2g26730 precursor, putative, expressed			1.53673173174658	7.98705568207217	6.47523460499885	7.76190321519122	1.81138625066095	0.0917285928233916	2.26270414464465	1.7719633960571	3.3300172177421e-07	2.07579356864177e-05
Bradi3g33060.1	AT1G29390.1	COR314-TM2,COR413IM2	cold regulated 314 thylakoid membrane 2	LOC_Os05g49170.1	cold acclimation protein WCOR413, putative, expressed			13.3513926029512	9.15808580635848	9.97667522413751	8.63760749043148	1.70137999416136	0.852813654583629	0.43895806909274	0.594575682811158	2.7816014911405e-15	2.11224702322697e-12
Bradi3g37180.3	AT5G38530.1	TSBtype2	tryptophan synthase beta type 2	LOC_Os06g42560.3	tryptophan synthase beta chain 2, putative, expressed			12.7908133426477	8.78324994875537	10.3066646970406	9.23841383360429	0.0706437113689708	0.648673647804708	1.35701209641972	1.43118894405753	2.92110963432039e-15	2.12174163265028e-12
Bradi1g15290.1	AT4G39830.1	0	Cupredoxin superfamily protein	LOC_Os09g20090.1	L-ascorbate oxidase precursor, putative, expressed			14.3319102193996	11.1445037892939	12.8521714271222	12.3510827901165	1.23169456970805	0.650602677256101	0.375638545025323	0.641064339594866	3.44621631272935e-07	2.14024125354857e-05
Bradi1g77060.1	AT1G06680.1	OE23,OEE2,PSBP-1,PSII-P	photosystem II subunit P-1	LOC_Os07g04840.1	PsbP, putative, expressed			11.3610596198127	9.37703269354538	9.30448002444377	9.60144608451459	0.0549212016235218	0.353271868426136	0.214571696030028	0.534227848074684	2.27984087321761e-08	2.15180913152392e-06
Bradi1g58210.1	AT4G12490.1	0	Bifunctional inhibitor/lipid-transfer protein/seed storage 2S albumin superfamily protein	LOC_Os04g46810.1	LTPL120 - Protease inhibitor/seed storage/LTP family protein precursor, expressed			8.8827021099405	3.75262383778441	1.82328927493322	0	1.17036574552037	2.42836438124065	2.28354228151436	0	1.54873050480998e-17	2.1560909844463e-14
Bradi3g33106.1	AT1G13080.1	CYP71B2	cytochrome P450, family 71, subfamily B, polypeptide 2	LOC_Os01g27890.1	cytochrome P450, putative, expressed			8.89704541291568	3.62664863109329	4.96918909676152	1.95144394616028	2.17576943880812	3.22178630666224	2.83015521809869	2.01515680353323	1.61596697768854e-09	2.15970754634118e-07
Bradi3g00660.1	AT2G17990.1	0	0	LOC_Os06g50146.1	calcium-dependent protein kinase CPK1 adapter protein 2, putative, expressed			11.5600432608304	10.0821052171767	9.2525141927123	8.72690751179882	0.379992302847237	0.084324674693796	0.911989879235676	0.740316279578493	2.30229399825551e-08	2.16079345701442e-06
Bradi1g28760.1	AT1G12550.1	0	D-isomer specific 2-hydroxyacid dehydrogenase family protein	LOC_Os04g01674.1	erythronate-4-phosphate dehydrogenase domain containing protein, expressed			14.7339064657307	12.0258200992542	11.9500664084682	12.1515862662205	0.97938050822755	1.53599577118598	0.475291728708264	0.435620277691421	1.15872866247362e-10	2.19974102673686e-08
Bradi3g58620.1	AT2G03500.1	0	Homeodomain-like superfamily protein	LOC_Os01g08160.1	MYB family transcription factor, putative, expressed			11.5542772145382	7.18440817036544	9.06330055343586	8.90537916715897	2.14576360553892	1.22172967736264	1.03106274308801	0.363449832833533	2.37338443567592e-08	2.21507041242468e-06
Bradi1g50090.1	0	0	0	LOC_Os03g59650.2	BRCA1 C Terminus domain containing protein, expressed			11.454948800554	9.63831336093103	9.7524477783246	9.61829088801555	0.260459578262459	0.570430349051613	0.400336560465525	0.37137795455842	3.58218076099739e-07	2.21644117752676e-05
Bradi1g56937.1	AT1G68810.1	0	basic helix-loop-helix (bHLH) DNA-binding superfamily protein	LOC_Os03g15440.1	basic helix-loop-helix, putative, expressed			9.31622969979584	5.59804568677337	7.28284285394657	5.76949105966747	0.649994199116564	1.30572429622552	0.212895796253015	0.222278149665943	2.47551298852163e-08	2.2975511103468e-06
Bradi2g18030.1	AT2G02850.1	ARPN	plantacyanin	LOC_Os03g50160.1	plastocyanin-like domain containing protein, putative, expressed			11.0501433240328	7.37555576463828	5.57212439138765	6.78227390505663	0.554780531788363	1.76671831234208	1.75026336045606	3.01629815514958	2.49274037688117e-08	2.30075805172248e-06
Bradi2g51110.1	AT1G27440.1	ATGUT1,GUT2,IRX10	Exostosin family protein	LOC_Os01g70200.1	exostosin family domain containing protein, expressed			9.38193208082266	6.48196197906856	5.76219469083993	5.5738233656922	2.00089915792293	0.149971100349983	1.25898790411677	0.404968611218391	3.85497498736781e-07	2.37642849221279e-05
Bradi3g20830.1	AT1G51760.1	IAR3,JR3	peptidase M20/M25/M40 family protein	LOC_Os01g51060.1	hydrolase, putative, expressed			5.03878851816079	10.9140683874414	10.5230332265128	9.32916437475051	0.354711989297806	1.58406778023111	1.53465364154725	1.24338981234016	9.61308826561386e-12	2.39695899351261e-09
Bradi2g41550.1	AT5G03510.1	0	C2H2-type zinc finger family protein	LOC_Os04g08060.1	ZOS4-03 - C2H2 zinc finger protein, expressed			9.87067268560647	6.33896712655783	6.15200727070031	6.14964058510334	0.649519428657299	2.28978408960158	1.64402728085409	1.57442509127593	2.62113555055847e-08	2.40088787390642e-06
Bradi4g41040.1	AT5G42510.1	0	Disease resistance-responsive (dirigent-like protein) family protein	LOC_Os07g01620.1	dirigent, putative, expressed			11.8295852056779	7.04792917832027	9.05113077539923	6.80949428312115	0.707190716060465	2.89819815474939	1.6885275706583	3.22173154714954	2.62996816069002e-08	2.40088787390642e-06
Bradi4g17270.3	AT1G65870.1	0	Disease resistance-responsive (dirigent-like protein) family protein	LOC_Os12g07580.1	dirigent, putative, expressed			0.274886112002015	8.482672291256	7.63129480779304	7.01664637039649	0.476116712282558	1.4425593537158	1.5243794018528	0.503689735263795	1.27992527494472e-10	2.4025204093513e-08
Bradi1g76090.1	AT2G22170.1	0	Lipase/lipooxygenase, PLAT/LH2 family protein	LOC_Os02g51710.1	wound/stress protein, putative, expressed			6.02432525490729	11.3591649388169	11.053307402628	10.8365057123071	0.936834426948252	1.21447502672347	1.11880664291713	0.398395538194416	1.30979034251973e-10	2.43126194023718e-08
Bradi4g24040.1	AT1G65680.1	ATEXPB2,ATHEXP BETA 1.4,EXPB2	expansin B2	LOC_Os10g40700.1	expansin precursor, putative, expressed			3.09561300279477	9.62066906703597	9.72439611221613	10.0904597730831	3.56934138359199	0.964586763983241	2.19960234557074	1.27629417998393	4.0226291251649e-07	2.47066331488988e-05
Bradi3g39780.1	AT3G17930.1	0	0	LOC_Os01g59080.1	expressed protein			14.5009046988724	12.3888797075986	11.0120601569823	10.8816501380199	0.604925289823752	1.28298443914069	0.479920673302096	0.330895479271097	5.06545836754679e-14	2.48892786730108e-11
Bradi3g57380.1	AT4G03280.1	PETC,PGR1	photosynthetic electron transfer C	LOC_Os07g37030.1	cytochrome b6-f complex iron-sulfur subunit, chloroplast precursor, putative, expressed			12.5294122865765	10.3444115256773	10.1393515484164	9.9309678342312	0.547918325200773	0.170097078346065	0.217869144959078	0.563342306951732	5.34014351242397e-14	2.4901017726798e-11
Bradi2g56347.2	AT1G68920.3	0	basic helix-loop-helix (bHLH) DNA-binding superfamily protein	LOC_Os08g38080.1	helix-loop-helix DNA-binding domain containing protein, expressed			11.2155751912055	8.29586978830502	8.30594917037059	8.15043500491393	0.929335332184254	1.59129045876939	0.413439231189693	0.672788526107724	5.36595617242146e-14	2.4901017726798e-11
Bradi3g13970.1	AT1G74030.1	ENO1	enolase 1	LOC_Os09g20820.1	enolase, putative, expressed			11.9423959082775	9.81533619519358	9.66608648677764	9.86901424448324	0.631438643414514	0.416879552350308	0.321500084640155	0.771641821905713	2.75240718780136e-08	2.49900622170704e-06
Bradi3g59210.1	AT2G30490.1	ATC4H,C4H,CYP73A5,REF3	cinnamate-4-hydroxylase	LOC_Os05g25640.1	cytochrome P450, putative, expressed			11.3189414516741	5.02229506412013	3.30446338252936	5.76690488767775	1.22735865672807	3.41050165965896	4.08653489829382	2.38763368150017	4.09345528330565e-07	2.5049547239159e-05
Bradi3g56390.1	AT3G50170.1	0	Plant protein of unknown function (DUF247)	LOC_Os06g33350.1	plant protein of unknown function domain containing protein, expressed			0	8.55074590507625	9.00062755492702	8.12157215281876	0	0.626406213175892	0.175395709996524	0.517640049861698	9.10293801720757e-19	2.53456137525783e-15
Bradi2g61980.4	AT1G56020.1	0	0	LOC_Os04g52800.1	expressed protein			10.7431426281968	8.79177203164473	8.96524052427852	9.00285671380035	0.471720202735241	0.258173850071818	0.535527626587709	0.45316374596231	4.2059563562871e-07	2.56440536088074e-05
Bradi2g27936.1	AT1G56220.2	0	Dormancy/auxin associated family protein	LOC_Os09g26620.1	auxin-repressed protein, putative, expressed			9.82827583814502	6.02094716518472	7.22126832241836	6.32249555170757	1.15597615732267	0.846233759213746	0.214738176519887	0.255331501887642	1.40154688410353e-10	2.57299365338831e-08
Bradi5g00610.1	AT1G73850.1	0	Protein of unknown function (DUF1666)	LOC_Os01g03870.1	expressed protein			11.7335267454118	9.44195098693418	9.27666607220441	9.83144769731401	0.379153093364949	0.0374527316624355	0.284110047121817	0.182707758728322	7.05368718130111e-13	2.61864217890703e-10
Bradi2g52090.1	AT3G19340.1	0	Protein of unknown function (DUF3754)	LOC_Os11g32490.1	expressed protein			10.3084455111983	3.78838192983525	2.87125290430114	4.92228222067368	0.69660140119735	2.60606563418673	3.06217453393168	4.26318561054416	2.94100507572426e-08	2.64501201759143e-06
Bradi1g65900.1	AT1G32900.1	0	UDP-Glycosyltransferase superfamily protein	LOC_Os06g04200.3	starch synthase, putative, expressed			10.8138842126931	9.01317351022766	8.40436238392671	9.13424283978297	0.300716659032404	0.295138322850811	0.332694450178904	0.378943019504041	2.94488348660365e-08	2.64501201759143e-06
Bradi2g06080.1	AT3G11900.1	ANT1	aromatic and neutral transporter 1	LOC_Os07g12770.1	transmembrane amino acid transporter protein, putative, expressed			11.4785975368596	9.5352298649475	9.18114231070326	8.80199815338218	1.02011667088188	0.421419965671286	0.417489235038499	0.0745373738833385	2.00647452778139e-09	2.6603304334219e-07
Bradi5g11912.1	AT5G50720.1	ATHVA22E,HVA22E	HVA22 homologue E	LOC_Os08g36440.1	HVA22, putative, expressed			11.3128289383616	7.62216714580751	7.82204063918383	8.17559807412422	0.690660600140654	0.547724769887701	0.364201361236654	0.253254702346553	6.38315015909337e-22	2.66592266394535e-18
Bradi3g10290.1	AT3G48360.1	ATBT2,BT2	BTB and TAZ domain protein 2	LOC_Os01g68020.1	BTBZ2 - Bric-a-Brac, Tramtrack, and Broad Complex BTB domain with TAZ zinc finger and Calmodulin-binding domains, expressed			1.46738431946489	8.05332317275533	8.0254581560643	7.33531532448487	1.49531486214487	0.997347222945652	1.22065189486764	1.64198794371226	1.4923413536512e-10	2.70989724501054e-08
Bradi3g16130.1	AT1G73370.1	ATSUS6,SUS6	sucrose synthase 6	LOC_Os04g24430.1	sucrose synthase, putative, expressed			0	8.20902766914235	6.92287181015743	7.62597516605469	0	0.672365502395303	0.179717588140608	0.535448115236742	7.5333413176148e-13	2.73591304461028e-10
Bradi1g20440.1	AT3G12380.2	ARP5,ATARP5	actin-related protein 5	LOC_Os05g01600.2	actin, putative, expressed			11.6075357974547	10.3116046671343	9.15506071874865	8.90812074000047	0.495904561507169	0.494864885549781	0.610569881057001	0.464400061455159	3.06251499121696e-08	2.73595590605725e-06
Bradi1g71370.1	AT1G75820.1	ATCLV1,CLV1,FAS3,FLO5	Leucine-rich receptor-like protein kinase family protein	LOC_Os06g50340.1	receptor protein kinase CLAVATA1 precursor, putative, expressed			10.9153958301698	5.81528166685026	4.15504271714782	5.54165141365293	0.384791080147527	2.41230182375099	3.6617146267503	0.812674713010741	3.08003460859641e-08	2.73697117931976e-06
Bradi1g52460.1	AT3G07040.1	RPM1,RPS3	NB-ARC domain-containing disease resistance protein	LOC_Os06g48990.2	Leucine Rich Repeat family protein, expressed			12.2474161485715	10.4807570869009	10.3133907127801	9.64647953293237	0.297440072248174	0.352291221124189	0.636078845680206	0.347791171758263	1.53425596961505e-10	2.75605163746118e-08
Bradi5g20670.1	AT2G38170.3	ATCAX1,CAX1,RCI4	cation exchanger 1	LOC_Os05g51610.1	sodium/calcium exchanger protein, putative, expressed			11.7761391791028	9.83896443053737	9.74525531796019	9.70664815254795	0.657115922151523	0.229731171876892	0.736602452173297	0.263906032571267	3.13989266021017e-08	2.77539930060694e-06
Bradi1g08070.1	AT2G28690.1	0	Protein of unknown function (DUF1635)	LOC_Os05g02450.1	expressed protein			11.6752364498885	9.78771593365721	8.3211985729397	8.87015742272815	0.353837099621646	0.161425641302963	1.20721618888318	0.276736717182595	1.57024055877026e-10	2.79068497604424e-08
Bradi4g01430.1	AT3G52490.1	0	Double Clp-N motif-containing P-loop nucleoside triphosphate hydrolases superfamily protein	LOC_Os04g23220.1	expressed protein			11.1820095041569	8.74520313111467	7.85267640082889	8.60388049584289	1.94954459364448	0.473654525211631	0.614573382657483	0.415660154496802	3.18316786687456e-08	2.79884223073718e-06
Bradi2g16402.1	AT4G10130.1	0	DNAJ heat shock N-terminal domain-containing protein	LOC_Os09g28590.1	AGAP010609-PA, putative, expressed			11.5844895392074	10.1266325954513	9.18933724484442	9.15355110689412	0.212900435608373	0.207310879457762	0.802116788701865	0.572974118019011	3.2311673369322e-08	2.82617180789473e-06
Bradi2g18550.2	AT1G76100.1	PETE1	plastocyanin 1	LOC_Os06g01210.1	plastocyanin, chloroplast precursor, putative, expressed			11.7485012374187	9.95577679388135	9.64207834645845	9.11652309781865	0.859634906060477	0.706071251651531	0.365347611601117	0.0871102015539017	1.66939843509873e-10	2.93568107965888e-08
Bradi4g07990.1	AT2G19130.1	0	S-locus lectin protein kinase family protein	LOC_Os06g06930.1	receptor-like protein kinase, putative, expressed			12.1726759649986	10.1960285595448	10.202808249529	9.99419930559908	1.10382595152255	0.496019617499763	0.819673669266688	0.557038257669211	4.85885784283472e-07	2.95171196808716e-05
Bradi4g08020.1	AT2G30933.1	0	Carbohydrate-binding X8 domain superfamily protein	LOC_Os01g44090.1	X8 domain containing protein, expressed			14.1226050063595	11.3364314132858	11.5760145142207	11.5388759347664	0.646030844059449	0.305523747319235	0.282443866444614	0.350445294788944	3.37417288052964e-16	2.96678590221728e-13
Bradi2g16290.1	AT3G27027.1	0	Protein of unknown function (DUF 3339)	LOC_Os01g69890.1	expressed protein			14.4715590782974	11.3180734858146	12.7973179701451	12.4132751660045	0.94154961593861	0.791400798814	0.356934064992121	0.534839756617109	2.28706323103656e-09	3.00847860926746e-07
Bradi3g18820.8	AT5G27410.2	0	D-aminoacid aminotransferase-like PLP-dependent enzymes superfamily protein	LOC_Os03g24460.2	aminotransferase domain containing protein, putative, expressed			11.3885300171381	9.33453560431621	9.42560968494575	9.10030560336371	1.07629447546585	0.467751678150081	0.411859130987283	0.223849961064863	5.04289064537432e-07	3.0524105478849e-05
Bradi5g09650.1	AT1G66610.1	0	TRAF-like superfamily protein	LOC_Os01g03300.1	seven in absentia protein family protein, expressed			11.9783694743884	10.2600082900711	9.86256249986394	10.0433905552566	0.133125184373797	0.193118909289271	0.298447425083909	0.698506180717458	3.55145244494561e-08	3.0901335700657e-06
Bradi1g58600.1	AT2G41475.1	0	Embryo-specific protein 3, (ATS3)	LOC_Os05g07890.1	embryo-specific 3, putative, expressed			10.4987761796708	8.64238190011099	8.27258287181515	8.11820403123888	0.519186562045032	0.652881309589881	0.660776841385381	0.870219351457541	3.63301323599642e-08	3.14472119795628e-06
Bradi1g78660.3	AT1G27680.1	APL2	ADPGLC-PPase large subunit	LOC_Os05g50380.1	glucose-1-phosphate adenylyltransferase large subunit, chloroplast precursor, putative, expressed			10.5995182840677	7.95795810090084	6.70485289310434	7.37739713694964	0.425208980049051	0.664031997770944	1.32159136222168	0.384850007105345	1.82082583608939e-10	3.1686162935114e-08
Bradi2g37680.1	AT5G50720.1	ATHVA22E,HVA22E	HVA22 homologue E	LOC_Os08g36440.1	HVA22, putative, expressed			0	7.27642931625439	6.22891879629823	4.74257548273406	0	0.34756852181331	1.27742699073237	2.05046021137835	5.25594885447975e-07	3.16988742104472e-05
Bradi5g16230.1	AT1G60670.2	0	Protein of unknown function (DUF3755)	LOC_Os02g42020.1	expressed protein			7.05708934675852	9.14724278279247	9.86852718520019	9.77192052060298	0.569891913042924	1.09221340964011	0.369831668663666	0.237776632096166	5.29722434631483e-07	3.18141228730022e-05
Bradi1g45030.2	AT1G52220.1	0	0	LOC_Os01g55570.1	expressed protein			10.4793243543919	8.76297951921298	8.97575039181373	8.42552185083322	0.364358131899166	0.32255287549831	0.583874778764944	0.35916797502906	5.32830275917694e-07	3.18141228730022e-05
Bradi3g45140.1	0	0	0	0	0			12.2324605596296	10.6959383046074	10.826725661691	10.5252743942061	0.0740596832170945	0.186030629884843	0.171018786219481	0.406479375454754	5.35483664424017e-07	3.18141228730022e-05
Bradi1g71667.1	AT2G24210.1	TPS10	terpene synthase 10	LOC_Os01g23530.1	terpene synthase, putative, expressed			10.7830186771437	8.39656808219168	8.61677411013311	8.95307019832095	0.641149522969553	0.581428558070732	0.664195207849343	1.16054986273183	5.36297161100694e-07	3.18141228730022e-05
Bradi2g52155.1	AT2G20340.1	0	Pyridoxal phosphate (PLP)-dependent transferases superfamily protein	LOC_Os01g56380.1	decarboxylase, putative, expressed			2.03654499590346	8.90360670402497	8.69952063253915	6.76151686164955	2.65050892880059	0.809581364691014	1.7551881359901	1.02640835740184	5.37027573936706e-07	3.18141228730022e-05
Bradi3g58830.1	AT5G54250.2	ATCNGC4,CNGC4,DND2,HLM1	cyclic nucleotide-gated cation channel 4	LOC_Os05g42250.1	cyclic nucleotide-gated ion channel 2, putative, expressed			13.2228600146401	10.4358609769352	9.53983796262121	9.18678450534518	0.618896266208892	1.31255595939749	1.55062329994196	1.49769356221622	9.70988095094503e-21	3.24426542332975e-17
Bradi3g22330.1	AT5G39350.1	0	Tetratricopeptide repeat (TPR)-like superfamily protein	LOC_Os02g44480.1	pentatricopeptide, putative, expressed			12.5358373863243	10.3669115519933	9.80229439886266	9.74772725704637	0.540781927837223	0.264691841898343	0.354571139436989	0.247978151927086	4.8254739459856e-15	3.28887050811619e-12
Bradi3g37940.1	AT3G47500.1	CDF3	cycling DOF factor 3	LOC_Os01g17000.1	expressed protein			10.37471759598	6.85656590380829	6.14354770577524	5.21815337894123	0.778900102104144	0.680221980396251	1.12476103147753	0.905063327431898	4.92169057242337e-15	3.28887050811619e-12
Bradi1g01480.1	AT3G53500.2	RSZ32	RNA-binding (RRM/RBD/RNP motifs) family protein with retrovirus zinc finger-like domain	LOC_Os11g32720.1	zinc knuckle domain containing protein, expressed			10.9717660738543	9.55290987611802	8.62201964603342	8.65560873014294	0.151905559911807	0.288641652367234	0.400483295101881	0.583185452813831	2.52550552502101e-09	3.2961793203907e-07
Bradi2g03800.1	AT5G06940.1	0	Leucine-rich repeat receptor-like protein kinase family protein	LOC_Os04g39650.1	receptor protein kinase CLAVATA1 precursor, putative, expressed			12.1895412749282	10.4346232733407	9.71799702021435	9.69133944655436	0.770765466783402	0.65983334021413	0.602174471097926	0.287091693858239	1.93525063141305e-10	3.33302031426665e-08
Bradi1g12280.1	AT2G47800.1	ATMRP4,EST3,MRP4	multidrug resistance-associated protein 4	LOC_Os01g25386.1	multidrug resistance-associated protein, putative, expressed			9.47980075532896	6.52629800434422	2.79770262119099	5.45451699006738	1.1404769538531	0.962243159917099	2.49264338738546	1.4698570121555	5.68557264211041e-07	3.35629599148751e-05
Bradi1g19070.1	AT2G28410.1	0	0	LOC_Os10g34010.1	expressed protein			10.4406636424706	6.35323303641277	4.35576654537503	4.37098700986119	0.930830102441431	1.95663366338575	2.97924855864131	3.86921238132561	5.7123779885029e-07	3.36024600971582e-05
Bradi1g18550.2	AT4G33950.1	ATOST1,OST1,P44,SNRK2-6,SNRK2.6,SRK2E	Protein kinase superfamily protein	LOC_Os03g27280.1	CAMK_CAMK_like.19 - CAMK includes calcium/calmodulin depedent protein kinases, expressed			12.9179418171719	11.2243872971015	11.57163173746	11.3655359182608	0.566808595915254	0.120925077714619	0.127440232590423	0.519150448643878	5.81915416922356e-07	3.41104524740522e-05
Bradi2g03840.1	AT4G31550.1	ATWRKY11,WRKY11	WRKY DNA-binding protein 11	LOC_Os04g51560.1	WRKY68, expressed			0.358764184349246	6.4382831123785	6.7800734647211	7.27295354127622	0.621397795228901	0.981859931798407	0.882765203431305	0.886085917739809	6.06397953363147e-07	3.54212734576389e-05
Bradi1g20260.1	AT1G13040.1	0	Pentatricopeptide repeat (PPR-like) superfamily protein	LOC_Os07g48850.1	PPR repeat containing protein, expressed			9.3885185560858	6.94382704123939	7.17429066551522	5.07637547872632	0.364764675651232	0.604331329072694	1.60771414724121	0.770608138688161	6.16706420254733e-07	3.58677052746387e-05
Bradi4g09125.2	AT4G30993.2	0	Calcineurin-like metallo-phosphoesterase superfamily protein	LOC_Os06g08470.1	expressed protein			12.1038066792486	10.7952756382031	9.43259094531804	9.64461100270033	0.891908522113942	0.559195811856	0.546863385172202	0.649421888653101	6.18334677307311e-07	3.58677052746387e-05
Bradi3g05160.1	AT4G35550.1	ATWOX13,HB-4,WOX13	WUSCHEL related homeobox 13	LOC_Os01g60270.1	homeobox domain containing protein, expressed			10.9896145305786	9.12367659707932	9.56789289487225	8.30421135026366	0.65791563772594	0.171935524562643	0.408427008746856	1.22772030227565	6.21771865438303e-07	3.59422864498695e-05
Bradi1g29000.1	0	0	0	0	0			13.6220029447692	11.4791867273832	11.8622014046441	11.5927470719091	0.526643420879101	0.189967332114886	0.126607471519817	0.352663678800021	2.11774283690283e-10	3.61010324829579e-08
Bradi2g51480.1	AT5G62530.1	ALDH12A1,ATP5CDH,P5CDH	aldehyde dehydrogenase 12A1	LOC_Os12g40440.1	expressed protein			13.2316450193491	11.089622551812	11.3288047567431	11.2564541823378	0.877750019847482	0.764983841859237	0.148725274288623	0.600528527258009	6.28930304247145e-07	3.62307229750097e-05
Bradi3g45010.1	AT5G09820.2	0	Plastid-lipid associated protein PAP / fibrillin family protein	LOC_Os04g34460.1	PAP fibrillin family domain containing protein, expressed			10.100162861081	7.68210055403498	7.57100018515309	7.21475927223165	0.402882909164985	0.568247294025739	0.687557511439013	0.585118705187012	4.28863192544947e-08	3.6930868529154e-06
Bradi1g58350.1	AT1G31330.1	PSAF	photosystem I subunit F	LOC_Os03g56670.1	photosystem I reaction center subunit III, chloroplast precursor, putative, expressed			13.0843336758476	10.8487716614915	11.1780159353844	10.7787553041695	0.663946785834383	0.437237699402825	0.195214393869448	0.585636700435809	2.88845528209182e-09	3.74066154593999e-07
Bradi4g27040.2	AT5G17980.1	0	C2 calcium/lipid-binding plant phosphoribosyltransferase family protein	LOC_Os07g07070.1	anthranilate phosphoribosyltransferase, putative, expressed			10.3055343370314	8.26159032914135	7.74662914987275	7.23892727818616	0.280256127199438	0.311816671410564	0.868733496892051	0.0643426829303598	2.2665028742108e-10	3.82466636530966e-08
Bradi2g04810.1	AT3G30390.2	0	Transmembrane amino acid transporter family protein	LOC_Os01g61044.1	transmembrane amino acid transporter protein, putative, expressed			1.10461589884577	7.56745308877331	8.45701234497849	7.08994148527705	1.39888057887513	0.741602587237782	1.11955362713371	0.601383546943032	4.47133939085652e-08	3.83067671095636e-06
Bradi3g29810.1	AT1G77700.1	0	Pathogenesis-related thaumatin superfamily protein	LOC_Os04g59370.1	thaumatin, putative, expressed			6.65223169466771	10.8860076032207	10.893458365447	10.7669730289225	0.78014605144436	1.02454109612956	1.58197925248928	0.726983903040328	3.02456064393721e-09	3.88679308597039e-07
Bradi1g67020.2	AT5G48820.1	ICK6,KRP3	inhibitor/interactor with cyclin-dependent kinase	LOC_Os10g33310.1	cyclin-dependent kinase inhibitor, putative, expressed			9.93910869944508	8.12075104001777	6.03183879393495	5.19036632825203	1.32106918460244	0.805022196499038	1.09780632463848	1.27966489351076	1.58267830315323e-11	3.88826819595262e-09
Bradi5g26230.1	AT5G15410.2	ATCNGC2,CNGC2,DND1	Cyclic nucleotide-regulated ion channel family protein	LOC_Os03g55100.1	cyclic nucleotide-gated ion channel 2, putative, expressed			13.5013785185777	8.50707860982127	11.3042228589885	10.4785947873257	1.39908489076806	0.840827955244575	0.162243393398926	0.446427201686752	8.66885951293649e-14	3.914107216841e-11
Bradi1g42670.1	AT2G28305.1	ATLOG1,LOG1	Putative lysine decarboxylase family protein	LOC_Os02g41770.1	uncharacterized protein PA4923, putative, expressed			13.1233018744016	10.6377429817909	11.2927129290039	11.2604883554497	0.955981055563559	0.404876555862703	0.352230351496201	0.475254939592545	4.62249240546527e-08	3.93525084887478e-06
Bradi4g37210.1	AT5G50400.1	ATPAP27,PAP27	purple acid phosphatase 27	LOC_Os08g41880.1	nucleotide pyrophosphatase/phosphodiesterase, putative, expressed			15.5949229915221	12.2069291246666	13.9343767150643	13.6187336192605	1.12701857538483	0.854899996038686	0.166038073255957	0.390876647291849	4.64051488823376e-08	3.93525084887478e-06
Bradi2g52720.1	AT1G13120.1	emb1745	embryo defective 1745	LOC_Os02g38250.1	EMB1745, putative, expressed			10.4404485852145	8.72425816936743	8.49044895949173	8.62283971128909	0.241300074711946	0.597331148553005	0.524489727853086	0.317139321583403	6.88534258374915e-07	3.95280182832005e-05
Bradi1g09860.1	AT1G11915.1	0	0	LOC_Os06g25950.1	expressed protein			9.33194933943827	4.66586944699283	3.11435546624417	5.11825949138877	1.59529471623002	1.76644914893963	0.806223766622302	2.59872230454302	3.11934732872866e-09	3.95486626367215e-07
Bradi1g33840.1	0	0	0	LOC_Os08g34510.1	expressed protein			14.7278687291045	10.8366743633917	11.8438427312435	11.7598036260372	1.19520750105127	1.30625365331343	0.750438085428893	0.859032550713227	3.1248793655257e-09	3.95486626367215e-07
Bradi2g58152.1	AT5G55560.1	0	Protein kinase superfamily protein	LOC_Os07g39520.1	STE_PAK_Ste20_Slob_Wnk.5 - STE kinases include homologs to sterile 7, sterile 11 and sterile 20 from yeast, expressed			9.67311883646869	5.5394744125643	7.04397311984816	5.63865505308745	0.961593141545617	0.599110473640377	1.69399701113092	1.74546736850314	7.04875945294238e-07	4.03275943222108e-05
Bradi4g20117.1	0	0	0	LOC_Os01g15990.1	expressed protein			13.640390872494	8.01664182929694	8.57958848336976	9.22897295203497	1.93677354934474	2.2308971497405	0.613893402514039	2.5829898027451	4.91084491476704e-08	4.14346339121708e-06
Bradi4g33040.1	AT1G69970.2	CLE26	CLAVATA3/ESR-RELATED 26	LOC_Os07g09625.1	expressed protein			5.28666451482004	9.67321706861027	9.68355279874285	9.47415741969449	1.60119675959054	0.560372622642092	0.433211849360573	0.606522076837042	2.48135142934777e-10	4.14534569786838e-08
Bradi2g38750.1	AT1G67090.1	RBCS1A	ribulose bisphosphate carboxylase small chain 1A	LOC_Os12g19381.1	ribulose bisphosphate carboxylase small chain, chloroplast precursor, putative, expressed			12.406481001427	9.88490207564844	10.608555636261	10.5761995838775	0.962303502467638	0.126954620068388	0.0180733313708747	0.320339662655657	3.30137256854442e-09	4.14682181429346e-07
Bradi3g22030.1	AT4G39250.1	ATRL1,RL1,RSM2	RAD-like 1	LOC_Os02g47744.3	MYB family transcription factor, putative, expressed			10.0782632553095	7.5533007879049	8.04597481607502	7.88086051857958	0.94900946800973	0.838606366838751	0.827423165615245	1.15902229898482	5.02337113027681e-08	4.20986977299005e-06
Bradi1g48870.1	AT5G58380.1	CIPK10,PKS2,SIP1,SNRK3.8	SOS3-interacting protein 1	LOC_Os12g02200.2	CAMK_KIN1/SNF1/Nim1_like.6 - CAMK includes calcium/calmodulin depedent protein kinases, expressed			12.2082474919992	9.48874183620157	9.50871342640931	9.21481540866973	0.914711157990947	1.65146953828317	1.22100103654515	0.918770919140164	5.03994944689339e-08	4.20986977299005e-06
Bradi3g22930.2	AT3G44540.1	FAR4	fatty acid reductase 4	LOC_Os09g39410.1	male sterility protein, putative, expressed			11.8707225575911	9.99138604060842	10.2454232860593	10.1196983612448	0.332635006347203	0.266507375284623	0.382541148878738	0.21320407185197	5.07121177505504e-08	4.21490865244127e-06
Bradi3g35610.2	AT4G15630.1	0	Uncharacterised protein family (UPF0497)	LOC_Os01g26120.1	membrane associated DUF588 domain containing protein, putative, expressed			10.1268659592281	7.37370908492576	7.49363039327124	7.43362382727399	0.515344764213406	1.42022698075066	1.02580124218123	0.622766510517922	7.5321928880504e-07	4.29463530333686e-05
Bradi1g25860.1	AT3G61620.1	RRP41	3\'-5\'-exoribonuclease family protein	LOC_Os09g07820.1	exosome complex exonuclease, putative, expressed			13.8381665193512	12.2324345809655	10.4703105116771	10.6217188845245	1.29850819458135	0.450027225491248	0.691551536625815	0.33536028964552	3.52561676387179e-09	4.39135382037739e-07
Bradi2g21120.1	AT5G15710.1	0	Galactose oxidase/kelch repeat superfamily protein	LOC_Os04g57290.1	OsFBX153 - F-box domain containing protein, expressed			12.7984545612198	11.3431916396155	10.4954333895022	10.3725893999738	0.82227678926158	0.277771525429713	0.3690645707684	0.249251650378866	3.54862184694689e-09	4.39135382037739e-07
Bradi3g31697.1	AT2G34420.1	LHB1B2,LHCB1.5	photosystem II light harvesting complex gene B1B2	LOC_Os01g41710.1	chlorophyll A-B binding protein, putative, expressed			10.0733418458539	8.15764132509007	7.90870430177178	6.669932409192	1.65192717086424	0.616326046206121	0.435826150395761	1.68369937351797	7.72912622856452e-07	4.39193138688431e-05
Bradi3g52060.1	AT4G19185.1	0	nodulin MtN21 /EamA-like transporter family protein	LOC_Os06g49500.1	integral membrane protein, putative, expressed			3.44716046372392	8.91115834279576	8.73525823584788	8.25056472330553	3.03906933050611	0.373498101200697	1.06433994171256	1.43665384547957	5.35981422580634e-08	4.43272556714459e-06
Bradi1g24980.1	AT4G26090.1	RPS2	NB-ARC domain-containing disease resistance protein	LOC_Os04g08390.1	Leucine Rich Repeat family protein, expressed			12.5302619244741	10.4011594852869	9.83424865360091	9.97262603321805	0.147848182232987	0.504734907509049	0.250434846245002	0.302743992100839	3.46712977644783e-17	4.45552846502595e-14
Bradi1g10347.1	AT2G38800.1	0	Plant calmodulin-binding protein-related	LOC_Os05g31690.1	expressed protein			5.32620413355679	8.35032786060231	9.16657660986339	8.43711286525439	0.239870156570672	0.885424640413423	0.360634922432258	0.969686381040661	8.04006609514581e-07	4.53606172466951e-05
Bradi2g61247.1	AT2G27140.1	0	HSP20-like chaperones superfamily protein	LOC_Os03g45340.1	hsp20/alpha crystallin family protein, putative, expressed			10.1807816956207	6.86589922663507	6.60518027030681	7.23285181810628	1.10209821738858	1.14399765403966	1.99207593185466	0.622729349071066	8.08150823931313e-07	4.53606172466951e-05
Bradi2g17030.1	AT2G30870.1	ATGSTF10,ATGSTF4,ERD13,GSTF10	glutathione S-transferase PHI 10	LOC_Os10g39740.1	glutathione S-transferase, putative, expressed			9.84061545119332	7.14165858497816	7.54821661337433	7.16754935890934	0.703388610912278	0.0909399294127883	1.23358540924612	0.654838162349746	8.09496589573703e-07	4.53606172466951e-05
Bradi3g48435.3	AT3G12750.1	ZIP1	zinc transporter 1 precursor	LOC_Os08g10630.1	metal cation transporter, putative, expressed			10.3636684994563	8.43665115774971	8.29178596003013	8.26473688365788	1.24592786056454	0.388356363191825	0.543498215591544	0.350058518046119	8.11494189043115e-07	4.53606172466951e-05
Bradi2g42190.1	AT1G21910.1	0	Integrase-type DNA-binding superfamily protein	LOC_Os03g15660.1	AP2 domain containing protein, expressed			1.39005748485879	7.32368268800154	6.29226228980639	7.90390400937992	1.88368358874406	0.779967452015804	1.26681560272059	1.22339856935646	8.11853499147721e-07	4.53606172466951e-05
Bradi1g16540.1	AT2G28840.1	XBAT31	XB3 ortholog 1 in Arabidopsis thaliana	LOC_Os05g02130.1	ankyrin repeat domain-containing protein 28, putative, expressed			10.8196461166292	8.83742302560458	8.32429860624921	8.273648250834	0.175387595215264	0.985613286808605	1.69562986847322	0.474278793417203	8.25826955246131e-07	4.59875503811396e-05
Bradi1g41820.2	AT1G53910.2	RAP2.12	related to AP2 12	LOC_Os02g54160.2	AP2 domain containing protein, expressed			9.62642696706199	7.19140104132727	6.33315366752673	6.70505635114168	0.775304093852289	0.655391752013177	1.24542851421473	0.67738376728887	8.46063814744446e-07	4.6957947139936e-05
Bradi1g18050.1	AT3G61670.1	0	Protein of unknown function (DUF3133)	LOC_Os02g15820.1	extra-large G-protein-related, putative, expressed			13.3397625087342	11.0319104148086	11.3892297103769	10.9123836737081	0.309067359086211	0.613641280498443	0.11321832036442	0.385739428591885	1.95634552040405e-11	4.70655630289485e-09
Bradi3g42627.3	AT5G65530.1	0	Protein kinase superfamily protein	LOC_Os06g45350.1	protein kinase domain containing protein, expressed			12.6094154918498	9.63608467225129	10.6973636827589	9.83110159319851	0.379897823825627	0.401326211113157	0.522738727453701	0.755983286861011	1.97209949241374e-11	4.70655630289485e-09
Bradi4g31810.1	AT4G15560.1	CLA,CLA1,DEF,DXPS2,DXS	Deoxyxylulose-5-phosphate synthase	LOC_Os07g09190.1	transketolase, putative, expressed			0	7.44441387321523	7.02154042544747	6.30978162723536	0	1.10096526476195	2.16987300764876	0.90877459726136	5.78663622058204e-08	4.76214505916471e-06
Bradi1g33030.1	AT1G10360.1	ATGSTU18,GST29,GSTU18	glutathione S-transferase TAU 18	LOC_Os10g38340.1	glutathione S-transferase GSTU6, putative, expressed			11.6909973017221	9.70220195700265	9.19635460077467	8.93218120239705	0.585887309255166	0.537646087624879	0.507253898647548	0.429172175313525	2.89486977752612e-10	4.78828658449023e-08
Bradi1g54620.1	0	0	0	0	0			0	5.88704126826669	6.3825973463654	7.03497342011443	0	1.73981373296505	1.3189863110125	1.33623574522036	5.89272946574303e-08	4.82568325758348e-06
Bradi2g23460.1	AT5G20950.2	0	Glycosyl hydrolase family protein	LOC_Os03g53800.3	periplasmic beta-glucosidase precursor, putative, expressed			8.91039807884208	5.20797432993664	3.79940768934243	3.07883057833758	0.623298532744248	3.83746831792877	2.95435981263245	3.19055260998548	8.74955907185751e-07	4.82929552130073e-05
Bradi2g14900.1	AT5G10310.1	0	0	LOC_Os02g51950.1	expressed protein			10.4596371606554	8.390927176794	8.56384635255301	8.43607065734737	0.535523689701826	0.675121835708267	0.930173403775088	0.373012457559322	8.75898804593632e-07	4.82929552130073e-05
Bradi2g12727.2	AT2G28900.1	ATOEP16-1,ATOEP16-L,OEP16,OEP16-1	outer plastid envelope protein 16-1	LOC_Os05g02060.1	mitochondrial import inner membrane translocase subunit Tim17, putative, expressed			9.92373331239667	5.97615624156326	5.96883028999876	6.56990056421835	0.513406087917177	2.20001706320337	2.87206628308026	1.19447489431854	8.87710280964461e-07	4.87831840585273e-05
Bradi1g68560.4	AT2G21940.4	ATSK1,SK1	shikimate kinase 1	LOC_Os02g51410.1	shikimate kinase, putative, expressed			6.43252171709138	9.28412557515705	9.20297810091663	8.84299944862013	0.446830023094123	0.457111552529739	0.365235785363411	1.04843960367855	8.97644142399002e-07	4.91673542390745e-05
Bradi1g24870.1	AT1G53520.1	0	Chalcone-flavanone isomerase family protein	LOC_Os02g21520.1	chalcone isomerase 3, putative, expressed			13.4573456081464	11.1689047434383	11.2931197405856	11.1519126841325	0.291048314768919	0.536885683068298	0.405724499034439	0.602826994745017	1.39907023435135e-12	4.97295049682418e-10
Bradi1g75290.1	AT3G20570.1	AtENODL9,ENODL9	early nodulin-like protein 9	LOC_Os01g57880.1	plastocyanin-like domain containing protein, putative, expressed			15.727054822204	12.0239950029989	12.1876925111382	12.4370128566583	0.632532739523045	0.406708351343621	0.243471757078584	0.709514921187272	6.79986416020457e-24	5.00640159199159e-20
Bradi1g78240.1	AT3G03190.1	ATGSTF11,ATGSTF6,GSTF11	glutathione S-transferase F11	LOC_Os03g04220.1	glutathione S-transferase, putative, expressed			12.5518115169332	4.75459739831702	3.60791803878574	4.81173737829684	1.30828211665306	3.05615255488754	1.5543766905171	1.03247814913753	8.99030574402896e-24	5.00640159199159e-20
Bradi4g25150.2	AT1G44080.1	0	F-box family protein with a domain of unknown function (DUF295)	LOC_Os08g31690.1	OsFBX291 - F-box domain containing protein, expressed			2.0912364474113	6.79576739097662	7.78427526834498	7.20713712042572	1.3631787987936	1.75238597169145	1.54150656080441	0.734661714050429	9.18755175509044e-07	5.01592286341637e-05
Bradi1g78250.1	AT4G37850.1	0	basic helix-loop-helix (bHLH) DNA-binding superfamily protein	LOC_Os03g46860.1	helix-loop-helix DNA-binding protein, putative, expressed			12.4845720943223	7.54758163028144	7.32705451212717	7.45592004151475	1.15352913638713	2.08889343321497	0.893520515548549	0.711989554584397	6.00632311815256e-16	5.01708170059284e-13
Bradi3g42340.1	AT3G06440.1	0	Galactosyltransferase family protein	LOC_Os01g22550.1	galactosyltransferase family protein, putative, expressed			11.9792723285391	10.6164549373007	10.1110828835886	10.0840406528585	0.395197011230742	0.185931755252594	0.680429484750264	0.291097696783289	9.22669404313677e-07	5.02088438712192e-05
Bradi2g43062.1	AT3G23570.1	0	alpha/beta-Hydrolases superfamily protein	LOC_Os05g33110.1	endo-1,3;1,4-beta-D-glucanase precursor, putative, expressed			12.6700850373948	9.52851945464458	9.19230802024397	9.29056364326277	0.601383298980888	0.112993822053299	0.775854367872642	0.501611694592369	2.38842028455976e-18	5.05892482131472e-15
Bradi4g06396.1	AT5G52870.1	0	0	LOC_Os05g50730.1	expressed protein			2.700155689588	9.05316487731662	10.1138948742467	9.19685411573862	0.722055212483902	1.5599818860822	1.30025660354248	0.425976932899324	2.42256665692074e-18	5.05892482131472e-15
Bradi4g36880.1	AT1G61690.1	0	phosphoinositide binding	LOC_Os03g46710.1	expressed protein			10.9821739392566	9.25592248814878	9.11934830108339	9.03462735634439	0.368005146827813	0.723637233477005	0.0933177248506715	0.465779841893106	9.50223280191262e-07	5.1375524145195e-05
Bradi1g04700.1	AT5G67470.1	ATFH6,FH6	formin homolog 6	LOC_Os10g20710.1	formin-like protein 6 precursor, putative, expressed			12.2830505265479	10.4780851640455	10.5656965553322	10.4429181777623	0.814645038149932	0.369868871241168	0.254929683710183	0.468819477062659	9.50259604984154e-07	5.1375524145195e-05
Bradi1g76420.2	AT4G37850.1	0	basic helix-loop-helix (bHLH) DNA-binding superfamily protein	LOC_Os03g46860.1	helix-loop-helix DNA-binding protein, putative, expressed			6.84590645764669	11.9763215834298	11.7500268766003	11.2731451882676	1.67197000685996	1.83536892099741	1.85849114430656	0.487603378634671	2.19174835106722e-11	5.15709126097591e-09
Bradi3g42820.1	0	0	0	0	0			10.1513281756805	8.06097382674451	6.85192869057831	7.8789569580936	0.283777100033897	0.172047254655533	0.481547265830258	0.829525287513008	4.20329374080627e-09	5.16325185543453e-07
Bradi4g16430.1	AT2G40610.1	ATEXP8,ATEXPA8,ATHEXP ALPHA 1.11,EXP8,EXPA8	expansin A8	LOC_Os01g60770.1	expansin precursor, putative, expressed			12.7442490559596	9.72986878980102	9.9047457831869	8.69285493723917	1.27025954031509	0.681340549250047	0.668831221597357	0.509725999827265	4.42577051536643e-17	5.28120873069368e-14
Bradi5g08480.2	AT5G64040.1	PSAN	photosystem I reaction center subunit PSI-N, chloroplast, putative / PSI-N, putative (PSAN)	LOC_Os12g08770.1	photosystem I reaction center subunit N, chloroplast precursor, putative, expressed			11.4426606748454	6.24622314282032	7.58356857022855	3.79900554282713	0.90314286307449	3.92381495938149	1.98067865895699	4.52083722448824	6.49218945852713e-08	5.28671068537142e-06
Bradi5g01180.1	AT3G13750.1	BGAL1	beta galactosidase 1	LOC_Os01g39830.1	beta-galactosidase, putative, expressed			11.2572444858785	9.37750565411286	9.46678442448162	9.62215685082315	0.123244807065732	0.236959814419403	0.399629521499124	0.211246900676375	6.5189895916827e-08	5.28671068537142e-06
Bradi2g19260.1	AT2G06925.1	ATSPLA2-ALPHA,PLA2-ALPHA	Phospholipase A2 family protein	LOC_Os03g50030.1	phospholipase A2, putative, expressed			10.3481649238625	7.16177914658845	7.54268364914167	7.33123001788097	0.61664375931914	0.791734207302994	0.963726125182862	1.95458017148216	9.83704185484586e-07	5.30121358796952e-05
Bradi1g63490.1	AT2G31560.1	0	Protein of unknown function (DUF1685)	LOC_Os12g12880.1	expressed protein			11.5813294292539	9.69510053140301	9.24689673323134	9.0469721840742	0.40487796668842	0.301403068816101	0.556102805222299	0.520841511560859	1.52730318311743e-12	5.31565145357495e-10
Bradi1g49770.1	AT4G14560.1	AXR5,IAA1	indole-3-acetic acid inducible	LOC_Os03g43410.1	OsIAA12 - Auxin-responsive Aux/IAA gene family member, expressed			11.7061819035049	9.76256938302158	8.70802675582531	9.6986295562606	0.140183292637561	0.492078633089281	1.10224265735662	0.400712176390073	6.60095529069116e-08	5.32732169498969e-06
Bradi1g67170.1	AT5G50100.1	0	Putative thiol-disulphide oxidoreductase DCC	LOC_Os04g57310.1	thiol-disulphide oxidoreductase DCC, putative, expressed			11.4160147249999	9.52027971152966	9.13788255784381	9.45774671083809	0.6680725251532	0.20998650393639	0.346584000633667	0.26949742455115	4.36943808581299e-09	5.3281629679994e-07
Bradi1g30550.1	AT4G12520.1	0	Bifunctional inhibitor/lipid-transfer protein/seed storage 2S albumin superfamily protein	LOC_Os10g40614.1	LTPL147 - Protease inhibitor/seed storage/LTP family protein precursor, expressed			12.4666621337855	8.42884389399706	8.73490723721934	8.01219340930395	2.88973233056309	1.00788941956987	1.05692764018326	1.21914943345376	4.41367669463993e-09	5.34310745367063e-07
Bradi4g40780.1	AT5G06130.2	0	chaperone protein dnaJ-related	LOC_Os02g33149.1	OR, putative, expressed			12.8860751893426	10.3995129851034	11.2663464271404	10.8362978417537	1.02878533733218	0.292741569833152	0.392911129581338	0.602627165879117	6.65957321809734e-08	5.34878991257376e-06
Bradi2g58530.1	AT1G20160.1	ATSBT5.2	Subtilisin-like serine endopeptidase family protein	LOC_Os09g30458.1	subtilisin-like protease, putative, expressed			12.3683522379498	7.91539393345264	7.39027692110285	7.95036999799307	1.61057601653493	1.85566616755053	1.70054605412698	0.237971895462154	2.31860417539548e-11	5.37980574363289e-09
Bradi4g08500.2	AT2G19090.1	0	Protein of unknown function (DUF630 and DUF632)	LOC_Os08g40830.2	pumilio domain-containing protein PPD1, putative, expressed			13.0710583130897	11.8099748410204	10.4684961727238	10.3695682022951	0.36862611373326	1.38701650516799	1.52526646660734	0.42403657130043	1.01000612566318e-06	5.42545412711546e-05
Bradi5g12150.1	AT3G46730.1	0	NB-ARC domain-containing disease resistance protein	LOC_Os12g31200.1	NB-ARC domain containing protein, expressed			13.173700823883	10.418729927493	11.3025082058832	11.2070454307836	1.34559371041098	0.781515746657104	0.198490745818543	0.635322363629894	1.01521628505943e-06	5.43596258275732e-05
Bradi1g54656.1	AT2G07680.1	ATMRP11,MRP11	multidrug resistance-associated protein 11	LOC_Os06g08560.1	multidrug resistance-associated protein 11, putative, expressed			0.892525961384315	7.89315860612211	6.73965199465155	8.08112122501688	1.54590031219189	0.371502824170714	1.27898191959417	0.160064100915072	1.02213497505928e-06	5.45552296911831e-05
Bradi5g12430.1	0	0	0	LOC_Os04g50780.1	expressed protein			11.5021162762276	9.61010353417878	8.34439857187088	9.27667529810367	0.115194201654582	0.447916566771568	1.19404084623572	0.633268337951558	4.63195498945741e-09	5.54679833865779e-07
Bradi1g74420.1	0	0	0	LOC_Os03g49940.1	integral membrane protein, putative, expressed			10.8558796227259	8.4258181767487	7.87946312205734	7.28502373558477	0.661044554596968	1.47640827073157	0.26912710648912	0.778646812650293	4.64834052084335e-09	5.54679833865779e-07
Bradi1g02810.1	AT2G27140.1	0	HSP20-like chaperones superfamily protein	LOC_Os05g51440.1	hsp20/alpha crystallin family protein, putative, expressed			10.0440796571028	7.43292385572811	7.37877865462251	7.3942451801187	0.498973908600014	0.876839868485946	0.719153395269182	0.383229190214296	4.70251413713228e-09	5.57164547339943e-07
Bradi2g06520.1	AT5G37930.1	0	Protein with RING/U-box and TRAF-like domains	LOC_Os01g03170.1	seven in absentia protein family protein, expressed			10.1353945962547	7.80405467579685	8.31976260544409	8.22393695598932	0.394335667795242	0.344662039031831	0.386569000554528	1.00844305053234	1.04800907916851e-06	5.57580881420036e-05
Bradi2g15471.1	AT2G47730.1	ATGSTF5,ATGSTF8,GST6,GSTF8	glutathione S-transferase phi 8	LOC_Os03g04240.1	glutathione S-transferase, putative, expressed			4.06951993672605	9.70852768051674	8.89541671073104	9.13641504633973	1.30669550567739	1.22360307878039	1.77142477235867	0.593408115318732	3.40959200840055e-10	5.58437687179799e-08
Bradi5g02280.1	AT4G12730.1	FLA2	FASCICLIN-like arabinogalactan 2	LOC_Os02g49420.1	fasciclin-like arabinogalactan precursor protein, putative, expressed			2.46929209267511	9.593121212626	9.54844681486768	8.35360765851591	1.8487259433579	1.67888301021093	1.06357295151714	1.54197669325348	2.4468166085895e-11	5.59952304973921e-09
Bradi2g10740.1	AT1G04020.1	ATBARD1,BARD1,ROW1	breast cancer associated RING 1	LOC_Os05g40810.1	BRCA1 C Terminus domain containing protein, expressed			11.4455481180151	9.60011132618038	9.51672754623384	9.26831206830381	0.504886116870518	0.564156175282247	0.025519516084553	0.231091094840848	4.78426304614433e-09	5.62858439780895e-07
Bradi1g75740.1	AT4G13460.1	SDG22,SET22,SUVH9	SU(VAR)3-9 homolog 9	LOC_Os08g45130.1	histone-lysine N-methyltransferase, putative, expressed			10.4727124622937	6.78169336515902	6.90558725086587	6.78862808578339	1.12427455050999	1.70670455615347	1.95425670003264	0.405175691602442	4.82204615819851e-09	5.63336385446604e-07
Bradi4g44460.1	AT4G39770.1	0	Haloacid dehalogenase-like hydrolase (HAD) superfamily protein	LOC_Os09g20390.1	uncharacterized glycosyl hydrolase Rv2006/MT2062, putative, expressed			10.921133747564	6.67196780322449	7.80314891671823	6.53286363350254	1.29696252613947	1.73720411352317	0.695967322087654	1.05040236499974	5.0672335046368e-17	5.6435468618975e-14
Bradi5g09420.1	AT5G08020.1	ATRPA70B,RPA70B	RPA70-kDa subunit B	LOC_Os03g63870.3	expressed protein			4.48901376040688	7.42077714314071	8.44032471436227	6.94139977617977	2.72245773388637	6.42926915645505	5.98405266331072	6.03378906331562	7.07684885294753e-08	5.64456319808916e-06
Bradi1g17400.1	AT5G07990.1	CYP75B1,D501,TT7	Cytochrome P450 superfamily protein	LOC_Os10g17260.1	cytochrome P450, putative, expressed			0	7.22746783571244	7.14982160853435	6.0937706962851	0	0.848766034685561	0.849889406085534	2.195568948333	7.09540447503127e-08	5.64456319808916e-06
Bradi2g43230.1	AT1G12110.1	ATNRT1,B-1,CHL1,CHL1-1,NRT1,NRT1.1	nitrate transporter 1.1	LOC_Os08g05910.1	peptide transporter PTR2, putative, expressed			12.8186889842675	10.1804737632145	10.3139654733074	10.1768700948581	1.22517672449224	1.34868177268903	1.58593241007314	0.77140538876881	7.13102384798637e-08	5.64601347888438e-06
Bradi4g08800.1	AT3G03990.1	0	alpha/beta-Hydrolases superfamily protein	LOC_Os03g10620.3	hydrolase, alpha/beta fold family domain containing protein, expressed			14.9462643426684	13.5185507423493	12.4560030798952	12.5755356600234	0.32401299289343	0.439950841232825	0.356263277082882	0.517060331049664	3.48509193762062e-10	5.65261610775632e-08
Bradi3g58060.1	AT4G12530.1	0	Bifunctional inhibitor/lipid-transfer protein/seed storage 2S albumin superfamily protein	LOC_Os03g50960.1	LTPL118 - Protease inhibitor/seed storage/LTP family protein precursor, expressed			11.0870223872916	7.50972495688403	8.35370307909531	8.05606284865677	1.0658297189433	1.18186167493995	0.668928474951387	0.571189183812138	4.91856026312242e-09	5.68213883289123e-07
Bradi2g26660.1	AT2G27820.1	ADT3,PD1	prephenate dehydratase 1	LOC_Os10g37980.1	prephenate dehydratase domain containing protein, expressed			9.09716006371182	5.8068613630021	6.27946295110261	3.10725036876022	0.936269423079167	1.86493899286469	1.43003663913125	2.76511683242784	4.93182168543774e-09	5.68213883289123e-07
Bradi2g55150.1	AT1G32860.1	0	Glycosyl hydrolase superfamily protein	LOC_Os10g07290.1	glycosyl hydrolases family 17, putative, expressed			11.3989788899346	9.65682357169206	8.6807574117799	8.72762227405389	0.390705764866114	0.370552979268484	0.308875823375409	0.309771213904899	1.34083703335468e-13	5.89474302084824e-11
Bradi4g36870.1	AT3G46780.1	PTAC16	plastid transcriptionally active 16	LOC_Os05g22614.1	PTAC16, putative, expressed			13.2761778008865	11.3264082697663	11.8416512156751	10.8225626613473	0.380098223670066	1.27457556303765	1.57741477315921	1.33352547363279	7.54216593148357e-08	5.94336905902663e-06
Bradi1g64540.3	AT2G35600.1	ATBRXL1,BRXL1	BREVIS RADIX-like 1	LOC_Os02g47230.1	Disease resistance/zinc finger/chromosome condensation-like region protein, putative, expressed			11.3747019419408	9.41398408979776	9.33314991273115	9.1315457732568	0.162639601205196	0.375880245198498	0.291162800246585	0.893761481524	7.59712853633611e-08	5.95857414685592e-06
Bradi3g30500.1	AT3G06190.1	ATBPM2,BPM2	BTB-POZ and MATH domain 2	LOC_Os08g13030.1	MBTB21 - Bric-a-Brac, Tramtrack, Broad Complex BTB domain with Meprin and TRAF Homology MATH domain, expressed			11.5720051099981	10.338585415965	9.38990909818303	9.37357330747831	0.504992676078025	0.169466359996138	0.736517288669753	0.660859167439135	1.12767949454937e-06	5.9806392495053e-05
Bradi1g43770.1	AT4G38270.1	GAUT3	galacturonosyltransferase 3	LOC_Os10g21890.2	glycosyl transferase family 8, putative, expressed			11.9426103998361	10.4167346139773	10.4624755371574	9.61274624673703	0.443812940344439	0.0803246175224565	0.344203507370847	1.08088456713302	1.13282081129573e-06	5.98889382072988e-05
Bradi3g58920.1	AT5G60710.1	0	Zinc finger (C3HC4-type RING finger) family protein	LOC_Os03g28990.1	zinc finger family protein, putative, expressed			12.401873549625	8.26078984475917	8.90271840457818	8.73038606512432	1.40128238888621	0.654100296910632	0.309498250317322	1.40507000004753	1.43110967819861e-13	6.0505876536158e-11
Bradi1g25430.3	AT5G07620.1	0	Protein kinase superfamily protein	LOC_Os02g43870.1	inactive receptor kinase At2g26730 precursor, putative, expressed			14.1127153387022	11.6843859472565	11.5942403855308	11.8109680288136	0.623340822051434	0.309861686338232	0.373208876697471	0.275928044882907	1.44872205282313e-13	6.0505876536158e-11
Bradi1g14710.1	0	0	0	0	0			10.0128285301591	7.99086621997573	6.50670398188437	7.14543700270676	1.58375790688895	0.236422111578191	1.13473180420452	0.641300926916244	5.49537065119148e-09	6.28805904786334e-07
Bradi2g10770.1	AT1G20823.1	0	RING/U-box superfamily protein	LOC_Os02g58540.1	RING-H2 finger protein, putative, expressed			12.7558738307294	11.0261630388617	10.6491129813853	10.9433069713483	0.357586748433121	0.073982518138995	0.38567702609549	0.596997278982179	5.60710123628424e-09	6.37226076553501e-07
Bradi2g23490.1	AT5G25560.1	0	CHY-type/CTCHY-type/RING-type Zinc finger protein	LOC_Os01g52110.3	RING finger and CHY zinc finger domain-containing protein 1, putative, expressed			9.78741076850511	7.89404072818881	6.90870517419866	7.43912809991312	0.865367944631466	1.07941715246281	0.543014659884611	0.935039647390763	1.20956909873656e-06	6.37446730709559e-05
Bradi2g40441.1	AT5G57560.1	TCH4,XTH22	Xyloglucan endotransglucosylase/hydrolase family protein	LOC_Os06g48160.1	glycosyl hydrolases family 16, putative, expressed			7.98061936684438	11.4382072445824	11.4549170412212	11.2225915857038	0.722409034579533	0.474720521251363	0.454459847444694	0.4613562320786	1.87513027477024e-12	6.39304619802279e-10
Bradi4g39240.1	AT2G42820.1	HVA22F	HVA22-like protein F	LOC_Os01g52780.1	HVA22, putative, expressed			9.80056235706673	6.69551192254379	3.13745746732153	4.68331838532301	1.44286638202076	1.78981648634323	4.17751879335411	3.13102314638841	1.21912667042534e-06	6.39355150128127e-05
Bradi3g41270.1	AT2G34190.1	0	Xanthine/uracil permease family protein	LOC_Os09g15170.1	nucleobase-ascorbate transporter, putative, expressed			11.4324973283879	9.8090559923436	9.40125040742225	9.92703522229925	0.734340334563267	0.555587764828167	0.253667778327796	0.166758896733854	1.22084456417378e-06	6.39355150128127e-05
Bradi4g37318.1	AT1G21680.1	0	DPP6 N-terminal domain-like protein	LOC_Os03g28980.1	WD40-like Beta Propeller Repeat family protein, expressed			0	7.32174372412256	6.90139622419295	5.90171060958471	0	1.21655590408811	1.23387210510829	1.11084252647185	8.2260361066015e-08	6.42168968209742e-06
Bradi1g37330.3	0	0	0	0	0			10.6187245427405	6.87490412941558	7.13075759580985	7.03390856685637	1.67456683339747	1.6620657733504	0.296018898480374	0.846649340836799	5.70392969896597e-09	6.4385033480355e-07
Bradi5g18170.1	AT1G71810.1	0	Protein kinase superfamily protein	LOC_Os04g54790.1	ELMO/CED-12 family protein, putative, expressed			13.7521947513999	10.7670572390242	10.7800553812151	11.809158982411	1.0955705904644	2.23997486917385	0.56116199991352	0.615237234173502	1.23576292712165e-06	6.45145483140447e-05
Bradi1g76470.1	AT5G57920.1	AtENODL10,ENODL10	early nodulin-like protein 10	LOC_Os08g17160.1	plastocyanin-like domain containing protein, putative, expressed			11.9846492280844	10.8219703857375	9.72670859222153	9.41292091261474	0.264401137355144	0.0258532353340481	0.531118023226539	0.476626725639043	5.79940878355552e-09	6.50234383477037e-07
Bradi2g17530.1	AT1G18390.2	0	Protein kinase superfamily protein	LOC_Os05g47770.1	serine/threonine-protein kinase At1g18390 precursor, putative, expressed			0.274886112002015	5.68992843566623	5.54220478345984	5.3928271687646	0.476116712282558	4.94957392140436	4.85246840245948	4.72328143966831	1.25455643397207e-06	6.52916504234812e-05
Bradi2g61100.1	AT5G24530.1	DMR6	2-oxoglutarate (2OG) and Fe(II)-dependent oxygenase superfamily protein	LOC_Os03g03034.1	flavonol synthase/flavanone 3-hydroxylase, putative, expressed			11.0350725461685	8.17095300360748	6.74322114356986	8.19328360582164	0.348805457370042	1.82692345748227	0.559899764726339	0.751337170244048	4.09214305491027e-10	6.57339825724336e-08
Bradi5g18530.2	AT1G74690.1	IQD31	IQ-domain 31	LOC_Os01g51840.2	IQ calmodulin-binding motif family protein, putative, expressed			7.89337431869681	3.96148304770152	2.47557404067854	4.93151765441845	0.55443691725003	2.74022578024684	0.494361995226838	1.98212137207041	1.26715654084842e-06	6.57425999112226e-05
Bradi3g09320.1	0	0	0	LOC_Os11g42170.1	expressed protein			4.55692924421613	8.49413867581887	8.09760978281888	8.03653631229327	0.950197483760215	0.918226006669558	0.341578858021095	0.610886999393829	1.27515408016419e-06	6.59527060780897e-05
Bradi1g62170.1	AT1G29950.1	0	basic helix-loop-helix (bHLH) DNA-binding superfamily protein	LOC_Os01g43680.1	CPuORF29 - conserved peptide uORF-containing transcript, expressed			11.7595378868558	9.96821645456348	8.79889441439907	9.59414035521075	0.157646893405411	0.0637259413641466	0.414172206327877	0.533868497818256	1.62626084250637e-13	6.6264179597345e-11
Bradi1g46622.1	AT5G65700.1	BAM1	Leucine-rich receptor-like protein kinase family protein	LOC_Os03g12730.1	receptor protein kinase CLAVATA1 precursor, putative, expressed			10.960151311671	9.48413631472132	8.85468489182633	8.7890277141329	0.498485939340341	0.0810381925711487	0.574425971368854	0.395341594095862	8.64525356535106e-08	6.71756307268627e-06
Bradi1g50040.1	AT3G14570.1	ATGSL04,atgsl4,gsl04	glucan synthase-like 4	LOC_Os02g14900.1	1,3-beta-glucan synthase component domain containing protein, expressed			9.60058520408996	6.4026433795661	6.6693712396399	6.58643170813231	0.241324968469853	0.854725370177257	0.851590515311623	0.757853765058155	6.07712363342145e-09	6.76829516132925e-07
Bradi3g00330.1	AT4G01070.1	GT72B1,UGT72B1	UDP-Glycosyltransferase superfamily protein	LOC_Os11g38650.1	UDP-glucoronosyl/UDP-glucosyl transferase, putative, expressed			10.8356252006582	8.79539246246945	8.15158157977179	6.24663187022595	0.254774836848324	0.439118843113047	0.818727025297586	0.945166307335473	2.06471727215682e-12	6.79517937613784e-10
Bradi2g16560.2	AT1G70480.2	0	Domain of unknown function (DUF220)	LOC_Os09g15835.1	OBP32pep, putative, expressed			12.6582060636295	10.3657153349696	10.6242923123392	10.2239778802773	0.903493707495988	0.793884331185863	0.408659826001296	0.285203123357122	2.07442923610098e-12	6.79517937613784e-10
Bradi2g35850.1	0	0	0	LOC_Os01g17150.1	plastid-specific 50S ribosomal protein 5, chloroplast precursor, putative, expressed			8.09026059088677	3.76733950801918	2.76015125811746	0	0.742433474922371	3.48471169386203	3.87896604865294	0	8.79593864429485e-08	6.80300699035138e-06
Bradi5g09530.1	0	0	0	LOC_Os02g57280.5	CBS domain containing membrane protein, putative, expressed			14.3822259875768	11.8132254999284	12.3411538963659	12.0787775544974	0.715711712195879	0.366835548372136	0.181559846895249	0.241833499631143	2.16130036612856e-12	6.91326947447156e-10
Bradi2g25745.1	AT5G19760.1	0	Mitochondrial substrate carrier family protein	LOC_Os05g11780.1	mitochondrial carrier protein, putative, expressed			11.2716840562398	9.06894719668214	9.04810965891147	8.57804593467283	0.253821588346408	0.309560503470946	0.557728496551108	0.463353974157494	2.19324363789652e-12	6.91326947447156e-10
Bradi4g31220.1	AT4G40030.2	0	Histone superfamily protein	LOC_Os06g04030.1	histone H3, putative, expressed			11.2756951898808	9.59901580064431	9.42452156759601	10.0008706721985	0.0334034131404152	0.320403291160517	0.31313221293189	0.378648946950114	1.34088262111151e-06	6.913822551941e-05
Bradi1g63087.1	AT2G15780.1	0	Cupredoxin superfamily protein	LOC_Os06g11310.1	plastocyanin-like domain containing protein, putative, expressed			11.1376654960265	9.42269397400825	8.62039257731668	9.24329113680045	0.325583241005988	0.516687377612093	0.366058635843198	0.201647415812432	6.26463304930933e-09	6.9223104327374e-07
Bradi5g19820.2	AT5G44130.1	FLA13	FASCICLIN-like arabinogalactan protein 13 precursor	LOC_Os05g48900.1	fasciclin domain containing protein, expressed			11.1111672644455	8.63372807070296	8.33747943338765	8.5726899611258	0.393661741538771	0.965868523120735	0.783665872386874	0.4572318693985	6.29828316638384e-09	6.9223104327374e-07
Bradi1g56130.1	AT3G45970.1	ATEXLA1,ATEXPL1,ATHEXP BETA 2.1,EXLA1,EXPL1	expansin-like A1	LOC_Os07g29290.1	expansin precursor, putative, expressed			9.66665849762696	7.22565650649466	3.86143245466589	6.55340436161616	1.74439693823754	0.482607108700288	2.5443486177562	0.312590559271694	1.34932079767245e-06	6.93592407566647e-05
Bradi4g41300.1	AT5G46930.1	0	Plant invertase/pectin methylesterase inhibitor superfamily protein	LOC_Os04g36770.1	PME/invertase inhibitor, putative, expressed			4.69231427931672	10.6047842646021	10.4908412651387	10.4496202831831	1.86772083256176	1.41679528380806	1.34059017910042	1.40343470961494	1.37219479506602e-06	7.03186694674017e-05
Bradi2g41590.5	AT5G26667.2	PYR6	P-loop containing nucleoside triphosphate hydrolases superfamily protein	LOC_Os06g02000.3	adenylate kinase, putative, expressed			11.491886997798	8.56302740801467	8.14650015739844	9.57118161572698	0.88873987672881	1.01371108713681	1.31959648684214	0.315230462205372	6.50256889767518e-09	7.08310525312862e-07
Bradi1g07530.3	AT4G33150.2	LKR,LKR/SDH,SDH	lysine-ketoglutarate reductase/saccharopine dehydrogenase bifunctional enzyme	LOC_Os02g54254.1	saccharopine dehydrogenase, putative, expressed			11.5938061216404	9.79495848328312	9.50319022242914	9.45019192440685	0.207532981394492	0.405493769293271	0.411348333394104	0.454488893856655	6.52937991728605e-09	7.08310525312862e-07
Bradi3g07830.1	AT5G66730.1	0	C2H2-like zinc finger protein	LOC_Os07g39310.1	ZOS7-06 - C2H2 zinc finger protein, expressed			11.2740069805118	9.51427761125895	9.72009492134185	9.66674481668371	0.34325673738908	0.164144288743332	0.318923984124154	0.46895030503679	1.38658179196348e-06	7.08386404175593e-05
Bradi4g12140.1	AT4G27670.1	HSP21	heat shock protein 21	LOC_Os10g07210.1	hsp20/alpha crystallin family protein, putative, expressed			0.274886112002015	8.33466007789451	6.30050304915674	6.35177669065889	0.476116712282558	2.17132255202093	4.7069673718609	0.788231061673401	9.27875289458737e-08	7.08890365171665e-06
Bradi3g55440.1	AT5G45520.1	0	Leucine-rich repeat (LRR) family protein	LOC_Os02g34490.1	Leucine Rich Repeat family protein, expressed			9.39418419623676	6.29241440808114	6.21234902673136	7.08857739577924	0.21917696279898	0.439426624253707	1.15065544180747	0.312333729424511	9.28484802763471e-08	7.08890365171665e-06
Bradi1g09300.3	AT3G52170.2	0	DNA binding	LOC_Os12g34350.2	expressed protein			12.3322647936434	11.0305309792579	10.1509297835819	10.654033312626	0.602310483676689	0.46661878533724	0.19631986179591	0.695616769210005	9.29288818224558e-08	7.08890365171665e-06
Bradi1g39206.1	AT1G62750.1	ATSCO1,ATSCO1/CPEF-G,SCO1	Translation elongation factor EFG/EF2 protein	LOC_Os04g45490.1	elongation factor, putative, expressed			12.6238759718681	10.980681041841	10.4907225001294	10.0009572625701	0.25437342148693	0.693814092137229	0.19501272303088	0.134872393731691	3.20092603476402e-11	7.2263068022659e-09
Bradi3g48590.1	AT1G73040.1	0	Mannose-binding lectin superfamily protein	LOC_Os01g24710.3	jacalin-like lectin domain containing protein, expressed			10.7975394614739	8.82497254049864	7.99695970480242	8.78997250573023	0.60319096669417	0.783186024757169	0.871368691225375	0.351792726621174	9.56118937991651e-08	7.26041953549479e-06
Bradi3g37920.1	AT4G37445.1	0	0	LOC_Os02g03430.1	expressed protein			1.70217013061828	8.5647783701381	9.64726243641277	8.57311857811933	2.41823702847644	0.505833226079357	0.756178140082581	0.490284938138449	1.13280622636113e-14	7.2787156990727e-12
Bradi2g45790.1	AT3G55250.1	0	0	LOC_Os05g45030.1	calcium homeostasis regulator CHoR1, putative, expressed			0	6.65245890594974	6.17779616581717	7.24575227215436	0	1.586551067911	0.902180873493792	0.368021409513205	9.63864940032093e-08	7.28612112587156e-06
Bradi3g03360.1	AT3G13880.1	0	Tetratricopeptide repeat (TPR)-like superfamily protein	LOC_Os03g62400.1	pentatricopeptide, putative, expressed			9.89220545649063	7.08356685060384	5.00017212094502	6.68879197793164	1.03011520596158	0.633884915976473	1.89372408444242	1.38101567014369	9.700668496589e-08	7.29997152720792e-06
Bradi3g12460.1	AT3G47470.1	CAB4,LHCA4	light-harvesting chlorophyll-protein complex I subunit A4	LOC_Os08g33820.1	chlorophyll A-B binding protein, putative, expressed			11.6330597013694	9.61239685770298	9.38372973543357	9.61604627680598	0.690364458412925	0.350138693288461	0.381207386482611	0.447950409937679	4.59447330543938e-10	7.31002581339717e-08
Bradi3g28350.1	0	0	0	0	0			0.486976049463469	5.71232060514556	7.74843107044549	6.14065658131991	0.432124766151368	1.58402132525557	1.17909348463669	1.61056091824451	1.44381346428148e-06	7.35376455313611e-05
Bradi1g50270.2	AT5G22090.1	0	Protein of unknown function (DUF3049)	LOC_Os03g49830.1	expressed protein			13.5663504921239	11.996379986623	11.9486075075649	12.0985547389983	0.218626394913235	0.144562261205887	0.136018195472536	0.365776524522927	9.82809825268641e-08	7.36269997351476e-06
Bradi3g60880.1	AT5G43150.1	0	0	LOC_Os04g51410.1	expressed protein			10.7315515513833	8.67310783433799	8.54869162821124	8.4506568842728	0.196435772920408	0.761636990009231	0.342767934709513	0.739941531424055	9.87581285920285e-08	7.3654165011537e-06
Bradi3g34990.2	AT1G80280.1	0	alpha/beta-Hydrolases superfamily protein	LOC_Os01g45960.1	hydrolase, alpha/beta fold family domain containing protein, expressed			9.56270961517477	7.47602439504457	7.24327390486305	6.95529695002236	0.254519989527907	0.587421702935331	0.602060417607518	1.13768366251187	1.45202745835379e-06	7.37312179916671e-05
Bradi3g54370.1	AT1G22540.1	0	Major facilitator superfamily protein	LOC_Os01g65100.2	peptide transporter, putative, expressed			11.9493830222056	7.13425359511433	9.1029319783865	7.57973836539638	0.353123345074904	2.99695108812889	1.01728546565226	0.611264144674516	4.69885998440455e-10	7.40558065089267e-08
Bradi2g45730.1	AT3G61770.1	0	Acid phosphatase/vanadium-dependent haloperoxidase-related protein	LOC_Os05g45770.1	Divergent PAP2 family domain containing protein, expressed			11.7075380274309	10.4369891605475	9.85153335555413	10.1517274322239	0.289895428918459	0.206406546387267	0.373728757143013	0.353799245457935	1.47695320471077e-06	7.47696370845396e-05
Bradi3g57990.1	AT5G50290.1	0	0	LOC_Os05g33860.1	expressed protein			10.6150462587919	7.57693599350603	5.99992436943757	6.48281525437463	0.800239592665292	0.274214599703831	1.15053650284659	0.97275558530496	1.88237150276575e-13	7.48735674409633e-11
Bradi4g36690.1	AT5G13110.1	G6PD2	glucose-6-phosphate dehydrogenase 2	LOC_Os03g29950.1	glucose-6-phosphate 1-dehydrogenase, chloroplast precursor, putative, expressed			10.5324163126682	8.14486933441993	8.94825647447792	8.26515316736015	0.540333562945646	0.472552635919048	0.4443979017024	0.313288923913546	1.02474113817777e-07	7.60858909084345e-06
Bradi4g04987.2	AT2G32440.2	ATKAO2,CYP88A4,KAO2	ent-kaurenoic acid hydroxylase 2	LOC_Os06g02019.1	cytochrome P450, putative, expressed			12.8431969224122	6.88761800384696	7.75600541828882	6.55591425739687	0.571522846902523	2.69226065026715	1.18544950133892	2.02963086405153	2.4788750178026e-12	7.61310036400729e-10
Bradi1g26800.2	AT3G17730.1	anac057,NAC057	NAC domain containing protein 57	LOC_Os09g38000.1	no apical meristem protein, putative, expressed			11.6701014231726	7.2033940505649	6.94876846395056	8.09321043157983	1.07099471208354	1.72898200369581	1.21093292082062	0.718973982722147	2.5064079972489e-12	7.61310036400729e-10
Bradi1g52550.9	AT3G59660.1	0	C2 domain-containing protein / GRAM domain-containing protein	LOC_Os02g39280.1	C2 domain containing protein, putative, expressed			11.0829040485701	9.11776952319926	8.68955397508446	9.29225957673617	0.242696608536964	0.0957131120870849	0.427916571170997	0.346380545157541	4.90628945880057e-10	7.66023099988059e-08
Bradi1g43950.3	AT4G11530.1	CRK34	cysteine-rich RLK (RECEPTOR-like protein kinase) 34	LOC_Os03g35600.1	serine/threonine-protein kinase receptor precursor, putative, expressed			12.6353148769285	10.362670264235	10.5397216132839	10.3221678508729	0.86269464347939	0.467250407806909	0.288561849446168	0.520159652308488	7.14917322983582e-09	7.7054250308153e-07
Bradi3g23000.4	AT5G09220.1	AAP2	amino acid permease 2	LOC_Os05g34980.1	amino acid transporter, putative, expressed			9.27410481066915	5.78528501723121	6.90602996582466	5.42225718460082	0.545420006178823	1.26986869691202	0.56685242211137	1.43568931986185	1.54444497692275e-06	7.77317686389722e-05
Bradi4g28160.2	AT5G14070.1	ROXY2	Thioredoxin superfamily protein	LOC_Os02g30850.1	OsGrx_C8 - glutaredoxin subgroup III, expressed			11.0694733992701	9.43129485810434	9.39551558597385	9.28169090601916	0.0289385486601981	0.223840313927695	0.650617898559126	0.387922966004313	1.544771171324e-06	7.77317686389722e-05
Bradi1g41993.1	AT1G79430.2	APL,WDY	Homeodomain-like superfamily protein	LOC_Os06g45410.1	MYB family transcription factor, putative, expressed			11.7631627315974	9.43089333394458	8.67967158887205	8.4972422080639	0.293917318733765	0.618814031178294	0.594281518260402	0.805773663356936	2.60998543422673e-12	7.78614583289137e-10
Bradi3g20840.1	AT2G35760.1	0	Uncharacterised protein family (UPF0497)	LOC_Os03g10030.1	membrane associated DUF588 domain containing protein, putative, expressed			4.16825951829579	9.71443231834553	9.71200443811473	8.3970409478596	0.262311211260544	1.15864276061796	0.687893170203426	0.776581191828342	1.26681700093592e-14	7.83831289542053e-12
Bradi4g01370.1	AT2G40490.1	HEME2	Uroporphyrinogen decarboxylase	LOC_Os03g21900.1	uroporphyrinogen decarboxylase, putative, expressed			7.42382747596646	9.58994242951469	10.1746899791973	10.2917002474612	0.881417670997831	0.444225063134485	0.15134805777414	0.345462591972422	1.57614601340185e-06	7.9072358257932e-05
Bradi3g46247.2	AT2G32300.1	UCC1	uclacyanin 1	LOC_Os08g37660.1	plastocyanin-like domain containing protein, putative, expressed			9.75499640615678	7.09309051857373	7.19896168069862	7.26578654120442	0.270669433792931	0.595743665783677	0.822459961150354	0.156773258210197	1.07636160385411e-07	7.95650307698529e-06
Bradi4g06740.1	AT2G20610.1	ALF1,HLS3,RTY,RTY1,SUR1	Tyrosine transaminase family protein	LOC_Os11g35040.1	aminotransferase, classes I and II, domain containing protein, expressed			10.1787778943856	6.74293796825435	7.02808164722768	6.88590127427063	0.624996013746908	0.351788111865943	2.02652327693306	1.10845627269549	1.60003403004932e-06	8.00304446287542e-05
Bradi1g32310.1	AT3G06880.2	0	Transducin/WD40 repeat-like superfamily protein	LOC_Os02g07190.1	expressed protein			11.2797002268222	9.30918839261872	9.49870575513017	9.43529844458311	0.46589693216213	0.592547923395621	0.724372445055382	0.227279056433345	1.61284231650279e-06	8.043027981939e-05
Bradi1g26000.2	AT2G03530.2	ATUPS2,UPS2	ureide permease 2	LOC_Os12g31860.3	ureide permease, putative, expressed			12.2355906712148	8.16688455508593	10.0232277762194	10.4877596778868	2.38714150207146	0.358536926873282	0.247192119208693	0.0909744940451758	7.52823454042778e-09	8.06196706617863e-07
Bradi1g61577.2	AT4G02600.1	ATMLO1,MLO1	Seven transmembrane MLO family protein	LOC_Os02g10350.1	MLO domain containing protein, putative, expressed			3.84526277870643	8.86632797115164	9.0809329245005	6.94027175287617	2.86265403065168	1.49505515010673	1.69932367152096	2.01927973255926	1.64888734909631e-06	8.19830715892946e-05
Bradi1g78246.1	0	0	0	LOC_Os04g57970.1	expressed protein			11.366368036011	4.81887184389362	4.3403396318417	3.21837901500378	0.937308900722758	5.0640354092668	2.99140827567885	3.78943460587229	5.30101014293185e-10	8.19987735627958e-08
Bradi2g08340.1	AT5G40520.2	0	0	LOC_Os09g01600.2	expressed protein			13.2060382489056	11.5632795653431	10.6778983563765	10.9624394291159	0.836506260542977	0.318348704064068	0.144336158631237	0.166929104780741	5.40153610739056e-10	8.27872130367585e-08
Bradi1g23610.2	AT2G41200.1	0	0	LOC_Os05g32130.1	expressed protein			13.1905711153052	10.5836724568625	11.2640471996294	11.3675109655715	0.86580676307368	0.5632056856257	0.28060258139908	0.332255271975148	7.81034086878149e-09	8.31079965311233e-07
Bradi1g31800.1	AT5G66460.1	0	Glycosyl hydrolase superfamily protein	LOC_Os01g47400.1	OsMan01 - Endo-Beta-Mannanase, expressed			4.86726626406168	8.99403856481478	9.26519996438998	8.53349567107558	0.527181803724819	1.32936896813123	0.828831024411902	0.989370779173122	1.15474168511896e-07	8.49828836634245e-06
Bradi1g47277.1	AT5G39785.1	0	Protein of unknown function (DUF1666)	LOC_Os09g24700.1	expressed protein			0.274886112002015	7.2239985852006	7.66770459243223	7.71036416586338	0.476116712282558	0.77005197027102	2.57005510123256	1.59387788993706	8.07904982698519e-09	8.54231686136801e-07
Bradi2g48040.1	AT5G25940.1	0	early nodulin-related	LOC_Os06g04940.2	early nodulin 93 ENOD93 protein, putative, expressed			9.6767936611933	7.25261676558572	6.80425220388947	6.02987657821015	1.14707021072313	1.5070611802588	1.40362407171299	1.8512378452375	1.19062341679818e-07	8.72392754431156e-06
Bradi2g13083.1	0	0	0	LOC_Os01g15610.1	expressed protein			10.5826331467626	8.74140870566719	8.71760626035642	8.1304022571218	0.314895236640928	0.6859262225953	0.323954437037008	0.233058725417586	1.20228045253067e-07	8.73957330199693e-06
Bradi4g27050.2	AT1G22410.1	0	Class-II DAHP synthetase family protein	LOC_Os08g37790.1	phospho-2-dehydro-3-deoxyheptonate aldolase, chloroplast precursor, putative, expressed			11.1246675239617	9.80553096296278	8.88250440738164	9.05017408441275	0.27752413738867	0.388606857119103	0.614173660106538	0.438663160274693	1.20322151290512e-07	8.73957330199693e-06
Bradi2g48010.1	AT5G01960.1	0	RING/U-box superfamily protein	LOC_Os01g07390.1	zinc finger, C3HC4 type family protein, expressed			11.2161973839055	10.2051942600095	9.51162524845546	9.12472740463063	0.348458924945409	0.471589520690026	0.519198754915738	0.541723190854991	1.76535657643393e-06	8.75134924804308e-05
Bradi1g33810.1	AT3G23560.1	ALF5	MATE efflux family protein	LOC_Os07g31884.1	MATE efflux family protein, putative, expressed			12.8153930497449	8.58373671834074	10.944434428984	8.02502985294771	1.04223432667093	1.45731369538427	1.37795544953952	1.03342308162573	3.0170242152612e-12	8.84252746318485e-10
Bradi2g09750.1	AT2G27140.1	0	HSP20-like chaperones superfamily protein	LOC_Os03g06170.1	hsp20/alpha crystallin family protein, putative, expressed			8.24077369183968	4.83734912387851	3.35169414691831	3.62591315329933	3.39315161936843	2.07833002019056	3.00653101357394	3.26282632378957	1.22988952607193e-07	8.86955526555776e-06
Bradi2g14070.2	AT5G60200.1	TMO6	TARGET OF MONOPTEROS 6	LOC_Os07g32510.1	dof zinc finger domain containing protein, putative, expressed			0	6.86282357448602	5.75682668228466	6.21269269352332	0	2.31012148690138	0.8725124295593	3.80471626720649	1.2317351978986e-07	8.86955526555776e-06
Bradi2g47520.2	0	0	0	LOC_Os05g27890.1	expressed protein			1.5856350124361	7.93759818320536	8.05973113425942	6.65565001158508	1.44925137025431	0.595162514001143	1.20922840818054	0.891049182570557	1.2511878083304e-07	8.97096288668138e-06
Bradi1g64130.2	AT5G65700.2	BAM1	Leucine-rich receptor-like protein kinase family protein	LOC_Os11g12620.1	receptor protein kinase CLAVATA1 precursor, putative, expressed			12.2620727199288	9.68706415423917	9.59257402669724	9.52813006548044	0.996250911373	0.220087937559715	0.416801026694566	0.40714052829074	2.32812339104427e-13	9.04503008622921e-11
Bradi1g30420.1	AT3G53420.2	PIP2,PIP2;1,PIP2A	plasma membrane intrinsic protein 2A	LOC_Os07g26690.1	aquaporin protein, putative, expressed			11.1102333828435	7.58839038365874	7.26164379873478	7.23369135774146	1.98211904612575	1.21989410335533	0.735122956124844	0.506558078053933	5.98131580073855e-10	9.0839874333762e-08
Bradi2g26240.1	AT4G01310.1	0	Ribosomal L5P family protein	LOC_Os03g03360.1	ribosomal protein L5, putative, expressed			12.0211845177187	9.59931094882477	9.45914526104229	9.90851041314363	0.513234518328082	1.54671118589697	0.989691754071637	0.427420478275141	8.68655291284417e-09	9.12689012339464e-07
Bradi1g11120.3	AT1G80170.1	0	Pectin lyase-like superfamily protein	LOC_Os05g46520.1	polygalacturonase, putative, expressed			11.8141103358955	8.74297510135766	8.85553504907084	8.55051676589524	0.854803591621133	0.110852507132288	0.748813247718555	0.491609154345441	1.55417918452401e-14	9.27289909166363e-12
Bradi2g22400.1	AT2G30400.1	ATOFP2,OFP2	ovate family protein 2	LOC_Os05g39950.1	DUF623 domain containing protein, expressed			0	6.11527137910284	4.60024067707624	5.16972420063184	0	3.92505454610713	3.98443335213062	4.48091705166297	1.87850242435746e-06	9.28469275186854e-05
Bradi5g12370.1	AT4G10340.1	LHCB5	light harvesting complex of photosystem II 5	LOC_Os11g13890.1	chlorophyll A-B binding protein, putative, expressed			9.01356399876761	4.74416424295618	3.46620524109287	5.69796240927752	0.73487286328713	1.42570481659556	0.824577709193867	0.557291375613573	6.25727371867533e-10	9.41747880578289e-08
Bradi1g74547.1	AT5G20250.4	DIN10	Raffinose synthase family protein	LOC_Os06g07600.1	uncharacterized glycosyltransferase, putative, expressed			1.08174420924682	7.78027136924371	7.84630652726027	6.99743751563021	1.8736359312089	0.797046945202045	0.892535146042296	0.876615311953882	1.93824560240967e-06	9.55172006898405e-05
Bradi2g18040.1	AT1G63800.1	UBC5	ubiquitin-conjugating enzyme 5	LOC_Os10g31000.1	ubiquitin-conjugating enzyme, putative, expressed			10.7369591794724	8.56944715178878	9.40913172868605	8.76761536125989	0.103577606363235	0.157404879332633	0.386467059873275	0.665889480377847	1.34677660769842e-07	9.58325850670637e-06
Bradi5g09170.2	AT5G63770.1	ATDGK2,DGK2	diacylglycerol kinase 2	LOC_Os12g12260.1	diacylglycerol kinase 1, putative, expressed			12.2742634006034	9.41538444961515	10.0462261902229	9.88067856139656	0.807165875035369	0.668016752166814	0.551740744108373	1.02965110643607	1.34805803248893e-07	9.58325850670637e-06
Bradi5g26600.1	AT5G03540.1	ATEXO70A1,EXO70A1	exocyst subunit exo70 family protein A1	LOC_Os04g58880.1	exo70 exocyst complex subunit, putative, expressed			0.274886112002015	6.44770162115096	5.52697370257892	6.38778377855271	0.476116712282558	4.69804473148552	3.4705779147897	1.8513445222676	1.95494080649775e-06	9.59955256452045e-05
Bradi1g70750.1	AT3G49960.1	0	Peroxidase superfamily protein	LOC_Os03g55420.1	peroxidase precursor, putative, expressed			9.23831689265234	11.0635499666678	11.1669335279392	11.4194712351626	0.668602622295669	0.671335636651462	0.228090960291165	0.0957941765029891	1.95944416646802e-06	9.59955256452045e-05
Bradi3g48080.3	AT5G38660.1	APE1	acclimation of photosynthesis to environment	LOC_Os08g27010.1	APE1, putative, expressed			12.8405934278011	10.5087416251835	10.5695804737411	10.414571098464	1.12095801453334	1.81721480769271	1.13851004191908	0.658649975472745	1.9654870418147e-06	9.60100190659544e-05
Bradi3g14710.1	AT3G14205.1	0	Phosphoinositide phosphatase family protein	LOC_Os06g09540.1	SAC domain containing protein, putative, expressed			8.5664104196854	4.84865602377638	0.816913963317137	3.76243769312059	1.68598991005075	4.46745935765423	0.75517164379295	4.0140639653575	1.97755200846933e-06	9.63177371821828e-05
Bradi5g23770.1	0	0	0	0	0			13.808436833448	6.5181417784462	6.56659903647814	7.64743274304291	0.178150307056399	3.13130238538156	1.08140127712815	1.65939362653238	5.55606257115359e-18	9.64993048618245e-15
Bradi4g24367.1	AT5G47060.1	0	Protein of unknown function (DUF581)	LOC_Os04g49620.1	DUF581 domain containing protein, expressed			14.0763138604044	11.6643875857158	11.0936182787558	11.3814180238006	0.210293280747694	0.409049130288553	0.187177454632551	0.415982595094853	5.77632616196723e-18	9.64993048618245e-15
Bradi1g11080.1	AT4G00430.1	PIP1;4,PIP1E,TMP-C	plasma membrane intrinsic protein 1;4	LOC_Os04g47220.1	aquaporin protein, putative, expressed			12.4047086820039	9.34918558927381	10.0791366234808	9.92510343580319	0.602922903541896	2.58255626643082	1.53903746995552	1.5306093256361	9.25183580359389e-09	9.66007305842747e-07
Bradi3g21730.2	AT1G65680.1	ATEXPB2,ATHEXP BETA 1.4,EXPB2	expansin B2	LOC_Os03g01270.1	expansin precursor, putative, expressed			9.28488732341164	5.66677529271976	6.1722892464428	4.50186104295744	1.33917927809304	2.75108816463954	1.48763603214159	2.51437199234316	2.02572581650515e-06	9.82829066335394e-05
Bradi1g45710.1	AT3G25590.1	0	0	LOC_Os06g11510.1	expressed protein			0	5.90822862187145	7.2650583133043	5.30572282021814	0	1.36244064504938	1.90342810676272	4.64286425133564	2.02966615518802e-06	9.82829066335394e-05
Bradi2g39950.1	AT2G28370.1	0	Uncharacterised protein family (UPF0497)	LOC_Os03g10870.1	membrane associated DUF588 domain containing protein, putative, expressed			12.4796708754991	10.8893916786204	10.5694637420189	10.7605845370823	0.349570057158538	0.229343249335845	0.126375297271063	0.31265284635134	9.47863178364527e-09	9.83540512904211e-07
Bradi2g16810.1	AT1G72640.1	0	NAD(P)-binding Rossmann-fold superfamily protein	LOC_Os03g29730.1	expressed protein			13.0940023479514	10.6999211623884	10.8746855428326	10.7176305022923	0.788455419930763	0.432423570466738	0.468173536680517	0.438503468209771	6.62900170561094e-10	9.88786629410146e-08
Bradi4g29030.1	AT3G22142.1	0	Bifunctional inhibitor/lipid-transfer protein/seed storage 2S albumin superfamily protein	LOC_Os06g07220.1	LTPL128 - Protease inhibitor/seed storage/LTP family protein precursor, expressed			11.0020658638991	4.00819080891838	5.1503743741484	7.43472699338126	0.580317542636664	3.52034903572005	4.46035903034245	0.594678183206029	2.05354605056395e-06	9.91518506379229e-05
Bradi4g31360.1	AT5G09220.1	AAP2	amino acid permease 2	LOC_Os11g09020.1	amino acid transporter, putative, expressed			4.37918350968181	9.03750473072573	9.74654153275796	8.92442648552169	2.06068638986016	0.361095038225289	0.433005525538682	0.834397087494243	2.0674670774133e-06	9.95363256347739e-05
Bradi2g37130.1	AT5G09360.1	LAC14	laccase 14	LOC_Os02g51440.1	laccase precursor protein, putative, expressed			5.37911737852473	9.1891758244854	9.64193047359807	9.06494790316917	1.17763249102522	1.10202384276373	0.415148331841665	0.534951761118718	6.78910798261117e-10	9.95785542892668e-08
Bradi4g38440.6	AT2G01320.3	0	ABC-2 type transporter family protein	LOC_Os01g03144.1	white-brown complex homolog protein 7, putative, expressed			10.5115868679318	8.77531268149542	7.88914518496407	7.93199068514339	0.356068214675208	0.77476254549216	0.85625843762929	0.317075615271265	6.79513659103101e-10	9.95785542892668e-08
Bradi1g60050.1	AT3G06580.1	GAL1,GALK	Mevalonate/galactokinase family protein	LOC_Os03g61710.1	GHMP kinases ATP-binding protein, putative, expressed			9.66884751287242	7.06068961023396	6.45130836385847	7.10350873888102	0.347664722611142	0.551623735392574	0.761335801251979	0.922124044676971	1.40934321712255e-07	9.97647787510564e-06
Bradi1g12980.3	AT4G27590.2	0	Heavy metal transport/detoxification superfamily protein	LOC_Os04g49260.1	heavy metal-associated domain containing protein, expressed			0	5.29112259521947	5.74723792990352	5.85148217033873	0	0.642790676154617	0.73465270939174	0.996222081125947	2.10015978111384e-06	0.000100819739377264
Bradi5g22920.1	AT3G12700.1	0	Eukaryotic aspartyl protease family protein	LOC_Os05g48330.1	aspartyl protease family protein, putative, expressed			7.60545920784343	10.2928546636922	10.0249972714593	10.1447580515573	0.842007749030906	0.598848875874111	0.437853467792507	0.797579828999816	2.1258784692474e-06	0.000101761964777212
Bradi1g51830.5	AT3G09120.1	0	Protein of unknown function (DUF674)	LOC_Os09g37260.1	expressed protein			0	5.67731875021588	5.10229640618451	6.61609120972021	0	0.677652511172157	0.641299969103304	1.41206461646172	2.13263814812127e-06	0.000101793865435754
Bradi1g05410.1	AT3G10400.1	0	RNA recognition motif and CCHC-type zinc finger domains containing protein	LOC_Os10g39010.5	TKL_IRAK_CrRLK1L-1.16 - The CrRLK1L-1 subfamily has homology to the CrRLK1L homolog, expressed			7.49515296867347	5.01342866274394	0.496505512463436	3.02246103590757	2.15463616326289	1.07564679479964	0.859972773824694	2.1818115074487	2.14172914571785e-06	0.000101936544468269
Bradi3g54870.1	AT5G23670.1	LCB2	long chain base2	LOC_Os01g70380.1	serine palmitoyltransferase 2, putative, expressed			11.3618946177183	9.4278779910999	9.42953271784389	9.36042420124135	0.449136255230552	1.05472728205119	0.244893975997838	0.885437731664077	2.18777349980994e-06	0.00010383222752223
Bradi3g39960.1	AT3G55370.3	OBP3	OBF-binding protein 3	LOC_Os05g02150.1	expressed protein			2.33218141301944	7.79457247639538	7.82772003194133	6.77022136515723	2.02004260885018	1.43958030707306	1.12695800819364	1.29812393216107	2.23618659629892e-06	0.000105655335607066
Bradi1g78086.2	AT5G04930.1	ALA1	aminophospholipid ATPase 1	LOC_Os01g17010.1	phospholipid-transporting ATPase, putative, expressed			12.0817603153224	10.7753762282996	10.8633831246796	10.4196316707137	0.296279197997175	0.0595829509301566	0.338223618810091	0.384134713305438	2.2388356760985e-06	0.000105655335607066
Bradi4g29780.2	AT2G22880.1	0	VQ motif-containing protein	LOC_Os03g47280.1	VQ domain containing protein, putative, expressed			11.4146843664308	9.14452009343923	9.33351969672709	9.53875388399362	0.849451869385911	1.25843590689986	1.08402480257428	0.415402535335021	2.30028907551704e-06	0.000108249659987571
Bradi3g56060.1	AT3G12580.1	ATHSP70,HSP70	heat shock protein 70	LOC_Os05g38530.1	DnaK family protein, putative, expressed			10.7309283341744	9.15478232529853	8.62080636649132	8.91528645133011	0.379554249430459	0.543482204030603	0.495353570843803	0.359750670554763	2.34044641274332e-06	0.000109830049919353
Bradi1g73190.1	AT1G10010.1	AAP8,ATAAP8	amino acid permease 8	LOC_Os01g65660.1	amino acid transporter, putative, expressed			10.8049298564963	7.60722148213666	4.73020903998358	6.88036131946018	0.337872957363925	1.33018516803019	4.11778237510663	0.721604560882156	2.53592666743204e-06	0.00011867000253815
Bradi1g08060.1	AT2G45180.1	0	Bifunctional inhibitor/lipid-transfer protein/seed storage 2S albumin superfamily protein	LOC_Os02g44320.1	LTPL113 - Protease inhibitor/seed storage/LTP family protein precursor, expressed			8.86300671482017	2.57849447887587	1.94012007392758	4.02090463102465	0.599229100813753	1.13987817083723	2.57322250805498	3.48845642899259	2.60026275827938e-06	0.000121340753183842
Bradi3g47041.1	AT5G40950.1	RPL27	ribosomal protein large subunit 27	LOC_Os01g69950.1	ribosomal protein L27, putative, expressed			12.0743734231947	10.3293744680042	10.4148111429031	10.2507134224115	0.385392788197106	0.709305625233842	0.452868634707517	0.630501832137089	2.81128023832762e-06	0.000130462444468842
Bradi1g35600.1	AT1G58360.1	AAP1,NAT2	amino acid permease 1	LOC_Os12g09300.1	amino acid transporter, putative, expressed			9.60629846732263	3.71806929257638	5.27099835756094	5.14547107430718	0.427744206400444	1.67979460123311	1.28859045878291	3.74808679488774	2.81135400507501e-06	0.000130462444468842
Bradi3g10500.1	AT2G34420.1	LHB1B2,LHCB1.5	photosystem II light harvesting complex gene B1B2	LOC_Os01g41710.1	chlorophyll A-B binding protein, putative, expressed			10.0557688774902	4.22604538999062	3.88777030574989	5.42780412921932	0.667108554142782	3.68938023141165	3.36700133809609	4.72770829097445	3.01803468114602e-06	0.000139665616020015
Bradi3g36577.1	0	0	0	LOC_Os03g03440.1	expressed protein			11.4681956257646	10.0471182821817	10.1915887846795	9.77720561242778	0.199564419410882	0.0505799208802647	0.146816293010791	0.423371021678518	3.1245596728758e-06	0.00014413296742909
Bradi1g66930.5	AT5G20490.2	ATXIK,XI-17,XIK	Myosin family protein with Dil domain	LOC_Os01g40200.1	XIK, putative, expressed			11.4991732320104	9.93557513288959	9.6722261228803	9.61289562276	0.417785882629315	0.679126733514913	0.639572154792173	0.379365863976456	3.13182492378545e-06	0.00014413296742909
Bradi2g49850.1	AT1G31880.1	BRX,NLM9	DZC (Disease resistance/zinc finger/chromosome condensation-like region) domain containing protein	LOC_Os03g63650.1	brevis radix, putative, expressed			11.3498811919865	9.9960303418736	9.69058677219093	9.86515085301371	0.279976840794972	0.183466723681659	0.507756146478959	0.229854139530474	3.16051724709057e-06	0.000145053849257954
Bradi3g52400.1	0	0	0	0	0			9.59375119386013	7.22604484782601	6.33081878527097	7.37122117129085	0.229593786221313	0.839419513319061	1.49599914423066	0.279522191633415	3.24351944008338e-06	0.000148455440454885
Bradi1g71330.1	AT3G50170.1	0	Plant protein of unknown function (DUF247)	LOC_Os11g34090.1	plant protein of unknown function domain containing protein, expressed			10.2351136050692	7.93298258323523	6.95445274205783	8.30847750691984	0.582063295138933	1.51939151505117	1.22271032088549	0.217734629487217	3.29136610758348e-06	0.000150233776484398
Bradi2g38330.1	AT1G14290.1	SBH2	sphingoid base hydroxylase 2	LOC_Os07g43460.1	sphingolipid C4-hydroxylase SUR2, putative, expressed			11.7153821205307	10.0797336325227	9.76132116901215	9.54268846098698	0.589146351955538	0.327951966123542	1.01847397112467	1.10399972200709	3.30906889418697e-06	0.00015063025870923
Bradi2g10970.1	AT5G54660.1	0	HSP20-like chaperones superfamily protein	LOC_Os05g42120.1	heat shock protein, putative, expressed			11.6443557789406	9.39232479931878	9.97254845376816	9.64037455637848	0.860684343699998	0.792718582214528	0.628315540636893	0.486440087156781	3.38413852295776e-06	0.000153628853707968
Bradi1g07780.1	AT2G25670.2	0	0	LOC_Os01g08410.1	early fruit mRNA, putative, expressed			11.8449352170186	9.860859804474	10.4216404250928	10.09300222151	0.865132679795902	0.748620366576531	0.330245801889896	0.389160437351	3.39398774032646e-06	0.000153658425988872
Bradi3g56270.1	AT3G52770.1	ZPR3	protein binding	LOC_Os04g33560.1	expressed protein			10.6716258207999	9.0969547572432	8.2859388064201	8.19860735195645	0.246374587356229	0.239311018634691	0.301842426923745	1.40934284897989	3.64766820302712e-06	0.00016469714864803
Bradi2g48780.1	AT5G30510.1	ARRPS1,RPS1	ribosomal protein S1	LOC_Os03g20100.1	S1 RNA binding domain containing protein, expressed			0.704325787516265	7.27514308992053	7.4556560373735	5.92314382758984	1.21992804905913	0.879066326530274	0.350552172588668	1.78841810021747	3.72251731749616e-06	0.000167318393630497
Bradi1g03220.1	AT1G06590.1	0	0	LOC_Os12g43120.1	expressed protein			12.0256410940841	10.717485339401	10.1527393166712	10.1709849571148	0.747723328749305	0.33111449090846	0.843459019819375	0.730738595034513	3.72575376694271e-06	0.000167318393630497
Bradi2g23270.2	0	0	0	LOC_Os01g16140.1	expressed protein			9.30247993155196	5.80897483434398	7.73590566258135	7.0142907631014	0.1099692608763	0.397366965473604	0.368334915728013	0.824892851125999	3.75864492132495e-06	0.000168342954572801
Bradi3g05490.1	0	0	0	0	0			10.4832628384937	8.57106050232968	9.08353889374099	8.13001381036382	0.0358982469436753	0.307151171036798	0.145012493657356	0.940795564654941	3.90731846181388e-06	0.000174085037558378
Bradi1g45020.1	AT3G24503.1	ALDH1A,ALDH2C4,REF1	aldehyde dehydrogenase 2C4	LOC_Os01g40860.1	aldehyde dehydrogenase, putative, expressed			7.93894864163702	10.7086053385593	10.7265586613114	11.5159559222434	1.71302398966643	0.0999639708122403	0.489719959660363	0.265811333064576	3.90769119384604e-06	0.000174085037558378
Bradi1g32490.1	AT1G73390.1	0	Endosomal targeting BRO1-like domain-containing protein	LOC_Os04g44530.1	expressed protein			11.0162228040055	9.50175441274323	9.70538112833774	9.35432563111724	0.564804366476939	0.661984943071762	0.557870169913108	0.155713388898583	3.98809966751736e-06	0.000177194662355173
Bradi3g02570.1	AT5G24490.1	0	30S ribosomal protein, putative	LOC_Os03g63950.1	plastid-specific 30S ribosomal protein 1, chloroplast precursor, putative, expressed			11.8108073545963	10.4667544914389	10.1720523674929	10.1271451127192	0.220768929189065	0.213855932078884	0.208087407688029	0.677105135831339	4.06810777476286e-06	0.00018027004903233
Bradi3g57520.1	AT5G45520.1	0	Leucine-rich repeat (LRR) family protein	LOC_Os01g58520.1	disease resistance protein, putative, expressed			10.7707549222397	9.22773906447642	8.98619146470296	8.71810298686272	0.844190580534905	0.111723937149145	0.111551333006905	0.665174172032996	4.26609877918787e-06	0.000188543508479134
Bradi2g48267.1	AT3G24495.1	ATMSH7,MSH6-2,MSH7	MUTS homolog 7	LOC_Os01g08540.1	DNA mismatch repair protein MSH6-2, putative, expressed			10.5865362549302	9.06483897341245	8.51345932967631	8.51340134056299	0.446608857800056	1.16113163113724	1.0760936850742	0.575120281325151	4.2910742520611e-06	0.000189146929960245
Bradi3g59410.3	AT4G38510.5	0	ATPase, V1 complex, subunit B protein	LOC_Os01g51380.1	ATP synthase, putative, expressed			8.04332311051583	4.0564411001204	1.74844215234414	2.25981714896157	1.39275297349855	1.04240782440144	3.02839064195513	3.14722888773185	4.40360973567847e-06	0.000193596590116433
Bradi1g30270.1	AT4G08150.1	BP,BP1,KNAT1	KNOTTED-like from Arabidopsis thaliana	LOC_Os03g51690.2	Homeobox domain containing protein, expressed			10.5823371751032	9.18605784511784	9.2839339673715	8.75505699041095	0.225121944938858	0.18648756712654	0.0811154990847518	0.228669509736824	4.4489017879633e-06	0.000195074418030748
Bradi1g26900.1	AT2G28000.1	CH-CPN60A,CPN60A,SLP	chaperonin-60alpha	LOC_Os12g17910.1	T-complex protein, putative, expressed			8.45379119659361	3.07837328712729	2.56085220626434	0.392859146804683	0.977756857395822	2.66917148319827	3.53749419594407	0.680452002483872	4.47014337429012e-06	0.000195492709976154
Bradi1g15030.1	AT1G34760.1	GF14 OMICRON,GRF11,RHS5	general regulatory factor 11	LOC_Os11g39540.1	14-3-3 protein, putative, expressed			10.1539268716801	6.96351152148698	8.72283847608364	5.78620847643382	1.61493344052507	1.19303307757113	0.288307508811718	1.47618549399276	4.50565825886927e-06	0.000196531401756319
Bradi5g14240.1	AT3G46550.1	SOS5	Fasciclin-like arabinogalactan family protein	LOC_Os05g38500.1	fasciclin-like arabinogalactan protein, putative, expressed			10.7004945971476	7.87327643474134	8.84435648976279	7.88509061509804	0.644501851352629	0.521396914064508	0.847005938920921	1.38695743597895	4.56053205088578e-06	0.000198076852658972
Bradi2g61410.1	AT2G13840.1	0	Polymerase/histidinol phosphatase-like	LOC_Os02g51660.1	trpH, putative, expressed			9.82988573057989	8.44497593152851	7.60491156510184	7.93485256246287	0.513772515516974	0.546240350384071	0.311000024182982	0.205069105325939	4.56480236284595e-06	0.000198076852658972
Bradi3g13360.1	AT4G31430.2	0	0	LOC_Os04g56140.1	expressed protein			10.4926550565808	9.19332218712789	9.17755199747717	8.33715303714808	0.175655874682425	0.410540351648061	0.035837130946214	0.521440552413791	4.63653430959216e-06	0.000200257466084203
Bradi1g29642.1	AT1G15690.1	ATAVP3,AtVHP1;1,AVP-3,AVP1	Inorganic H pyrophosphatase family protein	LOC_Os06g43660.1	inorganic H+ pyrophosphatase, putative, expressed			2.18130449328832	9.02006407400011	6.20481965300656	9.10354344701799	2.43956484070119	1.60407857421433	1.28148466008323	0.994626279304923	4.63903025108263e-06	0.000200257466084203
Bradi1g74900.2	AT4G26490.1	0	Late embryogenesis abundant (LEA) hydroxyproline-rich glycoprotein family	LOC_Os08g38580.1	harpin-induced protein 1 domain containing protein, expressed			1.91014002768307	7.54057970798902	8.35648983466359	7.82603092279884	2.77572526361987	1.70936083638822	1.50098684810422	0.674789110122948	4.65588177164021e-06	0.000200466909476859
Bradi1g12770.2	AT1G31770.1	ABCG14	ATP-binding cassette 14	LOC_Os08g07010.1	ABC-2 type transporter domain containing protein, expressed			11.1331003420868	6.89221079068066	8.51250939369357	8.67582514762707	1.52557667489586	1.73467734527607	1.14657171479623	1.06733324887533	4.74926511689805e-06	0.000203840290244493
Bradi4g40400.1	0	0	0	0	0			1.17796754739733	5.98822831143927	6.23757243456093	7.0828464239088	2.04029964175948	1.98756548737917	2.56176740846443	1.12514854095545	4.7586324192118e-06	0.000203840290244493
Bradi1g62700.1	AT1G53500.1	ATMUM4,ATRHM2,MUM4,RHM2	NAD-dependent epimerase/dehydratase family protein	LOC_Os03g17000.3	NAD dependent epimerase/dehydratase family domain containing protein, expressed			4.48984698063032	8.16920285448882	7.81455724772559	8.41775021887857	0.862741358042187	0.464007568470147	0.502539096996998	0.491045644558386	4.97431469764315e-06	0.000212534274523853
Bradi3g08301.1	AT5G46530.1	0	AWPM-19-like family protein	LOC_Os01g14530.1	AWPM-19-like membrane family protein, putative, expressed			0.212089937461455	6.33732609219088	5.7205931203951	6.75687346413367	0.367350547457345	0.926510251116806	3.80963777673171	0.83395415434467	5.15687865865577e-06	0.0002197724869171
Bradi1g52470.3	AT2G31560.2	0	Protein of unknown function (DUF1685)	LOC_Os11g17930.1	expressed protein			9.63987737658773	7.82494548134251	7.32682112183298	7.55499509332815	0.759949813383184	0.0709496331365647	0.950215617263172	0.15755665041096	5.31203458115819e-06	0.000225808777895238
Bradi3g39750.2	AT3G05890.1	RCI2B	Low temperature and salt responsive protein family	LOC_Os07g44180.1	OsRCI2-10 - Hydrophobic protein LTI6A, expressed			10.224984923809	8.95556188984566	8.20835992193807	7.58231310586856	0.354571979087969	0.213610311256606	0.784040504013975	0.522272850287824	5.49306745658499e-06	0.000232911636877434
Bradi5g22310.1	AT2G39220.1	PLA IIB,PLP6	PATATIN-like protein 6	LOC_Os03g14950.1	PLA IIIA/PLP7, putative, expressed			10.7976029741175	9.32055920514625	9.02131415590413	9.16486220176612	0.447383042930264	0.561196951938657	0.518982371711957	0.193627840270839	5.58840917808651e-06	0.000236354338554717
Bradi4g09330.2	AT1G20823.1	0	RING/U-box superfamily protein	LOC_Os02g46100.1	RING-H2 finger protein, putative, expressed			4.61686141300221	7.82021538020491	7.95244974967797	8.37351616465888	1.32123604754667	1.42294679037494	0.281963513890744	0.856551717928605	5.60373798922962e-06	0.000236404158707248
Bradi1g04130.1	AT4G18780.1	ATCESA8,CESA8,IRX1,LEW2	cellulose synthase family protein	LOC_Os01g54620.1	CESA4 - cellulose synthase, expressed			11.1070545339913	9.36075123610167	9.06997563643425	8.83683377117663	0.919493148851615	0.599142182808766	0.473055536909791	0.611131040017144	5.85375138395143e-06	0.000246329397028445
Bradi4g33910.1	AT3G47520.1	MDH	malate dehydrogenase	LOC_Os08g33720.1	lactate/malate dehydrogenase, putative, expressed			11.6700425320753	10.2851122542323	10.348603195934	10.1830490976008	0.750715573464586	0.786418625304053	0.520322569347195	0.709902167016687	5.91266130059372e-06	0.000248183215295775
Bradi1g23320.1	AT2G46690.1	0	SAUR-like auxin-responsive protein family	LOC_Os02g52990.1	OsSAUR12 - Auxin-responsive SAUR gene family member, expressed			0	7.15604874952203	5.38104342446906	4.8452274807092	0	1.10872990165242	1.92899808304247	2.13739970152696	5.9678359209113e-06	0.000249871345600863
Bradi4g12930.3	0	0	0	0	0			10.7715121623388	8.78598304483572	9.21089709886973	8.32782865888429	0.819620559540036	0.613669344750521	0.288942575882395	0.660821578587473	6.17532948116463e-06	0.000257912635780841
Bradi3g29000.1	AT1G29930.1	AB140,CAB1,CAB140,LHCB1.3	chlorophyll A/B binding protein 1	LOC_Os01g41710.1	chlorophyll A-B binding protein, putative, expressed			5.53920679104393	9.09992748648996	8.62154995273204	8.93656990799781	0.965112529595003	0.537146145013555	0.806046509465505	0.647703128668466	6.27668359292612e-06	0.000261491960357665
Bradi2g03437.1	AT2G33100.1	ATCSLD1,CSLD1	cellulose synthase-like D1	LOC_Os06g22980.1	CSLD5 - cellulose synthase-like family D, expressed			0	4.11714721700142	5.33880556465492	5.8130757762523	0	0.502933091992022	0.684710440328063	0.308064871863476	6.32784487652508e-06	0.000262967603251811
Bradi1g76880.1	AT4G40020.1	0	Myosin heavy chain-related protein	LOC_Os08g37500.1	expressed protein			9.36439380497621	6.82043474356692	7.24524124773497	6.80680584922893	0.880315187696354	0.087407728074758	0.599893873038905	0.867435599492525	6.43267011282239e-06	0.000266660513411442
Bradi1g14860.1	AT3G55060.1	0	0	LOC_Os03g20580.1	expressed protein			9.37176839563177	6.89839057689301	6.80566929652052	6.28246700349001	0.937549760072433	2.50406250851443	2.34701388250887	1.9875466513052	6.58983015810267e-06	0.000272499263914018
Bradi3g38897.1	AT4G33800.1	0	0	LOC_Os03g10260.1	expressed protein			12.0315514711641	10.4616388644863	10.4259858605974	10.2341482176149	0.387652688867283	0.288058204831612	0.757463862420393	0.632648963921518	6.7010608217119e-06	0.000276414622438318
Bradi1g56760.1	AT3G11760.1	0	0	LOC_Os03g44670.1	expressed protein			2.49660546042085	6.91949685810722	7.39013300450801	7.48931732787033	2.16413889498154	0.690796805831692	1.05431868487737	0.604820687911963	6.78966043095435e-06	0.000279076570000261
Bradi4g27450.1	AT1G76460.1	0	RNA-binding (RRM/RBD/RNP motifs) family protein	LOC_Os02g48340.2	RNA recognition motif containing protein, putative, expressed			12.6336347247824	11.1207796465324	11.3787606921124	11.031684660874	0.282914226703039	0.645636635449977	0.105045207109757	0.573410172662315	6.79900418951911e-06	0.000279076570000261
Bradi3g20770.1	AT5G18660.1	PCB2	NAD(P)-binding Rossmann-fold superfamily protein	LOC_Os03g22780.1	DVR, putative, expressed			11.4326744507494	9.60090709603402	9.89637082879333	9.24604446034362	0.390430360014567	0.611655019094846	1.42205119782215	0.674443374505562	6.86778494088707e-06	0.000281208860839361
Bradi3g27960.3	0	0	0	0	0			12.2764196856628	11.0408747479131	11.1032693683743	10.6778179473723	0.517148730537201	0.486345367685851	0.444081249110223	0.388545268951402	7.12850368094907e-06	0.000291170617344585
Bradi3g51510.3	AT5G13720.1	0	Uncharacterised protein family (UPF0114)	LOC_Os07g46330.1	uncharacterized UPF0114 domain containing protein, expressed			8.96722764524064	10.9988917265673	11.2850188692431	11.1212513187081	0.958324452918377	0.581279095652688	0.05209324712664	0.5176114917221	7.20119911275636e-06	0.00029305652250633
Bradi1g28140.3	AT5G24750.1	0	UDP-Glycosyltransferase superfamily protein	LOC_Os02g11940.1	sterol glucosyltransferase, putative, expressed			9.11753086169987	6.75742494005291	6.0911799750495	5.98001229965304	0.882271695419687	0.40485386084403	2.12016875567552	1.24885677117546	7.20975881420458e-06	0.00029305652250633
Bradi1g50407.3	AT3G17180.1	scpl33	serine carboxypeptidase-like 33	LOC_Os01g22980.1	OsSCP3 - Putative Serine Carboxypeptidase homologue, expressed			9.42465438298976	4.31781681884284	6.01589779754172	5.94213420160396	0.825865814597282	1.81526881593764	1.74648014480056	2.3786435258678	7.27529163823496e-06	0.000294299846316722
Bradi2g33417.1	AT2G46660.1	CYP78A6	cytochrome P450, family 78, subfamily A, polypeptide 6	LOC_Os09g35940.1	cytochrome P450, putative, expressed			3.19470612798456	7.99109240877727	7.68053622546485	7.60281077584512	1.84731012937101	0.254503603096672	1.30921677806191	0.385156811643564	7.27557982334527e-06	0.000294299846316722
Bradi2g59210.1	AT3G54050.2	HCEF1	high cyclic electron flow 1	LOC_Os03g16050.1	fructose-1,6-bisphosphatase, putative, expressed			10.9525593772619	9.28295170402066	9.38818572744147	9.81658239982306	0.336725367260275	0.25763938578106	0.14280470895686	0.204465534430515	7.30334600626601e-06	0.000294709416378454
Bradi4g34650.1	0	0	0	LOC_Os01g52780.1	HVA22, putative, expressed			8.45449573644552	4.30071979999299	7.20865962491257	5.87257354995605	0.451421557204848	0.452477377229979	0.491886656172915	0.473530786880469	7.37148845386947e-06	0.000296742376169502
Bradi1g76787.1	0	0	0	LOC_Os04g50208.1	phosphoenolpyruvate carboxykinase, putative, expressed			8.99609218757656	7.28853902340532	7.30196941066064	5.031341776769	0.60997241125854	0.433809101539888	0.649895173072736	0.853710682150456	7.46528406459695e-06	0.000299795758613357
Bradi3g56190.1	AT4G02610.1	0	Aldolase-type TIM barrel family protein	LOC_Os03g58290.1	indole-3-glycerol phosphate lyase, chloroplast precursor, putative, expressed			10.6525422009825	8.65417457192018	8.78817357889432	8.9302181327427	0.448088146658064	0.375862152168229	0.68081152901559	0.584233608457273	7.50271116333705e-06	0.000300495066561469
Bradi1g48050.1	AT5G16010.1	0	3-oxo-5-alpha-steroid 4-dehydrogenase family protein	LOC_Os07g06800.1	3-oxo-5-alpha-steroid 4-dehydrogenase, putative, expressed			8.94121847589915	4.97148667073002	2.78202140041903	4.24245815184319	0.422229633184222	0.717021971914531	2.55331205338295	3.67427799604888	7.51867220296265e-06	0.000300495066561469
Bradi5g20700.1	AT4G38970.1	FBA2	fructose-bisphosphate aldolase 2	LOC_Os11g07020.1	fructose-bisphospate aldolase isozyme, putative, expressed			6.74793147901773	9.80234090235985	9.64527997327838	9.40432294378986	1.19474936798798	0.561399315798341	0.409148144968526	0.708293942432503	7.61213224083786e-06	0.000303504251110829
Bradi3g51207.1	AT5G03170.1	ATFLA11,FLA11	FASCICLIN-like arabinogalactan-protein 11	LOC_Os01g47780.1	fasciclin domain containing protein, expressed			7.84838116351569	10.4747263130951	10.7680862241815	11.0030309032051	1.56327387956492	0.36891667375346	0.223575803677225	0.59393286627548	7.79455605545295e-06	0.000310037746339041
Bradi4g00940.1	AT4G38180.1	FRS5	FAR1-related sequence 5	LOC_Os03g15040.2	FAR1 family protein, expressed			15.0343134886218	13.761885939455	12.4680357771948	12.63463812387	0.915527339382635	0.949635374734706	1.40188911734887	0.548446848226519	7.92079292457589e-06	0.000314310609496353
Bradi2g61940.1	AT3G09050.1	0	0	LOC_Os01g63410.1	expressed protein			12.5202809608591	11.0016965017366	10.9486383610343	10.6894656186703	1.22618245720777	0.730091122244772	0.480726024211207	0.356455431106814	7.98301510251937e-06	0.000316029029153291
Bradi2g47920.1	AT2G48070.2	RPH1	resistance to phytophthora 1	LOC_Os05g33520.1	expressed protein			6.59393184038206	9.24412500555491	9.85647494377656	8.57749115242295	0.772713192772623	0.446900712825595	0.451320739344676	0.894496585675127	8.05763901522986e-06	0.000318229119121584
Bradi2g12850.1	0	0	0	LOC_Os05g33290.1	uncharacterized conserved membrane protein specific to cyanobacteria, putative, expressed			9.56756374580592	8.22744766403883	5.78744450508361	6.34707063426338	0.678641402356125	0.353900662789761	1.52193631423791	1.52460584452454	8.22891030566792e-06	0.000324226829166246
Bradi2g60705.1	AT2G18500.1	ATOFP7,OFP7	ovate family protein 7	LOC_Os01g43610.1	DUF623 domain containing protein, expressed			2.06116873376697	8.20552571467337	7.7137750838313	6.35073429454633	2.27221797106356	0.945480808102116	2.13813337703781	0.582464809333817	8.58342840042253e-06	0.000337399423194021
Bradi2g04360.1	AT4G25080.1	CHLM	magnesium-protoporphyrin IX methyltransferase	LOC_Os06g04150.1	magnesium-protoporphyrin O-methyltransferase, putative, expressed			5.92572131505068	9.57780734352412	9.43029698199323	9.494785439721	1.8563265143336	0.353126625688689	0.367611387947499	0.644993250540816	8.64309963823469e-06	0.000338947470789551
Bradi1g12550.3	AT1G15910.1	0	XH/XS domain-containing protein	LOC_Os01g05470.1	transcription factor X1, putative, expressed			9.93935592265817	9.53988901904549	6.38823372660539	6.60363058603269	1.145396059696	0.815772963530098	0.0707729728908565	1.2840844626048	8.85456632183208e-06	0.000346427131083201
Bradi2g18210.3	AT2G27920.1	SCPL51	serine carboxypeptidase-like 51	LOC_Os03g27590.1	OsSCP18 - Putative Serine Carboxypeptidase homologue, expressed			9.97582503695446	8.02411120775587	8.41643042155129	8.09390158196107	0.113514192824748	0.531470729111532	0.85907960016885	0.758571296363502	9.0630024981952e-06	0.000353753550782357
Bradi4g39880.1	AT5G20400.1	0	2-oxoglutarate (2OG) and Fe(II)-dependent oxygenase superfamily protein	LOC_Os06g08060.1	leucoanthocyanidin dioxygenase, putative, expressed			9.98049780436414	8.25236702202407	7.57340541532863	7.46455385869147	0.411350098435287	0.787726506410091	0.885177950748059	0.432029925945567	9.221421753197e-06	0.000359098069484637
Bradi2g50890.3	AT2G34640.1	HMR,PTAC12	plastid transcriptionally active 12	LOC_Os01g56350.1	PTAC12, putative, expressed			6.13294226500768	8.84825119601986	8.63337966835269	8.88335897833908	0.413681066563696	0.263158386649907	0.596105316143316	0.0930873746441217	9.26825370779627e-06	0.00036008243358708
Bradi2g62990.3	AT1G29630.2	0	5\'-3\' exonuclease family protein	LOC_Os01g56940.1	flap endonuclease, putative, expressed			2.08566130202179	6.68499409165478	7.98837918604533	8.12276625823689	2.17593427405864	2.09318015718365	1.04804409176847	1.08343217881997	9.30755288965219e-06	0.000360770251913061
Bradi3g46737.1	AT4G35000.1	APX3	ascorbate peroxidase 3	LOC_Os08g43560.1	OsAPx4 - Peroxisomal Ascorbate Peroxidase encoding gene 5,8,9, expressed			11.0682111909943	9.52668938667724	9.11803165797425	9.35675850976969	1.00655871910937	0.255587860321423	0.404324068537023	0.50239484628357	9.41284159537545e-06	0.000364006786324866
Bradi2g18050.1	AT1G05260.1	RCI3,RCI3A	Peroxidase superfamily protein	LOC_Os03g02920.1	peroxidase precursor, putative, expressed			13.0054221923913	11.3432875403897	11.1953421118176	11.0987222429867	0.691428710993615	0.888488425150234	1.38781759671841	1.27942096463042	9.55030703400271e-06	0.000368469813649074
Bradi2g50526.1	0	0	0	LOC_Os02g15540.1	expressed protein			9.87297708974235	8.07727727536337	7.56853682792362	7.51305488830269	0.170050395090329	0.288913336544609	0.505562722764607	1.3747131660078	9.60068157489292e-06	0.000369559876475026
Bradi2g17680.1	AT5G17520.1	MEX1,RCP1	root cap 1 (RCP1)	LOC_Os04g51330.1	maltose excess protein 1-like, chloroplast precursor, putative, expressed			13.3321378598707	11.6858083775887	11.284755419555	10.5850870064216	1.49026698284885	0.934928873554862	0.332708848204916	0.623548604283104	9.83478247960282e-06	0.000377700864607459
Bradi4g37555.1	AT2G44990.1	ATCCD7,CCD7,MAX3	carotenoid cleavage dioxygenase 7	LOC_Os04g46470.1	carotenoid cleavage dioxygenase 7, chloroplast precursor, putative, expressed			8.4977395284543	6.81329844125662	4.54047614980639	5.90672848372896	0.733736888723983	1.21783186169359	1.3613531671373	1.13356769490463	1.00709676864075e-05	0.000385547185717909
Bradi3g19730.4	AT4G28250.1	ATEXPB3,ATHEXP BETA 1.6,EXPB3	expansin B3	LOC_Os02g42650.1	expansin precursor, putative, expressed			13.9023228222849	10.0319942096325	10.2287848400306	10.9022579112245	0.582000216411282	3.77715270677749	1.37119750449606	0.68042390222747	1.00901142781502e-05	0.000385547185717909
Bradi1g28330.1	AT1G29930.1	AB140,CAB1,CAB140,LHCB1.3	chlorophyll A/B binding protein 1	LOC_Os01g41710.1	chlorophyll A-B binding protein, putative, expressed			11.0961015372288	9.38679556694847	9.78444827412074	9.33122572876295	0.605768031172552	0.418953318532221	0.441773921615512	0.300004034288458	1.01083243950942e-05	0.000385547185717909
Bradi1g30310.1	AT4G21390.1	B120	S-locus lectin protein kinase family protein	LOC_Os04g53994.1	kinase, putative, expressed			11.8336169561177	10.3420121810297	10.7619065580025	9.68508062033402	1.09858435019751	0.726389425952904	1.34466156472716	1.10644512752644	1.02603160053537e-05	0.000390452936641089
Bradi4g36310.1	AT5G57120.1	0	0	LOC_Os12g41930.1	SRP40, C-terminal domain containing protein, expressed			12.4393518417876	11.2496532996106	10.98918882907	10.617750229273	0.350140363123016	0.628341679297903	0.378210143663923	0.242116612087007	1.03328079880786e-05	0.000392317932383731
Bradi1g19250.1	AT4G39780.1	0	Integrase-type DNA-binding superfamily protein	LOC_Os02g51670.1	ethylene-responsive transcription factor, putative, expressed			9.71044767612582	6.61996371500072	7.36884834817524	7.84882044408226	1.6308579956255	0.860965980227515	0.576636259188286	0.783052184735137	1.0374508332553e-05	0.000392879099889467
Bradi3g07190.1	AT4G27700.1	0	Rhodanese/Cell cycle control phosphatase superfamily protein	LOC_Os09g36040.1	rhodanese-like domain containing protein, putative, expressed			12.7915477592999	9.73458292184219	11.2335004122804	11.0674382824529	1.7644710281496	0.681174480870642	0.529798146506696	0.630483607712976	1.03946224201571e-05	0.000392879099889467
Bradi1g05650.1	0	0	0	LOC_Os08g39320.1	expressed protein			9.40880050238671	11.0945076050201	11.1043278345737	11.1139198131084	0.406719893918237	0.148296057735312	0.301903963857507	0.174523283476399	1.04244775221244e-05	0.000393118107188735
Bradi3g06010.4	AT2G46300.1	0	Late embryogenesis abundant (LEA) hydroxyproline-rich glycoprotein family	LOC_Os02g16030.1	harpin-induced protein 1 domain containing protein, expressed			11.5735789152552	10.137798912449	9.86808332011802	9.67506797879321	0.762220869866408	0.207357309272133	0.27242588711125	0.640381445780493	1.05840696248641e-05	0.000398237538632838
Bradi1g30360.2	AT3G07700.2	0	Protein kinase superfamily protein	LOC_Os09g07660.2	ELMO/CED-12 family protein, putative, expressed			4.10373549452767	8.38223249342212	7.97896653652202	7.40396240050566	0.699336837863007	0.583179439308278	0.967512430851988	0.867723858626586	1.06856406622402e-05	0.00040115575933345
Bradi5g11350.1	AT4G29100.1	0	basic helix-loop-helix (bHLH) DNA-binding superfamily protein	LOC_Os05g14010.1	ethylene-responsive protein related, putative, expressed			7.02619743162613	9.92869762656776	9.32660651635168	9.2503297496948	0.52950217984502	0.806157739810904	0.642709380717403	0.212009130309088	1.07572233322131e-05	0.000402937607596305
Bradi1g64430.1	AT5G56840.1	0	myb-like transcription factor family protein	LOC_Os01g09640.1	Myb transcription factor, putative, expressed			10.8764111103397	9.82548453538518	9.13135344981833	9.45925898505213	0.0327034653607503	0.162464177745095	0.39863245288185	0.317344638524759	1.07847944477798e-05	0.00040306661307519
Bradi3g34940.1	AT1G06800.1	PLA-I{gamma}1	alpha/beta-Hydrolases superfamily protein	LOC_Os05g32380.1	phospholipase, putative, expressed			9.76295761796124	7.47835757457602	6.68841791086219	8.26916121190211	0.318478785078685	0.69642829203264	1.47886777974273	0.210831664730411	1.10900795516006e-05	0.000413551046850535
Bradi1g77047.2	AT1G76240.1	0	Arabidopsis protein of unknown function (DUF241)	LOC_Os06g50980.1	expressed protein			9.99421122442401	8.32721943731146	7.4915792671438	6.59415165310244	1.10515482502685	0.291733528028678	0.616641335658633	1.51190943537543	1.1329038379694e-05	0.000421520969200818
Bradi1g46060.1	AT5G19000.1	ATBPM1,BPM1	BTB-POZ and MATH domain 1	LOC_Os08g13030.1	MBTB21 - Bric-a-Brac, Tramtrack, Broad Complex BTB domain with Meprin and TRAF Homology MATH domain, expressed			5.14128689104197	8.27454626645236	8.95208260154545	8.4636553396236	0.997440379201642	0.376474555342812	0.182408023590793	0.804071992912589	1.14538141756023e-05	0.000425216488039139
Bradi4g23850.1	AT3G19970.1	0	alpha/beta-Hydrolases superfamily protein	LOC_Os06g51390.2	expressed protein			10.0751977586353	8.34606693987059	7.21100867780653	7.98383656709357	1.8354359161904	0.321200704231313	1.16721135082052	0.400692620355887	1.15110815030834e-05	0.000426394961398028
Bradi1g28130.1	AT2G27900.1	0	0	LOC_Os10g39910.1	expressed protein			7.55489775300043	9.78786475276505	9.73481097415074	9.16318504069853	0.747235798419075	0.443296863476686	0.402386275650004	0.386045980579771	1.15758747176886e-05	0.000427846378393156
Bradi4g38460.1	AT5G54600.1	0	Translation protein SH3-like family protein	LOC_Os06g46930.1	ribosomal protein L24, putative, expressed			7.31978751545252	9.78412570636799	9.79487268197329	9.91811422233326	0.895284276258671	0.733507458252052	0.524028878911047	0.214240466938851	1.16627067212076e-05	0.000430104146764889
Bradi2g44390.1	0	0	0	0	0			0.788186319234906	7.30226467996408	7.29736401750626	4.51681020839732	0.874102288778775	0.82497906194875	1.47481263472396	2.30701352243579	1.17783226041668e-05	0.000433411139703108
Bradi5g16575.1	AT5G39840.1	0	ATP-dependent RNA helicase, mitochondrial, putative	0	0			6.96814965710772	4.51186927180011	0.320408450853701	2.05215119128901	0.60957093925155	0.876976470854639	0.554963716053045	2.59507325421727	1.18981590405517e-05	0.000436858560288918
Bradi4g30350.1	AT4G23330.2	0	0	0	0			6.21787424038905	9.60613340404675	9.74364673611217	9.68391558556783	2.48308808146897	0.0953978264186739	0.953562456590037	0.175172976323045	1.22597758722166e-05	0.000449148718686953
Bradi1g35970.1	AT5G06320.1	NHL3	NDR1/HIN1-like 3	LOC_Os12g06220.1	harpin-induced protein 1 domain containing protein, expressed			0.745888344424131	6.9630855654292	6.7863003377263	6.41397012364593	0.709789063955095	1.44839458304933	1.27181636966549	1.91060234577254	1.24784344268964e-05	0.000456159136839674
Bradi2g24175.2	AT5G62620.1	0	Galactosyltransferase family protein	LOC_Os03g58920.2	galactosyltransferase family protein, putative, expressed			8.78096818291277	6.31643461400084	4.37730627376238	3.06487770602722	1.29567980909065	3.55683368169435	1.34861886737214	3.32305371741961	1.25903221576169e-05	0.000459244371102942
Bradi5g23890.1	AT5G20720.3	ATCPN21,CHCPN10,CPN10,CPN20,CPN21	chaperonin 20	LOC_Os06g09679.1	chaperonin, putative, expressed			11.3778845462112	10.1973355436366	9.55909262564042	9.56867304601287	0.64118193244499	0.172574893776024	0.268825759567495	0.830643089058305	1.28078606774892e-05	0.00046616148252317
Bradi1g23010.1	AT3G51895.1	AST12,SULTR3;1	sulfate transporter 3;1	LOC_Os03g06520.1	sulfate transporter, putative, expressed			3.34125055082868	8.43266866765445	8.33632464367861	9.07489783383071	3.16182181606942	0.891953643643069	0.0583167026661274	0.866315375234872	1.29895248425817e-05	0.000471745656565586
Bradi4g23417.2	AT3G04460.1	APM4,ATPEX12,PEX12	peroxin-12	LOC_Os10g32960.1	peroxisome assembly protein 12, putative, expressed			6.73633914175419	9.18261526766657	9.10795988871976	9.31323217152701	1.21856867625384	0.409546673618013	0.220126585294704	0.532206488462031	1.3164033016734e-05	0.000477046281079301
Bradi2g26440.1	AT3G47650.1	0	DnaJ/Hsp40 cysteine-rich domain superfamily protein	LOC_Os06g22690.1	bundle sheath defective protein 2, putative, expressed			10.0897721657563	8.22810845133681	8.54825930600295	6.53987192350265	0.165158674254804	0.500650472879783	0.229375529988983	1.53758431268795	1.32013424463943e-05	0.00047736282880836
Bradi3g57430.1	AT5G63570.1	GSA1	glutamate-1-semialdehyde-2,1-aminomutase	LOC_Os08g41990.1	aminotransferase, putative, expressed			10.7619305159774	9.28845453402925	9.25824813151504	9.32992711772827	0.0819700860653201	0.341894107808334	0.1525831943108	0.427090066413367	1.32739513463313e-05	0.00047895168723933
Bradi3g45320.3	AT3G56500.1	0	serine-rich protein-related	LOC_Os02g32469.1	expressed protein			0.759880987657599	7.23988978375273	6.197044714778	7.250860761308	1.31615247832858	0.916475010033564	1.21126633110295	0.232659559172506	1.34454650148686e-05	0.000484094695125852
Bradi3g43070.1	AT1G53440.1	0	Leucine-rich repeat transmembrane protein kinase	LOC_Os02g13850.1	leucine-rich repeat-containing protein kinase family protein, putative, expressed			12.588269236798	11.2793827130016	11.009692246496	11.1685198575953	0.77927273869997	0.441810205778633	0.214559011820392	0.330474819497965	1.34783178753193e-05	0.000484233932096955
Bradi2g40460.1	0	0	0	0	0			4.10330780730052	8.76501422216906	8.30011211422222	7.79592084320499	1.5336751611056	0.34964528554654	0.611403544041884	0.860036078420396	1.38774614123075e-05	0.000497504013635212
Bradi3g35007.1	AT4G32590.1	0	2Fe-2S ferredoxin-like superfamily protein	LOC_Os05g48160.3	2Fe-2S iron-sulfur cluster binding domain containing protein, expressed			8.2703928657788	3.79338490220342	4.72714603709562	4.27378954250175	2.85885154709683	3.3594250540367	1.68836770987095	1.11708800374385	1.39837739316143e-05	0.000500241814350212
Bradi3g09700.1	AT1G18485.1	0	Pentatricopeptide repeat (PPR) superfamily protein	LOC_Os12g15460.1	pentatricopeptide, putative, expressed			7.53163070907638	9.93479853150349	9.69713934730726	9.8457635311645	0.563684879655615	1.04873173760784	0.663422943353857	1.10054518503855	1.40413793752746e-05	0.000501229238981489
Bradi2g52130.1	AT2G45190.1	AFO,FIL,YAB1	Plant-specific transcription factor YABBY family protein	LOC_Os04g45330.1	YABBY domain containing protein, putative, expressed			0	6.00146460201926	6.00679928209289	4.44249833483388	0	1.08830083525301	0.973056147583219	2.82890592276211	1.42755424589103e-05	0.000508171030255991
Bradi1g70724.1	AT1G70290.1	ATTPS8,ATTPSC,TPS8	trehalose-6-phosphatase synthase S8	LOC_Os02g54820.2	trehalose-6-phosphate synthase, putative, expressed			10.5727693292981	8.57660578295507	8.53383398505587	7.81426640264404	1.43990764924894	1.03728354679247	0.567876475611224	0.694605880489021	1.42970125721655e-05	0.000508171030255991
Bradi2g40040.1	0	0	0	0	0			10.7128841210623	9.35579219099657	9.08069290942643	9.10357184686761	0.0602423704191786	0.241396882069568	0.215395154219129	0.528305959856536	1.43271013558345e-05	0.000508171030255991
Bradi5g18950.1	AT2G27680.1	0	NAD(P)-linked oxidoreductase superfamily protein	LOC_Os09g39390.1	oxidoreductase, aldo/keto reductase family protein, putative, expressed			8.02562769148338	9.98390874886598	10.324400294228	9.9303859942096	0.482338283945945	0.609884057732507	0.311095634204373	0.16767425310354	1.4527580805815e-05	0.00051419017996175
Bradi4g29707.1	AT3G23760.1	0	0	LOC_Os07g29240.1	expressed protein			11.3344567224969	9.36372945725605	10.211719731385	10.0534494869465	0.531125566205969	1.42396662981845	0.989929337992212	1.06472506147638	1.47363311499768e-05	0.000520476000404888
Bradi3g36912.1	AT5G55050.1	0	GDSL-like Lipase/Acylhydrolase superfamily protein	LOC_Os02g44860.1	GDSL-like lipase/acylhydrolase, putative, expressed			11.6885332704522	9.50068562155908	10.2978804975182	9.61986477060853	1.59961956697025	0.55563268431872	0.346372274094879	0.367117018466595	1.51831410077102e-05	0.000535125640664149
Bradi3g37140.1	AT1G58290.1	HEMA1	Glutamyl-tRNA reductase family protein	LOC_Os10g35840.1	shikimate/quinate 5-dehydrogenase, putative, expressed			11.4392823217135	9.83234665796407	8.92384664865741	9.27549193966869	0.312985540918833	1.08530877378012	0.412033424448082	0.807003654513805	1.54167113145762e-05	0.000542213850992231
Bradi4g37267.1	0	0	0	0	0			1.17796754739733	6.77639953731837	6.29179202063583	5.9036903913994	2.04029964175948	0.992307724578116	1.65617768904026	0.239581652477677	1.56140565105032e-05	0.000548000899295097
Bradi1g46540.1	AT2G17450.1	RHA3A	RING-H2 finger A3A	LOC_Os02g58540.1	RING-H2 finger protein, putative, expressed			9.06932423316068	6.0621452633035	7.10100545570825	4.44563122093558	0.286333254770743	1.83766650744564	0.657176330834672	2.85921553824596	1.56516435866465e-05	0.000548168464902549
Bradi3g58937.5	AT3G63530.2	BB,BB2	RING/U-box superfamily protein	LOC_Os09g35690.1	zinc RING finger protein, putative, expressed			7.60898743433683	9.58451299660628	9.63076447911461	9.80426453792981	0.216636056553831	0.500982207254184	0.256562306206188	0.578248917143474	1.59465429264618e-05	0.000557328339182994
Bradi5g25427.2	AT3G60290.1	0	2-oxoglutarate (2OG) and Fe(II)-dependent oxygenase superfamily protein	LOC_Os04g57160.1	flavonol synthase/flavanone 3-hydroxylase, putative, expressed			0	4.1537534534879	6.54928037218671	4.78098377911597	0	0.940776757034373	0.189715228795921	1.92317497628495	1.61466438650543e-05	0.000563143700228805
Bradi1g24760.1	AT3G11945.1	ATHST,HST,PDS2	homogentisate prenyltransferase	LOC_Os07g38850.1	prenyltransferase, putative, expressed			13.0816960283064	10.7616915310316	11.8362875307391	11.3400543440291	1.14858013540017	0.817945358049875	0.51262278451512	0.671701338323653	1.61923601081828e-05	0.000563561599931879
Bradi3g57820.2	AT3G16360.2	AHP4	HPT phosphotransmitter 4	LOC_Os01g54050.1	histidine-containing phosphotransfer protein, putative, expressed			11.4431323839423	10.1376087917881	9.58916064463881	9.5276584035147	0.343937197565371	0.344959768297536	0.389062459925129	0.816813429606308	1.62717469098742e-05	0.000565097311514254
Bradi3g55840.1	AT1G69750.1	ATCOX19-2,COX19-2	cytochrome c oxidase 19-2	LOC_Os02g20940.2	CHCH domain containing protein, expressed			9.86440105511659	7.63707214951941	8.34212584067299	7.88147549166092	0.312238613624128	0.46429698713234	1.00783790211195	0.417974482306215	1.63041364868832e-05	0.000565097311514254
Bradi3g07010.1	AT1G64770.1	NDF2,NDH45	NDH-dependent cyclic electron flow 1	LOC_Os03g06230.1	galactose mutarotase-like, putative, expressed			9.59468202622853	6.50695759517064	4.8681150211202	3.1969778238283	0.709613626080579	4.74771834925528	4.00288364558461	2.77508849358108	1.64562692353089e-05	0.000569189304027059
Bradi4g25880.1	AT5G47750.1	D6PKL2,PK5	D6 protein kinase like 2	LOC_Os08g38320.1	AGC_PVPK_like_kin82y.14 - ACG kinases include homologs to PKA, PKG and PKC, expressed			9.54680759831943	6.90309047434234	7.86975599877599	7.18206056510053	1.41680667052397	0.663026118111419	0.396924426012221	0.663087777052482	1.67206972324722e-05	0.000576532018529518
Bradi2g49690.1	AT1G06490.1	ATGSL07,atgsl7,gsl07	glucan synthase-like 7	LOC_Os06g08380.1	1,3-beta-glucan synthase component domain containing protein, expressed			9.07553670127676	4.66259136311086	4.02713987860743	3.52189432359597	0.912073191906521	1.64648397360191	3.50933080492666	3.50361416124485	1.67375810479358e-05	0.000576532018529518
Bradi4g33237.1	AT1G60950.1	ATFD2,FED A	2Fe-2S ferredoxin-like superfamily protein	LOC_Os08g01380.1	2Fe-2S iron-sulfur cluster binding domain containing protein, expressed			7.0785687127077	3.05110450059747	4.16340560945772	0	0.807508906571989	2.67646587283676	3.60580785875148	0	1.74707666807718e-05	0.000600548617631632
Bradi1g57190.1	AT5G47730.1	0	Sec14p-like phosphatidylinositol transfer family protein	LOC_Os02g10650.1	CRAL/TRIO domain containing protein, expressed			9.38772464632017	7.47150271315002	5.74618710458578	7.14334331319086	0.425808554968098	0.953298848727128	1.34858618513164	1.07310542973514	1.75887327771335e-05	0.000603362155595055
Bradi4g18320.2	AT1G76380.2	0	DNA-binding bromodomain-containing protein	LOC_Os09g37760.1	bromodomain domain containing protein, expressed			10.7558997210946	6.89052071412317	8.60399419890687	8.55096173513818	1.47624998139947	1.62265910314052	1.1410223930854	0.202798995335466	1.77439115053013e-05	0.000607438085261399
Bradi2g10640.1	AT4G11560.1	0	bromo-adjacent homology (BAH) domain-containing protein	LOC_Os01g34330.1	BAH domain containing protein, expressed			0	7.38602963347932	5.45635454230035	5.94959764208543	0	0.672392616342386	4.74459883721527	2.52585638858249	1.79783246456065e-05	0.000614204277156445
Bradi1g42820.1	AT5G40850.1	UPM1	urophorphyrin methylase 1	LOC_Os01g44050.1	siroheme synthase, putative, expressed			10.3295437497202	8.40618538192248	7.92881725822713	8.66344101266064	0.265620424331833	0.935853331578285	0.303884003973054	0.936768028354301	1.81392068461221e-05	0.000618435897084318
Bradi1g27060.1	0	0	0	0	0			10.2869589691424	8.75541101252874	8.82752901117479	8.65519616066426	0.292036134109654	0.15510188211568	0.142128513274481	0.428594902143176	1.82421946729364e-05	0.000620627740212143
Bradi4g03520.1	AT3G28740.1	CYP81D1	Cytochrome P450 superfamily protein	LOC_Os12g39300.1	cytochrome P450, putative, expressed			0.274886112002015	6.0515781184278	5.61934703539886	6.64565022196409	0.476116712282558	1.52159146924244	2.4664292535411	0.744745850174013	1.82777952941682e-05	0.000620627740212143
Bradi2g12920.5	AT3G61670.1	0	Protein of unknown function (DUF3133)	LOC_Os06g33320.1	extra-large G-protein-related, putative, expressed			9.39497072616845	7.62506863477802	6.07771600362114	7.69860590607029	0.355206922729154	0.358797924008274	1.5089490137672	0.938928071401345	1.84043492437277e-05	0.000623657319403072
Bradi4g28170.1	AT5G01320.1	0	Thiamine pyrophosphate dependent pyruvate decarboxylase family protein	LOC_Os01g06660.1	thiamine pyrophosphate enzyme, C-terminal TPP binding domain containing protein, expressed			9.75203103004795	6.51259262733749	7.28952313771261	7.65755968760822	0.248326503485776	1.30662030322166	1.69332498397164	0.359653021974077	1.84968293838303e-05	0.000625522331348723
Bradi5g22330.1	AT2G26980.4	CIPK3,SnRK3.17	CBL-interacting protein kinase 3	LOC_Os03g20380.1	CAMK_KIN1/SNF1/Nim1_like.2 - CAMK includes calcium/calmodulin depedent protein kinases, expressed			10.8474140722373	9.31318511835109	8.4014628603425	8.48054856039801	0.556523291726287	1.52714179014742	2.70108821577455	1.67949769345069	1.86187756314363e-05	0.000628374274138939
Bradi5g25667.1	0	0	0	LOC_Os09g29420.1	queuine tRNA-ribosyltransferase, putative, expressed			9.29698202305125	6.95527263350789	6.86389061212086	7.16332034849808	0.909104774232648	0.832609677307643	0.464557821265556	0.335462467854329	1.8781507403847e-05	0.000632268225073356
Bradi1g34340.1	AT5G58330.1	0	lactate/malate dehydrogenase family protein	LOC_Os08g44810.1	lactate/malate dehydrogenase, putative, expressed			8.49810080939424	10.6037564165574	10.7470660545821	10.3040795839587	0.208167082091027	0.695173658198983	0.927481194753644	0.0878874151004935	1.88098472322194e-05	0.000632268225073356
Bradi2g20050.1	0	0	0	LOC_Os11g11980.1	expressed protein			5.41451991853988	7.97682530488883	8.60065208810402	8.40036563858216	1.02510680480141	0.409023972709356	0.293768047039894	0.367260048837699	1.88885336967745e-05	0.00063277895786416
Bradi4g26300.2	AT1G75390.1	AtbZIP44,bZIP44	basic leucine-zipper 44	LOC_Os09g13570.1	CPuORF2 - conserved peptide uORF-containing transcript, expressed			4.69431671392261	8.99382405337566	9.35380626742352	9.62376994965646	2.78298258632744	1.02179497418779	0.587133518845119	0.546100522180893	1.89007961196107e-05	0.00063277895786416
Bradi5g03550.3	AT1G23080.3	ATPIN7,PIN7	Auxin efflux carrier family protein	LOC_Os11g04190.1	auxin efflux carrier component, putative, expressed			9.42556434512606	5.90225616855588	6.68777507491646	3.41197672396815	0.237955500302498	1.13905786670687	1.62262201677977	2.99027547364084	1.90193880988174e-05	0.000635475795157685
Bradi1g34770.3	AT3G50190.1	0	Plant protein of unknown function (DUF247)	LOC_Os09g13410.1	plant protein of unknown function domain containing protein, expressed			10.7475593645781	6.82231840748519	3.70602660653493	8.62520258671418	1.43325639225542	2.03712185749536	3.29726170448267	0.5436022294203	1.93748078544636e-05	0.00064605896210912
Bradi1g51660.1	AT5G17860.1	CAX7	calcium exchanger 7	LOC_Os03g45370.1	sodium/calcium exchanger protein, putative, expressed			12.1179994802572	10.919577803307	10.7035539524105	10.3180676466621	0.262558105834374	1.05217731324056	1.28761053618155	0.895544208358853	1.95813207728243e-05	0.000651644511615145
Bradi2g06710.1	AT5G46530.1	0	AWPM-19-like family protein	LOC_Os01g50440.1	AWPM-19-like membrane family protein, putative, expressed			0.274886112002015	6.91348228139035	6.70797211576327	5.45728339538055	0.476116712282558	1.48200016062212	0.615473827958515	2.49922811195797	1.96458685388463e-05	0.000652492802803113
Bradi2g12460.2	AT3G18830.1	ATPLT5,ATPMT5,PMT5	polyol/monosaccharide transporter 5	LOC_Os03g10090.1	transporter family protein, putative, expressed			0	7.12346547580102	5.17259080065474	3.37074696065006	0	2.38168469885217	4.49780190684194	3.39640921409302	2.06642720210124e-05	0.000684955016633002
Bradi3g01320.1	AT2G18980.1	0	Peroxidase superfamily protein	LOC_Os06g48030.1	peroxidase precursor, putative, expressed			7.81741589327466	10.9832961085164	10.7383511055631	10.4957962902887	1.29448104335611	0.906891232465932	0.882021186644907	0.567897623986915	2.13263312363651e-05	0.000703647838470602
Bradi4g29860.1	0	0	0	LOC_Os10g26130.1	phenylalanyl-tRNA synthetase, putative, expressed			0	3.84765569518884	5.8658895550924	4.15830904820965	0	3.33380694755925	5.13983381382063	3.73624641664285	2.1327227382706e-05	0.000703647838470602
Bradi1g64070.1	AT2G01660.2	PDLP6	plasmodesmata-located protein 6	LOC_Os02g50200.1	cysteine-rich repeat secretory protein precursor, putative, expressed			8.7268812277781	6.71047008332828	2.87616461722703	5.46917377384045	0.489546455304351	0.23629677531978	2.50891173270157	1.6006164230031	2.1367635206642e-05	0.000703647838470602
Bradi1g55180.3	AT5G20240.1	PI	K-box region and MADS-box transcription factor family protein	LOC_Os05g34940.2	OsMADS4 - MADS-box family gene with MIKCc type-box, expressed			11.1622903055889	9.09394100109127	8.71923143234726	9.1754183450904	2.10812648208751	0.145345970781159	0.166730572265289	0.34949317979327	2.14092126840972e-05	0.000703647838470602
Bradi1g34513.1	AT2G24490.1	ATRPA2,ATRPA32A,ROR1,RPA2,RPA32A	replicon protein A2	LOC_Os06g47830.1	RPA2C - Putative single-stranded DNA binding complex subunit 2, expressed			11.1530693135397	9.5649580542266	9.39141869658071	9.36666713251225	0.20815132904162	0.650865846668123	0.75149152980437	0.437838036219271	2.14388093967159e-05	0.000703647838470602
Bradi2g57260.1	AT5G50150.1	0	Protein of Unknown Function (DUF239)	LOC_Os01g07570.1	carboxyl-terminal proteinase, putative, expressed			10.0399364678809	6.35392627503813	6.18398110877066	5.88463019102927	1.1163833168098	2.36262143312397	2.27907824671137	1.62321329399869	2.15830018360979e-05	0.000706991428772257
Bradi5g21310.1	0	0	0	LOC_Os02g18720.1	expressed protein			11.2638067192155	9.74713505159202	9.79590647096087	9.59358899661059	0.280045563647312	0.530259648132038	0.476333138869147	0.377518767637852	2.18400182112527e-05	0.000714010458389799
Bradi1g29570.2	AT3G55240.1	0	Plant protein 1589 of unknown function	LOC_Os03g17200.1	plant-specific domain TIGR01589 family protein, expressed			0.448698393360177	8.50537774409786	7.60275976879265	4.54903150412644	0.777168414574353	0.921551688606275	1.61149462028246	3.97710155680407	2.19075514184981e-05	0.000714819441401228
Bradi3g42270.1	AT5G59880.1	ADF3	actin depolymerizing factor 3	LOC_Os03g60580.1	actin-depolymerizing factor, putative, expressed			7.32763153141822	10.7628235072319	9.58452558363835	10.0818029091051	0.631251750160559	1.26491105779829	1.14262594622645	0.370300647872288	2.22898356365701e-05	0.000725855163837762
Bradi3g51560.1	AT5G39830.1	DEG8,DEGP8	Trypsin family protein with PDZ domain	LOC_Os04g38640.1	OsDegp5 - Putative Deg protease homologue, expressed			10.3014704624924	7.3395402108232	9.34215605671159	8.54369406240005	0.36941200713782	1.25053271669284	0.257416019339477	0.518500875211669	2.23326681559086e-05	0.000725855163837762
Bradi3g52727.1	AT2G36630.1	0	Sulfite exporter TauE/SafE family protein	LOC_Os03g51650.1	membrane protein, putative, expressed			11.2778948847974	9.87005865972782	9.88206861635478	9.58883147130897	0.890146433706832	0.0836854249651271	0.357550822235039	0.237557625911389	2.24584210838378e-05	0.000728525014808921
Bradi1g50750.1	0	0	0	LOC_Os06g02810.1	expressed protein			0	5.16456777871767	6.00038202216227	3.39323956445134	0	1.27068970865671	2.50898943345123	1.61264180804973	2.25329426440465e-05	0.000729525852347753
Bradi1g33860.1	AT1G08160.1	0	Late embryogenesis abundant (LEA) hydroxyproline-rich glycoprotein family	LOC_Os02g44670.1	harpin-induced protein 1 domain containing protein, expressed			10.6965931799397	7.60141553819356	7.37734050137833	8.69430972655127	1.89542507920257	1.04201146445554	1.34492511751263	0.98589546891247	2.27171344646955e-05	0.000734066631271186
Bradi5g02090.2	AT3G50700.1	AtIDD2,IDD2	indeterminate(ID)-domain 2	LOC_Os01g39110.1	ZOS1-10 - C2H2 zinc finger protein, expressed			9.41952171330147	6.71886179171982	6.26030491126017	7.72559752020086	0.493305642880143	1.24483598196698	2.40334357735554	0.707493124876652	2.27778711265905e-05	0.000734608330194635
Bradi5g15010.1	0	0	0	LOC_Os11g05935.1	mucin, putative, expressed			10.5313825963018	7.15104780616968	6.03688199941854	6.69601864763028	1.56480775558823	0.934508389601625	2.91608520687861	1.89979152654274	2.35112299784126e-05	0.000756798859382199
Bradi5g10970.4	AT3G14470.1	0	NB-ARC domain-containing disease resistance protein	LOC_Os11g47780.1	pollen signalling protein with adenylyl cyclase activity, putative, expressed			9.10911970457882	6.04457746849472	5.85568541112733	5.24236894276756	0.801664945443248	1.29218929751714	0.678076932650141	2.06189921622997	2.37729733982675e-05	0.000763752487675879
Bradi5g20177.1	AT3G59210.3	0	F-box/RNI-like superfamily protein	LOC_Os10g03780.1	OsFBX351 - F-box domain containing protein, expressed			11.9103164861156	9.92468413716167	10.1960791261779	9.58594336826411	0.876713646773477	0.341838731120681	0.541527197175695	1.20442267094444	2.3836387659908e-05	0.000764319946730179
Bradi3g07556.1	AT4G29260.1	0	HAD superfamily, subfamily IIIB acid phosphatase	LOC_Os05g10210.1	HAD superfamily phosphatase, putative, expressed			9.99016894652968	7.68292463470874	7.6154806525889	7.37301074808672	0.805170961715191	2.21790592216537	0.56675816163305	0.920752148700689	2.39012260660848e-05	0.000764844584300704
Bradi3g33047.1	AT5G04490.1	VTE5	vitamin E pathway gene 5	LOC_Os04g57500.1	phosphatidate cytidylyltransferase, putative, expressed			8.5586181249157	5.99307654679163	5.1432206379966	5.29183237088759	0.205965032924634	1.19951212984717	1.26360093265398	0.4882283524945	2.39443144731993e-05	0.000764844584300704
Bradi3g49570.1	0	0	0	0	0			11.0310417810255	9.73645944672136	9.32480021094849	9.28688594051392	0.12825285154755	0.578491702881162	0.924116916199131	0.334731662062789	2.40548114299152e-05	0.000766907785778936
Bradi5g19600.1	AT1G08380.1	PSAO	photosystem I subunit O	LOC_Os04g33830.1	membrane protein, putative, expressed			1.62377646654905	8.28775070090137	7.71468818985686	8.39927980824457	2.81246334019762	0.895564540231317	1.08777437134681	0.57553827319522	2.45382359146301e-05	0.000780830036552019
Bradi1g47140.1	0	0	0	0	0			11.5403380394052	10.0987815273059	9.9455496170385	10.1639785596321	0.788534249684524	0.149849396273419	0.572171120136148	0.337504825459065	2.46640411179694e-05	0.000782255634138165
Bradi2g30560.1	AT5G59840.1	0	Ras-related small GTP-binding family protein	LOC_Os07g13530.1	ras-related protein, putative, expressed			11.7990946066148	10.7735058357473	10.2022278452939	10.2546997635505	0.682154427055326	0.0830134593364669	0.343013467100165	0.592013968469672	2.47083789196464e-05	0.000782255634138165
Bradi1g44600.1	AT2G36325.1	0	GDSL-like Lipase/Acylhydrolase superfamily protein	LOC_Os04g55660.1	GDSL-like lipase/acylhydrolase, putative, expressed			1.75406392917078	6.29793652423611	6.32549028182025	6.57019628344193	1.76709230820996	4.56657319716412	2.47391776682143	1.12078450614288	2.47671256884202e-05	0.000782255634138165
Bradi1g07370.1	AT1G05490.1	chr31	chromatin remodeling 31	ChrUn.fgenesh.mRNA.85	expressed protein			10.6721869904845	9.29823533517964	8.60542973425923	9.53663197693779	0.37266406134872	0.159104427241413	0.48731669245472	0.456688563082654	2.47703358349748e-05	0.000782255634138165
Bradi4g05734.1	AT4G32300.1	SD2-5	S-domain-2 5	LOC_Os04g23720.1	lectin protein kinase family protein, putative, expressed			0	5.6760492592277	6.57309411769592	3.48215861323294	0	1.27585444003552	0.892137545252875	3.2434739179592	2.48872401341373e-05	0.000784464591850752
Bradi5g12570.1	AT2G15620.1	ATHNIR,NIR,NIR1	nitrite reductase 1	LOC_Os01g25484.2	ferredoxin--nitrite reductase, putative, expressed			7.2199812916892	10.3102803446331	9.82415793681081	9.23921928488544	1.32767677028813	1.07731336157499	0.151699755968858	0.945008571547614	2.4967433657287e-05	0.000785510257398562
Bradi4g40090.1	AT4G39490.1	CYP96A10	cytochrome P450, family 96, subfamily A, polypeptide 10	LOC_Os03g04650.1	cytochrome P450 protein, putative, expressed			1.77452216410251	7.69550150827041	6.60864030779423	6.44350914858959	1.79808451399234	0.729092169145156	2.24269564265662	1.21631707062539	2.5347222643356e-05	0.000795959965187791
Bradi3g12600.2	AT5G48820.1	ICK6,KRP3	inhibitor/interactor with cyclin-dependent kinase	LOC_Os02g52480.1	cyclin-dependent kinase inhibitor, putative, expressed			9.01533991064813	7.20197372182785	6.44860215941363	5.69411670348982	1.24422892049493	0.654315068461568	0.659105098229625	1.7143894621626	2.54772305546457e-05	0.000796815118517617
Bradi2g31870.1	AT2G47500.1	0	P-loop nucleoside triphosphate hydrolases superfamily protein with CH (Calponin Homology) domain	LOC_Os03g18980.1	kinesin motor domain containing protein, expressed			6.0724108874504	10.1709464373737	9.40476732989814	9.5083938532384	1.99913108640949	0.268178068160356	0.29444813100132	0.744892976496172	2.55358914695714e-05	0.000796815118517617
Bradi2g01610.1	AT5G22700.1	0	F-box/RNI-like/FBD-like domains-containing protein	LOC_Os11g33190.1	OsFBX422 - F-box domain containing protein, expressed			10.608121117303	8.9139611150253	9.05351363343529	9.27533480878198	0.435742849475238	0.662923122352983	0.497337698076484	0.227900677173774	2.5558535827296e-05	0.000796815118517617
Bradi1g47090.1	AT3G47800.1	0	Galactose mutarotase-like superfamily protein	LOC_Os04g38530.1	aldose 1-epimerase, putative, expressed			10.6837086758819	9.2881908758484	9.23910129717089	9.25752776610318	0.355826134912687	0.367635077401362	0.293308181856002	0.212104367412043	2.56047469707132e-05	0.000796815118517617
Bradi3g01170.1	AT1G21240.1	WAK3	wall associated kinase 3	LOC_Os02g02120.1	OsWAK11 - OsWAK receptor-like protein kinase, expressed			0	5.20941686236442	6.22263814171193	4.52077381822217	0	2.79161083956558	1.34196312386923	1.28244965271834	2.56129365882893e-05	0.000796815118517617
Bradi3g03270.1	AT5G42570.1	0	B-cell receptor-associated 31-like	LOC_Os05g19040.1	prefoldin, putative, expressed			10.7104563214801	9.08115599065715	8.92841519769914	8.67017394950175	0.735603841240615	0.385558246958653	0.397271212976533	0.857301183290297	2.59542390843883e-05	0.000805932189858346
Bradi1g04300.1	AT1G10520.1	0	DNA polymerase lambda (POLL)	LOC_Os06g13020.2	DNA polymerase lambda, putative, expressed			10.2781343466236	8.77179869383995	8.00281599886553	7.60148183441198	0.383505430380411	0.18123410714464	0.846516263615644	1.58563557030455	2.60676128983878e-05	0.000807950911095484
Bradi5g03640.1	AT1G21240.1	WAK3	wall associated kinase 3	LOC_Os11g47110.1	OsWAK121 - OsWAK receptor-like protein kinase, expressed			0.576096381773451	7.33151304283877	4.92394616882316	5.95712018757519	0.997828203288215	2.78576220489023	4.29770420407583	0.811980780981768	2.61425201641926e-05	0.000808072830029391
Bradi3g09730.2	AT5G49610.1	0	F-box family protein	LOC_Os04g11890.1	OsFBX121 - F-box domain containing protein, expressed			11.5920048720807	10.3401117412401	9.78302747238598	9.93528189095731	0.152299353826262	0.256921465587844	0.366596001274511	0.780399320566577	2.61682869056567e-05	0.000808072830029391
Bradi2g25360.2	AT3G28690.2	0	Protein kinase superfamily protein	LOC_Os06g07230.1	tyrosine protein kinase domain containing protein, putative, expressed			11.8044458867709	10.0038881280586	9.97911384238658	10.1903776187573	1.41121743687315	1.1035987086547	1.01838092920793	0.708350385898437	2.67592337782729e-05	0.000824796604243224
Bradi5g25880.1	AT4G06744.1	0	Leucine-rich repeat (LRR) family protein	LOC_Os04g42620.1	uncharacterized protein At4g06744 precursor, putative, expressed			1.07316346658162	6.76008879723424	6.71910878604954	6.42631993411138	1.85877364894611	1.44671983241225	0.542940043840443	1.49370053010543	2.6880293225711e-05	0.000827002170586975
Bradi1g66090.1	AT5G61210.1	ATSNAP33,ATSNAP33B,SNAP33,SNP33	soluble N-ethylmaleimide-sensitive factor adaptor protein 33	LOC_Os03g11380.3	SNARE domain containing protein, putative, expressed			8.93223526475042	7.06717528059927	6.20738415340231	6.66108080802244	0.84878859606995	0.776529199051697	0.242070303562551	0.583209585151107	2.69419841839478e-05	0.000827376448119545
Bradi4g08587.1	AT5G45470.1	0	Protein of unknown function (DUF594)	LOC_Os06g03380.1	expressed protein			2.88195921380224	7.9369556265372	8.79569690668209	7.72007431092249	2.76587102993931	0.559874468974387	0.977910060035951	1.0768766011833	2.73416039291973e-05	0.000838107954570953
Bradi2g45100.1	AT2G43750.1	ACS1,ATCS-B,CPACS1,OASB	O-acetylserine (thiol) lyase B	LOC_Os01g74650.3	cysteine synthase, mitochondrial precursor, putative, expressed			11.7082423414312	9.86319373182862	10.0122442756634	10.2159334855224	0.203414904316239	0.402055633285785	0.540423418374819	0.9618142680581	2.74449006542644e-05	0.00083973353540319
Bradi3g18120.1	AT2G15290.1	ATTIC21,CIA5,PIC1,TIC21	translocon at inner membrane of chloroplasts 21	LOC_Os06g43130.1	tic21, putative, expressed			10.166014823757	8.47891360032286	8.37561921363666	8.06445679356997	0.394347787129811	0.889468084253601	0.652011682021519	0.250555382637224	2.75222078758084e-05	0.000840559423717104
Bradi4g23290.1	AT1G56220.2	0	Dormancy/auxin associated family protein	LOC_Os09g26620.1	auxin-repressed protein, putative, expressed			11.521684535473	10.2055207354265	10.0807087868369	9.87194975626707	0.651718127378826	0.259277619602142	0.968541646666339	1.01163907365928	2.79541697154193e-05	0.00085219408625145
Bradi1g72780.1	AT3G02555.1	0	0	LOC_Os06g45090.1	expressed protein			9.95599060184346	8.38504774985566	7.66991583178286	7.82125967227375	0.399083676709905	0.492498872556403	0.877681681899582	0.704452858988208	2.80586296048773e-05	0.000853820521273371
Bradi1g03640.1	AT3G60530.1	GATA4	GATA transcription factor 4	LOC_Os02g43150.1	GATA zinc finger domain containing protein, expressed			8.22862240355063	10.1254387971049	9.59923974538284	10.0907907795181	0.717259757191961	0.452708958732505	0.996386129926779	0.807682082984556	2.811577226315e-05	0.000854003802596699
Bradi2g50580.1	AT3G14470.1	0	NB-ARC domain-containing disease resistance protein	LOC_Os11g45180.1	NBS-LRR disease resistance protein, putative, expressed			0.274886112002015	6.2343065469719	5.74607223101938	5.94302810676575	0.476116712282558	1.10475484049264	0.675544500996855	1.74210707544651	2.83025538089004e-05	0.000858116994431016
Bradi1g12260.3	AT5G45910.1	0	GDSL-like Lipase/Acylhydrolase superfamily protein	LOC_Os01g11710.1	GDSL-like lipase/acylhydrolase, putative, expressed			9.72762554162578	7.6753021550146	7.49906379186127	7.54323691321037	0.793526100233333	0.443749417002369	1.16041335657688	0.427007256874829	2.88085972642738e-05	0.000871877583146664
Bradi2g19320.3	0	0	0	0	0			9.4653525615133	7.65982524722947	6.83053633612144	6.10292994145909	1.93366756869921	0.191204441666991	1.12729290358618	0.187257653724495	2.89497617927243e-05	0.000874565498208413
Bradi3g46420.1	AT3G07220.1	0	SMAD/FHA domain-containing protein	LOC_Os08g41710.1	FHA domain containing protein, putative, expressed			8.63964695261621	6.42395156148584	6.84255319251737	5.25950813882568	0.128771643446039	0.767917813080428	0.343635862311452	0.344039513648137	2.9043563991212e-05	0.000875815487431747
Bradi1g14230.1	AT5G58070.1	ATTIL,TIL	temperature-induced lipocalin	LOC_Os02g39930.1	OsTIL-1 Temperature-induced lipocalin-1, expressed			7.2066266253767	9.52811663182065	8.73190900285242	9.98933826900758	0.410480652406786	1.20882471176668	0.542832652704837	0.288979959540305	2.91472257610405e-05	0.000877357754169266
Bradi5g08960.1	AT4G37850.1	0	basic helix-loop-helix (bHLH) DNA-binding superfamily protein	LOC_Os03g12760.1	helix-loop-helix DNA-binding domain containing protein, expressed			9.03540491779211	7.13405426057597	6.10201323724628	6.9612272005811	0.794472279513672	0.705703196077373	1.02049670876581	0.371300132160314	2.93602867471973e-05	0.000882181565465249
Bradi5g22220.2	AT2G02030.1	0	F-box family protein	LOC_Os07g36930.1	expressed protein			12.8735083725297	11.5141175420039	10.5006904709633	10.9775205660242	0.519822517533111	1.57206284363965	2.03654879042306	0.560100746049249	2.95820957817169e-05	0.000887250434702627
Bradi2g47610.1	AT1G19390.1	0	Wall-associated kinase family protein	LOC_Os04g51030.1	wall-associated kinase 1, putative, expressed			11.1579330618706	9.57530099314019	9.75264250851912	9.56730210539759	1.00052189647115	0.222041349237474	0.246663288473647	0.197996674063759	3.02353048550286e-05	0.000905216851089798
Bradi3g58780.1	0	0	0	0	0			11.3343273771443	10.1845332171212	9.84880094328975	10.0836671528043	0.0464191878251695	0.242910388471323	0.434655159343174	0.259719571077948	3.0380421242808e-05	0.000907934377964848
Bradi2g30370.1	ATCG00540.1	0	photosynthetic electron transfer A	LOC_Os01g65902.1	apocytochrome f precursor, putative, expressed			10.970901584269	10.0974078384937	9.14726437470521	9.34263754337413	0.236561338248614	0.44342053153231	0.304299881539292	0.512396434239122	3.05219100173454e-05	0.000910533979910307
Bradi4g11892.1	AT3G26590.1	0	MATE efflux family protein	LOC_Os10g11860.1	MATE efflux family protein, putative, expressed			0	6.05562079617869	4.36318084548353	5.12683567913104	0	1.05656912082609	3.08662543102992	0.695683833717826	3.08451922960052e-05	0.000918093442817591
Bradi3g59460.1	AT4G15530.5	PPDK	pyruvate orthophosphate dikinase	LOC_Os05g33570.1	pyruvate, phosphate dikinase, chloroplast precursor, putative, expressed			10.3191337198785	12.7048825207463	11.8115106814087	13.0501598077989	0.690524716910132	0.590320482163562	1.30192697019221	0.37110393718547	3.08852217684357e-05	0.000918093442817591
Bradi3g38740.1	0	0	0	LOC_Os05g10560.1	expressed protein			9.33051844337644	6.74238046718279	7.24568867093485	7.5369791255359	1.39617967834004	0.351614831485159	0.359036372018609	0.456700252703787	3.13791651892886e-05	0.000931119597961376
Bradi3g41211.1	AT3G12090.1	TET6	tetraspanin6	LOC_Os05g03530.3	tetraspanin family protein, putative, expressed			0	6.7457048085651	5.308016648476	4.2727526410643	0	0.591596031643858	3.76909352650404	1.45322858777763	3.15335433578977e-05	0.000934041445633049
Bradi1g75940.1	AT2G29690.1	ASA2,ATHANSYNAB	anthranilate synthase 2	LOC_Os03g15780.1	anthranilate synthase component I-1, chloroplast precursor, putative, expressed			12.4015131637256	10.8296995702276	11.0090745105707	10.6491447430574	0.340993284186952	0.629177416848612	0.0953664301769471	0.865763986469494	3.16039377107447e-05	0.000934469705125135
Bradi4g04965.2	AT5G24310.1	ABIL3	ABL interactor-like protein 3	LOC_Os01g37110.1	ABIL2, putative, expressed			10.704825227659	7.06610860607999	8.22796068048748	7.96735432859544	0.631307902891259	4.03556516604247	2.16214415547532	2.36318403075467	3.17978537167264e-05	0.000938542304225497
Bradi1g38630.1	0	0	0	0	0			10.5103982359909	8.98322157068248	8.98535726812509	8.67261742537745	0.115204683179438	0.552986786606683	0.469441380560004	0.67073806981936	3.2260633022143e-05	0.000949937976539668
Bradi4g01640.1	0	0	0	LOC_Os02g43906.1	ceramide kinase-related, putative, expressed			11.8044985330016	10.5658293976873	10.3689260698651	10.7794383864235	0.239947315806089	0.160380667879591	0.128029879100779	0.11799470058551	3.22976637540124e-05	0.000949937976539668
Bradi4g36496.1	AT3G22590.1	CDC73,PHP	PLANT HOMOLOGOUS TO PARAFIBROMIN	LOC_Os03g46190.2	parafibromin, putative, expressed			7.39930396211979	10.1000015344066	9.97480767843316	10.0611165654417	0.0987969021010612	1.53257127667531	0.742287825457872	0.809101588767918	3.23866671887839e-05	0.000950881655634136
Bradi4g20160.1	AT2G45910.1	0	U-box domain-containing protein kinase family protein	LOC_Os10g40100.1	protein kinase, putative, expressed			10.7908806126962	8.53365420301759	8.87134791187989	9.0420914281452	1.0905046841526	0.767760930228577	0.93398686761788	0.552218951299835	3.27567305375902e-05	0.00096005954449295
Bradi2g12170.1	AT3G43790.1	ZIFL2	zinc induced facilitator-like 2	LOC_Os01g16260.1	major facilitator superfamily antiporter, putative, expressed			9.0770188126292	10.842928541653	10.968641293913	10.9678178386259	0.595402389403817	0.397520102061149	0.367635914754969	0.190535303493795	3.35962428409836e-05	0.000982940162699601
Bradi1g31690.1	AT2G40700.1	0	P-loop containing nucleoside triphosphate hydrolases superfamily protein	0	0			12.9687716862693	12.0579845631999	11.5057633722805	11.5776025867345	0.160640321813387	0.631172665278304	0.48013359127872	0.193432155857572	3.37740971229461e-05	0.000986416200237653
Bradi2g60120.1	AT1G72330.1	ALAAT2	alanine aminotransferase 2	LOC_Os10g25130.1	aminotransferase, classes I and II, domain containing protein, expressed			10.6228806979969	9.48013791811456	8.21480155713447	8.57009036184618	1.57197791374806	0.213203350117332	0.192085714638888	0.583360595620633	3.40524013435917e-05	0.000992808755403218
Bradi4g27720.1	AT1G05805.1	0	basic helix-loop-helix (bHLH) DNA-binding superfamily protein	LOC_Os02g39140.1	helix-loop-helix DNA-binding domain containing protein, expressed			0	6.33482713024823	4.64965471849788	6.27249261130666	0	0.418596172846151	4.12185569587055	1.99748850956349	3.44316947450139e-05	0.00100211827946028
Bradi1g03340.1	AT1G67090.1	RBCS1A	ribulose bisphosphate carboxylase small chain 1A	LOC_Os12g19381.1	ribulose bisphosphate carboxylase small chain, chloroplast precursor, putative, expressed			9.33389021400579	7.58041224509623	6.29191971756684	7.06526199896046	0.564599833025314	0.674411911427948	1.35386945615977	0.491245422257435	3.4504682706195e-05	0.0010024960509386
Bradi2g46520.1	AT4G29230.1	anac075,NAC075	NAC domain containing protein 75	LOC_Os01g09550.1	no apical meristem protein, putative, expressed			10.965665577047	9.77855411261684	9.62327973818565	9.08394206312907	0.101553077714476	0.517413193807469	0.358285706363511	0.251545077838488	3.46267076298933e-05	0.00100429475289062
Bradi1g51780.1	AT4G01470.1	ATTIP1.3,GAMMA-TIP3,TIP1;3	tonoplast intrinsic protein 1;3	LOC_Os01g74450.1	aquaporin protein, putative, expressed			0	6.78229975523899	5.9143122918391	3.6799004927254	0	2.46837485724235	0.32356411588557	3.19028219149719	3.47233417766594e-05	0.00100535207577274
Bradi2g19211.1	AT1G01510.1	AN	NAD(P)-binding Rossmann-fold superfamily protein	LOC_Os10g38900.1	erythronate-4-phosphate dehydrogenase, putative, expressed			8.30107516095193	4.77807643504773	1.58755369979885	5.42469132405499	0.636973098992861	3.33611759523861	1.99986709203109	0.767296103991784	3.48290862353802e-05	0.00100666905648488
Bradi5g26090.1	AT4G03500.1	0	Ankyrin repeat family protein	LOC_Os09g17329.2	expressed protein			0.486976049463469	6.73752109984665	4.55239849815813	6.08351469807897	0.432124766151368	1.30705642485443	1.45300213990868	0.965458514235345	3.54375758969557e-05	0.00102248729349662
Bradi1g10150.1	AT1G68050.1	ADO3,FKF1	flavin-binding, kelch repeat, f box 1	LOC_Os11g34460.1	OsFBO10 - F-box and other domain containing protein, expressed			15.3469862600813	14.2017205081401	14.201691170213	13.9270665256277	0.442778102207853	0.301001742434341	0.245433689669857	0.098332235044863	3.55572123064297e-05	0.00102417032550209
Bradi1g03710.2	AT1G65910.1	anac028,NAC028	NAC domain containing protein 28	LOC_Os03g02800.1	no apical meristem protein, putative, expressed			1.53673173174658	7.41080438990153	6.25430240743178	6.0987481880276	1.81138625066095	1.26430093089345	2.44050023084758	0.778420851004882	3.56908446627429e-05	0.00102517562461995
Bradi5g05687.1	AT3G56570.1	0	SET domain-containing protein	LOC_Os01g65730.1	SET domain containing protein, expressed			10.8404036749216	9.26844845071585	9.09425746587877	9.46397937670399	0.643093093406845	0.465694354966505	0.354241679343644	0.171133347486724	3.57148457756981e-05	0.00102517562461995
Bradi1g71930.1	AT4G34000.2	ABF3,DPBF5	abscisic acid responsive elements-binding factor 3	LOC_Os06g10880.2	bZIP transcription factor, putative, expressed			9.22571814109521	6.47309332703098	7.2881172631644	6.55963181204111	1.12218732201374	0.811893171156915	1.04171017064434	1.73852218506908	3.59708565865998e-05	0.00103019208275641
Bradi5g00540.1	0	0	0	0	0			9.65911827872348	7.48132823656206	6.41572938964293	7.633883470768	2.36497679746602	0.531305841396629	0.660362776649623	0.398331679879423	3.60129400412871e-05	0.00103019208275641
Bradi2g43900.1	AT1G17530.1	ATTIM23-1,TIM23-1	translocase of inner mitochondrial membrane 23	LOC_Os03g02390.1	mitochondrial import inner membrane translocase subunit Tim17, putative, expressed			9.59479069477028	8.18616814164601	7.05300745643451	7.73531651809706	0.778812457929548	0.23368862399182	0.650874729923857	0.464587288294998	3.6831393195183e-05	0.00105180385422005
Bradi2g25310.6	AT1G02520.1	PGP11	P-glycoprotein 11	LOC_Os01g50100.1	ABC transporter, ATP-binding protein, putative, expressed			10.8968938349344	8.46778652066357	8.66449601587363	9.12590090336007	0.706688861453181	1.06537707033984	1.18039027350611	0.945503275768437	3.74967966608539e-05	0.0010689786433724
Bradi3g00550.2	0	0	0	0	0			0.486976049463469	6.53282616618162	7.81857650273168	3.63882806736515	0.432124766151368	2.99864676709189	1.1546223221235	3.97605831715271	3.77146469426374e-05	0.00107193456316208
Bradi3g59920.3	AT2G45850.2	0	AT hook motif DNA-binding family protein	LOC_Os04g58730.1	AT hook motif domain containing protein, expressed			9.1243689888647	10.5794865209004	10.8311446217716	10.7584713788559	0.147537384798954	0.745339054585421	0.19151406671302	0.511002436480263	3.77288113934695e-05	0.00107193456316208
Bradi5g14640.1	AT5G22760.1	0	PHD finger family protein	LOC_Os11g05130.2	PHD-finger family protein, expressed			14.6276713222614	13.2280073675869	13.5767699176978	13.2277549276908	0.278724667685125	0.566020020641937	0.361324014908512	0.151259105045433	3.79329998161938e-05	0.00107590610344539
Bradi5g16497.1	AT3G08740.1	0	elongation factor P (EF-P) family protein	LOC_Os12g02380.1	elongation factor P, putative, expressed			7.32486130199805	9.6479871208178	9.49522900004066	9.23858011209738	0.36487691710883	0.684164397926876	0.879006670403867	0.312828009508747	3.84257467243538e-05	0.00108803478775772
Bradi1g16490.5	AT3G49640.1	0	Aldolase-type TIM barrel family protein	LOC_Os04g44890.2	tRNA-dihydrouridine synthase, putative, expressed			8.56726645523609	9.74283538585654	10.5705549159632	10.40915013598	0.169478533870408	0.17769936223478	0.464843645751537	0.341803248655175	3.85480714367223e-05	0.00108965157600995
Bradi4g07027.1	AT1G44575.1	NPQ4,PSBS	Chlorophyll A-B binding family protein	LOC_Os01g64960.1	chlorophyll A-B binding protein, putative, expressed			8.73047967489496	5.9987013004078	7.2735303893501	6.83640792775922	2.1690342257605	1.85092165808066	1.68712310516501	1.33055932158635	3.88364549549967e-05	0.00109594901432124
Bradi2g00986.1	AT5G13710.1	CPH,SMT1	sterol methyltransferase 1	LOC_Os07g10600.1	cycloartenol-C-24-methyltransferase 1, putative, expressed			7.59269541188252	5.24770811702352	4.76180563808396	1.34205373813598	1.16066675949468	0.522377134824596	1.00638553492736	1.59210340083822	3.99857394148516e-05	0.00112647852051351
Bradi3g09340.1	AT3G15680.1	0	Ran BP2/NZF zinc finger-like superfamily protein	LOC_Os02g10920.5	zinc finger family protein, putative, expressed			9.30498522282425	5.71828974196931	3.05515336595714	5.354118128462	0.961084434754835	4.20723326889768	3.55617952222239	3.11343782198363	4.01303978908314e-05	0.00112865055078153
Bradi4g09141.1	AT2G02130.1	LCR68,PDF2.3	low-molecular-weight cysteine-rich 68	LOC_Os03g03810.1	DEF8 - Defensin and Defensin-like DEFL family, expressed			8.80777548117964	1.06028450149822	4.33495199303092	7.54091599877184	1.9773351102199	0.918664583908331	3.77874281404726	0.254006976261726	4.19158937979985e-05	0.00117688558283926
Bradi3g35700.1	AT1G69850.1	ATNRT1:2,NRT1:2,NTL1	nitrate transporter 1:2	LOC_Os06g38294.1	peptide transporter PTR2, putative, expressed			8.33003309671797	3.91177480626109	2.81124728118099	1.95654971190366	2.97530939764661	3.59396858391388	4.09112900201531	3.38884350855139	4.20670216534959e-05	0.00117914708681762
Bradi1g25657.1	AT1G60670.2	0	Protein of unknown function (DUF3755)	LOC_Os04g44210.1	expressed protein			1.99346839732638	8.10240127998586	8.48578288510781	8.32621736506329	2.38401476157372	1.44700854609834	2.40930388704118	0.115902045374609	4.30071478338869e-05	0.00120347975161292
Bradi3g50180.1	AT2G38580.1	0	Mitochondrial ATP synthase D chain-related protein	LOC_Os03g21520.1	expressed protein			10.5640326608838	8.69375803717192	8.01687626762121	8.95191971852102	0.518081195721044	1.30530923822208	0.748336628014596	0.978820249057592	4.34183035972408e-05	0.0012112440010158
Bradi4g28950.1	AT5G55410.2	0	Bifunctional inhibitor/lipid-transfer protein/seed storage 2S albumin superfamily protein	LOC_Os07g18750.1	LTPL42 - Protease inhibitor/seed storage/LTP family protein precursor, expressed			0.486976049463469	6.5627906280363	6.73352995792792	4.4591757813308	0.432124766151368	1.65334627982918	3.10872076310789	3.46562476255692	4.34296155039186e-05	0.0012112440010158
Bradi3g20070.1	AT4G15440.1	CYP74B2,HPL1	hydroperoxide lyase 1	LOC_Os02g02000.1	cytochrome P450, putative, expressed			7.10387696530397	3.35550082543071	4.32524035035261	5.03836463456146	3.18182601506416	1.55520010789891	0.743112002703922	1.94628815298654	4.3981629901108e-05	0.00122459518187985
Bradi3g07610.7	AT5G46110.4	APE2,TPT	Glucose-6-phosphate/phosphate translocator-related	LOC_Os01g13770.1	DUF250 domain containing protein, putative, expressed			10.4899267935865	12.2861482363635	13.1329671016207	12.7727600579369	0.44619567966523	1.2268791680783	0.485549969537516	0.890594016878382	4.40751474223816e-05	0.001225157092909
Bradi5g27210.1	AT2G34980.1	SETH1	phosphatidylinositolglycan synthase family protein	LOC_Os02g40870.1	phosphatidylinositol N-acetylglucosaminyltransferase subunit C, putative, expressed			10.1346542872304	11.5659921635547	12.5982292872895	11.5283762123055	0.302711937049157	0.927832191632641	1.09902918541992	0.0414689890587166	4.4714563167338e-05	0.00124086626623513
Bradi5g16980.1	AT4G23440.1	0	Disease resistance protein (TIR-NBS class)	LOC_Os01g55530.1	AP003256-AK101847 - NBS/LRR genes that are S-rich,divergent TIR, divergent NBS, expressed			9.95176563639742	8.19076648978406	8.95818132698133	7.87389835733708	0.427975552565865	0.922381057894868	0.769101447211879	0.382055910778183	4.49265470407107e-05	0.00124468141768178
Bradi1g20410.2	AT4G34215.2	0	Domain of unknown function (DUF303)	LOC_Os04g01980.1	receptor protein kinase, putative, expressed			8.15566732981557	9.91283916649568	10.1710192720329	10.2717687232304	1.15432909524193	0.313529131336736	0.668489949941014	0.287808210545034	4.51506241744241e-05	0.00124881842294359
Bradi1g64790.1	AT4G32250.1	0	Protein kinase superfamily protein	LOC_Os06g43270.1	protein kinase domain containing protein, expressed			4.04865909568022	8.25623495474286	8.45303307877382	6.93225571885269	1.76310724071289	0.965372300194129	1.44516232216828	0.249616790892368	4.64365250517608e-05	0.0012822621281235
Bradi1g57510.2	AT5G34940.2	AtGUS3,GUS3	glucuronidase 3	LOC_Os02g55870.1	heparanase-like protein precursor, putative, expressed			3.5174897318905	8.084564622337	7.29097311548257	6.52472315320381	1.39592261259951	1.03993888550936	1.19983588259622	4.08061382555571	4.65619874121503e-05	0.00128360488730591
Bradi1g07220.1	AT4G31390.1	0	Protein kinase superfamily protein	LOC_Os11g11000.2	ELMO/CED-12 family protein, putative, expressed			8.32588514187001	5.69856848535951	6.37591494426277	4.87110313426037	1.98306204265307	0.772293459104992	0.338997423610165	1.23602580920432	4.66764835749193e-05	0.00128464140791203
Bradi3g06750.1	AT2G30950.1	FTSH2,VAR2	FtsH extracellular protease family	LOC_Os06g45820.1	OsFtsH2 FtsH protease, homologue of AtFtsH2/8, expressed			9.47813215872768	7.20281431608207	6.77482794500964	7.67020508603418	0.188843858868517	0.932705773353562	1.05982361027221	0.558374003914968	4.67835309787634e-05	0.00128546984955793
Bradi2g48620.2	AT3G12090.1	TET6	tetraspanin6	LOC_Os05g03530.3	tetraspanin family protein, putative, expressed			0	6.02576376752156	3.70738442249351	6.28838125701072	0	1.01670551186842	3.7926364511136	0.98467781226067	4.82247122586723e-05	0.00132289333824857
Bradi1g11270.1	AT5G01260.2	0	Carbohydrate-binding-like fold	LOC_Os05g37450.1	starch binding domain containing protein, putative, expressed			9.92260596461622	8.1837220604067	7.82578382886693	7.33623555249445	0.707875434197422	0.285752054944784	1.06142770729141	1.88629349438762	4.92210372674817e-05	0.00134801089932877
Bradi3g39073.1	AT2G15010.1	0	Plant thionin	LOC_Os06g32020.1	THION6 - Plant thionin family protein precursor, expressed			0	6.16782306033506	6.36793308116472	2.49284318267074	0	1.2414782073614	1.47470108983667	2.84525165559078	4.96599637485397e-05	0.00135780581732096
Bradi4g36390.1	AT2G16485.1	0	nucleic acid binding;zinc ion binding;DNA binding	LOC_Os10g36810.1	plus-3 domain containing protein, putative, expressed			9.91292928950688	8.40530987433736	8.86251432173127	7.09241755686733	0.532961307516516	0.971798233328847	0.402460679166841	0.451279662157734	5.05659342904255e-05	0.0013803178076076
Bradi1g67500.1	AT4G12800.1	PSAL	photosystem I subunit l	LOC_Os12g23200.1	photosystem I reaction center subunit XI, chloroplast precursor, putative, expressed			2.5176593047331	8.53935400281789	7.497076109185	7.86245909267807	2.74248557083478	0.338179055258058	0.59015181731775	0.315938055048073	5.12021065299067e-05	0.00139540357534849
Bradi2g53580.1	AT5G35670.1	iqd33	IQ-domain 33	LOC_Os06g40850.1	IQ calmodulin-binding motif family protein, putative, expressed			7.58987546358289	10.6419522332745	9.97230784994751	9.44865372202588	0.803462019180684	0.966315181411239	1.55219559561667	0.363954731165384	5.16665045558034e-05	0.00140483204187789
Bradi3g07997.4	AT1G26850.2	0	S-adenosyl-L-methionine-dependent methyltransferases superfamily protein	LOC_Os03g26200.1	methyltransferase, putative, expressed			5.29856664224135	8.48556231513328	8.60846054619632	8.24688198970728	0.901482533849158	0.853437550396926	0.63580616095942	0.168201727023323	5.17162519905964e-05	0.00140483204187789
Bradi1g56137.1	AT2G25190.1	0	PPPDE putative thiol peptidase family protein	LOC_Os06g08360.1	ethylene-responsive element-binding protein, putative, expressed			8.46616639376823	6.41128435508379	3.73657753129016	6.39039478011968	1.37400816522569	0.812480443982908	1.55687344786492	0.293245863812181	5.1892129488843e-05	0.00140732129097502
Bradi1g30667.2	0	0	0	0	0			0	6.16624972393706	6.47550002140427	4.13656065180649	0	2.03067886529468	2.46647299373606	3.66817943978201	5.27619317572856e-05	0.00142859129973616
Bradi3g14260.3	AT5G62940.1	DOF5.6,HCA2	Dof-type zinc finger DNA-binding family protein	LOC_Os02g47810.1	dof zinc finger domain containing protein, putative, expressed			11.560925200171	8.89842981006953	8.71719822756632	9.32084452343373	2.80285168636548	1.03286105265634	1.70551285345582	0.392341256024313	5.29751690783483e-05	0.00143204397188169
Bradi4g32730.1	AT4G24020.1	NLP7	NIN like protein 7	LOC_Os01g13540.1	NIN, putative, expressed			8.13473799016698	6.6669442423253	5.45016313003093	3.68863167851844	1.89151107062609	0.38170529279791	1.4884443526838	1.69063510916053	5.32619452126337e-05	0.00143747020472093
Bradi4g44490.1	AT3G51950.1	0	Zinc finger (CCCH-type) family protein / RNA recognition motif (RRM)-containing protein	LOC_Os03g21140.2	RNA-binding zinc finger protein, putative, expressed			8.90526856434149	6.6250895736294	6.48012050939045	5.88425388160189	0.189342114829133	0.997849540541415	0.168406869276278	1.83406417327954	5.47672180442321e-05	0.0014757115236241
Bradi1g59220.1	AT4G25570.1	ACYB-2	Cytochrome b561/ferric reductase transmembrane protein family	LOC_Os02g42890.1	cytochrome b561, putative, expressed			11.4449121722778	10.130111491768	9.71925333850034	9.3742897378087	0.490362222125799	0.681631870207833	0.570022730081185	0.960072240085987	5.58462770286603e-05	0.00150236377462287
Bradi4g14970.1	AT4G37000.1	ACD2,ATRCCR	accelerated cell death 2 (ACD2)	LOC_Os10g25030.1	red chlorophyll catabolite reductase, putative, expressed			10.0909701027104	8.13201057171696	8.13597081565513	8.24391084809163	0.704102744455309	0.994664867374188	0.956472030915611	0.395816986762141	5.59783680520508e-05	0.00150308126391955
Bradi1g37870.1	AT1G45976.1	SBP1	S-ribonuclease binding protein 1	LOC_Os11g34080.1	expressed protein			11.8766087319606	9.54802706871943	9.41299738008031	8.2443231207369	1.10554185015907	2.5624938628913	1.50105203774068	0.732445519425783	5.6079955697528e-05	0.00150308126391955
Bradi3g14233.2	AT3G47680.1	0	DNA binding	LOC_Os06g42890.1	DNA binding protein, putative, expressed			0	3.91120296471846	6.38921204390865	6.43109258368255	0	3.45688086541086	1.28424270669192	0.449008801310764	5.62244856084058e-05	0.00150308126391955
Bradi4g31110.3	AT1G04240.1	IAA3,SHY2	AUX/IAA transcriptional regulator family protein	LOC_Os12g40900.1	OsIAA31 - Auxin-responsive Aux/IAA gene family member, expressed			0	6.68841853111925	5.68780728660169	3.04763345235146	0	0.142871892887877	2.71269775217965	2.71315226769024	5.62328378995403e-05	0.00150308126391955
Bradi2g51120.1	AT1G76990.3	ACR3	ACT domain repeat 3	LOC_Os03g51990.1	ACT domain containing protein, expressed			10.1257995179757	4.77317162807184	7.22516986578789	7.2118782742874	2.71989794783061	3.67613459789991	0.75364424612343	1.30632474908729	5.72151847980562e-05	0.00152689597002608
Bradi2g08737.1	AT1G72060.1	0	serine-type endopeptidase inhibitors	LOC_Os03g52390.1	PIII1 - Proteinase inhibitor II family protein precursor, expressed			0	5.23839916599667	5.08171151087495	5.303636320094	0	4.53736894939934	4.40223979100368	2.07936176809051	5.87829651221871e-05	0.00156392607840066
Bradi2g02880.1	AT5G22090.1	0	Protein of unknown function (DUF3049)	LOC_Os03g49830.1	expressed protein			1.43693457828952	6.66292226015113	7.41495857441887	7.80475316666203	2.48884369675	0.473065021969611	0.487677727864788	0.246492701497603	5.87899902571302e-05	0.00156392607840066
Bradi4g30930.1	AT5G32470.1	0	Haem oxygenase-like, multi-helical	LOC_Os08g45160.1	TENA/THI-4 family protein, putative, expressed			11.1899266256672	9.32070042793276	9.67614359722594	8.82010734108922	0.883137552607739	1.89329467668858	0.908554345161372	1.45074343049584	5.9676022644169e-05	0.00158487697058649
Bradi1g07441.1	AT4G25910.1	ATCNFU3,NFU3	NFU domain protein 3	LOC_Os06g47940.1	nifU, putative, expressed			11.4236259127685	9.64582057293279	9.79461771552475	10.0887076153669	0.823809979509202	1.15693904894187	0.15659272955737	0.233612251560363	5.97672986633238e-05	0.00158487697058649
Bradi1g68670.1	AT4G33280.1	0	AP2/B3-like transcriptional factor family protein	LOC_Os03g42230.1	B3 DNA binding domain containing protein, expressed			12.3461531295755	10.5961700532228	10.7842294918451	10.8552411537772	0.424960239541467	1.18115816625609	0.530956133028925	0.456308700118043	6.05114170458646e-05	0.00160206613814297
Bradi1g60970.1	AT5G55530.3	0	Calcium-dependent lipid-binding (CaLB domain) family protein	LOC_Os07g39620.1	C2 domain containing protein, putative, expressed			11.586639527526	10.188836867258	10.4479966846531	10.1759464558406	0.568925307875796	0.100025855930339	0.437141694615903	0.574577108359808	6.09705094522441e-05	0.001611666662831
Bradi1g05240.1	AT5G57480.1	0	P-loop containing nucleoside triphosphate hydrolases superfamily protein	LOC_Os09g26260.1	AAA-type ATPase family protein, putative, expressed			10.0190836192178	8.17756041865114	7.72224981449261	7.63091349671079	0.469215116152189	0.0766175413533168	0.71146904495527	1.44103969616568	6.15097550281853e-05	0.00162335223933786
Bradi4g01190.1	AT5G08510.1	0	Pentatricopeptide repeat (PPR) superfamily protein	LOC_Os11g05980.1	tetratricopeptide-like helical, putative, expressed			0	6.03545303954987	7.23520536596247	2.60161421319282	0	0.734171786380235	0.701400804284632	3.06154954006923	6.23798271846868e-05	0.00164302584488881
Bradi1g59795.1	AT5G07180.1	ERL2	ERECTA-like 2	LOC_Os06g03970.1	receptor-like protein kinase 5 precursor, putative, expressed			6.07935529248534	7.7438591746617	7.99949754734757	9.50784996286923	0.292504776108337	0.30259997845777	0.468759818813652	0.53317542085815	6.24518982104868e-05	0.00164302584488881
Bradi5g16060.1	AT3G16500.1	IAA26,PAP1	phytochrome-associated protein 1	LOC_Os05g09480.1	OsIAA16 - Auxin-responsive Aux/IAA gene family member, expressed			1.04285237821055	6.70828745834537	6.36493420690766	5.18099383955103	1.29493477105374	1.4840386568774	0.310728224242187	1.54336401881251	6.25873297515789e-05	0.00164399989124194
Bradi2g14147.1	0	0	0	0	0			1.01063670851233	4.34313256079038	7.70830561808356	5.21318315266563	0.891567326224578	2.28463803107989	1.20083064630197	1.89324798838297	6.2884004986985e-05	0.00164919966611079
Bradi4g41560.1	AT4G29310.1	0	Protein of unknown function (DUF1005)	LOC_Os01g53790.1	stress-induced protein, putative, expressed			12.5726220420306	11.3516172591791	11.2817300909573	11.3437534824466	0.25910193393427	0.708489749278585	0.365022674105534	0.180012518196097	6.3607303401372e-05	0.00166555424862589
Bradi1g03980.1	AT3G24190.1	0	Protein kinase superfamily protein	LOC_Os02g57160.1	ELMO/CED-12 family protein, putative, expressed			9.71169636889459	7.70673484739326	7.89650815431265	7.76518176225326	1.17768765072043	0.939121653841703	0.609624772131085	0.165198692696442	6.39510171711046e-05	0.00167193379164393
Bradi1g14900.1	AT5G21150.1	AGO9	Argonaute family protein	LOC_Os01g16870.1	argonaute, putative, expressed			9.02658437125949	5.75267416431591	6.29238138753142	4.32617291523655	0.660228052670212	1.16556992710915	1.83764582656466	3.8819023698467	6.40771608762766e-05	0.00167261413999856
Bradi5g14850.1	AT1G80160.1	0	Lactoylglutathione lyase / glyoxalase I family protein	LOC_Os05g07940.1	glyoxalase family protein, putative, expressed			10.234026202825	8.40619588418413	8.84312768810712	8.2279377705607	0.51317412677556	0.580850364828657	0.213179416220828	1.18718379281401	6.4221270997476e-05	0.00167376061354732
Bradi1g37646.2	0	0	0	0	0			0	4.93864558034335	5.07455431058388	5.27865879990356	0	1.90445787907599	2.12318589553424	1.51294121548755	6.43406237459429e-05	0.00167425928395595
Bradi3g10270.1	AT4G39730.1	0	Lipase/lipooxygenase, PLAT/LH2 family protein	LOC_Os04g38390.1	wound/stress protein, putative, expressed			6.02565123717333	9.84839022944631	10.513544757511	10.6573413920055	1.50680022239907	1.64303919578867	1.32485672590169	1.78931720605889	6.45575788208423e-05	0.00167729224227215
Bradi1g25800.1	0	0	0	LOC_Os01g11210.1	expressed protein			0	6.80760950166657	5.76339748331688	3.73963830244135	0	0.201449997681855	0.415075635766723	3.34237158964143	6.52416683506409e-05	0.00169243371345622
Bradi3g50390.1	AT4G06634.1	0	zinc finger (C2H2 type) family protein	LOC_Os02g34680.1	ZOS2-09 - C2H2 zinc finger protein, expressed			10.870329000151	9.82162952565527	9.05829589400051	9.11465692326434	0.338124204298184	0.172170197926966	0.871348214845299	0.937243613875013	6.54850125212958e-05	0.00169611258787716
Bradi2g11280.4	AT5G18570.1	ATOBGC,CPSAR1,EMB269	GTP1/OBG family protein	LOC_Os03g58540.1	spo0B-associated GTP-binding protein, putative, expressed			7.80451465013849	4.15088466769047	5.23522110110013	3.46837221401402	0.458643308395561	1.76544250120988	1.33797671465285	2.92074358245796	6.58756310882099e-05	0.00170358868879201
Bradi3g19650.1	AT2G24060.1	0	Translation initiation factor 3 protein	LOC_Os02g55120.1	translation initiation factor IF-3, putative, expressed			6.64100159258382	9.02827128223426	9.17573368091905	8.86268726515828	0.771490073013901	0.356970074593833	0.431550177862949	0.364843258115383	6.73234068713072e-05	0.00173833823059051
Bradi4g14500.1	AT1G72520.1	0	PLAT/LH2 domain-containing lipoxygenase family protein	LOC_Os03g08220.1	lipoxygenase protein, putative, expressed			10.0581748288782	7.82140607356312	7.58978367260219	5.47327548642431	0.310821446998059	0.708052971379154	1.93726264239308	3.80343923976367	6.88118477653773e-05	0.00177402890242036
Bradi2g41830.1	AT5G15150.1	ATHB-3,ATHB3,HAT7,HB-3	homeobox 3	LOC_Os03g08960.1	homeobox associated leucine zipper, putative, expressed			8.96815619432763	11.0270507599429	10.7720258360279	10.8459936921569	1.08348059820482	0.181390504875965	0.336999447902235	0.148415647782269	7.02876125202089e-05	0.00180928328931065
Bradi5g23837.1	AT4G11000.1	0	Ankyrin repeat family protein	LOC_Os06g18930.1	cadmium tolerance factor, putative, expressed			13.1292680774868	12.1160888100771	11.9166416225431	11.9911684599156	0.292566471665766	0.104942709289225	0.0691095242655439	0.0410465170520957	7.13049292880337e-05	0.00182983150135696
Bradi3g39197.1	AT4G19710.2	AK-HSDH,AK-HSDH II	aspartate kinase-homoserine dehydrogenase ii	LOC_Os09g12290.1	bifunctional aspartokinase/homoserine dehydrogenase, chloroplast precursor, putative, expressed			6.48539661940939	8.64715901098825	8.6003392652139	9.48436391710838	0.707967222592165	0.852934028346705	0.984297460096319	0.215818472766741	7.13049387874645e-05	0.00182983150135696
Bradi1g67230.1	AT1G13080.1	CYP71B2	cytochrome P450, family 71, subfamily B, polypeptide 2	LOC_Os12g16720.1	cytochrome P450 71A1, putative, expressed			9.41087159370471	5.90893892151312	5.60074865978883	5.32725251542366	0.993628869189375	0.347099263524635	1.88984027181583	2.72769941674771	7.16747830546602e-05	0.00183650141980238
Bradi4g19080.1	AT5G13080.1	ATWRKY75,WRKY75	WRKY DNA-binding protein 75	LOC_Os11g29870.1	WRKY72, expressed			0	5.3902607581985	4.849828636684	4.40089587017816	0	1.01587461026545	3.37046267018042	2.92506480153565	7.21777278425744e-05	0.00184602915720886
Bradi1g10930.1	AT5G04240.1	ELF6	Zinc finger (C2H2 type) family protein / transcription factor jumonji (jmj) family protein	LOC_Os01g67970.1	ZOS1-20 - C2H2 zinc finger protein, expressed			12.9352095964886	11.5077813184168	11.5586469065001	11.4378061274761	0.905477481586622	0.550658900619341	0.275755209843273	0.197052035462152	7.22676325161377e-05	0.00184602915720886
Bradi3g49085.1	AT5G58040.1	ATFIP1[V],ATFIPS5,FIP1[V],FIPS5	homolog of yeast FIP1 [V]	LOC_Os03g51520.1	fip1 motif family protein, expressed			11.8053434376261	9.54641909317206	11.0846700597996	9.38937670346741	0.714800914719074	1.8347604208622	1.36887510107721	0.524548400317248	7.28093730910452e-05	0.00185631931673514
Bradi5g14137.1	AT5G60360.1	AALP,ALP,SAG2	aleurain-like protease	LOC_Os09g27030.2	oryzain gamma chain precursor, putative, expressed			6.30626281658583	9.07278711799587	9.09911742453014	9.44342094659737	0.591962009168991	1.87543006935144	0.587839246933576	0.911369526303342	7.28927015310818e-05	0.00185631931673514
Bradi1g45010.1	AT3G14360.1	0	alpha/beta-Hydrolases superfamily protein	LOC_Os05g06140.1	lipase, putative, expressed			9.68041903780869	8.03964898850673	7.68581879950748	7.34800476945727	0.642175580799857	0.742941180242284	1.03507368487969	1.363341541246	7.3970874309103e-05	0.00188090932451731
Bradi4g26530.1	AT4G17670.1	0	Protein of unknown function (DUF581)	LOC_Os04g49670.1	DUF581 domain containing protein, expressed			0.486976049463469	5.26750147237336	5.45543310033258	6.70280864044474	0.432124766151368	1.20870030869584	1.9440193349255	1.2102812897961	7.47642529042006e-05	0.00189819393467717
Bradi4g32270.1	AT5G48820.2	ICK6,KRP3	inhibitor/interactor with cyclin-dependent kinase	LOC_Os10g33310.1	cyclin-dependent kinase inhibitor, putative, expressed			0	5.62740890323289	5.68852713654045	3.74666158539123	0	0.944056255001807	2.27970892930711	3.29272609434529	7.64751245330706e-05	0.00193868502344382
Bradi3g57980.1	AT3G10030.1	0	aspartate/glutamate/uridylate kinase family protein	LOC_Os04g33300.1	amino acid kinase, putative, expressed			8.49279142717578	6.41748680369958	6.06969400517966	6.06071148627908	1.02406827129498	0.781875116089859	0.509616113228462	0.959090644863255	7.71607783089794e-05	0.0019531029733785
Bradi4g31600.1	AT1G55230.1	0	Family of unknown function (DUF716)	LOC_Os09g27250.1	plant viral response family protein, putative, expressed			0	5.80250791541879	2.69023925186953	5.6687337049773	0	2.48855766714561	2.41804359965271	0.821722441091199	7.85867086913571e-05	0.00198618692193315
Bradi3g00890.2	AT3G14460.1	0	LRR and NB-ARC domains-containing disease resistance protein	LOC_Os12g29710.1	NBS-LRR disease resistance protein, putative, expressed			7.24419576508159	9.44499973254084	9.79120345683589	9.66087512556677	1.25092271714276	0.0894836369248806	0.124271736994289	0.108465748124705	7.87519681128278e-05	0.00198735706841828
Bradi3g22740.1	AT4G16940.1	0	Disease resistance protein (TIR-NBS-LRR class) family	LOC_Os04g26350.1	Leucine Rich Repeat family protein, expressed			9.62615293061253	7.58758428319363	8.07296997630828	7.55266951051289	1.05007469887589	0.539131260356293	0.533874359539005	0.367085551739783	8.01071317491571e-05	0.00201724644986102
Bradi1g29970.1	AT5G05490.1	ATREC8,DIF1,REC8,SYN1	Rad21/Rec8-like family protein	LOC_Os05g50410.1	Rad21 / Rec8 like protein, putative, expressed			9.88966060667639	8.2804050314837	7.80372537562494	8.2874212563369	1.08212035830222	0.439123250568213	0.212580782501097	0.20576898139469	8.01778787685691e-05	0.00201724644986102
Bradi3g50570.1	AT5G06610.1	0	Protein of unknown function (DUF620)	LOC_Os03g07120.1	expressed protein			7.20462141961216	9.93122253481354	9.36784359756616	8.93794165632334	0.851406334615115	0.710957902322692	0.484795700654537	0.303857936526178	8.11339355331645e-05	0.00203823086769481
Bradi1g10580.1	AT3G28040.1	0	Leucine-rich receptor-like protein kinase family protein	LOC_Os01g72700.1	expressed protein			3.40880898315991	7.4836377578114	8.6636831552438	6.5604042789394	2.71215685522293	5.26171083870027	2.39349587671706	4.72025879687488	8.12911522396659e-05	0.00203911409807186
Bradi2g49670.1	AT1G32190.1	0	alpha/beta-Hydrolases superfamily protein	LOC_Os08g06420.1	abhydrolase domain-containing protein FAM108C1, putative, expressed			3.61318096972087	7.59003893756011	8.40627230073287	7.41525534227058	0.817612385760918	2.74708321208318	0.817030152982734	2.29962671012872	8.16463545017418e-05	0.0020449535206988
Bradi4g39927.1	AT1G54710.1	ATATG18H,ATG18H	homolog of yeast autophagy 18 (ATG18) H	LOC_Os05g33610.2	expressed protein			7.37117354655793	4.84161910837134	5.96463723452807	2.62392507911244	0.351455924734962	0.817901442687236	1.54391287586364	0.807688966607449	8.24396403649501e-05	0.00206173148493541
Bradi5g22510.1	AT2G45470.1	AGP8,FLA8	FASCICLIN-like arabinogalactan protein 8	LOC_Os04g48490.1	fasciclin-like arabinogalactan protein, putative, expressed			10.6849929856091	8.88150187646637	8.52944564149054	8.92704930836548	1.01364672671167	0.415100757971879	1.26210838104414	0.322140829276677	8.3387079194328e-05	0.00208230873695134
Bradi3g18600.1	AT1G35780.1	0	0	LOC_Os07g43070.1	expressed protein			10.3066563293075	8.64713634858264	8.6584067122433	7.83336510232278	0.919989130332237	1.06622228718616	1.59547286346815	1.40226114547157	8.38338695956975e-05	0.00209034123203839
Bradi1g68487.3	AT2G18790.1	HY3,OOP1,PHYB	phytochrome B	LOC_Os03g19590.1	phytochrome B, putative, expressed			10.2940034564113	9.22037502134438	8.23574856742554	8.63477281403664	2.00025986416452	1.7299385821253	1.27915149410164	0.920330066924099	8.44984735164673e-05	0.00210205965312276
Bradi3g39050.1	AT5G24318.1	0	O-Glycosyl hydrolases family 17 protein	LOC_Os11g47820.1	glucan endo-1,3-beta-glucosidase precursor, putative, expressed			7.55959853421388	9.18323650813377	9.61414182673682	9.99486649309974	0.732381037341821	1.09826544017385	0.49652590769679	0.565222138791958	8.45554942474856e-05	0.00210205965312276
Bradi3g05600.3	AT4G20910.1	CRM2,HEN1	double-stranded RNA binding protein-related / DsRBD protein-related	LOC_Os07g06970.1	HEN1, putative, expressed			10.09424191382	8.24368767570212	8.45583932611467	8.96032965956556	0.25778711534856	0.344339095314095	0.759234393124469	0.0521580382223126	8.54654597421798e-05	0.00212152447318403
Bradi5g25090.1	AT5G54270.1	LHCB3,LHCB3*1	light-harvesting chlorophyll B-binding protein 3	LOC_Os07g37550.1	chlorophyll A-B binding protein, putative, expressed			8.57215876329196	10.5912397268893	10.0232862960012	10.8099795185923	0.875315527137798	0.535283380482415	0.217423777366973	0.278202697912662	8.80337827767243e-05	0.00218203616478925
Bradi2g57100.1	AT5G40250.1	0	RING/U-box superfamily protein	LOC_Os06g07100.2	RING-H2 finger protein, putative, expressed			10.3455530846696	7.44514109341817	6.36431073121475	5.02043689320083	0.552504569041541	3.02533220956984	1.89744482834742	3.78146447106163	8.85742591870555e-05	0.00219218010959844
Bradi3g06530.1	AT1G32370.2	TOM2B,TTM1	tobamovirus multiplication 2B	LOC_Os02g17850.1	TOM2B, putative, expressed			10.5588376528696	9.62766285386037	8.34180308986453	8.6665535439712	0.0924535157040634	0.193238617732247	0.927833907314141	0.584316504212037	8.87302262833775e-05	0.00219279165723388
Bradi2g49280.3	AT1G15080.1	ATLPP2,ATPAP2,LPP2	lipid phosphate phosphatase 2	LOC_Os09g13870.1	lipid phosphatase protein, putative, expressed			9.25312661035482	6.49884507677259	6.92476775116706	5.6385428684093	0.551213838544202	0.665593833180049	1.41286400617913	1.9769920765467	8.91718480464727e-05	0.00219738805131789
Bradi5g23836.1	AT3G18270.1	CYP77A5P	cytochrome P450, family 77, subfamily A, polypeptide 5 pseudogene	LOC_Os01g04630.1	muconate cycloisomerase, putative, expressed			10.0977819664683	8.82309660952683	8.23779598609453	8.63485307934766	0.722037452845813	0.318613726360349	0.156927255685279	0.182306169032254	8.91792828201561e-05	0.00219738805131789
Bradi1g54890.1	AT1G65870.1	0	Disease resistance-responsive (dirigent-like protein) family protein	LOC_Os11g07830.1	dirigent, putative, expressed			11.0852256560624	4.58760359334238	7.40616920249503	5.81536379493222	1.52529683483941	4.70564027951629	0.691126741369171	3.42231717362281	8.94451457090058e-05	0.00220069308426311
Bradi3g30457.2	AT3G52920.2	0	Family of unknown function (DUF662)	LOC_Os04g33450.2	expressed protein			10.1723310364924	7.7342146911343	5.84095893046802	7.96646682874612	1.09518212365551	2.92454685896521	2.82496596015923	0.991440064531727	9.06250999214687e-05	0.00222644546954126
Bradi3g49140.3	AT1G25280.1	AtTLP10,TLP10	tubby like protein 10	LOC_Os01g64700.2	OsFBT3 - F-box and tubby domain containing protein, expressed			9.90809792572117	8.30720095718596	8.16313724723811	7.71690337836347	0.637222122376286	0.450054813548928	0.129916224342735	1.20903513462585	9.1867866469222e-05	0.00225366310900855
Bradi1g01750.1	AT3G07130.1	ATPAP15,PAP15	purple acid phosphatase 15	LOC_Os03g63074.2	Ser/Thr protein phosphatase family protein, expressed			0.274886112002015	6.35808794548458	4.97109649331026	5.0094999163101	0.476116712282558	1.93684135238358	4.33821830036886	1.49363275591003	9.27807398006495e-05	0.0022727199986945
Bradi5g26510.4	AT5G57345.1	0	0	LOC_Os06g47970.1	expressed protein			7.52671343415764	4.7518519842648	4.35973970052593	3.76551510396806	1.31324689534973	1.99502888204611	2.65558309468727	0.510164920090329	9.3648945773899e-05	0.00228859789919928
Bradi3g02612.2	AT4G28850.1	ATXTH26,XTH26	xyloglucan endotransglucosylase/hydrolase 26	LOC_Os02g17880.1	glycosyl hydrolases family 16, putative, expressed			2.28882574124605	9.58128165309127	8.59893744583308	7.70542988189079	2.87840409953172	0.826110565767117	1.47429528661037	0.971730849209408	9.37029188945473e-05	0.00228859789919928
Bradi1g25107.1	AT1G11910.1	APA1,ATAPA1	aspartic proteinase A1	LOC_Os05g49200.1	aspartic proteinase oryzasin-1 precursor, putative, expressed			6.07470550359829	5.57898729315187	0	4.2161773152652	5.26207188378086	1.87925280267476	0	3.9730137049424	9.72445316252619e-05	0.00237163086909726
Bradi2g49912.1	AT3G57040.1	ARR9,ATRR4	response regulator 9	LOC_Os11g04720.2	OsRR10 type-A response regulator, expressed			3.4641776378639	6.79926467659751	6.80147317685876	7.26259690598042	2.07648624558723	1.82663926424443	1.34786465438262	1.66887173805986	9.80714179475745e-05	0.00238831065339968
Bradi2g09876.1	AT3G50140.1	0	Plant protein of unknown function (DUF247)	LOC_Os12g29650.1	plant protein of unknown function domain containing protein, expressed	0		3.2014005492331	7.60816660606531	7.25064247865353	6.45597321748788	2.22151078272264	2.03991471625593	1.23431210851184	0.0926730896107312	0.000100983703196203	0.00245565319591815
Bradi4g40710.1	AT2G19430.1	AtTHO6,DWA1,THO6	DWD (DDB1-binding WD40 protein) hypersensitive to ABA 1	LOC_Os09g19900.1	WD domain, G-beta repeat domain containing protein, expressed	0		9.06088954109444	6.90247446643646	6.24030979838115	6.63651567082314	0.499436999741991	0.802801670749669	1.37034781724875	0.440630683874751	0.000101759449411744	0.00247092058411715
Bradi3g44167.1	AT3G48660.1	0	Protein of unknown function (DUF 3339)	LOC_Os02g30550.1	expressed protein	0		0.486976049463469	4.49518519421127	5.65411493451874	6.592109510406	0.432124766151368	0.359256854004524	1.89187329011103	0.834874044016026	0.000105061923837993	0.00254436264231201
Bradi1g14170.1	0	0	0	LOC_Os01g01050.2	R3H domain containing protein, expressed	0		8.40969449992602	5.20719780038612	2.72368967332572	4.48501467558791	1.80528942373416	2.20486603894976	2.86686917387234	3.88633875417271	0.000105234843553257	0.00254436264231201
Bradi1g54305.3	AT3G61870.1	0	0	LOC_Os02g03010.1	expressed protein	0		10.3053068885828	9.11323734275969	8.85904407355645	8.28580548628924	0.349019938965708	0.866670599757314	1.09989318961945	0.874278033075073	0.000105240906610655	0.00254436264231201
Bradi3g10760.2	AT4G34340.1	TAF8	TBP-associated factor 8	LOC_Os12g38620.1	bromodomain associated family protein, expressed	0		9.00714769877063	6.7699551868225	6.18719257414865	6.76233873395358	0.34491234781239	1.18179624212289	1.40012972868947	1.1168353075198	0.00010647990196565	0.00256892126383391
Bradi1g58480.2	AT4G25650.1	ACD1-LIKE,PTC52,TIC55-IV	ACD1-like	LOC_Os03g59110.1	pheophorbide a oxygenase, chloroplast precursor, putative, expressed	0		9.35520850674646	7.85937633184347	6.00915851953535	7.0031386193552	1.3245485125326	1.4174917134459	0.821654433693994	0.710271416405871	0.000106564254509572	0.00256892126383391
Bradi4g37996.1	AT3G53450.1	0	Putative lysine decarboxylase family protein	LOC_Os01g40630.1	uncharacterized protein PA4923, putative, expressed	0		0.576096381773451	6.58605363942886	6.36357888417351	5.20330036895359	0.997828203288215	1.60504889561203	1.6163817568288	1.63249682548494	0.000107597078718307	0.00258718301542033
Bradi1g24121.1	AT1G11720.2	ATSS3,SS3	starch synthase 3	LOC_Os04g53310.1	soluble starch synthase 3, chloroplast precursor, putative, expressed	0		11.6314685659395	10.0856439535237	10.189541265566	10.4804896635702	0.414037995196777	1.36274972052742	1.212363539215	0.995985632522911	0.000107631521352636	0.00258718301542033
Bradi2g56660.1	AT2G04850.1	0	Auxin-responsive family protein	LOC_Os03g09850.1	auxin-responsive protein-related, putative, expressed			9.32223346711874	7.1299566050899	7.20496722602424	6.6919183570655	1.51039811018411	0.510350455286261	0.574609502383682	1.2192193956669	0.000108742096100259	0.00261012278369387
Bradi2g12020.1	AT5G66940.1	0	Dof-type zinc finger DNA-binding family protein	LOC_Os08g38220.1	dof zinc finger domain containing protein, putative, expressed			9.50816592594892	7.47866202119746	7.30957161914947	7.53357631124165	0.425696973521434	0.585194785433379	0.550100452644329	0.98154490161776	0.000109164139152407	0.00261649369968452
Bradi2g31660.2	AT2G32810.1	BGAL9	beta galactosidase 9	LOC_Os12g24170.1	beta-galactosidase precursor, putative, expressed			10.0643190583601	7.78054424573025	7.64541678364348	7.77841791518741	0.484800827612365	0.511236870943791	2.12811509792874	0.349297981651319	0.000110337606935369	0.00264083103361357
Bradi1g26350.1	AT3G29770.1	ATMES11,MES11	methyl esterase 11	LOC_Os07g41230.1	esterase, putative, expressed			10.7336779676703	9.70306257433774	8.52425611304914	9.22238294205335	0.782150373362513	0.396971000570849	0.811544527531594	0.195516896730098	0.000110617898875496	0.00264375195796
Bradi4g23967.1	0	0	0	0	0			0.486976049463469	4.95123643532503	5.18986505445202	6.94285241134499	0.432124766151368	2.42359636697086	1.27878125214347	1.57261251831865	0.000111428484205724	0.00265932036734404
Bradi2g40537.1	0	0	0	0	0			11.1214979643706	9.50624709954581	8.96065600856409	9.2473655303995	0.827000024031026	0.496963974461493	0.407471311746744	1.2280241609122	0.000111798133528039	0.00266433611800203
Bradi5g23660.1	AT5G38690.1	0	Zinc-finger domain of monoamine-oxidase A repressor R1 protein	LOC_Os05g23530.4	expressed protein			11.0479319372379	10.0278825234361	10.01853171172	9.23575080945619	0.425825953610515	0.664853678385974	0.557379923695786	0.300536586267751	0.000112708390231514	0.00267916223381429
Bradi2g10727.1	AT5G57130.1	0	Clp amino terminal domain-containing protein	LOC_Os02g26600.1	ATP binding, related, putative, expressed			0.888805313193644	6.91630638231378	6.57464134323616	5.15942746200691	1.03836600426803	1.05017881328692	1.25693505956286	1.37770945233882	0.000112740994275796	0.00267916223381429
Bradi3g05110.1	AT5G05740.2	ATEGY2,EGY2	ethylene-dependent gravitropism-deficient and yellow-green-like 2	LOC_Os01g04900.1	peptidase M50 family protein, putative, expressed			9.05135796392869	6.32334215362254	6.68342039663405	6.50366125474138	1.38044924749566	0.560758451742852	1.39922457664609	1.27638908027311	0.000115004073929318	0.00272905974298749
Bradi1g61860.3	AT5G24690.1	0	Protein of unknown function (DUF3411)	LOC_Os12g18630.1	expressed protein			9.93339232108474	7.81184252374658	8.24197128553956	7.26641813599382	0.611299557451593	0.70368550217153	0.694598591491842	1.23732595121363	0.000116732991499278	0.00276615795175451
Bradi2g31560.1	AT1G61720.1	BAN	NAD(P)-binding Rossmann-fold superfamily protein	LOC_Os04g53850.1	leucoanthocyanidin reductase, putative, expressed			10.5149047574915	8.75091261214057	8.32843874225844	8.6928662058697	1.72671078695091	0.38181780875638	0.689702355869255	0.847062175713174	0.000117440394284431	0.00277527944089889
Bradi2g16690.3	AT5G21930.1	ATHMA8,HMA8,PAA2	P-type ATPase of Arabidopsis 2	LOC_Os03g08070.1	copper-transporting ATPase PAA1, putative, expressed			7.77463597034143	5.65850546433481	1.60513610589778	2.01170117759651	0.930499928658734	0.576772122794513	2.0061523810209	2.52692017555344	0.000117484717141016	0.00277527944089889
Bradi1g34560.1	AT5G05930.1	ATGC1,GC1	guanylyl cyclase 1	LOC_Os05g37950.1	guanylyl cyclase, putative, expressed			10.0984238124207	9.03044885538909	8.29896208742549	7.98799741218287	0.461973877938849	0.63634966325153	0.553393825683133	0.367848347584243	0.000117616296190376	0.00277527944089889
Bradi1g39290.1	AT4G14910.1	HISN5B	HISTIDINE BIOSYNTHESIS 5B	LOC_Os04g52710.1	imidazoleglycerol-phosphate dehydratase, putative, expressed			8.20935343772836	9.8591923323943	9.93114880203436	9.96736186734617	0.981662604906239	0.939947967521424	0.411703680464721	0.501935777895166	0.000118161653571624	0.00278421521095564
Bradi3g18762.1	AT4G28080.1	0	Tetratricopeptide repeat (TPR)-like superfamily protein	LOC_Os04g55230.1	tetratricopeptide repeat domain containing protein, putative, expressed			10.0585063650026	8.24563648442563	7.81756709465703	9.07620652205887	1.22529210606192	0.230294098948924	0.348517836520046	0.391483175546033	0.000118782184477287	0.00279489461109515
Bradi4g06670.1	AT3G25710.1	ATAIG1,BHLH32,TMO5	basic helix-loop-helix 32	LOC_Os08g33590.1	basic helix-loop-helix, putative, expressed			10.654504328972	9.05911931050798	8.78632330923153	9.31677195536445	0.471990640852102	0.448471437811509	0.775838628982074	0.605380578601865	0.000120300664468703	0.00282664261689754
Bradi3g55210.1	AT1G21350.3	0	Thioredoxin superfamily protein	LOC_Os07g15670.1	peroxiredoxin, putative, expressed			9.5504650990498	7.28438190820083	7.61163947256876	8.33180613327219	0.746241188648155	1.09602144320108	0.877755949614075	0.148731513178773	0.000121204658065948	0.00284388345175524
Bradi1g47778.1	AT4G13200.1	0	0	LOC_Os04g43350.1	expressed protein			8.75048304878314	6.64248620055976	5.97258462611988	1.90753351834604	0.690512734026526	0.653981811411134	0.769356865972523	3.30394497091596	0.000122800918228033	0.00287729612891657
Bradi3g34375.2	AT2G16430.2	ATPAP10,PAP10	purple acid phosphatase 10	LOC_Os12g44020.1	Ser/Thr protein phosphatase family protein, putative, expressed			9.94732812383695	7.84917748009851	8.72530425057997	8.3040334198874	0.38640341831664	0.32747762657202	0.289836658350904	0.895082622050148	0.000122999832574339	0.00287792045236261
Bradi2g31510.1	0	0	0	LOC_Os04g56370.1	expressed protein			5.39110199498874	9.19920848582577	8.63520426238006	7.22869394112256	2.26294777022507	2.13604697304748	0.893568213487546	2.83052080731854	0.000124544893937776	0.00290999580157271
Bradi5g20840.1	AT2G28840.1	XBAT31	XB3 ortholog 1 in Arabidopsis thaliana	LOC_Os03g16780.1	ankyrin repeat family protein, putative, expressed			9.65144391321348	7.78768548125085	7.59423512837921	8.20241174906375	1.2285816790436	0.662453562603487	0.794481453950286	0.299304484573292	0.000125342373135277	0.00292453866703623
Bradi1g08410.4	AT3G02130.1	RPK2,TOAD2	receptor-like protein kinase 2	LOC_Os03g54900.1	phytosulfokine receptor precursor, putative, expressed			8.8355930489384	8.52738080624079	5.95257947206937	4.85137768164482	1.8458016726883	2.83129747981008	3.83028867910145	4.20141823063787	0.000126084725652107	0.00293775652265566
Bradi3g49220.1	AT5G66090.1	0	0	LOC_Os09g36990.1	expressed protein			6.52610924001429	9.15954821814582	8.83876246178292	9.68712392427864	1.06704313624052	2.19839025275596	1.33453769236463	0.677146193035019	0.000126565079062557	0.00294484151924662
Bradi4g25740.2	AT3G46730.1	0	NB-ARC domain-containing disease resistance protein	LOC_Os11g11810.1	NBS-LRR disease resistance protein, putative, expressed			10.0551497230752	7.94400696341953	8.52260097930947	7.40982884508673	0.533656706774722	0.501858432042814	0.308058741983355	1.60072740790625	0.000126936606535813	0.00294930018920207
Bradi5g11060.2	AT2G33150.1	KAT2,PED1,PKT3	peroxisomal 3-ketoacyl-CoA thiolase 3	LOC_Os10g31950.1	3-ketoacyl-CoA thiolase, peroxisomal precursor, putative, expressed			6.25056903811382	3.49507080514075	0.361768134523659	5.27025936423941	1.13584816922405	1.8179666452196	0.626600789554389	0.701257209721196	0.000127109789071321	0.00294930018920207
Bradi3g35680.1	AT5G43150.1	0	0	LOC_Os03g10860.1	expressed protein			11.2170114186767	6.00354495945545	6.63864794910164	8.42803529372704	1.08696923114619	2.79901500955533	3.30560922147527	0.566650423275023	0.000127297174247017	0.00294955144656126
Bradi1g23895.1	AT4G09650.1	ATPD	ATP synthase delta-subunit gene	LOC_Os02g51470.1	ATP synthase F1, delta subunit family protein, putative, expressed			10.1784511828373	7.45912493131546	8.07107740639206	8.24779370145942	0.936226044311363	1.0459941603339	1.05614347096564	0.939591109750087	0.000128624273960572	0.00297617329748659
Bradi4g22180.2	AT1G22850.1	0	SNARE associated Golgi protein family	LOC_Os01g66170.1	SNARE associated Golgi protein, putative, expressed			9.87388305487371	8.09831699163293	7.44280542126871	7.00399254909279	0.170121196550293	0.475437919565158	0.458162555535978	1.76389916785785	0.000129880199356282	0.00300107691624627
Bradi1g10950.2	AT1G16130.1	WAKL2	wall associated kinase-like 2	LOC_Os04g55760.1	OsWAK55 - OsWAK receptor-like protein kinase, expressed			10.8096147525888	9.26892853754025	10.0156749513846	9.11134505822178	0.212028873230969	0.531070586712095	0.835336991667428	0.270787635346409	0.000130353014072047	0.00300784178603263
Bradi3g12720.1	AT3G07350.1	0	Protein of unknown function (DUF506)	LOC_Os01g68650.1	plant-specific domain TIGR01615 family protein, expressed			10.4631932215537	9.4429178616016	9.38807181471448	8.63198036797148	0.336419201883532	0.502401212739805	0.141911903059939	0.469478405447712	0.000131148918862194	0.00302203288070595
Bradi3g13880.1	AT3G30180.1	BR6OX2,CYP85A2	brassinosteroid-6-oxidase 2	LOC_Os03g40540.1	cytochrome P450, putative, expressed			2.92390071679586	8.68572523527052	8.43005220263843	8.22089893306752	3.19216872875069	0.287193066200134	0.443595235752305	0.452087344291179	0.000132136005699925	0.00304058417523821
Bradi2g04950.1	AT3G56400.1	ATWRKY70,WRKY70	WRKY DNA-binding protein 70	LOC_Os09g09630.1	WRKY112, expressed			9.0315272042918	10.11053197264	10.5539060805713	10.989136672041	0.530787759861958	0.592566590304537	0.707153488457682	0.559075777306173	0.000132318342257854	0.00304059178233798
Bradi3g17567.1	AT3G51670.1	0	SEC14 cytosolic factor family protein / phosphoglyceride transfer family protein	LOC_Os05g27820.1	patellin protein, putative, expressed			5.80061131566498	8.72698942392442	8.13847889183536	9.06671741418762	1.22275898125807	1.01196749927932	0.599692470030606	0.968897581550335	0.000132933148061282	0.00304852041794898
Bradi4g27440.1	0	0	0	LOC_Os05g39180.1	expressed protein			0	5.20697579325386	5.5086352651268	3.12439820050799	0	0.837092220642874	2.36281302239418	2.74504115945731	0.000133028336207638	0.00304852041794898
Bradi2g53390.3	AT1G14720.1	ATXTH28,EXGT-A2,XTH28,XTR2	xyloglucan endotransglucosylase/hydrolase 28	LOC_Os09g23220.1	glycosyl hydrolases family 16, putative, expressed			8.66572712109873	10.6004140963572	10.0738167078149	10.6425430725903	0.713054810548435	0.143311636066973	0.330416907317644	0.463071345203073	0.000133706593809086	0.00305715254830983
Bradi2g62720.1	AT1G27970.1	NTF2B	nuclear transport factor 2B	LOC_Os08g42000.1	nuclear transport factor, putative, expressed			0	6.07085926889347	4.26981282970008	5.14563358432897	0	0.754258795020535	3.80223139818203	1.36732325967738	0.000133771011182479	0.00305715254830983
Bradi2g47410.1	AT2G36320.1	0	A20/AN1-like zinc finger family protein	LOC_Os02g32840.1	zinc finger A20 and AN1 domain-containing stress-associated protein, putative, expressed			6.8073164180525	4.24614925795887	3.51416338411648	1.38205424927306	0.118246506288687	1.03436616050886	3.0449911099402	1.21143373397418	0.000134954477454433	0.00307881842218238
Bradi4g31158.1	AT2G46960.2	CYP709B1	cytochrome P450, family 709, subfamily B, polypeptide 1	LOC_Os07g44140.1	cytochrome P450 72A1, putative, expressed			9.77930603392066	7.1242221234711	6.55790647416383	4.70261166463406	2.22449176550234	0.883523920338872	0.879794978053177	3.25485367193732	0.000135087627406901	0.00307881842218238
Bradi2g61580.1	AT3G05290.1	PNC1	peroxisomal adenine nucleotide carrier 1	LOC_Os05g32630.1	mitochondrial carrier protein, putative, expressed			10.3468013121943	8.79511764993389	9.02700388089609	8.54846630274645	0.348568791165234	0.324722917283037	0.24449690389864	0.758980089320104	0.000135651817822393	0.00308746494351621
Bradi3g30510.1	AT4G22120.6	0	ERD (early-responsive to dehydration stress) family protein	LOC_Os05g51630.1	early-responsive to dehydration protein-related, putative, expressed			8.48832311317672	6.01068666792434	5.18982260712573	6.28484304168545	0.352870772847271	0.613232700678974	1.27669835132602	0.453869503394565	0.000137140368388373	0.00311495118683483
Bradi2g15590.1	AT3G54890.1	LHCA1	photosystem I light harvesting complex gene 1	LOC_Os06g21590.1	chlorophyll A-B binding protein, putative, expressed			0.212089937461455	6.09119955032639	5.76959592843252	4.80030123759055	0.367350547457345	0.541770339937655	1.06052337274175	2.89745755545124	0.000137232376003258	0.00311495118683483
Bradi3g43110.2	AT3G13920.1	EIF4A1,RH4,TIF4A1	eukaryotic translation initiation factor 4A1	LOC_Os04g12744.1	expressed protein			1.51144120176637	7.21586866539615	5.61811559441488	7.36427265845759	2.61789295411231	1.82439254701884	1.94538811317087	0.713240918738751	0.000139085617462315	0.00315241910179165
Bradi3g38890.1	ATCG00270.1	0	photosystem II reaction center protein D	LOC_Os04g16872.1	photosystem II D2 protein, putative, expressed			0.788186319234906	7.02933217016772	4.65830036459633	6.31738449537789	0.874102288778775	1.68028913029021	2.80611644275433	1.7441671212238	0.000139260463134337	0.00315241910179165
Bradi3g26400.1	AT4G24710.1	0	P-loop containing nucleoside triphosphate hydrolases superfamily protein	LOC_Os04g40290.1	AAA-type ATPase family protein, putative, expressed			11.1907254684322	9.55517977333856	9.90317826845253	10.2053226327946	0.924633110628889	0.687434344276473	0.242571533608333	0.514759560003354	0.000139749587288932	0.0031592105619065
Bradi3g51151.1	AT1G55610.2	BRL1	BRI1 like	LOC_Os09g12240.1	serine/threonine-protein kinase BRI1-like 1 precursor, putative, expressed			1.38104116324845	6.89693302927184	5.97795289017993	6.082830513441	1.19673358535953	0.733189310880079	1.59992222507482	1.22455915023391	0.000140059445659648	0.00316193662052714
Bradi3g52710.5	AT1G05350.1	0	NAD(P)-binding Rossmann-fold superfamily protein	LOC_Os02g30310.1	ThiF family domain containing protein, putative, expressed			7.26424192205402	4.46485203346016	4.1318029966179	1.35443513155392	0.296184086373397	2.38795102643454	1.55458573838175	1.45038211797938	0.000140596262713502	0.00316977215235057
Bradi1g03010.1	0	0	0	0	0			4.48992253644615	8.31706504504759	9.00718541471817	8.93282099745519	3.90975172934004	0.491220361348827	0.316932815971445	0.420738483060131	0.000141571893083772	0.00318377292903494
Bradi1g21410.1	AT4G12420.1	SKU5	Cupredoxin superfamily protein	LOC_Os06g01490.1	monocopper oxidase, putative, expressed			9.49535930975152	10.8873286632604	11.3466424162874	11.2928717775626	0.63011656727605	0.340364337372579	0.136837008868097	0.465052821749078	0.000141598424893629	0.00318377292903494
Bradi1g26810.1	AT3G45070.1	0	P-loop containing nucleoside triphosphate hydrolases superfamily protein	LOC_Os11g30910.1	sulfotransferase domain containing protein, expressed			9.70822135548294	8.19794839417453	8.03245853722663	8.28700635635087	1.10599003128265	1.1851750068652	1.12107467723644	0.612510034349851	0.000142005001951235	0.00318862306800716
Bradi1g14990.1	0	0	0	LOC_Os01g05330.1	expressed protein			9.95281707257888	8.650480469502	8.5255368003224	8.31135629327702	0.28979323343912	0.455174535362328	0.203156658157125	0.126777264406601	0.000143387620047067	0.00321534708792792
Bradi3g52880.1	AT4G22190.1	0	0	LOC_Os11g30430.1	expressed protein			7.25246301045118	9.61285596128662	8.98809620139493	8.75421754535281	0.353776741463806	0.452943522746813	0.358610130574372	0.391958305316039	0.000144435566077824	0.0032345047813621
Bradi5g15462.2	0	0	0	0	0			0.212089937461455	5.24626810601598	5.5859092252442	5.06558675494754	0.367350547457345	1.85503431513715	2.04557365337745	2.12124832019747	0.00014467043642498	0.0032354274577185
Bradi2g36000.1	AT2G26140.1	ftsh4	FTSH protease 4	LOC_Os01g39260.1	OsFtsH5 FtsH protease, homologue of AtFtsH4, expressed			9.66958532806765	6.78263262154911	4.71008982455526	8.03567517718213	0.354642716679025	0.89548940322274	2.42383275227958	1.81674744571536	0.00014547209152931	0.00324900636509179
Bradi1g33340.1	AT3G03300.3	ATDCL2,DCL2	dicer-like 2	LOC_Os09g14610.1	DCL2, putative, expressed			8.44788146782749	7.18212543044754	6.29029528721656	4.29348556684724	2.6132858864276	2.38835351572245	2.95154366393964	2.19802322413802	0.000146001886045684	0.00325648532480533
Bradi1g78340.2	0	0	0	LOC_Os07g38950.1	expressed protein			10.474946003646	7.35010323412989	5.04135819789644	7.04744706669584	0.216270817088044	1.76469367227407	3.66062025678814	1.73701277535266	0.000147566286432125	0.00328698984151344
Bradi1g17250.3	0	0	0	0	0			8.70181434473996	6.65024572513735	6.44768237582691	5.98507957675276	0.975920441189237	0.525600200620833	1.20359495217371	1.22843795633078	0.000149000848264586	0.00331452486166201
Bradi1g33700.1	0	0	0	LOC_Os12g07550.1	expressed protein			8.75998931307947	6.51077926601684	5.13420129535059	5.31814805183558	0.37664043590841	0.630185972176368	2.06025634357723	1.47454481409934	0.000149456445628456	0.00332023853812364
Bradi1g50745.1	AT4G25720.1	ATQC,QC,QCT	glutaminyl cyclase	LOC_Os06g01410.1	glutamine cyclotransferase precursor, putative, expressed			0	4.32927123534888	4.91769656050111	5.73314446481126	0	3.84550408327808	3.47906741682419	0.994218190357803	0.000150451416400918	0.00333790353571544
Bradi4g07397.2	0	0	0	LOC_Os07g07520.1	OsFBX217 - F-box domain containing protein, expressed			7.29798144445451	9.21601391173339	9.39065682468644	9.27128310366952	0.767621876654845	0.964592725584736	0.340137554747803	0.188164705579911	0.000151558958220184	0.00335801585679893
Bradi2g39440.2	AT3G61940.1	ATMTPA1,MTPA1	Cation efflux family protein	LOC_Os05g03780.1	cation efflux family protein, putative, expressed			0.638382788011958	5.51270346338333	7.22423398984876	5.62911451464719	1.10571142351418	0.49176941912964	0.844470446926111	1.40967697334469	0.00015224207863084	0.00336868366305538
Bradi3g34980.1	AT5G23890.1	0	0	LOC_Os03g64400.1	oxidoreductase/ transition metal ion binding protein, putative, expressed			7.25097463407511	3.89525430534764	1.48189586183441	1.34205373813598	0.997666102546414	1.32905673728821	2.56671892422326	1.59210340083822	0.000152961170832441	0.00338011814805127
Bradi1g15350.2	0	0	0	LOC_Os04g52880.1	expressed protein			10.0595131290849	8.65747343663477	7.48969956164749	7.73541473884962	0.59882461876867	0.849238594507954	1.29067828933443	0.165333394581514	0.000155876664602193	0.00343999413321562
Bradi3g16570.7	AT5G41470.1	0	Nuclear transport factor 2 (NTF2) family protein	LOC_Os03g64380.1	expressed protein			0.576096381773451	6.39765890546441	5.82992135906917	6.85474798534	0.997828203288215	0.937787123863091	3.76535764553821	1.0536633674857	0.000157485877365131	0.00347092225232438
Bradi3g32830.2	AT5G62690.1	TUB2	tubulin beta chain 2	LOC_Os06g46000.1	tubulin/FtsZ domain containing protein, putative, expressed			9.96781937642259	8.51065719252194	8.65813590244958	8.46499241059102	0.748642979830746	0.191250140900975	0.283452868460066	0.599779886600185	0.000157694869448836	0.00347094926088572
Bradi5g10956.1	AT1G77590.1	LACS9	long chain acyl-CoA synthetase 9	LOC_Os12g07110.1	acyl-CoA synthetase protein, putative, expressed			12.1522648991285	11.2424086958482	10.9656918151888	10.9918902343566	0.158935113537111	0.114842611827977	0.126312581078086	0.0943719066869531	0.000162762852153512	0.00357778448431128
Bradi2g19590.2	AT1G76460.1	0	RNA-binding (RRM/RBD/RNP motifs) family protein	LOC_Os03g17760.1	RNA recognition motif containing protein, putative, expressed			9.55767258558377	7.9860419777298	7.47036401940964	6.98002367692797	0.29796049758355	1.53320640809046	0.494123033408691	0.27250187284756	0.000164625005077548	0.00361396233222802
Bradi2g59530.1	AT1G43670.1	0	Inositol monophosphatase family protein	LOC_Os01g64660.2	fructose-1,6-bisphosphatase, putative, expressed			10.246220031971	8.37980216875984	8.53960056793345	8.15950317369669	1.02036319840985	0.112565983192931	1.0458394086573	1.23842694485338	0.000164989922413064	0.00361402561270356
Bradi1g54020.1	AT5G67360.1	ARA12	Subtilase family protein	LOC_Os03g40830.1	OsSub30 - Putative Subtilisin homologue, expressed			3.17951376121773	7.30995199723431	7.49865133194021	8.56488899435898	2.96858989285314	0.74029221780623	0.391731953884194	0.621085212958523	0.000165060549652389	0.00361402561270356
Bradi5g24730.1	AT1G22410.1	0	Class-II DAHP synthetase family protein	LOC_Os07g42960.1	phospho-2-dehydro-3-deoxyheptonate aldolase, chloroplast precursor, putative, expressed			8.933151030536	10.2555703201735	10.3714478366829	10.7283469277943	0.299559083974283	0.269034614768244	0.687095697759164	0.146315323343307	0.000165818632297693	0.00362587182089695
Bradi1g00620.1	AT4G20140.1	GSO1	Leucine-rich repeat transmembrane protein kinase	LOC_Os07g31500.1	leucine-rich repeat receptor protein kinase EXS precursor, putative, expressed			1.82836943998828	7.22322215992799	6.6427623669334	7.17154275207148	3.16682876506596	1.58187989128776	1.57926696729836	0.959219540547107	0.000166444719687813	0.00363480455830668
Bradi2g23750.1	AT3G15360.1	ATHM4,ATM4,TRX-M4	thioredoxin M-type 4	LOC_Os12g08730.1	thioredoxin, putative, expressed			12.1913980914185	10.3949070577974	10.4912827661238	11.0770862385588	0.60909903913933	0.80814451768604	0.548562133796828	0.282552572553285	0.000166915284491361	0.00364032211842387
Bradi3g60730.1	AT3G23600.1	0	alpha/beta-Hydrolases superfamily protein	LOC_Os05g33100.1	endo-1,3;1,4-beta-D-glucanase precursor, putative, expressed			9.40441345015402	7.80611473343323	7.59016137692625	7.19324978677166	2.12722772273447	0.511393240855687	0.130866321488887	0.0972180201123954	0.000167143775474815	0.00364055268980737
Bradi5g05166.1	AT1G53490.1	0	RING/U-box superfamily protein	LOC_Os02g13810.1	DNA binding protein, putative, expressed			11.5067040341729	10.0002317547767	9.70682295641192	9.67534304792302	1.08937539206626	0.668652695905253	0.584252096304015	0.661851923114373	0.000168144528525498	0.00365758137180594
Bradi2g58507.1	AT5G14230.1	0	0	LOC_Os04g41280.1	ankyrin repeat domain containing protein, expressed			9.21769386890624	11.1059036066737	10.7573595957945	10.7245911830538	0.985603542058495	0.348616098487143	0.717517273706108	0.227401755357682	0.000173560809833336	0.00377049010282928
Bradi1g02030.1	AT1G34580.1	0	Major facilitator superfamily protein	LOC_Os04g37980.1	transporter family protein, putative, expressed			10.7480379901981	9.68787335431411	9.33638877492667	9.42646258926963	0.46684377773575	0.14925702486542	0.251709393750117	0.088258263916156	0.000173925422025128	0.00377350402643089
Bradi3g57010.1	AT4G26330.1	ATSBT3.18,UNE17	Subtilisin-like serine endopeptidase family protein	LOC_Os03g06290.1	OsSub27 - Putative Subtilisin homologue, expressed			3.58043302469972	8.74677225680654	8.6852916688908	7.81983583240777	1.94830500547842	1.11530841925636	1.47366854620591	1.5685324649695	0.000174521809075806	0.00377567697948721
Bradi3g16040.1	AT1G49380.1	0	cytochrome c biogenesis protein family	LOC_Os03g55970.1	uncharacterized protein ycf44, putative, expressed			8.65562464825754	6.36204851359315	6.20269188661424	6.64814158172758	1.47600897494333	0.450839145840881	0.489867912807419	0.502409531242397	0.000174553348312426	0.00377567697948721
Bradi4g21782.1	AT1G71340.1	0	PLC-like phosphodiesterases superfamily protein	LOC_Os11g12800.1	glycerophosphoryl diester phosphodiesterase family protein, putative, expressed			0	4.41699656516443	5.77928520358866	3.89247943991096	0	0.853364579758793	0.573578596309389	3.53994074871129	0.000174703597817767	0.00377567697948721
Bradi2g25960.1	AT1G01540.2	0	Protein kinase superfamily protein	LOC_Os02g34430.1	serine/threonine-protein kinase, putative, expressed			0	7.36130371211182	5.54672084730172	3.78931475240864	0	0.981276347768222	3.9794289114144	3.5857733134084	0.000175019055192829	0.00377760766931705
Bradi1g65467.1	AT3G62160.1	0	HXXXD-type acyl-transferase family protein	LOC_Os01g08380.1	transferase family protein, putative, expressed			9.34984377708861	7.63925614792528	7.07817251790399	7.38170007969376	0.225421638421661	0.767450997870114	1.16734233725932	1.06276294140303	0.000175782804406807	0.00378919681344532
Bradi1g67330.2	AT2G37840.1	0	Protein kinase superfamily protein	LOC_Os03g16130.1	CAMK_CAMK_like_ULKh_APGy.2 - CAMK includes calcium/calmodulin depedent protein kinases, expressed			9.3919425712414	8.24607241667851	6.54331612464505	7.09837014230509	0.721520017809717	0.344077893594023	0.635107346040889	1.46653152848962	0.000177025730560147	0.00381107197775493
Bradi1g29515.1	AT5G02700.1	0	F-box/RNI-like superfamily protein	LOC_Os12g31340.1	OsFBD15 - F-box and FBD domain containing protein, expressed			11.5370791760114	10.1907103295942	10.3304154142246	9.9265010502508	0.772060030506895	0.956542231113019	0.521570202973692	0.762717259671409	0.00017804502622794	0.00382808263598966
Bradi3g20470.1	AT5G18980.1	0	ARM repeat superfamily protein	LOC_Os07g45510.1	expressed protein			11.3806803387943	9.95108617608174	10.355463591761	9.79180118864136	0.265746710246209	0.228238570546509	0.155021459426786	0.810739088819507	0.000178757820893767	0.00383646995106999
Bradi4g09230.1	AT2G25490.1	EBF1,FBL6	EIN3-binding F box protein 1	LOC_Os06g40360.1	OsFBL30 - F-box domain and LRR containing protein, expressed			12.2447379504921	10.9286634596727	11.1135542368319	11.0465337071074	0.668864314704796	0.543812313531614	0.608571571891135	0.912492695504879	0.000178894414694333	0.00383646995106999
Bradi4g06300.2	AT5G25530.1	0	DNAJ heat shock family protein	LOC_Os08g06460.1	dnaJ domain containing protein, expressed			11.0803554777593	9.87283485291881	9.70969105442117	9.62803176600987	0.530948222031413	0.261842884636661	0.186045097050879	0.74503592616543	0.000179365843857956	0.0038416484455013
Bradi1g12150.1	AT1G12060.1	ATBAG5,BAG5	BCL-2-associated athanogene 5	LOC_Os11g31060.1	IQ calmodulin-binding and BAG domain containing protein, putative, expressed			0	5.29958472669184	6.52713083384368	4.75168082584556	0	2.95343195387643	1.32066068074701	4.15990205088815	0.000180813759901614	0.00386770124573157
Bradi1g54847.1	AT4G35090.1	CAT2	catalase 2	LOC_Os03g03910.1	catalase domain containing protein, expressed			10.7389487424743	7.52190129056019	9.53268683218897	9.10387306557462	0.960239035628021	1.64981566696766	0.0958823837555071	0.269531290513897	0.000181686131727673	0.00388139196501599
Bradi1g10980.1	AT5G22030.2	UBP8	ubiquitin-specific protease 8	LOC_Os12g42600.1	ubiquitin carboxyl-terminal hydrolase domain containing protein, expressed			9.86489448136136	8.61291909009628	8.30734471756818	7.63424305473421	1.92147861871667	0.503169950947991	1.1614898128248	1.08878078563921	0.000183328441615454	0.00391147502634455
Bradi3g43360.1	AT2G27690.1	CYP94C1	cytochrome P450, family 94, subfamily C, polypeptide 1	LOC_Os05g37250.1	cytochrome P450, putative, expressed			12.113658488984	10.5205393990378	10.531527987071	10.5946435138522	0.829689297910938	1.03541298239829	0.592865093267956	0.516648794883468	0.000183633160718995	0.00391297905991268
Bradi5g08840.2	AT5G66360.2	0	Ribosomal RNA adenine dimethylase family protein	LOC_Os07g32550.1	dimethyladenosine transferase, putative, expressed			3.1289326132712	7.45222274098249	6.22278456783967	6.59204394330195	1.28925169141333	1.82653914908842	1.1324800607101	0.222765822281382	0.000184981433457822	0.00393668767814824
Bradi1g47518.2	AT1G07700.1	0	Thioredoxin superfamily protein	LOC_Os02g35900.1	thioredoxin, putative, expressed			3.39132415780851	7.47058191424334	7.36210624227435	7.99014713956631	2.95919377245613	0.456925964499879	0.392564985089473	0.623055717521877	0.000186354672205698	0.00395638016683942
Bradi1g50397.1	AT1G69740.1	HEMB1	Aldolase superfamily protein	LOC_Os06g49110.1	delta-aminolevulinic acid dehydratase, chloroplast precursor, putative, expressed			9.2805268912626	6.28892693461716	6.14683902206372	6.75761350269249	0.761545816557702	1.1555131338106	1.78138163111137	1.08873169956274	0.000186380413701821	0.00395638016683942
Bradi3g60011.1	AT1G50460.1	ATHKL1,HKL1	hexokinase-like 1	LOC_Os01g71320.1	hexokinase, putative, expressed			6.26206608557425	8.44904074056967	9.15856201003267	8.48171183234755	1.55329955265515	0.715747019942294	0.90531186263846	0.968570184192797	0.000187749687888988	0.00398038868765664
Bradi4g21880.2	AT1G15910.1	0	XH/XS domain-containing protein	LOC_Os01g44230.1	transcription factor X1, putative, expressed			10.2605140977628	8.47428546081653	8.95024856181492	8.40184776849652	0.665249433041749	0.506091828887126	1.10254412134938	0.608361575563285	0.000189870894832853	0.00402025750199954
Bradi1g35477.1	AT5G42180.1	0	Peroxidase superfamily protein	LOC_Os02g58720.2	peroxidase precursor, putative, expressed			10.0272829787294	7.8936408720397	8.28130534021175	7.14917757408745	0.209371960074128	0.554078434337927	1.09653437131504	1.27137423018805	0.000192184456221912	0.00406409307043452
Bradi4g33510.1	0	0	0	0	0			14.7501407616918	13.8020593182751	13.0221102223701	12.6906487790058	1.29743362206961	0.673537277864392	0.765738010403572	0.162444228566239	0.000194363929381696	0.00410498584608168
Bradi1g66710.1	AT5G22050.2	0	Protein kinase superfamily protein	LOC_Os07g06570.1	receptor protein kinase CRINKLY4 precursor, putative, expressed			13.0074142658563	10.2777498552672	10.3124545055035	11.078249979613	0.535984766624376	4.10728993094569	2.38582397578037	1.60574625340297	0.000196963555498856	0.0041546378259645
Bradi3g27266.2	AT2G40815.1	0	Calcium-dependent lipid-binding (CaLB domain) family protein	LOC_Os01g47040.1	C2 domain containing protein, putative, expressed			10.5349025138579	9.21874062001418	8.66020948099486	9.49027341390031	0.496287837136672	0.43568332999149	0.496941461723697	0.252146596962856	0.000197771590377045	0.00416642142350432
Bradi2g35467.1	AT5G42900.3	COR27	cold regulated gene 27	LOC_Os03g08580.1	expressed protein			7.10793085588102	8.83953344736031	9.39256035101092	9.47301208359574	0.982245602812278	0.357998119479008	0.392171007095207	0.0952010994521584	0.000200370579288952	0.00421112796750452
Bradi5g23515.1	AT1G63010.3	0	Major Facilitator Superfamily with SPX (SYG1/Pho81/XPR1) domain-containing protein	LOC_Os04g48390.1	uncharacterized membrane protein, putative, expressed			7.65803212257266	4.49812511345596	6.01115193888951	3.12974656459634	0.504187410152522	1.32064222693896	0.751970166733504	2.71067409503839	0.000200397865088357	0.00421112796750452
Bradi2g46690.1	AT1G27850.1	0	0	LOC_Os12g13660.1	expressed protein			9.27086780785273	7.23597354397773	7.549685829415	6.17792136616111	1.07267666412981	0.611633719687841	0.812092056810033	1.37838992102379	0.00020159556043015	0.00422396064364871
Bradi3g36150.1	AT4G00620.1	0	Amino acid dehydrogenase family protein	LOC_Os02g02850.1	bifunctional protein folD, putative, expressed			11.8353676445602	10.9777437889423	10.5105186571632	10.373124095798	0.731856251698144	0.221421614580901	0.146222922422408	0.284080719053598	0.000201596693096114	0.00422396064364871
Bradi5g20580.1	AT1G18790.1	0	RWP-RK domain-containing protein	LOC_Os02g51090.1	RWP-RK domain-containing protein, putative, expressed			5.51987253796216	8.86416860543168	8.39496055644583	8.55915905346955	1.64295031946173	0.997547507731001	0.106404584977581	0.991992581887445	0.000201767065343689	0.00422396064364871
Bradi1g60100.1	AT1G06790.1	0	RNA polymerase Rpb7 N-terminal domain-containing protein	LOC_Os07g29420.4	DNA-directed RNA polymerase III subunit RPC8, putative, expressed			9.38859125043014	5.07875869397797	3.98132449420039	4.37729386287648	1.51023956958334	1.85646137858416	2.72308201368219	3.96495722390162	0.000203231109382515	0.00424928524824068
Bradi1g74180.1	AT5G40440.1	ATMKK3,MKK3	mitogen-activated protein kinase kinase 3	LOC_Os06g27890.1	STE_MEK_ste7_MAP2K.8 - STE kinases include homologs to sterile 7, sterile 11 and sterile 20 from yeast, expressed			10.4044049309715	9.84631236241449	8.90848036700326	8.10213426703121	0.640564098543152	0.343338524166605	0.273811944230435	0.688739325069109	0.000204458345965456	0.00426960140962363
Bradi5g13450.1	AT2G15630.1	0	Pentatricopeptide repeat (PPR) superfamily protein	LOC_Os04g40130.1	Rf1, mitochondrial precursor, putative, expressed			0	4.81256313787928	6.47896482363297	3.48716130428899	0	1.83375224803536	1.06802041285746	3.06116341970111	0.000207615041368124	0.00433010846578763
Bradi2g51070.1	AT5G50375.1	CPI1	cyclopropyl isomerase	LOC_Os11g19700.1	cycloeucalenol cycloisomerase, putative, expressed			6.16835136456944	8.72229674498686	8.76028126205838	9.41445156016054	1.4699694312169	0.855777002775818	0.640296161621845	0.0399564835596249	0.000208539142340407	0.00434395874306588
Bradi2g11577.1	AT2G39470.1	PPL2	PsbP-like protein 2	LOC_Os03g17174.1	PsbP, putative, expressed			0	6.15574570472701	6.03421591120364	2.16632802394807	0	1.575918670699	0.942226154478908	2.12094707430219	0.000209846792571448	0.00436575406811781
Bradi1g46596.1	AT4G30200.3	VEL1	vernalization5/VIN3-like	LOC_Os02g05840.1	VIL2 protein, putative, expressed			12.6143452665443	11.4080946951797	11.4040396500115	11.3596690516542	0.497372988341604	0.348803630186775	0.347928289609144	0.285904978246794	0.000213477165091982	0.00443575810948588
Bradi1g73770.1	0	0	0	LOC_Os02g26794.1	expressed protein			10.2954713462858	8.91552760699818	8.76572380680018	8.84553322676609	0.799442276223843	0.456780674926719	0.242140840206961	0.489773020630922	0.000214500149210386	0.00445147763069405
Bradi1g08820.3	0	0	0	0	0			7.72356546118774	3.17409771621641	4.20283953962958	2.40272953401129	1.68903636687421	2.75044018120876	2.82265903198646	4.16164962975384	0.000214919814213756	0.00445465312190449
Bradi2g33340.1	AT5G54190.1	PORA	protochlorophyllide oxidoreductase A	LOC_Os10g35370.1	oxidoreductase, short chain dehydrogenase/reductase family domain containing family, expressed			8.47828133720359	4.61769788026864	6.41963633871914	5.92224441615717	0.688477973283157	1.95346259616763	1.30751796029122	2.16064940396605	0.000217557016488548	0.00450372678743208
Bradi3g04330.2	AT5G18970.1	0	AWPM-19-like family protein	LOC_Os05g33220.1	AWPM-19-like membrane family protein, putative, expressed			0.486976049463469	7.80934711799021	6.28251113109007	3.51493612983886	0.432124766151368	0.714479353892201	2.18085681915397	3.39491763223715	0.000218015156913339	0.00450636777444053
Bradi3g16300.2	AT4G08330.1	0	0	LOC_Os05g03590.1	expressed protein			7.78457837328127	10.0650585874761	9.43607673502706	9.50982393438468	0.663971005923001	0.529362462620084	0.252268935134333	0.405955775583833	0.000218224082935615	0.00450636777444053
Bradi4g39630.1	AT2G19160.1	0	Core-2/I-branching beta-1,6-N-acetylglucosaminyltransferase family protein	LOC_Os02g07880.1	DNA binding protein, putative, expressed			6.37266404030633	9.25388850359819	9.37365744387818	9.71693175085481	2.4633991986483	0.325960160009235	0.712890926092597	0.212978616343747	0.000219395657362479	0.00452496771839207
Bradi1g45535.1	AT4G05220.1	0	Late embryogenesis abundant (LEA) hydroxyproline-rich glycoprotein family	LOC_Os07g34720.1	harpin-induced protein 1 domain containing protein, expressed			8.96427888652992	4.71375681411195	3.74119018871843	1.68041912177961	1.54258979622057	2.69668841836539	3.38985932520522	2.91057129693256	0.000222330237121746	0.00457944313153887
Bradi3g32360.1	AT2G45720.2	0	ARM repeat superfamily protein	LOC_Os03g02580.1	armadillo, putative, expressed			6.18873475245711	9.66934911924958	9.75505199092445	7.98530846268413	0.097651886086497	2.44121307552623	1.3398225084843	1.78097636525204	0.00022273619284487	0.00457944313153887
Bradi5g17790.1	AT3G21430.2	ALY3,ATALY3	DNA binding	LOC_Os01g09760.1	DIRP family protein, putative, expressed			1.45285365939935	6.01070900199045	5.04682650110006	6.18625775736691	1.84880745194647	0.374798182068631	1.79624806116119	0.940183665229951	0.000222859288036699	0.00457944313153887
Bradi5g17620.1	AT1G12900.1	GAPA-2	glyceraldehyde 3-phosphate dehydrogenase A subunit 2	LOC_Os04g38600.2	glyceraldehyde-3-phosphate dehydrogenase, putative, expressed			8.2479354835059	4.49967041198698	5.28508706987903	3.17990797190672	1.32343915953704	4.95928069954442	4.83377967523259	5.50776217073575	0.000224127853096898	0.004598054536735
Bradi1g00760.1	AT1G80480.1	PTAC17	plastid transcriptionally active 17	LOC_Os02g55630.1	COBW domain containing protein, putative, expressed			3.12785500049583	7.05277872039129	8.29511436613165	7.42172871659993	2.71562539796005	1.66538348061482	1.2965180346408	0.657179789315747	0.000224315482308094	0.004598054536735
Bradi2g38552.2	AT1G70580.2	AOAT2,GGT2	alanine-2-oxoglutarate aminotransferase 2	LOC_Os07g01760.1	aminotransferase, classes I and II, domain containing protein, expressed			13.4611888448047	11.8770069551299	11.7461530932698	11.5945385336691	0.703949761824774	0.915652278174557	0.780771218654573	1.23625228825133	0.000224635744725661	0.00459897641101336
Bradi4g02380.1	0	0	0	0	0			11.0882755745975	9.03281038011346	8.98703923199216	9.04435749978899	0.718717781518285	0.416395656440921	0.933162903323257	1.33040928726985	0.000225524763316418	0.00460972162610469
Bradi4g10860.1	AT2G26500.2	0	cytochrome b6f complex subunit (petM), putative	LOC_Os03g55720.2	cytochrome b6f complex subunit, putative, expressed			10.3562436314324	8.34165563994431	9.01409696535031	7.46079671092193	0.190943195314831	0.616834564909172	1.15923972078329	1.30211595098335	0.000225712456013027	0.00460972162610469
Bradi1g29520.1	AT4G15210.1	AT-BETA-AMY,ATBETA-AMY,BAM5,BMY1,RAM1	beta-amylase 5	LOC_Os07g35940.1	beta-amylase, putative, expressed			13.527290071077	12.0531451221061	12.4607809586266	12.5396681741386	0.696484434876102	0.307127322262874	0.290555775125985	0.330594313668574	0.000226739068275628	0.00462503403493607
Bradi4g30200.1	AT5G28840.2	GME	GDP-D-mannose 3\',5\'-epimerase	LOC_Os10g28200.1	NAD dependent epimerase/dehydratase family protein, putative, expressed			0	6.78321865243048	4.22396775245678	3.66083452945013	0	1.0013641408151	3.68132871630336	3.27776771255634	0.0002292277957528	0.00467009701932473
Bradi2g57887.1	AT3G12600.1	atnudt16,NUDT16	nudix hydrolase homolog 16	LOC_Os07g11120.1	hydrolase, NUDIX family, domain containing protein, expressed			10.4278197774329	8.85788737671044	8.83283900449894	8.7776214424674	0.200309264879446	0.53948214299745	0.587316656780633	1.40447274189244	0.000231068341766867	0.00470186080092239
Bradi1g30080.1	AT1G71695.1	0	Peroxidase superfamily protein	LOC_Os04g59260.1	peroxidase precursor, putative, expressed			7.42846294764861	4.26751908282505	4.25396017091825	4.15005507393686	1.72167752094951	3.79912978112486	3.8005206930383	3.62160012145358	0.000235576493986953	0.00478318064691116
Bradi2g25990.1	AT1G77760.1	GNR1,NIA1,NR1	nitrate reductase 1	LOC_Os08g36480.1	nitrate reductase, putative, expressed			9.06230446017597	3.34004792305432	4.91837885379484	3.88349363324888	1.38185167187231	3.15640115772004	4.25991270281389	1.40773327713928	0.000235637356183879	0.00478318064691116
Bradi2g45110.2	AT1G52080.1	AR791	actin binding protein family	LOC_Os05g09380.1	AR791, putative, expressed			0	4.92267809098412	3.48013601380113	5.00390837895999	0	0.0861045448623226	3.02440172502165	1.08073438286855	0.000236524171370768	0.00479535534820394
Bradi1g55825.1	AT3G21740.1	APO4	Arabidopsis thaliana protein of unknown function (DUF794)	LOC_Os04g53612.1	APO, putative, expressed			10.8283319639298	8.48278371841144	7.90960655148445	9.02998744997361	0.905276270285778	1.35374414250873	0.788746451213684	0.955889122039144	0.000237280673643407	0.0048003336701292
Bradi5g12800.1	AT3G25640.1	0	Protein of unknown function, DUF617	LOC_Os02g47980.1	DUF617 domain containing protein, expressed			8.66383818957711	7.06379756889628	6.26866600487203	6.17383585603904	0.688547465870509	0.541523624669434	1.75086337744532	0.882067491902575	0.000237344403898403	0.0048003336701292
Bradi3g56250.1	AT3G11890.2	0	Sterile alpha motif (SAM) domain-containing protein	LOC_Os08g29100.1	SAM domain family protein, expressed			6.09641187591396	8.34527535412888	8.42900907743852	8.59460165921552	1.268277559432	0.594411889900979	1.27785151204265	0.686970134526588	0.000238758002134175	0.00482308486536098
Bradi2g26040.1	AT3G18890.1	0	NAD(P)-binding Rossmann-fold superfamily protein	LOC_Os10g01044.1	isoflavone reductase, putative, expressed			10.9231790465908	9.74097276712083	9.67305158585992	8.93616875515289	0.846463222786235	0.10259258107501	0.119282479697703	0.969159989943454	0.000239540420952233	0.00483304622273913
Bradi3g26630.2	AT1G73590.1	ATPIN1,PIN1	Auxin efflux carrier family protein	LOC_Os06g12610.1	auxin efflux carrier component, putative, expressed			0	5.26963045748272	5.55018577639209	2.21726566051873	0	1.17892448247545	2.00088286734254	2.88065755519868	0.000239948772254218	0.00483544534291792
Bradi1g19220.1	AT3G04740.1	ATMED14,MED14,SWP	RNA polymerase II transcription mediators	LOC_Os09g10960.1	SWP, putative, expressed			9.944197226882	8.07457796906103	8.43424302187648	8.6959332260085	1.20474403235388	0.274300871705737	0.419105803655708	0.728564160433896	0.000243054657977231	0.00489213387490074
Bradi5g16740.1	AT3G22320.1	ATRPABC24.3,NRPB5,NRPD5,RPB5A	Eukaryotic rpb5 RNA polymerase subunit family protein	LOC_Os04g41040.1	DNA-directed RNA polymerases I, II, and III subunit RPABC1, putative, expressed			9.35019222939196	7.81818953290844	8.24723955300876	6.96469771372395	0.653658695970092	0.988986004320564	0.889904277528854	0.956145841174935	0.000243760999304183	0.00489855418193696
Bradi2g37670.1	AT3G53690.1	0	RING/U-box superfamily protein	LOC_Os09g25190.1	protein binding protein, putative, expressed			1.17796754739733	7.16383519654426	6.18818847744123	3.19296451012367	2.04029964175948	0.995803683551269	3.17862660790129	3.23983158376639	0.00024396007897591	0.00489855418193696
Bradi2g58430.1	AT3G62650.1	0	0	LOC_Os01g20730.1	expressed protein			9.15961448261674	7.16738083718348	2.91465961078844	6.37972188299358	2.66341496003549	0.367218928246203	2.63639732328712	1.45145167476938	0.000246252145797433	0.00493864147381982
Bradi1g63200.1	AT4G37650.1	SGR7,SHR	GRAS family transcription factor	LOC_Os07g39820.1	SHR, putative, expressed			8.41400060952359	10.2589697554055	10.517302126093	10.8197598000339	0.188594551505119	0.975798338128765	1.50035947421917	0.478787936267711	0.000247452726697025	0.00495676888753058
Bradi2g25800.1	AT3G25920.1	RPL15	ribosomal protein L15	LOC_Os03g12020.1	50S ribosomal protein L15, chloroplast precursor, putative, expressed			8.95487675662848	5.72241066155061	5.15317938746037	5.56131588865949	0.453310751475068	1.26322386510483	2.17010498965284	2.32961478155508	0.000248789017719667	0.00497431204951972
Bradi3g60290.1	AT5G55220.1	0	trigger factor type chaperone family protein	LOC_Os06g20320.1	peptidyl-prolyl cis-trans isomerase, FKBP-type, putative, expressed			9.93754696109735	8.05258366614279	8.20449141592561	7.24853175594801	0.620036022269965	0.590580200946922	1.39437989868635	0.794469571360317	0.000248924031689123	0.00497431204951972
Bradi3g34670.2	AT3G25855.1	0	Copper transport protein family	LOC_Os09g24310.1	expressed protein			2.89468269104685	8.00841553969703	8.35256889010754	8.53742227139894	3.24157947562865	1.00585853397388	0.423060515437591	0.622549673722594	0.000250532774188666	0.00500047852520412
Bradi1g34793.1	AT1G69740.1	HEMB1	Aldolase superfamily protein	LOC_Os06g49110.3	delta-aminolevulinic acid dehydratase, chloroplast precursor, putative, expressed			10.9140376005291	8.87365818220161	9.27732387726813	8.16400423474442	0.482663735104125	1.76632446072097	0.608724224640315	1.04911190387505	0.000251306283125689	0.00500993170154865
Bradi2g54226.2	AT1G64355.1	0	0	LOC_Os05g49650.1	expressed protein			9.73746910056628	11.042357278575	11.4182861783666	11.4958518004258	0.500566138901526	0.385058294857081	0.531394295018817	0.264189795742702	0.000251639524225389	0.00501059581848551
Bradi2g54550.1	AT2G21195.1	0	0	LOC_Os07g16150.1	expressed protein			11.3299371762316	10.2399198547455	9.89134008278426	10.1018945359575	0.577271788026367	0.860120824220825	1.33455725528672	0.558456512228491	0.000252870238903103	0.00502910739418481
Bradi1g45130.1	AT1G30380.1	PSAK	photosystem I subunit K	LOC_Os07g05480.1	photosystem I reaction center subunit, chloroplast precursor, putative, expressed			10.7054588285099	8.4486861288657	6.52608513775087	8.52486423971678	0.74766477278306	0.359907360319458	3.03479778429783	0.959700862205583	0.00025332885886885	0.00503064856694572
Bradi1g77210.2	AT1G03600.1	PSB27	photosystem II family protein	LOC_Os03g21560.1	photosystem II 11 kD protein, putative, expressed			7.47312200510519	4.91575725006946	1.4391799130048	3.35411338473416	2.38851022676888	0.763842374828063	2.49273273055688	2.10988562598566	0.000253549987631288	0.00503064856694572
Bradi1g09090.1	AT2G02080.1	AtIDD4,IDD4	indeterminate(ID)-domain 4	LOC_Os04g47860.6	ZOS4-11 - C2H2 zinc finger protein, expressed			6.54805674379346	9.43376120919567	9.88620284569136	9.09971949251598	1.79095204836887	0.478120519076417	0.365811370131625	0.285844655412068	0.000255325069030124	0.00505985836680576
Bradi2g18952.1	AT5G35630.1	ATGSL1,GLN2,GS2	glutamine synthetase 2	LOC_Os04g56400.1	glutamine synthetase, catalytic domain containing protein, expressed			10.9866864039299	9.45993930369241	9.55985295817676	9.09418596226871	0.424196790599513	0.267374385772638	0.522229602812243	1.38961349399019	0.000256224176221182	0.00507166005681407
Bradi1g14606.1	0	0	0	0	0			6.8940982013701	8.8760915094758	9.11381034456021	9.24031212480627	0.236633811676887	1.09490806013891	0.570619034499559	1.04380963032485	0.000257836509840429	0.00509739689801973
Bradi1g03900.1	AT2G26560.1	PLA IIA,PLA2A,PLP2	phospholipase A 2A	LOC_Os11g39990.1	patatin, putative, expressed			5.55183531624563	7.91558007961988	8.73638004227396	8.31230431222615	0.654649722850867	0.320299657587895	0.224838821242379	1.27670084369021	0.00025813466872529	0.00509739689801973
Bradi1g13460.1	AT2G48120.1	PAC	pale cress protein (PAC)	LOC_Os05g32680.1	PAC, putative, expressed			10.4808899458519	8.60085599437102	8.92729350461413	9.1649643262083	0.864988495965261	0.858806005520008	0.309736363072265	0.75685799299451	0.000258561891703319	0.00509980515088034
Bradi3g42700.1	AT1G65810.2	0	P-loop containing nucleoside triphosphate hydrolases superfamily protein	LOC_Os04g49340.1	tRNA-splicing endonuclease positive effector-related, putative, expressed			11.0613605368555	10.3473506819403	9.81013793299235	9.14632623760987	0.692710173325354	0.200928524711796	0.84906397131471	0.632718019507693	0.000262353757078554	0.00516849276621972
Bradi4g06930.1	AT1G30440.1	0	Phototropic-responsive NPH3 family protein	LOC_Os08g03650.1	BTBN17 - Bric-a-Brac, Tramtrack, Broad Complex BTB domain with non-phototropic hypocotyl 3 NPH3 and coiled-coil domains, expressed			5.10979315200993	8.74355760312036	9.49596597818183	8.94143577971193	3.11033157530082	1.26983814018197	0.683822801095157	0.642419142531285	0.000264030394150802	0.00519539666040435
Bradi3g15935.1	AT3G19640.1	MGT4,MRS2-3	magnesium transporter 4	LOC_Os01g68040.1	CorA-like magnesium transporter protein, putative, expressed			7.1598890822465	5.84913120868051	6.98890259997787	3.49291952816765	6.20991249495047	1.88533927333743	0.753086807789627	2.31392767054456	0.000267139034904821	0.0052503820201411
Bradi1g74882.2	0	0	0	LOC_Os04g32800.1	basic proline-rich protein, putative, expressed			0.212089937461455	6.08234305807099	4.98646943338921	5.96245831246384	0.367350547457345	0.226625214772575	3.50609163962285	2.35645664381077	0.000267681637173333	0.00525486419579049
Bradi2g45160.1	AT5G01980.1	0	RING/U-box superfamily protein	LOC_Os12g02620.1	zinc finger, C3HC4 type domain containing protein, expressed			3.32533400338548	7.70313227141173	6.14517945999275	8.98094093561404	3.25885041076976	0.984488785543145	2.06789945288116	0.561997434932211	0.000269210865954447	0.00527868160403168
Bradi4g38330.3	AT5G50380.1	ATEXO70F1,EXO70F1	exocyst subunit exo70 family protein F1	LOC_Os02g30230.2	exo70 exocyst complex subunit domain containing protein, expressed			9.26736844325796	7.04287988934169	4.54011185282421	6.09853892404279	2.26837869081489	0.535972142548774	2.32449717766552	1.49140937841213	0.000271057874575019	0.00530866688470137
Bradi3g47950.1	AT5G63630.1	0	P-loop containing nucleoside triphosphate hydrolases superfamily protein	0	0			3.06063800625555	7.19420203929064	7.00448133828835	7.89578339908983	2.7077387349034	0.499097813429702	1.03339597629443	0.466214939545842	0.000273260968591	0.00534554770641831
Bradi1g10640.1	AT3G44880.1	ACD1,LLS1,PAO	Pheophorbide a oxygenase family protein with Rieske [2Fe-2S] domain	LOC_Os03g05310.1	pheophorbide a oxygenase, chloroplast precursor, putative, expressed			10.6521520082546	9.33034715723955	8.71955179960221	9.13740452594987	0.183608649549514	0.14189415290309	1.319875387868	0.0533904387142025	0.000275669801441609	0.00538636222559476
Bradi3g49150.1	AT5G36880.2	ACS	acetyl-CoA synthetase	LOC_Os02g32490.1	AMP-binding enzyme, putative, expressed			10.2100679574174	9.18601530894001	7.53545130916656	8.97503758634228	0.560176900865867	0.395592675339116	0.928523135170709	0.0812398337319716	0.000276105726270683	0.00538857741013789
Bradi1g02247.3	AT2G35530.1	AtbZIP16,bZIP16	basic region/leucine zipper transcription factor 16	LOC_Os03g13614.3	transcription factor, putative, expressed			1.49235698930264	7.27555968501743	5.70421502834444	6.78255948539125	1.57060393913235	0.308475069411072	3.05295492448017	0.471922993959952	0.000276898496781572	0.00539774362570939
Bradi3g15932.1	AT2G27790.2	0	RNA-binding (RRM/RBD/RNP motifs) family protein	LOC_Os02g01480.1	nucleic acid binding protein, putative, expressed			7.602174498404	2.78147892738925	5.0708845380111	2.15923757183303	0.683876099878569	4.81766282242037	4.80584563873273	3.73990918002646	0.000281060321619319	0.00547248686826613
Bradi3g00926.1	AT1G03370.1	0	C2 calcium/lipid-binding and GRAM domain containing protein	LOC_Os06g40570.1	GRAM and C2 domains containing protein, putative, expressed			1.17796754739733	6.41792624150085	4.64785143421539	5.64199032160814	2.04029964175948	1.27977218299755	0.710323518089862	1.20807162622301	0.000281516726093167	0.00547499234704592
Bradi1g53260.1	AT1G19910.1	ATVHA-C2,AVA-2PE,AVA-P2	ATPase, F0/V0 complex, subunit C protein	LOC_Os12g07140.1	expressed protein			8.16813318941468	9.67510052667622	11.4167308839948	10.7548891567192	0.950728794115231	0.907176801130472	0.477549797328552	0.810045915382801	0.000282746253819048	0.00549251036779188
Bradi1g50080.1	AT4G13500.1	0	0	LOC_Os03g39830.1	expressed protein			3.05519904669552	7.79066579732151	7.86837229975104	7.55840582601416	2.84620160541376	0.773777680676742	0.855652316585885	0.501694686451946	0.000284875753195719	0.00552744986398104
Bradi1g33210.2	AT5G24800.1	ATBZIP9,BZIP9,BZO2H2	basic leucine zipper 9	LOC_Os02g16680.1	bZIP transcription factor domain containing protein, expressed			2.21969697051458	7.076895502361	7.64190819655571	6.79244946973535	2.27493492349389	0.372684703685074	0.696366261532267	0.543425270527215	0.000287532036945578	0.0055725176440984
Bradi1g06430.1	AT4G33200.1	ATXI-I,XI-15,XI-I	myosin, putative	LOC_Os06g29350.1	myosin, putative, expressed			8.61815427752844	7.77879429495868	5.15049507821446	4.88751825626059	1.10889462229197	0.304596811640855	1.96621698798338	0.736021331367723	0.000288401920337765	0.0055828997464226
Bradi3g54350.1	ATCG00520.1	0	unfolded protein binding	LOC_Os06g39744.1	photosystem I assembly protein ycf4, putative, expressed			10.0445089083716	8.26743837783549	8.05710476463147	8.59097797415993	0.529573676784095	0.273880936638418	1.31564557171778	0.2170434444845	0.000289755273380427	0.00560260601515442
Bradi5g12205.2	0	0	0	LOC_Os03g26180.1	expressed protein			8.16706673631257	3.7660970616525	3.94505601643371	3.17362630974545	0.170121833483603	3.30809023163544	0.540163019621142	3.03479461149278	0.0002910365634634	0.00562087494707463
Bradi3g36887.1	AT1G58520.1	RXW8	lipases;hydrolases, acting on ester bonds	LOC_Os12g43720.1	early-responsive to dehydration protein-related, putative, expressed			9.07356637102529	11.3892389919245	10.7878849701417	11.5378685660842	0.678799442000601	1.17107610305015	0.879098735389694	0.746558293138089	0.000292003964877591	0.00563304646333145
Bradi2g50220.1	AT3G55760.2	0	0	LOC_Os11g37560.2	expressed protein			8.08387244230803	5.71084009427912	3.631980946121	5.43641721937745	2.60578438793718	3.82948673841368	3.89768508850845	3.72514553296297	0.000293643329784834	0.0056581377939855
Bradi3g59400.1	AT1G69770.1	CMT3	chromomethylase 3	LOC_Os03g12570.1	expressed protein			9.79993155946677	8.43698627954655	7.50825980075369	8.08628054016356	0.256456139111207	0.357213048996159	1.02910859428883	1.5222886983242	0.000294672343459096	0.00567142415878762
Bradi4g23910.1	AT1G61570.1	TIM13	translocase of the inner mitochondrial membrane 13	LOC_Os02g45820.1	mitochondrial import inner membrane translocase subunit Tim, putative, expressed			9.07954636200567	8.51851232219906	6.80506360874877	5.17088840834275	0.573893624343335	0.967962535831146	0.801023793391454	1.90461328266002	0.000295441990819372	0.00567969378438253
Bradi3g02870.2	AT3G46640.3	LUX,PCL1	Homeodomain-like superfamily protein	LOC_Os01g74020.1	MYB family transcription factor, putative, expressed			7.92764904163756	9.78542971784029	10.044260100589	10.0160948140304	0.875157946945046	0.202182669000527	0.263750057838671	0.547797311455189	0.000296428279972253	0.00569210441978903
Bradi1g68040.1	AT5G13170.1	SAG29	senescence-associated gene 29	LOC_Os02g30910.1	nodulin MtN3 family protein, putative, expressed			10.7391351834082	9.64489824584517	9.54473593749144	9.56719794117234	0.403760836592516	0.284242479831481	0.361542442987556	0.505914251021889	0.000297820049019832	0.00571226376455259
Bradi1g04280.3	AT1G71250.1	0	GDSL-like Lipase/Acylhydrolase superfamily protein	LOC_Os06g36520.1	GDSL-like lipase/acylhydrolase, putative, expressed			5.47721044517531	9.10339447680323	8.01088772600713	8.66904366961057	0.963520577488837	1.39906576489291	0.854958682686997	1.43115828742466	0.00030056420243945	0.0057582861994879
Bradi1g17190.3	AT1G19450.1	0	Major facilitator superfamily protein	LOC_Os05g50280.1	transporter family protein, putative, expressed			0.704325787516265	6.33145733929018	5.22786287930894	5.31936631027773	1.21992804905913	0.716130401123095	1.21102340017961	0.733039799402305	0.000301539191044624	0.00576415776503402
Bradi4g35890.1	AT1G26850.2	0	S-adenosyl-L-methionine-dependent methyltransferases superfamily protein	LOC_Os11g38860.1	methyltransferase, putative, expressed			0.274886112002015	6.09576785387612	3.92031235000684	6.20148393087731	0.476116712282558	1.8571573672941	4.48447440459629	2.88156413313789	0.000301560749828788	0.00576415776503402
Bradi1g65571.2	AT3G47340.1	ASN1,AT-ASN1,DIN6	glutamine-dependent asparagine synthase 1	LOC_Os03g18130.1	asparagine synthetase, putative, expressed			0.212089937461455	4.9919637396352	5.47760631538763	6.55542416668182	0.367350547457345	3.52272852242957	2.67722112804349	0.593405020049739	0.000303079307675397	0.00578656333031449
Bradi1g61070.1	0	0	0	0	0			0	4.67570260685845	3.40446193821583	4.91207324049043	0	0.455090438428348	2.9874524636642	1.16620602966396	0.000304026806003419	0.00579802719302868
Bradi3g51680.1	AT2G37040.1	ATPAL1,PAL1	PHE ammonia lyase 1	LOC_Os02g41680.1	phenylalanine ammonia-lyase, putative, expressed			10.9504335984516	10.4346902867669	9.37271534132484	9.43289174129381	0.532548805343278	0.648290004629648	0.222981489338347	0.530413515412624	0.000305329190554163	0.00581622515096676
Bradi1g08560.4	AT3G56370.1	0	Leucine-rich repeat protein kinase family protein	LOC_Os01g60670.1	receptor-like protein kinase precursor, putative, expressed			8.60490454130319	6.70142088161796	6.86057992578712	5.29700827652889	0.287630955507305	0.869539698545244	0.620002819949488	1.74599884800469	0.000307170602981817	0.00584463791960619
Bradi3g38210.3	AT2G33800.1	0	Ribosomal protein S5 family protein	LOC_Os03g34040.1	ribosomal protein, putative, expressed			9.63307662101233	7.59847428963714	7.8560657378329	7.86662971927633	0.68002085667939	1.02242164280075	1.02344919427501	0.873084006243288	0.000308975710567574	0.00587229604179965
Bradi1g67887.1	AT5G24020.1	ARC11,ATMIND1,MIND	septum site-determining protein (MIND)	LOC_Os06g01690.1	septum site-determining protein minD, putative, expressed			9.37274174727723	10.3937035096398	10.838069383575	10.815889767459	0.111762164597371	0.207114005028407	0.472752692866013	0.336277898892412	0.000310090080952948	0.00588677828681813
Bradi2g56890.1	AT4G34980.1	SLP2	subtilisin-like serine protease 2	LOC_Os03g13930.1	OsSub28 - Putative Subtilisin homologue, expressed			10.3317356837862	8.82881662809319	9.28547067548712	8.58706151147306	0.3575895693424	0.481051722444132	0.32896709853991	0.500033609366383	0.000311290757605726	0.00590286424127271
Bradi2g48210.12	AT3G63240.1	0	DNAse I-like superfamily protein	LOC_Os10g28660.1	type I inositol-1,4,5-trisphosphate 5-phosphatase, putative, expressed			8.00375939636857	10.1141701086687	9.62918381604193	10.0722717873219	0.683447478828241	0.556248178252478	0.180074424144982	0.561195428880023	0.000312146931420626	0.00591238847654533
Bradi3g10260.1	AT3G52600.1	AtcwINV2,CWINV2	cell wall invertase 2	LOC_Os04g33740.1	glycosyl hydrolases, putative, expressed			4.62683726793252	8.55524477353618	8.46005702275981	8.64206578339627	2.42928106307325	0.666339041676001	0.925298217016752	0.473100094032458	0.000315626142218014	0.00596531625530467
Bradi4g14237.1	AT1G63370.1	0	Flavin-binding monooxygenase family protein	LOC_Os10g40570.1	flavin-containing monooxygenase family protein, putative, expressed			10.7744584955791	9.02921952547019	9.21752868692066	8.93809724665693	0.475947978615093	1.1105204967461	0.813767936778831	1.24771743296561	0.000315890626949696	0.00596531625530467
Bradi4g04655.5	AT1G48000.1	AtMYB112,MYB112	myb domain protein 112	LOC_Os12g37690.1	MYB family transcription factor, putative, expressed			0.448698393360177	5.34765158273007	6.10309917619615	5.60200146803395	0.777168414574353	1.54845642612492	1.62474802375621	0.500306988191837	0.000316012503648069	0.00596531625530467
Bradi2g36030.2	AT3G03680.1	0	C2 calcium/lipid-binding plant phosphoribosyltransferase family protein	LOC_Os03g44890.1	anthranilate phosphoribosyltransferase, putative, expressed			10.0798218530451	11.8072626467864	11.0839925904688	11.5545883418906	0.190639363319919	0.70414488094339	0.475183243934135	0.0643267231211932	0.000318847805777564	0.00600654954529871
Bradi5g21580.1	0	0	0	LOC_Os09g07160.1	expressed protein			7.78490536976912	9.66129585639696	10.0860541185799	10.2799043924802	0.945170245896466	2.40697749631905	0.57850635370103	0.659680647939184	0.000318915925217284	0.00600654954529871
Bradi2g60450.1	AT1G24625.1	ZFP7	zinc finger protein 7	LOC_Os12g39220.1	ZOS12-08 - C2H2 zinc finger protein, expressed			10.231867625178	8.54680944671443	9.0562298307743	8.29910005613767	0.588666242327884	0.409474078829171	0.454438387924259	1.19005467868589	0.000320960973592453	0.00603825903697694
Bradi1g52665.1	AT3G45070.1	0	P-loop containing nucleoside triphosphate hydrolases superfamily protein	LOC_Os09g08190.1	sulfotransferase domain containing protein, expressed			3.0644696429983	7.5318468542968	6.00382774649689	7.90049706741668	2.8860577319907	0.990568188886868	1.77619910234659	1.70098280791349	0.000321667982922218	0.00604475289392415
Bradi3g48261.1	AT1G27750.1	0	nucleic acid binding	LOC_Os01g56000.1	RNA recognition motif containing protein, expressed			5.03256536688602	8.55496570723771	7.99804042218091	8.5894509716701	2.16692814209338	0.139531575578689	0.291806370454035	0.276688275823559	0.000323833497256568	0.00607860944400924
Bradi1g60720.1	AT5G26330.1	0	Cupredoxin superfamily protein	LOC_Os03g59280.1	plastocyanin-like domain containing protein, putative, expressed			7.67249096198018	3.63315596868458	5.01037779251753	1.43113688277431	0.207910080542573	2.64911341878633	0.876686243524994	1.57270028365768	0.000327693106943196	0.00614073116842133
Bradi3g07988.2	AT1G61290.1	ATSYP124,SYP124	syntaxin of plants 124	LOC_Os06g39050.1	syntaxin, putative, expressed			0.448698393360177	4.82426679307908	4.84821320627413	6.89601602999229	0.777168414574353	2.86918930396379	3.43296357029955	1.56226352673488	0.000327878139724161	0.00614073116842133
Bradi5g26340.1	AT1G67310.1	0	Calmodulin-binding transcription activator protein with CG-1 and Ankyrin domains	LOC_Os04g31900.1	calmodulin-binding transcription activator 4, putative, expressed			5.65313816656218	8.29315870928625	7.72019297329896	8.73364673850685	0.309811272816377	0.878870349987771	0.221179910680048	1.29715313983339	0.000335429043425014	0.00627511489301041
Bradi1g54327.2	AT3G23590.1	MED33A,RFR1	REF4-related 1	LOC_Os07g11000.1	structural constituent of ribosome, putative, expressed			7.92829529990329	4.70568055994109	4.35475995844478	3.98258514838763	0.629679502451346	1.14182878526761	3.77317863163316	2.18763095546234	0.000336861534812781	0.00629486443018156
Bradi4g43710.2	AT3G48520.1	CYP94B3	cytochrome P450, family 94, subfamily B, polypeptide 3	LOC_Os11g29290.1	cytochrome P450, putative, expressed			9.34637648065787	7.1465565154347	5.94089812481068	6.42715385100493	0.226957997945222	1.23859351204443	2.14998268904871	0.866244358170758	0.000339901767471743	0.00634457980713177
Bradi1g20220.1	AT4G24050.1	0	NAD(P)-binding Rossmann-fold superfamily protein	LOC_Os03g02460.1	retinol dehydrogenase, putative, expressed			10.7988583438033	6.83661067435376	6.2085625289846	8.36998399635916	0.443180962049844	5.15240842690145	4.68795909645976	2.24993528303884	0.000343663950753001	0.00640764504607102
Bradi2g18900.1	AT2G42120.2	POLD2	DNA polymerase delta small subunit	LOC_Os03g03650.1	POLD2 - Putative DNA polymerase delta complex subunit, expressed			10.1251464234817	8.67712655060152	8.98133527219598	8.27818248990661	0.394235509916866	0.617414751550901	1.03440199881453	0.47649055005567	0.000345418319810256	0.0064331755303792
Bradi2g15890.1	AT1G35710.1	0	Protein kinase family protein with leucine-rich repeat domain	LOC_Os10g33130.1	leucine-rich repeat receptor protein kinase EXS precursor, putative, expressed			9.10455870711601	7.50171376116974	6.19547725027428	7.12430545500321	0.591468186238927	0.698294506249075	0.374316356733129	1.77697161322613	0.00035034942360316	0.00651326730618581
Bradi5g25350.1	AT5G48330.2	0	Regulator of chromosome condensation (RCC1) family protein	LOC_Os02g10380.1	Regulator of chromosome condensation domain containing protein, expressed			10.4265984771278	8.6249923649395	8.83912020038347	8.55616580410697	1.03285360991275	0.260926745749866	1.03245103751605	0.593178910300933	0.000350498462125047	0.00651326730618581
Bradi5g13047.2	0	0	0	0	0			7.60324610939912	1.88693837411114	5.34968566331963	5.84471052627121	2.39465975261863	1.71971522117974	1.13276348857447	1.2841857518291	0.000353506133196066	0.00656185940130386
Bradi1g74520.1	AT4G26010.1	0	Peroxidase superfamily protein	LOC_Os03g05770.1	peroxidase precursor, putative, expressed			1.66320223022339	6.68884017393888	6.44480469206924	6.1820196324508	1.45635683611652	2.1375203534279	1.29412928289389	0.726342610928974	0.000354627064713257	0.00657536042519386
Bradi3g10200.1	AT1G79620.1	0	Leucine-rich repeat protein kinase family protein	LOC_Os01g60060.1	leucine-rich repeat family protein, putative, expressed			9.53634391423327	8.30419705550769	8.13953380673278	7.45387547439026	0.329036329074834	0.202758454146048	0.620138884844697	0.37118714114805	0.000356663498585286	0.00660578759131462
Bradi3g39622.2	0	0	0	0	0			11.420570989371	7.90887192202186	9.38052634555164	9.53817310678929	0.685829759862646	3.27788010446655	0.673525778457435	0.611078410696581	0.000362158188085869	0.00670012701014677
Bradi3g17900.1	AT4G19170.1	CCD4,NCED4	nine-cis-epoxycarotenoid dioxygenase 4	LOC_Os02g47510.1	9-cis-epoxycarotenoid dioxygenase 1, chloroplast precursor, putative, expressed			10.4885167814824	8.41565617873415	8.36767676882011	8.98394175423195	0.982318871273658	0.361650632388928	1.62561908577417	0.532137409614666	0.00036375840911413	0.00672228759143878
Bradi1g10990.1	AT5G48930.1	HCT	hydroxycinnamoyl-CoA shikimate/quinate hydroxycinnamoyl transferase	LOC_Os09g25460.1	transferase family protein, putative, expressed			11.3199026983802	10.178748360528	10.1166617400034	10.1435526482086	0.505631857545667	0.110153942936318	0.30431605193702	0.446383283403035	0.000364946437808801	0.00673679026523075
Bradi1g67942.2	AT4G39720.1	0	VQ motif-containing protein	LOC_Os03g26990.1	VQ domain containing protein, putative, expressed			8.27343319682874	6.65397032267464	5.61003928648561	4.62393211292149	0.366453851533719	1.52323175400597	0.863614543625398	2.43454429022834	0.000366591767655537	0.006752759953774
Bradi4g36900.1	AT3G01580.1	0	Tetratricopeptide repeat (TPR)-like superfamily protein	LOC_Os06g02200.1	pentatricopeptide, putative, expressed			0.212089937461455	6.34108456950589	5.40127409303843	3.389341548947	0.367350547457345	0.874222753124203	1.37878340083171	2.15358572398594	0.000366619973546811	0.006752759953774
Bradi4g44040.1	AT3G56500.1	0	serine-rich protein-related	LOC_Os02g32469.2	expressed protein			8.00038443612807	9.81231983997604	9.90179497831305	9.79100651128354	0.963821774709862	1.57020800045233	1.13628287331074	0.807432633472704	0.000369380982770762	0.00679561377617117
Bradi1g58830.1	AT1G11300.1	0	protein serine/threonine kinases;protein kinases;ATP binding;sugar binding;kinases;carbohydrate binding	LOC_Os11g11890.1	protein kinase domain containing protein, expressed			8.88230270267077	6.42843627521953	7.40330897096958	7.12738489039498	0.534174255525319	0.905236032036676	0.503921266670423	0.298815759444134	0.000369760141418628	0.00679561377617117
Bradi4g32960.1	AT3G59800.1	0	0	LOC_Os04g41920.1	protein FAM133, putative, expressed			6.43980649413776	8.58531083247768	8.98763889795612	9.03260305923122	1.780715817236	0.835900199998493	0.339158283656993	0.853727693549206	0.000373390109623407	0.00685478590260291
Bradi1g59470.1	AT3G56510.1	0	RNA-binding (RRM/RBD/RNP motifs) family protein	LOC_Os07g46760.1	RNA recognition motif containing protein, putative, expressed			1.81161784374859	7.26777341102525	5.70376642147415	6.0558576332195	1.49683955052252	3.0495517388007	4.10960559758346	1.9164973961003	0.000375217672709631	0.0068807754558585
Bradi1g33720.1	AT5G49630.1	AAP6	amino acid permease 6	LOC_Os07g04180.1	amino acid transporter, putative, expressed			9.50523155283174	7.50854499526495	7.89077823554749	7.92795518173307	0.481635476178082	0.652932806122849	0.481879282682613	0.53538734927151	0.000377240973136466	0.0069102935276511
Bradi3g44140.1	0	0	0	0	0			9.49731960778881	5.90680908230276	6.17451235571607	7.61780225411722	1.08773389374557	2.53379553004199	2.36907283089474	0.645134715704909	0.000381086254760836	0.00697308540200934
Bradi1g63300.1	AT2G29590.1	0	Thioesterase superfamily protein	LOC_Os02g32200.1	thioesterase family protein, putative, expressed			9.31486366635683	7.89586884115008	7.16032553510556	7.61199892555091	0.381239395414727	0.368952851600537	0.614042432648532	0.692128684152065	0.000385314637971047	0.00704262769124066
Bradi2g59171.1	AT1G11580.1	ATPMEPCRA,PMEPCRA	methylesterase PCR A	LOC_Os01g57854.1	pectinesterase, putative, expressed			1.39005748485879	7.39782100646657	5.09626976795821	5.220878021751	1.88368358874406	1.12096247975068	3.23175477331601	1.02450707305325	0.000385729937596385	0.00704262769124066
Bradi3g19120.1	AT1G77290.1	0	Glutathione S-transferase family protein	LOC_Os04g35560.2	glutathione S-transferase, putative, expressed			9.50600953218434	7.99485642617161	7.80955184151579	7.97351221717464	1.03105610735078	0.66340404946016	0.585129517398534	0.236524574544849	0.000386365908297558	0.00704653806115612
Bradi3g59490.1	AT2G27500.1	0	Glycosyl hydrolase superfamily protein	LOC_Os02g33000.1	glycosyl hydrolases family 17, putative, expressed			7.80821367981606	7.05554155866992	3.95729736190327	5.35989161345959	0.920872655797532	0.504256813505636	0.762734654004144	0.397013001076786	0.000387781301157414	0.00706463949524074
Bradi2g13108.1	AT4G10710.1	SPT16	global transcription factor C	LOC_Os04g25550.1	FACT complex subunit SPT16, putative, expressed			12.6352028526564	11.4786647190488	11.2761937972679	11.4605293979809	0.936365760575896	0.303309035928934	0.113952569841501	0.102577525756733	0.000389403503754886	0.00708021366321398
Bradi1g63250.3	AT4G31020.2	0	alpha/beta-Hydrolases superfamily protein	LOC_Os02g55330.1	OsPOP6 - Putative Prolyl Oligopeptidase homologue, expressed			10.8575319630991	8.81136482903337	9.53971579102008	9.28545087068226	2.08650034213182	0.416500711481839	0.898353418244601	0.712740886568434	0.00038948379962251	0.00708021366321398
Bradi2g07110.1	AT1G21065.1	0	0	LOC_Os06g43140.1	GA16396-PA, putative, expressed			5.51214489433536	7.7038524373513	8.03623150922787	8.14676349843766	0.582991218696369	0.355034244362204	0.605479962208037	0.373052446962561	0.000391366510355281	0.00710670534999492
Bradi2g02070.1	AT2G41460.1	ARP	apurinic endonuclease-redox protein	LOC_Os01g58680.1	apurinic endonuclease-redox protein, putative, expressed			11.9107047474136	10.3646934311703	10.8050753356453	11.0647504135322	0.64079956213545	0.27530277551789	0.348560305751661	0.191419832325528	0.000395618008388836	0.00717610689266437
Bradi2g51657.2	AT5G42960.1	0	0	LOC_Os03g63860.1	DANA2, putative, expressed			3.44109663704629	6.86616595337599	8.48766166735796	7.58394498549752	2.9813408437159	0.447088683443451	0.640902302256575	0.5348330906799	0.000399854808631182	0.00724509157591381
Bradi1g59550.1	AT3G52380.1	CP33,PDE322	chloroplast RNA-binding protein 33	LOC_Os07g06450.1	RNA recognition motif containing protein, putative, expressed			1.83875587821896	5.60563423091188	7.84178931677187	6.36467547605793	1.51033272053294	1.155408830702	2.29335847791788	5.54359413781917	0.000402714053067142	0.00728899346754027
Bradi2g08970.1	AT3G11290.1	0	0	ChrUn.fgenesh.mRNA.49	expressed protein			2.50940034720658	6.43188724039385	7.59582753723857	5.72269138362182	1.62456037781952	1.6187921828477	0.978710393911215	1.16601489827407	0.000403318546120903	0.00729033409583348
Bradi4g01830.1	0	0	0	0	0			0.274886112002015	4.05374416393341	5.91759316459654	4.57790372174343	0.476116712282558	3.60707916260916	1.46282538871875	2.69200365786109	0.000403660902588649	0.00729033409583348
Bradi1g13580.1	AT2G21370.1	XK-1,XK1	xylulose kinase-1	LOC_Os07g22650.1	expressed protein			6.37944245924421	8.91325474917346	8.36641110341601	8.72124215204946	1.77052261302095	0.587905869913408	1.17575803389359	1.2825166879989	0.000405714360154094	0.00731950766817959
Bradi2g08287.1	AT5G53420.1	0	CCT motif family protein	LOC_Os05g51690.1	CCT motif family protein, expressed			10.0434073027675	8.44467011163032	8.098497493145	8.32693559533491	0.593928673174416	1.46148132364856	0.785068444781782	0.601070877900812	0.000410897839641289	0.00740502622335208
Bradi2g06740.1	AT4G24790.1	0	AAA-type ATPase family protein	LOC_Os12g19180.1	ATP binding protein, putative, expressed			8.56196361831254	6.23553973461817	5.97754994132356	6.61153971009455	1.38429731027675	1.08897589796757	1.28085797062729	0.906677666759971	0.000411443879703797	0.00740687656716771
Bradi4g05450.1	AT1G17100.1	0	SOUL heme-binding family protein	LOC_Os01g11230.1	SOUL heme-binding protein, putative, expressed			9.71692236937251	8.28462162076124	8.13517915945232	7.03358348455935	1.09487562957498	0.486593880316762	0.392499361620008	1.84776182557319	0.000412353680168893	0.00741526434973253
Bradi2g09200.3	AT4G14770.1	ATTCX2,TCX2	TESMIN/TSO1-like CXC 2	LOC_Os12g41210.1	tesmin/TSO1-like CXC domain containing protein, expressed			9.91931929731388	8.26822962109919	8.37447490418669	8.48302078636541	0.75253683157638	0.58745068033202	0.27396415599104	0.548721569531813	0.000415208245105164	0.00745764718117179
Bradi2g20767.1	AT3G14810.1	MSL5	mechanosensitive channel of small conductance-like 5	LOC_Os02g44770.1	uncharacterized mscS family protein, putative, expressed			2.69632611243401	7.24325080046457	6.87086643039952	7.34429279633536	2.46808466156116	1.47152618432398	0.376866631121094	0.633442074975116	0.000415603347639826	0.00745764718117179
Bradi5g14210.1	0	0	0	LOC_Os12g38140.1	expressed protein			9.35951750898126	7.80536278085246	7.10249096099442	7.34254915775212	0.401654241027364	0.388966813271531	0.560540830147171	1.27854066219619	0.0004203746815766	0.00752658221190708
Bradi3g38910.1	AT3G55370.2	OBP3	OBF-binding protein 3	LOC_Os03g60630.1	dof zinc finger domain containing protein, putative, expressed			0.358764184349246	6.45703207070405	3.57277601257633	6.42434837948303	0.621397795228901	1.26137522695033	3.10783072853371	0.557331515633566	0.000420622138338696	0.00752658221190708
Bradi1g15507.1	AT3G16500.1	IAA26,PAP1	phytochrome-associated protein 1	LOC_Os05g44810.3	OsIAA18 - Auxin-responsive Aux/IAA gene family member, expressed			7.93517795878983	6.25876241346625	3.44413515706002	2.44441335955438	0.446082220171985	1.3405251272048	0.852008416772602	3.26676039499443	0.000420796587209459	0.00752658221190708
Bradi4g39790.1	AT4G30960.1	ATCIPK6,CIPK6,SIP3,SNRK3.14	SOS3-interacting protein 3	LOC_Os08g34240.1	CAMK_KIN1/SNF1/Nim1_like.33 - CAMK includes calcium/calmodulin depedent protein kinases, expressed			9.47371134936734	7.09080376474465	6.99317589831444	8.35261907480837	1.32069351020565	0.699943912661757	1.07918592165927	0.211442383835878	0.000423210898847976	0.0075572427155391
Bradi3g14650.1	AT2G17570.1	0	Undecaprenyl pyrophosphate synthetase family protein	LOC_Os06g07120.1	dehydrodolichyl diphosphate synthase, putative, expressed			11.0787458299558	9.95592600501253	9.63183926433217	9.90697714641245	0.200852684156182	0.375471944589035	0.460821414976983	0.474851568113777	0.000423415490347456	0.0075572427155391
Bradi2g56030.1	AT4G26090.1	RPS2	NB-ARC domain-containing disease resistance protein	LOC_Os04g35210.1	Leucine Rich Repeat family protein, expressed			9.40954655697657	7.44843732062829	6.69758863917814	7.7149480175877	0.398412324449871	0.190800598804698	0.812502384697517	1.36694170432355	0.000430157857064457	0.00766938864473726
Bradi4g39580.1	AT5G58560.1	0	Phosphatidate cytidylyltransferase family protein	LOC_Os01g61560.1	phosphatidate cytidylyltransferase, putative, expressed			10.1885790448731	8.90073747931007	7.83479551204305	8.64498896614862	0.320331521207191	0.510468607034109	0.988390898672416	0.44679448707966	0.000433100543798755	0.00771362226514073
Bradi2g41630.1	AT3G17465.1	RPL3P	ribosomal protein L3 plastid	LOC_Os01g14830.1	ribosomal protein L3, putative, expressed			10.0347239868844	8.87840679572599	7.75529139711965	8.27634587495786	1.08281034159508	0.0931839475966457	1.33954888185849	0.0189354801555529	0.000435190342156914	0.00774258770614847
Bradi2g60070.1	AT4G32480.1	0	Protein of unknown function (DUF506)	LOC_Os01g54340.1	plant-specific domain TIGR01615 family protein, expressed			0.660788330821632	7.096798815671	5.36985807654454	5.17297127547065	0.673382452079633	1.53652586480688	2.29205233341539	4.58874462476563	0.000437614613383977	0.00777043580296528
Bradi3g38540.1	AT5G04890.1	RTM2	HSP20-like chaperones superfamily protein	LOC_Os10g30162.1	hsp20/alpha crystallin family protein, putative, expressed			5.47734789711039	8.62920062198235	10.1244798331512	9.26719917405838	2.74160882743378	2.3481885010861	0.962802375260848	0.846953811711399	0.000437685866789796	0.00777043580296528
Bradi4g06317.1	0	0	0	0	0			1.45285365939935	5.31637303594757	6.68086869606541	5.10806345387409	1.84880745194647	0.820094152662283	0.729315387040112	0.901149724258859	0.000440297240416612	0.00780109752899171
Bradi2g09090.1	AT5G48300.1	ADG1,APS1	ADP glucose pyrophosphorylase 1	LOC_Os09g12660.2	glucose-1-phosphate adenylyltransferase large subunit, chloroplast precursor, putative, expressed			1.15421386562211	7.16564635606815	5.92706578241819	6.56813340819143	1.99915705805797	1.5013715620089	2.39263304785351	0.536771938835383	0.000440346879554602	0.00780109752899171
Bradi1g72110.1	AT1G56230.1	0	Protein of unknown function (DUF1399)	LOC_Os01g24480.1	DUF1399 containing protein, putative, expressed			9.6466014293146	7.02065144007656	6.18207449923083	6.0018881139864	2.0445400702161	1.0851263046843	1.96814655533076	1.46896786707071	0.000443441215444664	0.00784759422162982
Bradi5g15520.1	0	0	0	LOC_Os01g57004.1	adhesive/proline-rich protein, putative, expressed			9.45338025569675	7.52808538475432	7.28010885257447	8.09650285551088	1.77209900251075	0.47435453537754	0.50237993396156	0.386735556570305	0.000444219875779312	0.00785305528547004
Bradi2g55297.1	AT2G40400.2	0	Protein of unknown function (DUF399 and DUF3411)	LOC_Os05g39680.1	PX domain containing protein, expressed			7.53387892829555	5.36855959976587	2.10540828494494	1.8380371712981	2.44383825318868	2.81052976218083	1.54430173495422	3.18357376688848	0.000444932467313677	0.0078573380538502
Bradi2g15520.1	AT3G01440.1	PQL1,PQL2	PsbQ-like 1	LOC_Os04g44190.1	expressed protein			10.4201607565335	9.0812796628858	9.79122527312624	8.26770663210067	0.20977221487196	0.775266885130684	0.349177703261155	0.779085917970687	0.000446698752661441	0.00788019995983319
Bradi1g72449.1	AT4G03260.1	0	Outer arm dynein light chain 1 protein	LOC_Os07g01550.1	leucine rich repeat domain containing protein, putative, expressed			10.8872353519236	9.33371887846052	9.88238793337091	8.93790741034705	1.79654320304156	0.413857208508121	0.646151088413769	0.273003659663874	0.000451473821645161	0.00795603551097475
Bradi1g08570.2	AT5G16970.1	AER,AT-AER	alkenal reductase	LOC_Os04g41960.1	NADP-dependent oxidoreductase, putative, expressed			11.7432359913147	10.0962406849089	10.0193053739875	10.4865318168693	1.38405493650686	0.73334056931345	0.734483908163681	0.475774502088627	0.000453373036463732	0.00797289747711724
Bradi1g39520.1	AT2G35980.1	ATNHL10,NHL10,YLS9	Late embryogenesis abundant (LEA) hydroxyproline-rich glycoprotein family	LOC_Os01g64470.1	harpin-induced protein 1 domain containing protein, expressed			10.2700603088291	8.89220627792621	9.0943350921417	8.86664884154771	0.439482747910004	0.101778297116709	0.464176903482623	0.375577119450874	0.000453385167201088	0.00797289747711724
Bradi4g39970.1	AT3G02570.1	MEE31,PMI1	Mannose-6-phosphate isomerase, type I	LOC_Os11g38810.1	mannose-6-phosphate isomerase, putative, expressed			11.80034115228	10.2186020588838	9.81761633988018	10.3161524078926	1.07944568667607	0.475948400216692	0.622967113212732	0.872215697949218	0.000453876687200563	0.00797314819807844
Bradi4g44540.1	AT4G14368.1	0	Regulator of chromosome condensation (RCC1) family protein	LOC_Os05g46740.1	regulator of chromosome condensation, putative, expressed			1.90170607434004	6.47085135009347	5.83584626615195	6.46291071231721	1.66896053832376	0.941219581284185	0.555838314913877	0.526690495877779	0.000455221973751573	0.00798838056039262
Bradi2g54047.1	AT5G44240.2	ALA2	aminophospholipid ATPase 2	LOC_Os11g25980.1	phospholipid-transporting ATPase 2, putative, expressed			6.51732881708903	3.77588543234595	1.93467857516094	4.03024326962272	1.17139254254582	2.03680970721236	0.995390224143157	1.95238978898728	0.000455789822100989	0.00798995253727085
Bradi2g35440.1	AT5G18640.1	0	alpha/beta-Hydrolases superfamily protein	LOC_Os11g43510.1	lipase precursor, putative, expressed			9.9511683270452	7.28753206020713	8.9773507732158	6.26218865826109	3.4136719878277	2.49440656901661	2.77386788339491	4.43550834975697	0.000461275687839214	0.00807764322960369
Bradi4g44496.1	AT5G11880.1	0	Pyridoxal-dependent decarboxylase family protein	LOC_Os09g37120.1	pyridoxal-dependent decarboxylase protein, putative, expressed			2.05039055532123	6.84150092327616	6.87368426984723	7.1988917931166	3.01717396256105	2.92199372607481	4.33511957795861	1.27152579098609	0.000463750932236842	0.0081124848941871
Bradi4g13670.1	AT3G56040.1	UGP3	UDP-glucose pyrophosphorylase 3	LOC_Os05g39230.1	low photochemical bleaching 1 protein, putative, expressed			14.6297597878698	12.7106954403827	12.9837175191028	12.8696199536941	0.553448161104163	2.08908884122421	1.63456203149743	0.774236238143691	0.000465142294024644	0.00812831293302897
Bradi4g25430.4	AT4G14050.1	0	Pentatricopeptide repeat (PPR) superfamily protein	LOC_Os11g43934.2	pentatricopeptide, putative, expressed			10.894858745093	9.62001880385568	9.46533457672929	9.59711801060528	1.1163138694966	0.120854417468798	0.215948782671404	0.326086448161921	0.000474822369867784	0.00828880095194483
Bradi1g13777.1	AT3G05060.1	0	NOP56-like pre RNA processing ribonucleoprotein	LOC_Os03g22730.1	nucleolar protein NOP5-1, putative, expressed			11.6196932280915	10.2197162755112	10.5207108897734	10.7291381030663	0.51234499630582	0.0372305939130732	0.225660715556747	0.40309109377886	0.000476872029761461	0.00831589157536009
Bradi2g45490.2	AT1G01800.1	0	NAD(P)-binding Rossmann-fold superfamily protein	LOC_Os04g44980.1	short-chain dehydrogenase/reductase, putative, expressed			8.82413727822246	6.41967808182939	5.486962995353	4.40980883031894	1.30942786803425	1.67050208100096	2.85204020256869	3.8311466057925	0.000479268989154858	0.00834897573808244
Bradi3g47340.1	AT4G27830.1	BGLU10	beta glucosidase 10	LOC_Os05g30350.1	Os5bglu22 - beta-glucosidase homologue, similar to G. max isohydroxyurate hydrolase, expressed			11.2572625902966	9.8237414598321	10.4692560656541	9.98246305031603	0.539714622069605	0.289525305594065	0.37346913806412	0.42490590820223	0.00048169283478267	0.00838245885195758
Bradi1g24830.1	AT3G50820.1	OEC33,PSBO-2,PSBO2	photosystem II subunit O-2	LOC_Os01g31690.1	oxygen-evolving enhancer protein 1, chloroplast precursor, putative, expressed			1.55795168793994	6.90236852506543	6.92662533833157	6.10513089318061	2.17086314065351	1.02294150202758	1.39540229220412	1.76421964439785	0.000487552351764259	0.00847559790694454
Bradi2g21190.2	ATCG00040.1	0	maturase K	LOC_Os04g16734.1	maturase K, putative, expressed			8.43669323676893	6.66176928522762	7.01648789529631	3.92629233931269	1.67237748756372	2.63234855227877	2.48821752315647	3.32595799881955	0.000490527780692285	0.00851845852832153
Bradi2g11870.1	0	0	0	0	0			1.1593421618856	5.01804511925855	6.02301784714426	5.21728548095029	1.49134126196242	3.89472416276229	5.26209157848631	4.8520518098497	0.00049363161563487	0.00856345770591499
Bradi1g61250.1	AT2G31260.1	APG9,ATAPG9	autophagy 9 (APG9)	LOC_Os10g07994.1	autophagy protein 9, putative, expressed			11.1793405548005	9.45449409669286	7.74851791607183	9.69663993881448	1.19305943122673	0.648699540096582	2.38445605221049	0.49849074010378	0.000495074462878123	0.00857957881415138
Bradi4g36790.1	AT5G59950.5	0	RNA-binding (RRM/RBD/RNP motifs) family protein	LOC_Os12g01010.1	RNA recognition motif containing protein, putative, expressed			7.76773019582574	4.05013716164265	4.24686394298447	2.25850961698204	1.10873948803308	2.63028103841911	3.80128163824084	3.91185340599582	0.000496018697743339	0.00858436737193376
Bradi1g48110.1	AT1G05190.1	emb2394	Ribosomal protein L6 family	LOC_Os03g24020.1	ribosomal protein L6, putative, expressed			3.92329279785238	8.20229882844423	7.73693928789432	8.47214572031611	3.46394011517538	0.820047731615666	0.239001665544367	0.681313987875894	0.000496378479665271	0.00858436737193376
Bradi4g06290.2	AT3G02600.1	ATLPP3,LPP3	lipid phosphate phosphatase 3	LOC_Os01g47580.1	lipid phosphatase protein, putative, expressed			4.36062327984597	8.31549951775249	8.06419216591039	8.39748689299148	2.1245929257082	0.127741152668989	1.55588785093611	0.777716300321352	0.000496905643495915	0.00858459739425311
Bradi4g11400.3	0	0	0	0	0			8.57330334655586	5.24405734512037	6.32504370198467	4.77687193498141	0.923233225543675	0.660171391938531	0.791023039159189	4.20129563841666	0.000500887497269436	0.00864444889399091
Bradi4g09610.1	AT5G59780.3	ATMYB59,ATMYB59-1,ATMYB59-2,ATMYB59-3,MYB59	myb domain protein 59	LOC_Os11g47460.1	MYB family transcription factor, putative, expressed			0.486976049463469	4.20632271040272	4.58798827491342	6.2384886276307	0.432124766151368	1.13931219042017	3.20014782202592	1.26445695593715	0.000507022828460697	0.00873986972440512
Bradi2g57590.1	AT1G15140.1	0	FAD/NAD(P)-binding oxidoreductase	LOC_Os01g03050.1	fruit protein PKIWI502, putative, expressed			9.60565701740457	8.16331330512544	7.49063797518166	8.0881374894471	0.276456096222048	1.03063498484356	0.449402667303547	0.487264998439638	0.000507462805738834	0.00873986972440512
Bradi2g10027.1	AT4G33160.1	0	F-box family protein	LOC_Os03g28130.1	OsFBX94 - F-box domain containing protein, expressed			8.73090103774915	6.49765105189649	6.47746128168354	5.68938087457655	1.01456404295155	0.437657040315419	1.41122631578433	1.78408379628995	0.000508123744205738	0.00874224023759121
Bradi1g11490.1	AT2G03140.1	0	alpha/beta-Hydrolases superfamily protein	LOC_Os09g26570.1	CAAX amino terminal protease family protein, putative, expressed			10.8208262407423	10.1075325741461	9.67405333233998	9.19375841982076	0.573516056453752	0.451275531779289	0.232036781719784	0.426115457341655	0.000510882922865542	0.00878066883682278
Bradi1g63900.1	AT5G22810.1	0	GDSL-like Lipase/Acylhydrolase superfamily protein	LOC_Os03g64170.1	GDSL-like lipase/acylhydrolase, putative, expressed			0	3.57514896898789	3.26866738317487	5.61881598861163	0	1.1139303022396	2.85137274198233	0.766713695904242	0.000512648562077752	0.00880195979246755
Bradi2g24210.2	AT1G10020.1	0	Protein of unknown function (DUF1005)	LOC_Os07g04150.1	stress-induced protein, putative, expressed			9.76444420256848	8.42065078534535	6.72884691148771	7.90416350142264	0.433990826265101	0.27386074567614	1.73769875712353	0.733466354097016	0.000513594392869438	0.00880334983537451
Bradi4g21790.1	AT2G05810.1	0	ARM repeat superfamily protein	LOC_Os09g05030.2	armadillo/beta-catenin-like repeat family protein, expressed			7.03669406998541	8.17566799022651	9.53808255376524	9.28000134913956	0.715459117876176	1.87699141388165	0.98285833451987	0.843178242774352	0.000514510372789802	0.00880334983537451
Bradi2g43700.2	AT4G26190.1	0	Haloacid dehalogenase-like hydrolase (HAD) superfamily protein	LOC_Os07g01850.1	NLI interacting factor-like phosphatase, putative, expressed			8.83463815165073	7.3897339128597	4.70098842887608	7.75003841616538	0.909793580216016	0.475805666983396	1.31318451720848	0.705773669678995	0.000514638010010408	0.00880334983537451
Bradi1g29500.2	AT1G50240.2	FU	Protein kinase family protein with ARM repeat domain	LOC_Os12g24550.1	expressed protein			9.41181813884281	7.81569273130197	7.93044041625502	8.02123585361201	0.485163780336753	0.366348411681039	0.182200773377999	0.0415590374949906	0.00051483735120082	0.00880334983537451
Bradi1g21330.1	AT3G59400.1	GUN4	enzyme binding;tetrapyrrole binding	LOC_Os11g16550.1	uncharacterized protein ycf53, putative, expressed			12.8717447704944	11.2932234990081	11.5721962689569	10.9285865613054	0.665045727302242	1.79339983353907	1.09016797013523	0.838654728152256	0.00051952079722374	0.00887435014153354
Bradi2g03713.1	AT2G37540.1	0	NAD(P)-binding Rossmann-fold superfamily protein	LOC_Os01g05840.1	oxidoreductase, short chain dehydrogenase/reductase family domain containing family, expressed			8.07612961910826	5.7742216031889	2.56114694816709	3.22121596468193	0.773967390214747	0.367719371314957	3.0849289968967	1.99821825974597	0.000523507890611916	0.00893332259505891
Bradi1g42270.1	AT3G50690.1	0	Leucine-rich repeat (LRR) family protein	LOC_Os07g41694.1	acidic leucine-rich nuclear phosphoprotein 32-related protein 1, putative, expressed			11.3292002336588	10.46975465419	9.78201249931506	10.1353464355005	0.692099230282854	0.421045869924518	0.116216488713767	0.364449748843291	0.000525733156306838	0.0089621409278184
Bradi5g17050.7	AT2G35530.1	AtbZIP16,bZIP16	basic region/leucine zipper transcription factor 16	LOC_Os12g13170.2	transcription factor, putative, expressed			2.34270778399234	6.85579854414249	7.35570958258957	6.20825153236246	2.19451929927429	0.692623691331174	0.235930912136497	0.670877291538866	0.000528218223784498	0.00899532481808749
Bradi1g53470.1	AT3G50950.1	ZAR1	HOPZ-ACTIVATED RESISTANCE 1	LOC_Os08g28540.1	resistance protein LR10, putative, expressed			13.9781907980363	12.5763219947635	11.8000320916178	11.5460596680328	2.40149121254646	1.87597180188729	1.56572506630388	0.824327962751367	0.000531448319879695	0.00904111571477616
Bradi3g37530.1	AT5G05480.1	0	Peptide-N4-(N-acetyl-beta-glucosaminyl)asparagine amidase A protein	LOC_Os05g32820.1	peptide-N4-asparagine amidase A, putative, expressed			0.274886112002015	3.00947673470728	6.37380696869459	5.78721641116227	0.476116712282558	2.60774737194931	0.974385543833498	0.556590780126139	0.00053259325604728	0.00905137633319008
Bradi3g39070.1	AT3G25690.1	CHUP1	Hydroxyproline-rich glycoprotein family protein	LOC_Os05g09380.2	AR791, putative, expressed			6.57595683441974	9.42775256159021	9.16163798767787	8.93810940369758	1.71262620802659	0.609487660315967	0.752099211879639	0.622625842978462	0.000533518413435111	0.00905788477118595
Bradi3g22410.1	0	0	0	0	0			0	4.93750490235112	4.95003312493096	4.51911784783222	0	0.935540805333506	2.67956403915358	4.02875557650474	0.000535999005660891	0.00909076080057954
Bradi1g61800.1	AT1G18170.1	0	FKBP-like peptidyl-prolyl cis-trans isomerase family protein	LOC_Os03g50080.1	peptidyl-prolyl cis-trans isomerase, FKBP-type, putative, expressed			8.64466669499189	7.17157726690847	4.3845489055987	6.47204224104259	0.643193644979333	1.12614362016104	2.04280958279692	0.555117748158988	0.000543846205316379	0.00921449767344364
Bradi5g19490.1	AT4G22170.1	0	F-box family protein with a domain of unknown function (DUF295)	LOC_Os11g38200.1	OsFBDUF60 - F-box and DUF domain containing protein, expressed			9.02931763271064	10.1789950084146	10.7049187413342	10.2846932960586	0.47967934214769	0.364626480471053	0.469194803904012	0.25468394478428	0.00054553932181706	0.0092300614310627
Bradi5g10580.1	0	0	0	0	0			10.1546623891727	8.97767898824809	8.39200734797556	7.59693036934495	0.425178933990361	0.700852009248761	0.846065359827342	1.06255370484264	0.000545869788931518	0.0092300614310627
Bradi3g19430.1	0	0	0	LOC_Os01g66230.1	csAtPR5, putative, expressed			6.638780581759	9.18985278737535	9.18477012332506	9.1441354482333	1.06268713333656	0.164463968162661	0.375764983643994	0.879399304978567	0.000561117406539929	0.00947101852289752
Bradi2g41230.3	AT3G53990.1	0	Adenine nucleotide alpha hydrolases-like superfamily protein	LOC_Os05g37970.3	universal stress protein domain containing protein, putative, expressed			11.3465506227622	10.0600298744037	9.71742415330442	9.91103769802991	1.67415176801112	0.298589319291579	0.32113388922361	0.464452257820503	0.000561253940959448	0.00947101852289752
Bradi3g10140.1	AT1G52560.1	0	HSP20-like chaperones superfamily protein	LOC_Os02g10710.1	hsp20/alpha crystallin family protein, putative, expressed			10.9745569995103	9.71732233552017	9.29003860362228	9.82641231849784	0.825035764122732	0.360272558510038	0.913199195975752	0.271686908557577	0.000562679400595618	0.00948549148975823
Bradi3g02200.1	AT2G39445.1	0	Phosphatidylinositol N-acetylglucosaminyltransferase, GPI19/PIG-P subunit	LOC_Os03g43900.1	phosphatidylinositol N-acetylglucosaminyltransferase subunit P, putative, expressed			9.21643603772575	7.77775893243621	7.33140468659106	7.34781128899595	0.585918844783513	0.430040656521875	1.16967311137568	0.524018990587212	0.000566427180419605	0.00953781756504897
Bradi2g40980.1	0	0	0	LOC_Os05g05500.1	OsFBX159 - F-box domain containing protein, expressed			7.10407043052664	4.57351093291356	0.565872165197182	5.38535958845391	1.9486484330264	1.68341130481556	0.980119340710528	2.41833006496491	0.000566925226989922	0.00953781756504897
Bradi4g35310.1	AT1G79440.1	ALDH5F1,SSADH,SSADH1	aldehyde dehydrogenase 5F1	LOC_Os02g07760.1	aldehyde dehydrogenase, putative, expressed			11.5319077556626	9.63684774325824	10.7842261180768	10.0734085847839	0.171415387623881	0.749280269289198	0.973763360750628	0.198879884554681	0.000568995083018529	0.00956300991640597
Bradi1g63640.1	AT3G07990.1	SCPL27	serine carboxypeptidase-like 27	LOC_Os01g61690.1	OsSCP5 - Putative Serine Carboxypeptidase homologue, expressed			6.27099483365617	9.26653953937359	8.83384040418339	9.26460815669306	1.0454126442075	1.27370256785244	0.635563826560799	0.65505276256645	0.000573391581310265	0.00962721583655205
Bradi3g53047.1	AT5G47840.1	AMK2	adenosine monophosphate kinase	LOC_Os08g01770.1	adenylate kinase, putative, expressed			10.7759019425241	12.0117329566396	12.0107294222543	11.991538712951	0.399841236614133	0.251848436747938	0.212351741944658	0.32201677532247	0.000578271159549841	0.00969045633122722
Bradi4g18811.1	AT5G10190.1	0	Major facilitator superfamily protein	LOC_Os08g31700.1	UNE2, putative, expressed			0	5.14118662201677	4.102329245715	4.76319205619659	0	0.27141366461458	2.85584683886524	4.21818542195244	0.000578318266624778	0.00969045633122722
Bradi1g65810.1	AT1G50920.1	0	Nucleolar GTP-binding protein	LOC_Os07g01920.1	nucleolar GTP-binding protein 1, putative, expressed			7.53533627273828	5.85183539258804	6.98397555592587	2.19593355069599	3.5174132331846	3.02698623679225	5.29177885655071	1.99951926507449	0.000580369071604069	0.00970737746198889
Bradi3g34245.3	AT3G61140.1	ATFUS6,ATSK31,COP11,CSN1,EMB78,FUS6,SK31	26S proteasome, regulatory subunit Rpn7;Proteasome component (PCI) domain	LOC_Os03g02540.1	proteasome subunit, putative, expressed			9.58229108746632	7.94495669686317	7.62437653334249	8.20255769208067	0.464964546024823	0.837700034002023	1.08286731426047	0.797099844822799	0.000580490248086131	0.00970737746198889
Bradi4g28680.1	AT3G26570.2	ORF02,PHT2;1	phosphate transporter 2;1	LOC_Os02g38020.1	inorganic phosphate transporter 2-1, chloroplast precursor, putative, expressed			4.69688962505153	7.2846853895733	8.1079552920597	7.59467344977984	1.36179261363113	0.49274484815806	0.384365265260153	1.17497026854751	0.000581664820442061	0.00971729249030507
Bradi1g39510.1	0	0	0	LOC_Os03g59225.1	expressed protein			10.9561562658905	9.41746497114464	7.83555135068567	9.04758749743067	2.7773677483603	0.233767697765388	0.700864883132972	0.395250656600809	0.000585258648182362	0.00976756341312142
Bradi4g35970.1	AT5G46960.1	0	Plant invertase/pectin methylesterase inhibitor superfamily protein	LOC_Os02g46360.1	invertase/pectin methylesterase inhibitor family protein, putative, expressed			0.486976049463469	7.07958827425706	6.41369058408033	2.79891850491866	0.432124766151368	0.765805836785393	1.78979478987899	2.65509461009704	0.000586055649239986	0.00977110346926467
Bradi4g19720.1	AT3G17700.1	ATCNGC20,CNBT1,CNGC20	cyclic nucleotide-binding transporter 1	LOC_Os02g53340.1	cyclic nucleotide-gated ion channel, putative, expressed			12.0877162999254	11.4068451815279	10.6706153671071	10.2604065476692	0.586970672470425	0.676254668891555	0.256937012021823	0.548082554843424	0.000587887672889887	0.0097853998267352
Bradi4g13650.1	AT1G78060.1	0	Glycosyl hydrolase family protein	LOC_Os02g51620.1	glycosyl hydrolase family 3 protein, putative, expressed			8.43788313896594	5.76690110016843	8.06577466073133	4.31093160606089	3.08124941554232	4.2671641095842	2.11958777638116	3.8805846486682	0.000588084605892622	0.0097853998267352
Bradi3g33150.1	AT4G20260.3	ATPCAP1,PCAP1	plasma-membrane associated cation-binding protein 1	LOC_Os02g18410.1	salt stress root protein RS1, putative, expressed			4.62392409290128	9.0576412297719	7.65461805997092	8.53997079493871	3.39629895986887	1.56545624681406	3.41331580078906	0.102180127408877	0.000590173034009759	0.00981037881210651
Bradi3g60920.1	AT1G50575.1	0	Putative lysine decarboxylase family protein	LOC_Os03g39010.1	possible lysine decarboxylase domain containing protein, expressed			8.69789988179801	7.23018354193904	6.67804329658404	6.47494195073056	1.0721587066598	0.693475512503883	0.18193472575378	0.855768889530535	0.000592353798977248	0.00983684151661421
Bradi1g56630.1	AT4G22890.1	PGR5-LIKE A	PGR5-LIKE A	LOC_Os08g41460.1	expressed protein			4.03997484741167	8.57931540161697	7.91008992071539	8.31717806047581	3.54279809383289	0.843067497023387	0.520422365239464	0.525850156635261	0.000596312176245665	0.00989274202220464
Bradi3g33300.1	AT5G54240.1	0	Protein of unknown function (DUF1223)	LOC_Os07g37310.1	uncharacterized secreted protein, putative, expressed			0.888805313193644	6.64869770032193	3.73175474244806	7.38790276065597	1.03836600426803	1.9289003176762	1.81364131061695	0.802308655758904	0.000597713998780554	0.00990616077740867
Bradi2g17560.1	AT5G18240.1	ATMYR1,MYR1	myb-related protein 1	LOC_Os07g48596.1	Myb transcription factor, putative, expressed			0	7.1366270396512	4.0102718663908	3.81620523646024	0	1.32191774092064	3.99907142868991	3.31563265425147	0.000605599752407275	0.0100193882514691
Bradi4g09801.1	AT1G68010.1	ATHPR1,HPR	hydroxypyruvate reductase	LOC_Os02g01150.2	erythronate-4-phosphate dehydrogenase domain containing protein, expressed			9.00747408504741	5.90405413054529	8.67544985427132	6.29113353710799	1.64738144627799	0.315802731995543	0.358215274313268	1.19652689389994	0.000606922089267456	0.0100193882514691
Bradi5g17930.1	AT5G50210.1	OLD5,QS,SUFE3	quinolinate synthase	LOC_Os12g19304.2	Fe-S metabolism associated domain containing protein, expressed			11.4457694975073	8.99024539797748	7.61137837843319	7.0225559796528	0.519495209439489	3.03365595123205	5.77072580852639	5.0649515131263	0.000607729087866377	0.0100193882514691
Bradi2g46190.1	AT3G25910.1	0	Protein of unknown function (DUF1644)	LOC_Os01g42700.2	expressed protein			6.37306233040857	8.56934592011198	8.58349664705785	8.86189717564062	0.81762944424662	0.703149166546632	1.19210972222258	0.605606379692733	0.000607797305375751	0.0100193882514691
Bradi1g08517.1	AT5G67360.1	ARA12	Subtilase family protein	LOC_Os07g39020.1	OsSub53 - Putative Subtilisin homologue, expressed			1.17796754739733	4.53855912334898	5.2919326774275	4.50326948971404	2.04029964175948	4.01051415039227	3.81135174433929	3.00400162282926	0.000608010122094646	0.0100193882514691
Bradi1g48610.1	AT1G68000.1	ATPIS,ATPIS1,PIS1	phosphatidylinositol synthase 1	LOC_Os02g03110.2	CDP-alcohol phosphatidyltransferase, putative, expressed			8.87159111482094	7.35731294115506	6.24169647281016	6.31521178185789	1.4317998538929	0.750039044480551	0.805122500893325	1.32891615998002	0.000608144360528531	0.0100193882514691
Bradi2g50750.1	AT5G20670.1	0	Protein of unknown function (DUF1677)	LOC_Os06g09900.1	expressed protein			1.92087557300694	7.47227225468131	6.91660719317281	7.51059986373255	2.79419805198618	0.196530697661748	0.998382962157386	1.28426256087806	0.000612769013810529	0.0100856346253386
Bradi2g06210.1	AT5G40270.1	0	HD domain-containing metal-dependent phosphohydrolase family protein	LOC_Os01g01920.2	HD domain containing protein 2, putative, expressed			5.62380578939748	7.99475426554626	8.17456057023691	7.9558019763692	0.145862897720024	1.02799799123709	0.277485351006892	1.18684133740356	0.000614710747387458	0.0101076355766288
Bradi3g07320.2	AT2G21520.2	0	Sec14p-like phosphatidylinositol transfer family protein	LOC_Os08g25310.1	phosphatidylinositol transfer, putative, expressed			8.90181342503317	6.87220327503154	6.77947123318249	7.12317394212262	0.279578186391974	0.511306885980793	0.0943610619028381	1.06894881900926	0.00061573599311109	0.0101145383489812
Bradi2g55694.1	AT5G50360.1	0	0	LOC_Os12g13910.1	expressed protein			7.80086631140026	5.97026924063835	4.46025827964755	2.34545561052135	1.86488054117898	4.33252724123474	4.22947338383839	4.06244828432046	0.000618870142375357	0.0101560359513976
Bradi1g32050.1	AT4G29000.1	0	Tesmin/TSO1-like CXC domain-containing protein	LOC_Os02g17460.1	tesmin/TSO1-like CXC domain containing protein, expressed			6.76905163647585	4.61034325762626	3.56770394385048	1.97204845456988	2.02037508915086	4.28535205774198	3.92358159550585	3.41568811830272	0.000620970314991665	0.0101805005713943
Bradi1g29784.1	AT4G03270.1	CYCD6;1	Cyclin D6;1	LOC_Os07g37010.1	cyclin, putative, expressed			5.01327973488626	7.8816077324673	7.52202581902163	8.44070543392959	1.2939343252773	0.324893598466254	1.037533907276	0.173376827541986	0.000621581327268368	0.0101805271111229
Bradi2g33317.1	AT1G06330.1	0	Heavy metal transport/detoxification superfamily protein	LOC_Os08g40130.1	heavy metal-associated domain containing protein, expressed			12.9105600814824	11.2536266953708	12.2494538156346	10.4970112952348	1.18912258258709	0.410652634097131	0.625256965519274	0.72301156460659	0.000622625829752385	0.0101876465346164
Bradi5g13680.2	AT4G25150.1	0	HAD superfamily, subfamily IIIB acid phosphatase	LOC_Os06g04790.1	HAD superfamily phosphatase, putative, expressed			6.13130555063765	8.31249108293273	8.43968517003721	8.70444944821507	1.43857633976797	0.766403664404339	1.87564489687044	0.624385905062243	0.000623428890606565	0.0101908053292302
Bradi5g04850.1	AT4G01150.1	0	0	LOC_Os06g15400.1	expressed protein			5.51736384042434	8.52391791133647	7.44027375750955	8.00671603690011	1.01450057962498	1.06235694981239	2.18468587085132	0.238737725054197	0.000624725635458344	0.0102020200058329
Bradi5g09200.1	AT4G20010.2	OSB2,PTAC9	plastid transcriptionally active 9	LOC_Os03g43420.1	single-stranded DNA-binding protein, putative, expressed			8.99967448479483	7.10756108842212	7.65480320408661	6.05062881538788	0.947983726523285	0.698305270585357	1.24194372055668	1.1564156047201	0.00062970804626249	0.0102733424031847
Bradi1g31380.1	AT5G47110.1	LIL3:2	Chlorophyll A-B binding family protein	LOC_Os02g03330.1	expressed protein			10.2820972208174	8.86966580144738	9.33859504454283	8.33316921356425	0.732838852044348	0.329233258835986	0.167388838122879	1.01096121627282	0.000630974654173286	0.0102839634854819
Bradi1g51090.1	AT3G05350.1	0	Metallopeptidase M24 family protein	LOC_Os07g10540.1	peptidase, M24 family protein, putative, expressed			5.67797467240555	9.27094935551165	9.38664077415577	8.76564107546489	1.44622910376257	5.98380423165791	1.56007356765415	1.2391148536944	0.000640676507483653	0.0104319120214638
Bradi4g42030.1	0	0	0	LOC_Os01g56900.1	expressed protein			11.0337458622366	8.44897119055418	10.2789054990346	9.35143589865675	1.87099309259502	1.36006183685744	0.780489057300263	0.758295572963703	0.000643299215250769	0.0104644174196488
Bradi2g26910.6	0	0	0	LOC_Os04g51410.1	expressed protein			3.08010235768655	7.19375518899652	7.69964454031151	7.74066106253493	2.80970304744121	0.876339644989392	0.784654654029791	0.627175131942707	0.000646875000777021	0.0104907766512599
Bradi2g01850.1	AT2G18196.1	0	Heavy metal transport/detoxification superfamily protein	LOC_Os03g02860.1	heavy metal-associated domain containing protein, expressed			7.92019652823199	6.15459924862177	6.87481737336878	3.62017356416779	1.1035049717844	0.691232769185377	1.11832745822965	0.295874937011516	0.000647227367568384	0.0104907766512599
Bradi2g60270.2	AT4G24770.1	ATRBP31,ATRBP33,CP31,RBP31	31-kDa RNA binding protein	LOC_Os08g44290.1	RNA recognition motif containing protein, putative, expressed			7.90579471392876	3.57042225038739	2.94235765296128	5.09112405369501	0.428822224318007	3.27071582074239	2.5793527009676	0.0616693547716972	0.000647988863965781	0.0104907766512599
Bradi1g53700.1	AT3G03190.1	ATGSTF11,ATGSTF6,GSTF11	glutathione S-transferase F11	LOC_Os09g37240.1	glutathione S-transferase, C-terminal domain containing protein, expressed			8.73131441116904	5.58715082919618	6.58928145877403	6.01300934271536	0.400287934708768	1.99530612537965	2.13157797918383	1.64208974785349	0.000648289211707327	0.0104907766512599
Bradi4g09050.2	AT1G15980.1	NDF1,NDH48	NDH-dependent cyclic electron flow 1	LOC_Os08g17390.1	expressed protein			8.74821832871905	7.1109594403485	6.52431113741202	6.67012143059019	0.62887000725954	0.178291992714014	0.472028485494548	1.08325455205449	0.000648320090620271	0.0104907766512599
Bradi2g01360.2	AT5G04110.1	GYRB3	DNA GYRASE B3	LOC_Os01g63354.1	ELM2 domain containing protein, putative, expressed			6.63382667774467	9.39579986569408	9.07909144926295	8.66179656762865	1.39191023743016	0.311082193876094	0.503837783378017	0.447070616154995	0.000648687434499669	0.0104907766512599
Bradi1g51140.1	AT1G62050.1	0	Ankyrin repeat family protein	LOC_Os07g32790.1	ankyrin repeat domain containing protein, expressed			9.4254621748566	6.99084340910234	7.57969019809882	7.19321743634648	0.314142094736317	1.6719346964763	0.942890771347574	0.944673637445194	0.000650959738373847	0.0105173437033593
Bradi1g61130.4	AT4G31750.1	WIN2	HOPW1-1-interacting 2	LOC_Os06g48300.1	protein phosphatase 2C, putative, expressed			5.17302191700554	8.48961381820529	7.78609119832752	8.65800110708522	1.5986150062582	0.493468332950992	0.730784641389111	1.42385271680422	0.000659098792246507	0.0106384663979971
Bradi2g61842.1	AT3G56940.1	ACSF,CHL27,CRD1	dicarboxylate diiron protein, putative (Crd1)	LOC_Os01g17170.1	magnesium-protoporphyrin IX monomethyl ester cyclase,chloroplast precursor, putative, expressed			3.66095908191693	8.07681319881638	8.53713929682664	7.18583634881976	3.17266537388731	0.403064011732067	0.735973714433771	1.39833298882898	0.000659730108244043	0.0106384663979971
Bradi2g44440.1	AT5G18610.1	0	Protein kinase superfamily protein	LOC_Os05g30870.1	protein kinase domain containing protein, expressed			10.1253895583328	9.04823215573004	8.26029367058711	8.35004816538023	0.860378566806862	0.411030933941597	0.978847788192615	0.388211683971704	0.000668796474441268	0.0107742660578745
Bradi5g24190.1	AT3G19490.1	ATNHD1,NHD1	sodium:hydrogen antiporter 1	LOC_Os09g02214.1	Citrate transporter protein, putative, expressed			2.66410794736827	6.64218395047437	7.11812388834332	7.64130959934279	2.65739858297342	1.1614794084035	1.06893284243035	0.800039281030336	0.000671414448979218	0.0108060209871357
Bradi2g09450.2	0	0	0	0	0			8.05392438435485	5.71977524796181	5.88200529006032	5.08690825925297	0.140684171738555	1.0309388135034	2.23425821442232	1.08470031106979	0.000672675848666471	0.0108134608984503
Bradi2g09085.1	AT3G16000.1	MFP1	MAR binding filament-like protein 1	LOC_Os01g08510.1	MAR-binding filament-like protein 1, putative, expressed			10.406478667058	9.00995585779773	9.04463923231025	8.98172413861662	0.420235700050471	0.989547571683286	1.25054241278942	0.742102574486071	0.000673171275852286	0.0108134608984503
Bradi2g38163.1	AT3G14920.1	0	Peptide-N4-(N-acetyl-beta-glucosaminyl)asparagine amidase A protein	LOC_Os01g10950.1	peptide-N4-asparagine amidase A, putative, expressed			4.44917265676661	7.64811379380421	6.82891298254411	7.58785531403151	2.52252455084208	1.86694809202584	2.80840971222982	1.77185044598065	0.000682909179257991	0.0109455458448786
Bradi1g53217.1	AT5G55120.1	VTC5	galactose-1-phosphate guanylyltransferase (GDP)s;GDP-D-glucose phosphorylases;quercetin 4\'-O-glucosyltransferases	LOC_Os12g08810.1	VTC2, putative, expressed			7.91413396310088	8.69957317698783	9.73331599420316	9.57074449247973	0.261417591332213	0.271679309199375	0.197497334561681	0.0906284552385004	0.000683664658720504	0.0109455458448786
Bradi4g30600.1	AT2G46690.1	0	SAUR-like auxin-responsive protein family	LOC_Os10g36703.1	CPuORF40 - conserved peptide uORF-containing transcript, expressed			10.6967478894498	9.37466236781842	8.23792400915217	8.89115339747324	1.78787207648637	0.615747712304366	0.869562239645866	1.35339121859654	0.000684045115757381	0.0109455458448786
Bradi4g27157.2	AT1G34470.1	0	Protein of unknown function (DUF803)	LOC_Os05g43790.1	DUF803 domain containing, putative, expressed			7.40220579101127	9.33869345882295	8.69500998170089	9.49931483795432	0.778293467067601	0.53864764809136	0.297684130010536	0.137920897549096	0.000684292014009074	0.0109455458448786
Bradi1g38889.1	AT3G57890.1	0	Tubulin binding cofactor C domain-containing protein	LOC_Os06g41110.1	tubulin binding cofactor C, putative, expressed			4.82891224350208	6.82187467177961	8.18937906269251	8.15104667231154	1.55236874336788	1.19572967814975	0.49060087985285	0.608672565634747	0.000684916380955221	0.0109455458448786
Bradi2g39435.2	AT3G44630.3	0	Disease resistance protein (TIR-NBS-LRR class) family	LOC_Os04g32940.1	Leucine Rich Repeat family protein, expressed			1.04709861419557	4.84442360705051	5.45589038233892	5.70729004953722	0.920414247173761	1.06287200238108	1.31565547771405	0.910697429218308	0.000685325090012154	0.0109455458448786
Bradi2g52740.1	AT1G07060.1	0	0	LOC_Os11g01540.1	expressed protein			4.94204359995779	2.34883751196235	5.52396339065935	0	4.28300216314896	2.82545631327768	0.939761657632836	0	0.000706235109641252	0.0112687332776187
Bradi2g45550.1	AT2G32630.1	0	Pentatricopeptide repeat (PPR-like) superfamily protein	LOC_Os07g47470.1	pentatricopeptide, putative, expressed			7.47271663527078	9.14498169209456	9.48032094964901	8.68515613256005	0.434093373452563	0.040453274818088	0.235696826139122	0.189594899038202	0.000716268614894914	0.0114179231683535
Bradi4g43090.1	AT5G22090.1	0	Protein of unknown function (DUF3049)	LOC_Os03g15530.1	expressed protein			2.5395297285885	7.13155668988553	8.53842926123928	6.38038372118811	2.82882973944033	1.34297891851823	0.8111126493426	0.649818488594785	0.000718757727633476	0.0114466793115775
Bradi3g34102.1	AT1G64860.1	RPOD1,SIG1,SIG2,SIGA,SIGB	sigma factor A	LOC_Os08g06630.1	RNA polymerase sigma factor, putative, expressed			10.3420356554701	8.69881473790098	9.17500552269801	9.011730968722	0.678099099772631	0.358938675435645	0.271070581175308	0.698068641698729	0.000719483375317979	0.0114473231124401
Bradi2g55730.1	AT2G18370.1	0	Bifunctional inhibitor/lipid-transfer protein/seed storage 2S albumin superfamily protein	LOC_Os06g34840.1	LTPL5 - Protease inhibitor/seed storage/LTP family protein precursor, putative, expressed			9.30857213190897	7.75447696749334	7.44298514146528	7.46287494574816	0.647763447839807	0.0844473626583847	1.05934389580225	0.364457320258796	0.000726604649357083	0.011549626329362
Bradi2g12830.1	AT3G09410.1	0	Pectinacetylesterase family protein	LOC_Os01g66830.1	pectinacetylesterase domain containing protein, expressed			7.86728577981769	3.02342340107447	3.42063112264386	1.47394598724004	0.758218595929652	2.63778833340562	3.07199752864403	2.55294933751203	0.00073451696616145	0.0116642969930544
Bradi3g14420.2	AT3G26922.1	0	F-box/RNI-like superfamily protein	LOC_Os01g41280.1	OsFBD4 - F-box and FBD domain containing protein, expressed			0	6.10559135218803	4.52742645036009	2.8576528732703	0	0.976237944939729	3.10767827525512	2.73813614460755	0.000736665465881314	0.0116847829358003
Bradi1g30811.1	AT5G48020.1	0	2-oxoglutarate (2OG) and Fe(II)-dependent oxygenase superfamily protein	LOC_Os02g48630.1	expressed protein			10.4861913430698	9.34756262119837	8.72391067183721	9.39405178514815	0.469344362668397	0.345141925854859	0.74205622996932	0.472269111801981	0.000737898144973142	0.0116847829358003
Bradi5g12714.1	AT1G69530.1	AT-EXP1,ATEXP1,ATEXPA1,ATHEXP ALPHA 1.2,EXP1,EXPA1	expansin A1	LOC_Os02g51040.1	expansin precursor, putative, expressed			11.7402473442454	9.37080142225678	9.22182198822296	9.85373531107554	0.660560651023957	1.30327594236657	1.58042583327569	0.979976881207622	0.000737905303320324	0.0116847829358003
Bradi5g02210.1	AT4G31990.2	AAT3,ASP5,ATAAT1	aspartate aminotransferase 5	LOC_Os02g55420.1	aminotransferase, classes I and II, domain containing protein, expressed			9.57376291494497	6.6806575304023	3.91850405189494	4.79346362275288	0.319007200909142	1.63325728402658	2.13262360443262	4.44807408219403	0.000742260303855969	0.0117426142388426
Bradi1g07035.1	AT1G02850.2	BGLU11	beta glucosidase 11	LOC_Os09g33680.2	Os9bglu31 - beta-glucosidase, dhurrinase, similar to G. max hydroxyisourate hydrolase, expressed			3.57410524667352	6.65880991778107	8.39944091079982	8.12353982050894	3.13821391551063	0.821929719399187	0.460356910400008	0.580892710776239	0.000744282339405113	0.0117634633510897
Bradi1g70255.1	AT1G21230.1	WAK5	wall associated kinase 5	LOC_Os09g38910.1	OsWAK92 - OsWAK receptor-like protein kinase, expressed			5.81184121576234	1.43147931816654	0	3.34306469952703	1.39389811238891	2.4793949090485	0	2.89764149904784	0.000745265593863825	0.0117678705208781
Bradi2g25677.4	AT5G57800.1	CER3,FLP1,WAX2,YRE	Fatty acid hydroxylase superfamily	LOC_Os02g08230.1	WAX2, putative, expressed			10.6858849533437	9.04124169317068	9.67538966021847	9.26155037469086	1.22554622987615	0.291038991183473	0.399199468875854	0.251518695760361	0.000746520618438229	0.0117696961720514
Bradi1g40980.1	0	0	0	LOC_Os05g14390.1	expressed protein			0	4.80227042696031	3.76403642359907	3.66757232397526	0	1.26291488343521	3.30413430841519	3.19047008327565	0.000746790251548816	0.0117696961720514
Bradi3g01630.1	AT5G55120.1	VTC5	galactose-1-phosphate guanylyltransferase (GDP)s;GDP-D-glucose phosphorylases;quercetin 4\'-O-glucosyltransferases	LOC_Os01g67520.1	VTC2, putative, expressed			7.46004713995129	5.49854898315225	3.53157289392837	3.43836590274886	0.700641023922317	0.642131080316779	3.18581423062997	2.04609504869922	0.000751939255617285	0.0118396769126695
Bradi4g42540.1	AT5G12860.1	DiT1	dicarboxylate transporter 1	LOC_Os12g33080.1	2-oxoglutarate/malate translocator, chloroplast precursor, putative, expressed			9.42454989930934	6.65280238516243	7.84031908455387	6.61473335186332	3.21159334012162	3.08313708306774	1.33102036328795	1.96722050882055	0.000761481516813081	0.0119786348586434
Bradi3g52746.1	AT5G19420.1	0	Regulator of chromosome condensation (RCC1) family with FYVE zinc finger domain	LOC_Os05g31920.1	FYVE zinc finger domain containing protein, expressed			1.47810704669704	6.27020921654778	5.55158034189823	6.23047013634527	1.71469535583733	0.858301855227148	2.12532823693799	0.276435087518716	0.000766080030325215	0.0120396359234365
Bradi2g38160.1	AT3G17800.1	0	Protein of unknown function (DUF760)	LOC_Os03g50870.1	expressed protein			8.34779645659967	9.73201135442793	10.0206970677691	9.44318841863788	0.197685355649619	0.352467888258935	0.448374598977125	0.110075693862568	0.000769433187092734	0.0120809688191459
Bradi1g69827.1	AT4G22130.1	SRF8	STRUBBELIG-receptor family 8	LOC_Os02g09740.1	STRUBBELIG-RECEPTOR FAMILY 7 precursor, putative, expressed			8.13434493138448	4.765646022796	5.2447164520632	4.56537145934592	0.50254883390428	0.172268506221414	1.18422564041376	2.49649657451044	0.000770741538089831	0.0120901484838767
Bradi2g11510.2	AT4G01950.1	ATGPAT3,GPAT3	glycerol-3-phosphate acyltransferase 3	LOC_Os01g19390.1	glycerol-3-phosphate acyltransferase, putative, expressed			3.30232775705428	6.00817452069904	8.72539159158018	7.93149682725366	1.85391218933145	3.2889063442552	0.0612473883503149	1.05200593774344	0.000772866029715531	0.0121121012124087
Bradi1g37090.1	AT1G61520.3	LHCA3	photosystem I light harvesting complex gene 3	LOC_Os02g10390.1	chlorophyll A-B binding protein, putative, expressed			10.5168291145256	7.57481281874178	8.4370098140729	8.78775925607231	0.47219303474463	2.22865334795751	1.47204462358726	0.974496509123912	0.00078233335387953	0.0122222594023485
Bradi3g52680.1	AT4G36250.1	ALDH3F1	aldehyde dehydrogenase 3F1	LOC_Os02g43194.1	aldehyde dehydrogenase, putative, expressed			9.46356156360227	7.42693225910031	7.52786142214255	8.03786555562957	1.31199973698629	0.935828644956622	0.741775161468261	0.146588041054456	0.0007827130734008	0.0122222594023485
Bradi1g21360.1	AT2G03120.1	ATSPP,SPP	signal peptide peptidase	LOC_Os05g36070.3	signal peptide peptidase domain containing protein, expressed			8.66219607235351	7.41775309731291	5.88689398265498	7.55173900290989	0.220463909445582	0.721255889883476	0.630613620874834	0.870026865219108	0.00078412569070158	0.0122222594023485
Bradi2g01800.1	0	0	0	LOC_Os05g14270.1	expressed protein			8.41835487156574	9.85188657021112	10.1937760723035	10.2057975314422	0.569581180027429	1.01106814493004	1.0617277232637	0.408362659367198	0.000784271544283212	0.0122222594023485
Bradi3g20150.1	AT4G02750.1	0	Tetratricopeptide repeat (TPR)-like superfamily protein	LOC_Os08g37520.2	pentatricopeptide, putative, expressed			7.60965381662452	9.11309202261327	9.41915257352892	9.74059832801924	0.843669556148047	0.712880626904663	0.813681768407631	0.317384692611934	0.000785771440995043	0.0122222594023485
Bradi2g23837.1	AT5G27620.1	CYCH;1	cyclin H;1	LOC_Os03g52750.1	cyclin, putative, expressed			10.9561523714802	8.82480678893306	9.54156371148225	9.30342717097623	0.954517393125115	1.54235330080464	0.552871105576605	0.363365607308859	0.0007858871280999	0.0122222594023485
Bradi2g39820.1	AT1G08650.1	ATPPCK1,PPCK1	phosphoenolpyruvate carboxylase kinase 1	LOC_Os02g41580.1	CAMK_CAMK_like.14 - CAMK includes calcium/calmodulin depedent protein kinases, expressed			8.42918429276726	4.51433136276407	3.64163715790717	5.07129792600272	1.01595903581017	1.0584723543759	3.15378706890517	2.47712020780863	0.000786220674293177	0.0122222594023485
Bradi4g21690.2	0	0	0	LOC_Os01g59970.1	expressed protein			7.66174456068366	5.51585639848184	4.61993700115297	2.50036217414895	0.992919331541234	1.09996024306129	2.86820432773589	2.85754215149181	0.000786433101326521	0.0122222594023485
Bradi2g23780.2	AT3G20870.1	ZTP29	ZIP metal ion transporter family	LOC_Os08g01030.1	metal cation transporter, putative, expressed			10.3761661310668	8.80443085377376	9.39012753665023	8.35030462050401	0.587837984909761	0.343833640940761	0.494416969011583	1.03798984837612	0.000787352910382743	0.0122222594023485
Bradi1g00980.1	AT4G23430.2	0	NAD(P)-binding Rossmann-fold superfamily protein	LOC_Os11g07930.1	oxidoreductase, short chain dehydrogenase/reductase family domain containing family, expressed			9.55539777178115	8.01513522364938	6.80567403033044	8.58829139914234	0.793003262343384	0.47688338590193	1.07836124717601	0.170175883825894	0.000787763712057006	0.0122222594023485
Bradi4g40030.1	AT4G14310.1	0	Transducin/WD40 repeat-like superfamily protein	LOC_Os02g56520.1	expressed protein			8.64199371793264	7.50089081476361	6.9295103833092	5.83885860210555	0.334112199115039	0.593321793032788	1.30917548881183	1.40877193399562	0.000787942857436213	0.0122222594023485
Bradi1g55720.1	0	0	0	LOC_Os08g27540.2	expressed protein			0	3.94569438802109	4.55708479627102	3.54734724906684	0	3.46836793028737	4.26996875364117	3.1060787732992	0.000791950816351042	0.0122730337086832
Bradi1g30032.1	0	0	0	0	0			9.00389606813987	5.36117504025404	5.7875178244344	3.11304274851382	1.35965285228225	4.75371641917041	5.08034548394798	3.92390292280346	0.000793461527032012	0.0122850493703399
Bradi1g05306.1	0	0	0	LOC_Os06g46440.1	expressed protein			1.90392590733071	5.43244658367169	6.62879957795946	6.4349004284392	1.68846275482591	2.10109950688978	0.913967830820567	0.371308547440228	0.000809212213583102	0.0125173141112216
Bradi3g38670.1	0	0	0	LOC_Os08g05470.1	expressed protein			9.29484856850141	7.73111834017947	7.62339010503028	7.53601081498918	0.533457279008998	0.614596753117486	0.974194838593016	0.792640449276511	0.00081023111144776	0.0125214809878319
Bradi5g23450.1	AT2G29360.1	0	NAD(P)-binding Rossmann-fold superfamily protein	LOC_Os11g43200.1	tropinone reductase 2, putative, expressed			7.74799230617157	1.1223731377863	4.29905209422393	3.43599961534188	1.30004902555776	1.94400729969637	1.81325002258602	3.04554333277461	0.000811261548615319	0.0125258183282509
Bradi1g26765.1	AT4G22340.3	CDS2	cytidinediphosphate diacylglycerol synthase 2	LOC_Os01g55360.3	phosphatidate cytidylyltransferase, putative, expressed			10.3198707734337	8.78798183643862	9.19887044646321	8.76851040468119	0.793794635517743	1.45666610868919	1.04056299364356	1.00454948981186	0.000821450226782464	0.0126635962141743
Bradi2g10211.1	0	0	0	0	0			0	3.42982206933112	2.43416435776547	6.232843147206	0	3.00221799856865	1.6804720607727	1.0640998508877	0.00082170108321351	0.0126635962141743
Bradi3g46520.3	0	0	0	0	0			0	3.86325972958431	2.97285722799767	5.95796660557881	0	2.64884203565816	3.47447759817083	0.989492089409219	0.000833112723290342	0.0128276324011875
Bradi4g03494.1	AT2G43710.1	FAB2,SSI2	Plant stearoyl-acyl-carrier-protein desaturase family protein	LOC_Os01g65830.1	acyl-desaturase, chloroplast precursor, putative, expressed			0.660788330821632	5.95691799183637	4.70027569251287	5.56584180810951	0.673382452079633	1.24948520317674	2.01753474376491	1.31276431477667	0.000854940981846747	0.0131442265479985
Bradi3g29220.1	AT2G17050.1	0	disease resistance protein (TIR-NBS-LRR class), putative	LOC_Os04g08390.1	Leucine Rich Repeat family protein, expressed			0.212089937461455	6.59890050460698	5.0486723567551	3.87594136870833	0.367350547457345	1.10276906136372	1.64492273622836	3.35667497408307	0.000855248070015228	0.0131442265479985
Bradi2g07530.5	AT1G76160.1	sks5	SKU5 similar 5	LOC_Os06g46500.1	monocopper oxidase, putative, expressed			3.94497409516447	7.6875321836947	7.22339251138204	7.38164375848885	1.60815444602428	0.100421921150736	1.29048599199839	0.335633340168953	0.000860674974812894	0.0132132331718112
Bradi4g31227.1	0	0	0	0	0			1.95014381722801	7.31488627012353	5.88054406413648	6.26865301760243	1.87404024495465	0.785600362540305	1.57583813142065	2.63870662448944	0.000861319940386833	0.0132132331718112
Bradi3g02910.2	0	0	0	0	0			9.79723957078925	5.88526687349823	3.35440163418554	7.69061344155133	0.605598360715285	4.36562773209429	4.10861758517019	0.399188885722571	0.000864694865791921	0.0132528370898347
Bradi2g02770.1	0	0	0	LOC_Os11g05190.1	phytosulfokines precursor, putative, expressed			9.07299892932507	6.77969636960796	7.69350760004505	7.18974979811161	0.702197269144229	0.868527028251169	0.69935278082228	0.912142487623542	0.000868297072212483	0.0132958486602949
Bradi2g24810.1	AT3G54350.2	emb1967	Forkhead-associated (FHA) domain-containing protein	LOC_Os03g58640.1	FHA domain containing protein, putative, expressed			9.9562554981288	6.54905906795133	6.39507242471338	6.58144112516824	1.46574540001925	5.69034175228544	4.23834510104628	2.46823627193739	0.00087375690387426	0.0133672003993804
Bradi2g22367.1	AT2G07674.1	0	Unknown conserved protein	0	0			9.73569601427976	8.10752019785394	8.22877847912027	8.21936534899782	1.08525630036877	0.0450443916647308	0.964395529011109	0.252447086216641	0.000875540170904491	0.0133822269854807
Bradi5g19620.1	AT1G76070.1	0	0	LOC_Os09g37080.1	expressed protein			9.30326453441348	11.0470753261153	10.4191799185022	10.6420356584179	0.597147113440347	0.738316990625457	0.584857465753187	0.249779178670741	0.000884210081075159	0.0135023890442793
Bradi2g32277.2	AT4G37740.1	AtGRF2,GRF2	growth-regulating factor 2	LOC_Os03g47140.1	growth regulating factor protein, putative, expressed			4.10731288449318	8.49839536351162	8.57639887547867	8.29043323435043	3.72621994050229	0.29159351647588	0.994582595399697	0.550695704928795	0.000890416549466992	0.0135847478314115
Bradi3g23235.1	AT1G19180.1	JAZ1,TIFY10A	jasmonate-zim-domain protein 1	LOC_Os03g08320.1	ZIM domain containing protein, putative, expressed			0	3.50755570742929	3.0401130787461	5.36513549421832	0	3.06459330136823	2.75829367724099	0.742569392372447	0.000891513552305594	0.0135890742744683
Bradi1g67760.1	AT3G25570.1	0	Adenosylmethionine decarboxylase family protein	LOC_Os04g42095.1	S-adenosyl-l-methionine decarboxylase leader peptide, putative, expressed			9.14944163053792	10.5679156918664	10.587079986338	10.592611255588	0.904526871727098	1.25118144879087	0.834876945998303	0.71194063179913	0.000892493533554531	0.0135916107306855
Bradi4g41060.1	AT4G24160.1	0	alpha/beta-Hydrolases superfamily protein	LOC_Os09g34860.1	hydrolase, alpha/beta fold family domain containing protein, expressed			9.41675336743038	8.28150981613123	8.14357449707435	7.2659492577869	0.391239805411367	0.355972113161015	0.148172561746624	0.845990584271807	0.000893327112039811	0.0135919150580483
Bradi2g06627.2	AT5G10970.1	0	C2H2 and C2HC zinc fingers superfamily protein	LOC_Os03g57240.1	ZOS3-19 - C2H2 zinc finger protein, expressed			7.8711022876938	9.24442268270986	9.7273675286593	9.10805069850086	0.330313822911782	0.601815086254849	0.721856555704433	0.554070597983267	0.000901954361402954	0.0137106911388514
Bradi4g09990.2	AT5G44300.1	0	Dormancy/auxin associated family protein	LOC_Os11g44810.2	auxin-repressed protein, putative, expressed			3.63630824649399	7.49591764626648	7.83881740831621	7.51272973810902	2.43497611732557	0.576897261166519	0.730846860676546	1.54686564594211	0.000908648659399974	0.0137998950035782
Bradi3g07897.3	AT3G02780.1	IDI2,IPIAT1,IPP2	isopentenyl pyrophosphate:dimethylallyl pyrophosphate isomerase 2	LOC_Os05g34180.1	hydrolase, NUDIX family, domain containing protein, expressed			6.12050229811879	8.67114170311068	8.14863102478438	8.25916927727589	0.466308767503669	0.266428279603993	1.27471147569377	0.184332140757635	0.000910220109390016	0.0138112054018798
Bradi5g18250.1	AT1G05010.1	ACO4,EAT1,EFE	ethylene-forming enzyme	LOC_Os09g27820.1	1-aminocyclopropane-1-carboxylate oxidase protein, putative, expressed			0.358764184349246	6.98236148701356	6.44150864238961	4.03413471396086	0.621397795228901	0.27752997470714	2.45706193145429	3.59584967855404	0.000918199516072938	0.0139196380358571
Bradi4g33940.2	AT1G63840.1	0	RING/U-box superfamily protein	LOC_Os02g45780.1	zinc finger, C3HC4 type domain containing protein, expressed			8.95620742965305	7.58694789535085	6.90958640825399	6.70925859030391	0.678607959930439	0.298247110159786	1.16393962290965	0.117111850357002	0.0009330029026654	0.0141312298204245
Bradi1g02550.1	0	0	0	0	0			8.90348958065517	7.63596889927688	5.03764267624714	6.39316968592536	0.668850452632086	0.823952419552898	1.65962597969935	1.35010012607996	0.000935671407428216	0.0141588102649418
Bradi3g36697.1	AT5G16760.1	0	Inositol 1,3,4-trisphosphate 5/6-kinase family protein	LOC_Os10g42550.1	Inositol 1, 3, 4-trisphosphate 5/6-kinase, putative, expressed			9.37602945456596	7.11921730447417	8.2070286533709	7.4796562202909	0.208655181154241	1.66088724318911	1.46150682782554	1.82487113432275	0.000938380551949424	0.0141869552044046
Bradi3g10450.4	AT1G78580.1	ATTPS1,TPS1	trehalose-6-phosphate synthase	LOC_Os05g44210.1	trehalose-6-phosphate synthase, putative, expressed			3.9266005474077	7.69054752593772	8.45722082413523	8.33124301885612	3.54614365965137	0.661022139821884	0.339413754053761	0.473789928429352	0.000950413161812337	0.0143558790969592
Bradi1g53060.1	0	0	0	LOC_Os09g39310.1	expressed protein			9.64749723013206	8.18389622958259	8.53919365508247	7.21601209057376	0.379016422871731	0.775477275577715	0.239455268410546	0.884750046244661	0.000952826418283678	0.0143780368268342
Bradi3g28050.2	AT4G12130.1	0	Glycine cleavage T-protein family	LOC_Os06g04380.1	aminomethyltransferase, putative, expressed			1.21999041773141	5.46330587065763	6.37956249562667	7.13068547734409	2.11308538825798	1.63967353062766	0.83412359902975	1.19967422491823	0.000953601388969968	0.0143780368268342
Bradi1g07590.1	AT5G20070.1	ATNUDT19,ATNUDX19,NUDX19	nudix hydrolase homolog 19	LOC_Os06g04910.1	hydrolase, NUDIX family protein, expressed			4.65385041716888	8.29192014054255	8.59853818960658	8.90955485243013	4.10832633415846	0.811382605834755	0.494596417173099	0.116074087392262	0.00096049479758181	0.0144689144169538
Bradi2g02320.1	AT1G68380.1	0	Core-2/I-branching beta-1,6-N-acetylglucosaminyltransferase family protein	LOC_Os01g04220.1	DNA binding protein, putative, expressed			0.448698393360177	5.9883795733165	4.85166233778125	4.46053164062003	0.777168414574353	1.63119420130255	4.6519191262712	4.0160117954859	0.000962985097405563	0.0144933594930246
Bradi1g04200.1	0	0	0	LOC_Os05g27000.1	expressed protein			0.212089937461455	5.50826336968612	3.3715800801734	5.64202252730585	0.367350547457345	1.95308038445583	2.99638666263687	2.96875731508502	0.000964651127243398	0.0145053660951649
Bradi2g58580.1	AT3G47300.1	SELT	SELT-like protein precursor	LOC_Os05g39110.1	selT-like protein precursor, putative, expressed			9.50630073711341	8.2287206957635	7.90331592065676	7.93150680507607	0.203977922735903	0.462994956126686	1.08149276877428	1.01447795093936	0.000967234759853058	0.0145311365990154
Bradi2g16910.1	0	0	0	LOC_Os01g20780.1	anther-specific protein SF18 precursor, putative, expressed			10.9257467588521	9.32113880782775	9.20319930880958	8.8472154853496	1.62558085631973	0.40858224415503	0.289646564139316	1.02748244333662	0.000974933510345722	0.0146336381166538
Bradi4g39470.1	AT3G17365.1	0	S-adenosyl-L-methionine-dependent methyltransferases superfamily protein	LOC_Os08g40580.1	methyltransferase domain containing protein, expressed			11.5464469138262	10.4861110526672	10.6448966697073	10.292181718674	0.082855734189974	0.355442245378593	0.229013058304027	0.534873092805803	0.00097996525860542	0.0146959601528385
Bradi2g22360.1	AT2G28470.1	BGAL8	beta-galactosidase 8	LOC_Os03g15020.1	beta-galactosidase precursor, putative, expressed			8.40032557233341	9.92546826677116	10.0001921176108	10.1096883624938	1.60692134738246	1.44829300386996	1.37974447727177	0.792617421525421	0.000981496969998181	0.0147057294894974
Bradi4g31880.5	AT2G17850.1	0	Rhodanese/Cell cycle control phosphatase superfamily protein	LOC_Os12g24020.2	rhodanese-like domain containing protein, putative, expressed			8.94231923648046	6.70703488917834	6.72140306933176	5.80095805402853	2.71424267394102	0.868318827157814	1.13547112409287	1.10143505926535	0.000992240231413008	0.0148533739300947
Bradi4g03420.1	AT1G73920.1	0	alpha/beta-Hydrolases superfamily protein	LOC_Os01g33784.1	lipase family protein, putative, expressed			10.3893237129421	8.96396864688635	8.33510498839292	8.96765777576987	1.32717492621586	0.182051090372741	0.894268113417146	0.648101200826342	0.00099361792556009	0.014860681346828
Bradi3g55277.2	AT5G33370.1	0	GDSL-like Lipase/Acylhydrolase superfamily protein	LOC_Os02g57110.1	GDSL-like lipase/acylhydrolase, putative, expressed			0.212089937461455	3.45586313158917	3.92327845931513	5.85694297238165	0.367350547457345	1.89170096972462	3.54912887837157	0.747279185179148	0.00100301358682062	0.0149877862087883
Bradi5g20660.1	AT5G17710.2	EMB1241	Co-chaperone GrpE family protein	LOC_Os02g39870.1	co-chaperone GrpE protein, putative, expressed			9.66665417266927	8.27111247406112	7.56669169110767	8.22912072851184	0.227010048182266	0.668016248173954	1.70640203122484	0.608129420548993	0.00100393969599454	0.014988218553427
Bradi4g00580.1	AT1G60950.1	ATFD2,FED A	2Fe-2S ferredoxin-like superfamily protein	LOC_Os08g01380.1	2Fe-2S iron-sulfur cluster binding domain containing protein, expressed			6.56805064329919	9.12961830204548	8.09603075421588	9.25344089429224	0.553752244722845	0.83958512040714	1.19308224960979	1.36938976296278	0.00100639605629583	0.0150114754611412
Bradi2g05090.1	AT4G14620.1	0	Protein of unknown function (DUF506)	LOC_Os03g58230.1	plant-specific domain TIGR01615 family protein, expressed			9.24011967356818	7.6011076088053	7.58755924236974	7.93225099843812	0.292013393221305	0.347911538001374	0.656502882554839	0.459156896248785	0.00101168807310535	0.0150769499993738
Bradi4g40570.1	AT5G58380.1	CIPK10,PKS2,SIP1,SNRK3.8	SOS3-interacting protein 1	LOC_Os12g02200.2	CAMK_KIN1/SNF1/Nim1_like.6 - CAMK includes calcium/calmodulin depedent protein kinases, expressed			2.0912364474113	8.9553970909359	5.07775393696731	5.68266495469099	1.3631787987936	0.435369171029022	4.67796277841655	2.45019325129794	0.00101327193440721	0.0150870953085622
Bradi3g05880.1	AT1G06660.1	0	0	LOC_Os06g45870.1	expressed protein			8.87396699288048	6.57066448097244	8.01983596922009	6.79925896590302	2.77761535791072	0.789982480032488	0.640267281257037	0.702078353441423	0.00101480573480461	0.015096477832276
Bradi1g24930.1	AT1G29950.1	0	basic helix-loop-helix (bHLH) DNA-binding superfamily protein	LOC_Os02g21090.1	CPuORF33 - conserved peptide uORF-containing transcript, expressed			9.08988492507357	7.19566891582091	7.28762964294443	7.50308789323576	0.415820174755857	1.46750895373326	1.68036691290977	0.995117883265142	0.00101840573215198	0.0151365535243158
Bradi1g77390.1	AT3G61440.1	ARATH;BSAS3;1,ATCYSC1,CYSC1	cysteine synthase C1	LOC_Os04g08350.2	cysteine synthase, chloroplast/chromoplast precursor, putative, expressed			0.212089937461455	6.22246401191827	5.34354909087717	2.76968001958885	0.367350547457345	0.592838540857771	2.07914025795604	2.97819247681352	0.00101989768879767	0.0151452540347145
Bradi1g49990.3	AT2G28070.1	0	ABC-2 type transporter family protein	LOC_Os03g64200.1	ABC-2 type transporter, putative, expressed			8.02505901184772	9.86663092767814	9.53077332233044	10.1956808607378	1.36684325759556	0.784403328425363	1.29099982938673	0.320020096520283	0.00102174989798563	0.0151592840104333
Bradi3g58710.1	AT1G14560.1	0	Mitochondrial substrate carrier family protein	LOC_Os01g38990.1	mitochondrial carrier protein, putative, expressed			8.57914650602067	3.05832632503658	3.55349059903328	3.10071329951938	0.781472184159138	3.16739786667143	3.3824795290049	3.21415327384578	0.0010245317057705	0.015187068923338
Bradi4g40300.1	AT3G02070.1	0	Cysteine proteinases superfamily protein	LOC_Os04g32970.1	OTU-like cysteine protease family protein, putative, expressed			10.4932628067299	9.83468824441845	8.66950886187713	9.48097849288269	0.542489012636715	0.539545535650168	1.08286426391711	0.579459785475663	0.00103396841678569	0.0153133655769697
Bradi3g49420.1	AT4G23850.1	LACS4	AMP-dependent synthetase and ligase family protein	LOC_Os01g48910.2	AMP-binding enzyme, putative, expressed			7.37796141575077	9.42948148715355	8.54379460514832	9.29997712232193	0.56979578461098	0.236720391058754	0.314328656980516	0.497954316064539	0.00103507032020595	0.0153161069702043
Bradi2g26860.3	AT1G03670.1	0	ankyrin repeat family protein	LOC_Os11g14544.5	expressed protein			6.5709320568721	9.5233355546946	9.18530522852779	7.70372528947438	0.884593866303819	0.691019233055019	1.75135094970801	0.477936533556102	0.001036461996358	0.0153231275319971
Bradi1g75270.1	AT4G34370.1	ARI1,ATARI1	RING/U-box superfamily protein	LOC_Os03g42760.1	zinc finger protein-related, putative, expressed			9.038445499889	7.10396404397895	6.63979951310688	4.01579081127637	0.307489518460438	1.1354332657895	0.810635077816494	3.48800879286432	0.00103769753346715	0.0153278293493388
Bradi4g27810.1	AT1G02260.1	0	Divalent ion symporter	LOC_Os02g57620.1	Citrate transporter protein, putative, expressed			5.04592071052689	9.23601754257689	9.37250946272269	9.1876655775932	4.39296662268028	0.812753589061379	0.45113214498672	0.206312447469091	0.00103987054530731	0.0153463580652861
Bradi2g45980.1	AT2G42975.1	0	0	LOC_Os01g47630.1	expressed protein			1.17796754739733	5.77966181293744	4.68271233893243	4.89156249488812	2.04029964175948	4.14506325276139	4.28046157510369	4.45412913690948	0.00104129323159302	0.0153537905798703
Bradi5g24120.1	AT2G44940.1	0	Integrase-type DNA-binding superfamily protein	LOC_Os04g46410.1	AP2 domain containing protein, expressed			5.38161946460835	8.02559387336448	8.24822839700784	7.69655738002705	0.887936346827708	0.573867485867529	0.852065092330132	0.972338775990914	0.0010522855793508	0.0155021894961504
Bradi1g62410.3	AT3G09110.1	0	Protein of unknown function (DUF674)	LOC_Os04g50800.1	expressed protein			7.4291446237717	3.73711293965485	3.21401276867102	2.48623691010524	0.706968043224643	1.88939246552809	3.03506888023904	2.42634267643735	0.00105814156876645	0.0155741943456502
Bradi3g35781.1	AT5G13630.1	ABAR,CCH,CCH1,CHLH,GUN5	magnesium-chelatase subunit chlH, chloroplast, putative / Mg-protoporphyrin IX chelatase, putative (CHLH)	LOC_Os03g20700.1	magnesium-chelatase, putative, expressed			1.18672635318505	6.09955058462827	6.6993046234157	5.54877905317253	2.05547033839744	0.935769040029102	0.720627943938145	1.04848681979699	0.00105903775749184	0.0155741943456502
Bradi1g33800.4	AT5G40450.1	0	0	LOC_Os02g03840.2	expressed protein			10.6850161546351	9.08400700693674	8.81318032142132	8.89784444184406	2.03046439496874	0.514634861713542	0.594911208239327	0.599546850481094	0.00106082664290813	0.015586780911542
Bradi2g22740.1	AT5G01110.1	0	Tetratricopeptide repeat (TPR)-like superfamily protein	LOC_Os03g06910.1	PPR repeat containing protein, expressed			8.74724696420395	9.90942174100603	9.85221165862178	10.2908792974931	0.775547456350772	0.528802464009207	0.265535914910011	0.587911456105731	0.00106195950376802	0.0155897148242079
Bradi2g45320.2	0	0	0	LOC_Os01g12890.1	expressed protein			9.41356808570461	7.64882218858957	7.68278805436394	7.19291430058585	1.45699422575697	2.01868774180315	0.336293526242624	1.28685367261487	0.00106865031960469	0.0156650432133069
Bradi2g44910.2	AT4G09010.1	APX4,TL29	ascorbate peroxidase 4	LOC_Os04g51300.1	peroxidase precursor, putative, expressed			7.72050971132388	9.84062905763729	9.11501699526902	9.56590218057564	0.497750356035091	0.229569170330241	1.08711545966783	0.542363647466706	0.00106896619556865	0.0156650432133069
Bradi1g33900.1	0	0	0	0	0			4.65386646896753	7.92287485915316	7.30458972345111	7.1770668811506	0.220479201241365	1.96367074144167	0.403305013407702	0.575111242901518	0.00107393255370063	0.0157240291342005
Bradi1g20240.1	AT5G44340.1	TUB4	tubulin beta chain 4	LOC_Os03g45920.1	tubulin/FtsZ domain containing protein, putative, expressed			10.3271312563444	7.15992427922697	6.47966735194657	6.20865298821379	1.14985356917333	4.81003013695367	4.99905711812089	1.60947300792627	0.00107584074042098	0.0157270000464265
Bradi4g17080.1	AT5G49555.1	0	FAD/NAD(P)-binding oxidoreductase family protein	LOC_Os12g43590.1	FAD dependent oxidoreductase domain containing protein, expressed			9.75519612419546	8.8199784495926	8.42435599920658	8.24330298334036	0.286674944516991	0.207773165963801	0.19010645079501	0.597105746241056	0.00107601826009011	0.0157270000464265
Bradi1g11150.4	AT3G13040.1	0	myb-like HTH transcriptional regulator family protein	LOC_Os06g49040.1	Myb-like DNA-binding domain containing protein, putative, expressed			10.2548121599879	8.89864402237444	9.04126653268248	9.1818859660506	0.889188357185522	0.118558419681527	0.161150374753928	0.153452905230011	0.00108213682287819	0.015802602939688
Bradi3g27890.2	0	0	0	0	0			7.8761801487452	6.2295690954694	6.06839824561848	5.23977440315726	1.61710383304007	0.514296485319606	0.478821367932122	0.861261858199748	0.00108839254144111	0.0158800749321529
Bradi2g58250.2	AT1G24360.1	0	NAD(P)-binding Rossmann-fold superfamily protein	LOC_Os04g30760.1	3-oxoacyl-reductase, chloroplast precursor, putative, expressed			10.6926251838692	8.8427708610467	8.81329032239464	8.86690813798695	1.81663470372793	0.901220311283364	0.936469381350887	0.272969472027164	0.00108976380881246	0.0158862078446955
Bradi5g15027.2	AT5G09230.7	AtSRT2,SRT2	sirtuin 2	LOC_Os12g07950.1	transcriptional regulator Sir2 family protein, putative, expressed			7.83022798433436	6.48562802548596	6.57102039090022	2.29066044140523	0.893318511910576	0.387893760403066	0.959002647170495	1.98756450403478	0.00109117043528688	0.0158928450670467
Bradi1g04750.2	AT1G71960.1	ABCG25,ATABCG25	ATP-binding casette family G25	LOC_Os11g07600.1	ABC-2 type transporter domain containing protein, expressed			1.26041894453036	6.89830668557365	7.20322071867857	5.88958414151355	2.18310965074891	1.1189496670874	0.590415474701023	0.914671009665488	0.00109239749082668	0.0158968575625004
Bradi1g62340.1	AT3G18280.1	0	Bifunctional inhibitor/lipid-transfer protein/seed storage 2S albumin superfamily protein	LOC_Os05g47700.1	LTPL152 - Protease inhibitor/seed storage/LTP family protein precursor, expressed			7.01923137795227	9.10780714556522	8.41640849974979	8.76285192138807	0.432120550421513	0.12994643310936	0.557594572467763	0.21634483140893	0.00109774253876371	0.0159607370344531
Bradi1g12130.1	0	0	0	0	0			7.93892749275031	3.90736269427682	7.22378679985401	6.44673119530249	3.40848975593827	0.865243865154219	1.41814953845793	3.04105187687757	0.00110682761717916	0.0160788366718218
Bradi4g39565.1	0	0	0	0	0			7.55877486982005	5.53317127959051	4.2809922928139	4.9674875872049	2.25279439230068	1.25625267502187	1.25694820439123	1.85413017700874	0.00112215451406905	0.01628732694356
Bradi1g64010.1	AT2G33860.1	ARF3,ETT	Transcriptional factor B3 family protein / auxin-responsive factor AUX/IAA-related	LOC_Os01g48060.2	auxin response factor, putative, expressed			11.967901284866	9.56798220367462	10.4786220357764	10.3836906702974	0.993389260534175	2.17354650604598	0.839889340247432	1.05412096721865	0.00112319609449772	0.0162882933634365
Bradi1g67990.5	AT1G70690.1	HWI1,PDLP5	Receptor-like protein kinase-related family protein	LOC_Os06g14280.1	cysteine-rich repeat secretory protein precursor, putative, expressed			9.82516431382626	8.421509362767	8.17178860090499	7.81696716280484	0.36994051375243	0.374934905223443	0.291915870274453	1.32826386544831	0.00113619832702674	0.0164625578935895
Bradi4g33907.2	AT2G44940.1	0	Integrase-type DNA-binding superfamily protein	LOC_Os02g43970.1	AP2 domain containing protein, expressed			8.48222237407419	6.70586451145248	3.89069461709304	5.07908838566057	1.55947251359548	0.744845368565042	3.58049373679278	0.76123655960274	0.00114026543675797	0.0164950763558504
Bradi2g25455.1	AT3G18170.1	0	Glycosyltransferase family 61 protein	LOC_Os03g37010.3	glycosyltransferase, putative, expressed			0.745888344424131	5.3757795404844	5.8715744660274	3.94035811068083	0.709789063955095	1.39347970182323	0.429132427777117	2.16185417343666	0.00114045125054173	0.0164950763558504
Bradi5g15850.1	AT4G00430.1	PIP1;4,PIP1E,TMP-C	plasma membrane intrinsic protein 1;4	LOC_Os02g44630.1	aquaporin protein, putative, expressed			3.54205346483855	7.18072137597625	8.22906004469856	8.36712228142132	3.40362259045876	2.77867416855141	2.13515892114467	2.07308898546879	0.00114140478075919	0.0164950763558504
Bradi1g66597.1	0	0	0	0	0			0.561938315152151	3.11470443797795	6.15313499551918	6.51779169842732	0.973305712563178	2.81874498376145	1.63554639628064	0.855617953297222	0.00114352357891604	0.0165114130590936
Bradi2g10278.1	AT4G35160.1	0	O-methyltransferase family protein	LOC_Os11g20090.1	O-methyltransferase, putative, expressed			9.80724478211773	8.60343241864221	8.2360303905657	8.65596351590045	0.270296921719019	0.522575653188733	0.470134686380846	0.8111539172198	0.00114476453358477	0.0165150572522169
Bradi2g39190.1	AT1G10130.1	ATECA3,ECA3	endoplasmic reticulum-type calcium-transporting ATPase 3	LOC_Os03g52090.1	calcium-transporting ATPase 3, endoplasmic reticulum-type, putative, expressed			9.63373997825632	8.40479243933864	8.03045896735416	7.81507918799413	1.11321872108707	0.567071645113119	0.462581921118987	0.71738030700649	0.00115158328484909	0.0165990943543477
Bradi2g53540.1	AT2G04530.1	CPZ,TRZ2	Metallo-hydrolase/oxidoreductase superfamily protein	LOC_Os09g30466.1	nuclear ribonuclease Z, putative, expressed			8.89385905678945	10.2554596714436	9.86956991263516	10.5109942091024	0.62499415608794	0.169902476365162	0.40415359026381	0.499403372693637	0.00116286056103359	0.0167471970108855
Bradi4g41373.1	AT1G69550.1	0	disease resistance protein (TIR-NBS-LRR class)	LOC_Os04g32940.1	Leucine Rich Repeat family protein, expressed			4.75052742483919	7.68232559836102	7.32826123133313	7.38490253747083	1.05496131037528	0.936472733594478	1.51078882425875	0.858726550888766	0.00116936843507824	0.0168264160864918
Bradi4g28830.2	AT3G01750.1	0	Ankyrin repeat family protein	LOC_Os02g38970.2	expressed protein			6.72408371380638	8.85263217381915	8.89067006873908	9.06716359266105	1.68969741147805	0.632210204476532	0.996369926984474	0.787552628057535	0.00117519188266629	0.0168956588569906
Bradi4g36550.1	AT5G05800.2	0	0	LOC_Os04g55770.1	expressed protein			0.576096381773451	5.13795942278962	4.05950132933414	7.14987093927607	0.997828203288215	1.8895659892468	3.53527406513058	0.957974926459903	0.00117902801037672	0.0169362355471654
Bradi1g11620.1	AT3G47340.1	ASN1,AT-ASN1,DIN6	glutamine-dependent asparagine synthase 1	LOC_Os06g15420.1	asparagine synthetase, putative, expressed			10.7678468832787	8.39760226343255	7.6762025442095	6.39339349699166	1.46541730044667	3.19959121891153	2.38660741561942	4.12544884060298	0.00118013560376218	0.0169375819557139
Bradi4g16480.1	0	0	0	LOC_Os04g58890.1	expressed protein			9.24423573065386	7.65467277458213	7.35835697080238	7.56632949172166	0.358283300520904	0.208915322797974	0.68535831531758	1.1355572660845	0.00118752980050432	0.0170290754053435
Bradi3g06640.1	AT4G11290.1	0	Peroxidase superfamily protein	LOC_Os01g22230.1	peroxidase precursor, putative, expressed			9.71152081695438	7.58713296731217	7.36589059843546	7.65657672022097	0.495495692804009	1.22558995849815	1.38525285491763	1.50039947630118	0.00118903356341967	0.0170360160467316
Bradi5g24542.3	0	0	0	0	0			0.638382788011958	4.68444270151337	5.87912620147966	5.25484496762901	1.10571142351418	2.1705033268626	0.909530589505602	1.72910958984723	0.00119657371519815	0.0171213629934137
Bradi2g28460.1	AT5G52440.1	HCF106	Bacterial sec-independent translocation protein mttA/Hcf106	LOC_Os11g37130.1	mttA/Hcf106 family protein, putative, expressed			10.7307993923185	9.26794195756667	9.13298971512368	9.57922616530053	0.930184976091738	0.212179337976332	0.814070909824498	0.483885417969514	0.00119704010393315	0.0171213629934137
Bradi2g18237.1	AT1G08570.1	ACHT4	atypical CYS HIS rich thioredoxin 4	LOC_Os07g48510.1	thioredoxin, putative, expressed			10.1885320767895	11.2375809533237	11.6834095308264	11.8274776294247	0.652582121652798	0.751021229354341	0.715377453608786	0.513339440181578	0.00119937487934643	0.0171400827496676
Bradi2g61500.2	AT1G32060.1	PRK	phosphoribulokinase	LOC_Os02g47020.1	phosphoribulokinase/Uridine kinase family protein, expressed			8.58624029111214	4.33081137306799	7.54271099438954	7.70098868672331	2.11891760755675	1.3953779942915	0.777628795108504	0.277735293695356	0.00120536534034448	0.0172109686972605
Bradi4g22005.3	AT1G22150.1	SULTR1;3	sulfate transporter 1;3	LOC_Os03g09970.2	sulfate transporter, putative, expressed			8.9856268629948	6.7158891259444	7.42724326048969	6.7922748066127	2.0828953706063	1.61823038525609	1.58204958229492	0.695177236089151	0.00120772736747898	0.0172299687456053
Bradi4g34270.1	AT5G18100.1	CSD3	copper/zinc superoxide dismutase 3	LOC_Os03g11960.1	copper/zinc superoxide dismutase, putative, expressed			7.24263923440709	4.32113433391773	2.49510345769302	1.58604943663452	1.91333563910659	2.01117763319486	3.54763760878443	2.74711820756698	0.00121412285723447	0.0173064304206135
Bradi2g13077.1	AT1G72190.1	0	D-isomer specific 2-hydroxyacid dehydrogenase family protein	LOC_Os07g16040.1	erythronate-4-phosphate dehydrogenase domain containing protein, expressed			10.0445590419753	8.60948937368781	8.91446957408071	8.68688643424836	0.517106055092309	0.553001105985099	0.510037973020417	0.103378537513559	0.00121654436214833	0.0173261637800937
Bradi3g01110.1	AT1G01860.1	PFC1	Ribosomal RNA adenine dimethylase family protein	LOC_Os02g03050.1	dimethyladenosine transferase, putative, expressed			7.61117257550388	4.51465339528738	4.32151502793431	5.69272363418572	1.44589755101366	0.449993206574814	1.45812639842667	0.924743001027368	0.00121871148049991	0.017342243605819
Bradi5g00630.1	AT1G43710.1	emb1075	Pyridoxal phosphate (PLP)-dependent transferases superfamily protein	LOC_Os02g33710.1	decarboxylase, putative, expressed			2.6190443102918	7.41712113911595	5.85394428460399	7.25774702024513	2.47592069073763	0.402819474657905	1.75319744498395	0.822510327843706	0.00122556478520931	0.0174249236610271
Bradi4g30420.1	AT1G02610.1	0	RING/FYVE/PHD zinc finger superfamily protein	LOC_Os01g19800.1	zinc finger, C3HC4 type, putative, expressed			0	6.40196153491262	2.41025493035334	4.52857076554213	0	0.697943357686433	4.17468399856537	1.21680217149288	0.00123493872257484	0.0175432706627
Bradi1g31837.1	AT3G18630.1	ATUNG,UNG	uracil dna glycosylase	LOC_Os04g57730.1	uracil-DNA glycosylase, putative, expressed			1.08708118137214	7.0302680338334	5.49487049187206	4.33854810127797	0.983496061360953	1.03368286120305	1.82555112022548	2.38099222130531	0.0012397848748039	0.0175812945911638
Bradi4g04066.1	0	0	0	0	0			0.486976049463469	5.97648324680236	3.75088287926203	5.83268354476054	0.432124766151368	0.931371722736807	3.38360439146492	2.34858949825115	0.00124057634904344	0.0175812945911638
Bradi1g29611.1	AT4G37980.1	ATCAD7,CAD7,ELI3,ELI3-1	elicitor-activated gene 3-1	LOC_Os09g23550.1	dehydrogenase, putative, expressed			7.44870224908607	10.8899187562608	10.8693507091874	10.5933672011973	2.11400301744001	1.43955891335672	0.870575551851962	0.658286854726031	0.00124077255614642	0.0175812945911638
Bradi4g22041.1	AT1G80170.1	0	Pectin lyase-like superfamily protein	LOC_Os05g46520.1	polygalacturonase, putative, expressed			0	5.27896165327688	2.99232492704185	2.9446933525046	0	0.591625827126526	2.61049603903246	3.3320742316274	0.00124418114100061	0.0176013254041315
Bradi3g21090.1	AT1G75450.1	ATCKX5,ATCKX6,CKX5	cytokinin oxidase 5	LOC_Os01g56810.1	cytokinin dehydrogenase precursor, putative, expressed			9.31424622368263	11.1430148201054	11.2995617679501	11.6628891342	1.40388336539763	0.635380891011271	0.478585133162193	0.268095518428356	0.00124429338574639	0.0176013254041315
Bradi3g18830.1	AT5G25510.1	0	Protein phosphatase 2A regulatory B subunit family protein	LOC_Os01g08310.1	serine/threonine protein phosphatase 2A 59 kDa regulatory subunit Bgamma isoform, putative, expressed			9.08276316018823	10.3621355523083	10.0415799292782	10.549538664101	0.222441614348247	0.562331122745036	0.613642606255381	0.53773845787489	0.00124874540303821	0.0176493576168835
Bradi2g24197.1	AT4G27435.1	0	Protein of unknown function (DUF1218)	LOC_Os04g58160.1	fiber protein Fb34, putative, expressed			8.05816875459648	9.89956630190409	9.89460832001223	9.74711434961696	0.872710446669982	0.67182338628026	0.555361685445938	0.574308934962824	0.0012599010706555	0.017791975728124
Bradi4g17900.1	AT5G56000.1	AtHsp90.4,Hsp81.4	HEAT SHOCK PROTEIN 81.4	LOC_Os09g30412.1	heat shock protein, putative, expressed			12.4367916770103	11.1550626320014	11.7302182359232	11.5114279245516	0.465591116893112	0.19251328709789	0.101100956258988	0.321937897010239	0.00126711879365115	0.0178787893300136
Bradi2g26940.1	0	0	0	0	0			10.8594406223063	10.1878522148088	9.17445144403193	9.51181413287366	0.295877078855797	0.387516734134785	0.353266449788074	0.611522292344216	0.00126819686642031	0.0178789002957111
Bradi4g03867.1	AT4G30820.1	0	cyclin-dependent kinase-activating kinase assembly factor-related / CDK-activating kinase assembly factor-related	LOC_Os06g07480.1	CDK-activating kinase assembly factor MAT1 family protein, expressed			5.51769290549089	8.58604925807686	8.47245726492953	7.61572858652907	1.71806853115541	0.632038253984466	0.490116795793257	0.568564852003878	0.00127171198723905	0.0179010248543366
Bradi4g38740.1	AT5G56940.1	0	Ribosomal protein S16 family protein	LOC_Os09g32274.1	30S ribosomal protein S16, putative, expressed			8.93519349394007	8.31515758801927	6.62218024087375	6.58097692920781	0.603422069120817	0.333455145292088	0.686656989639484	0.702575122092458	0.00127250616519027	0.0179010248543366
Bradi4g35700.1	0	0	0	0	0			2.67088978863497	7.38018658898814	7.27012764545642	7.66953193783842	2.76452140663338	0.680477758699522	1.3223621255551	0.811516768834879	0.0012735832311557	0.0179010248543366
Bradi3g00507.2	AT4G08950.1	EXO	Phosphate-responsive 1 family protein	LOC_Os02g52040.1	phosphate-induced protein 1 conserved region domain containing protein, expressed			1.49923041861482	7.98506642766344	6.51012539867468	6.76252154071937	2.59674325729362	0.59193455625968	0.6376202380799	1.52482658994957	0.00127405234956341	0.0179010248543366
Bradi4g30170.1	AT5G08410.1	FTRA2	ferredoxin/thioredoxin reductase subunit A (variable subunit) 2	LOC_Os02g42570.1	ferredoxin-thioredoxin reductase, variable chain, putative, expressed			8.66581433700593	7.03820860674784	6.43042365393164	6.95576940123529	0.526206390785662	0.981054950601333	1.4309651826468	1.4144765185578	0.00127522121481665	0.0179023912728797
Bradi2g51140.1	AT5G45930.1	CHL I2,CHLI-2,CHLI2	magnesium chelatase i2	LOC_Os03g36540.1	magnesium-chelatase subunit chlI, chloroplast precursor, putative, expressed			10.3364841855085	7.73832062906048	5.93336987766084	8.13789268341538	1.62633424304603	0.486483761522792	3.92128874818739	1.0141434257693	0.00127736512806126	0.0179174322664915
Bradi5g09320.1	AT1G28240.1	0	Protein of unknown function (DUF616)	LOC_Os05g45490.1	hydrolase, acting on carbon-nitrogen, putative, expressed			8.45201385887814	6.61422015884227	6.46925191681649	4.80379322213527	0.298184441574295	0.0413298060657007	0.826727427414975	2.02938500132943	0.00127863051799979	0.0179201354309601
Bradi3g02720.1	AT2G21340.1	0	MATE efflux family protein	LOC_Os02g02980.1	MATE domain containing protein, expressed			5.73665742238817	7.6306608710072	8.60300659404298	7.8277690641333	0.866185245385408	0.200128992926286	0.373856874813209	0.216344510604992	0.00128722271193703	0.0180254338856832
Bradi2g26650.1	AT5G11540.1	0	D-arabinono-1,4-lactone oxidase family protein	LOC_Os01g49360.1	FAD-binding and arabino-lactone oxidase domains containing protein, putative, expressed			9.74357135501634	7.9370745511077	6.8695408784272	7.95947071043351	0.329624196776308	0.78605114155967	2.20753990864802	0.470370514202148	0.00129048532715081	0.0180559864952943
Bradi2g61340.1	0	0	0	0	0			2.83171193330995	7.2940625409424	6.50425793234918	7.39573205307012	2.50482743017092	0.263968789725256	3.00613561587725	1.11691137365751	0.00129591364677633	0.0181166208145495
Bradi4g08830.1	AT5G55410.2	0	Bifunctional inhibitor/lipid-transfer protein/seed storage 2S albumin superfamily protein	LOC_Os01g68589.1	LTPL39 - Protease inhibitor/seed storage/LTP family protein precursor, expressed			8.21431182209214	1.64822403008527	7.20650144905716	4.72470921836943	0.397004511737162	2.85480776236363	0.305926719190756	3.53687379009706	0.00129714671100928	0.0181166208145495
Bradi3g19980.1	AT5G42570.1	0	B-cell receptor-associated 31-like	LOC_Os06g26270.1	prefoldin, putative, expressed			6.8552373884994	9.12526231463508	9.050943074674	9.33441318932561	0.471953941297421	1.4142487531987	0.92298417180148	0.84117541266829	0.00129830176935349	0.0181166208145495
Bradi3g05380.1	AT2G13540.1	ABH1,ATCBP80,CBP80,ENS	ARM repeat superfamily protein	LOC_Os03g22570.2	MIF4G domain containing protein, putative, expressed			9.28052561451101	7.77659059532299	7.70573977302533	6.394520453231	0.668919076861935	1.19092564418885	1.73702699171355	1.98877217091882	0.00129915669435115	0.0181166208145495
Bradi3g18200.2	AT4G29720.1	ATPAO5,PAO5	polyamine oxidase 5	LOC_Os01g51320.1	peroxisomal N-acetyl-spermine/spermidine oxidase precursor, putative, expressed			7.88770313673794	6.38769581126127	4.87085135922495	5.45863218820274	1.28083131358711	0.405332437766541	1.56420130863865	1.06908903581336	0.00130091071246099	0.0181259502605282
Bradi1g33750.1	AT1G18480.1	0	Calcineurin-like metallo-phosphoesterase superfamily protein	LOC_Os11g15570.1	Ser/Thr protein phosphatase family protein, putative, expressed			11.5429178018787	9.754474161788	10.8864195351351	10.1688145615154	0.22755047699108	1.28877319480413	0.914242322152191	0.473043847613073	0.00130855947677617	0.0182173288491856
Bradi5g01970.1	0	0	0	LOC_Os04g49954.1	expressed protein			9.53475876727849	7.73198395569501	8.52423936815422	7.26725251237238	0.313721110259398	0.607353795828236	0.991847407540454	1.27670060466702	0.00131120470754548	0.0182389557404286
Bradi3g29100.2	AT2G30130.1	ASL5,LBD12,PCK1	Lateral organ boundaries (LOB) domain family protein	LOC_Os03g45750.1	DUF260 domain containing protein, putative, expressed			3.68585051618735	6.60496479387511	6.76513081358381	6.58870846378096	0.767808927352225	0.494512661009222	0.365548009972838	1.51240695856382	0.00131465553259781	0.0182717432009808
Bradi1g64030.3	AT3G54840.1	ARA-6,ARA6,ATRAB5C,ATRABF1,RABF1	Ras-related small GTP-binding family protein	LOC_Os10g30520.1	ras-related protein, putative, expressed			7.93594439007306	9.39258127485786	9.28378304739559	9.85030419192717	0.644360869568048	0.254780564925153	0.231095153644572	0.421729046925199	0.0013202575998043	0.018334350342752
Bradi5g02510.1	0	0	0	LOC_Os09g35980.2	expressed protein			7.74724589937198	6.56609836810443	2.36700635338451	3.44982600767611	1.02346719686957	0.409597626576691	2.63669112009788	1.82712192987215	0.00132399682593407	0.0183710057924041
Bradi3g33770.1	AT3G05500.1	0	Rubber elongation factor protein (REF)	LOC_Os07g47510.1	stress-related protein, putative, expressed			11.6091823587863	10.648148828189	10.4399170166449	10.4481427054625	0.206435484147916	0.204600353700361	0.381385591511606	0.472636723075569	0.00133094369327107	0.018437047547086
Bradi1g64770.1	AT1G68740.1	PHO1;H1	EXS (ERD1/XPR1/SYG1) family protein	LOC_Os06g29790.1	phosphate transporter 1, putative, expressed			5.80246176968819	10.1274774568847	9.52551801608315	9.43896215605843	1.65830258740303	0.913555643193787	1.06060807309115	1.82416466724261	0.00133096368620769	0.018437047547086
Bradi4g07290.2	AT4G34410.1	RRTF1	redox responsive transcription factor 1	LOC_Os08g36920.1	AP2 domain containing protein, expressed			8.44757129374357	9.92840703769375	10.1536793944116	9.7243954268657	0.599499937969868	0.241599577516718	0.677767663883204	0.319771855884897	0.00133698396751451	0.0185050987251843
Bradi1g49460.2	0	0	0	LOC_Os02g44720.1	expressed protein			0.448698393360177	4.84603934788786	4.53023290756457	5.13717137759341	0.777168414574353	0.506609925981506	2.69493718378753	0.846909695733248	0.00134070147760254	0.0185411911298245
Bradi4g29480.1	AT3G52150.2	0	RNA-binding (RRM/RBD/RNP motifs) family protein	LOC_Os09g10760.1	RNA recognition motif containing protein, putative, expressed			10.3991122040911	8.93413143872523	8.82058042127811	8.81161450004092	0.408470219543616	0.682408259089897	0.569343152653549	0.925588790960622	0.00134356019004196	0.0185653569353524
Bradi2g57150.1	AT1G59740.1	0	Major facilitator superfamily protein	LOC_Os01g54515.1	peptide transporter PTR2, putative, expressed			9.22623220609144	7.26232377470405	7.54333322187948	8.22722322309023	0.789151985185669	0.0933684877131531	0.315563305538644	0.998018072900324	0.00134573956553069	0.0185801034559964
Bradi1g11240.1	AT1G61800.1	ATGPT2,GPT2	glucose-6-phosphate/phosphate translocator 2	LOC_Os07g34006.1	transporter family protein, putative, expressed			3.13134807965341	9.24230114077413	9.47455046974929	8.84618225031006	4.15951975376403	1.05948942167287	0.108452636524858	0.607519331288409	0.00134900047983144	0.0186016879557794
Bradi3g13160.1	AT2G33450.1	0	Ribosomal L28 family	LOC_Os05g01110.1	ribosomal protein L28 protein, putative, expressed			9.60988591630233	7.77146721413901	6.89145360730031	7.74556803232632	0.79100987979902	1.02293320923975	2.28594863022823	0.74319728049533	0.00134952985768015	0.0186016879557794
Bradi4g42320.1	AT5G50670.1	0	Squamosa promoter-binding protein-like (SBP domain) transcription factor family protein	LOC_Os09g32944.1	OsSPL18 - SBP-box gene family member, expressed			10.7928143027325	9.99754864992835	9.46014989844224	9.43696379297394	0.489234106501187	0.170267697607275	0.102232643847477	0.721350183609735	0.00135226805131545	0.0186240643571937
Bradi4g34390.1	AT5G13000.1	ATGSL12,gsl12	glucan synthase-like 12	LOC_Os06g51270.1	1,3-beta-glucan synthase component domain containing protein, expressed			8.51180568283214	9.96796270701296	10.7865593393696	9.90447866753652	1.05328069535515	0.0703364293413884	0.365968117029908	0.0439209753057172	0.00135517741350526	0.0186487593657487
Bradi1g63880.4	0	0	0	0	0			0.934860566122697	5.24178878362778	5.04018781513899	6.72814978935719	0.872781815605833	0.661231040998619	4.39358130050083	0.415265970403261	0.00135970754999288	0.018695699037186
Bradi4g39250.1	AT2G45880.1	BAM7,BMY4	beta-amylase 7	LOC_Os09g39570.1	beta-amylase, putative, expressed			4.04196525332619	7.35290261312254	7.85796123895378	8.13752971524006	3.51763307809027	1.43489157925017	1.49924566732945	0.452608808343178	0.00136326339933002	0.0187291762740192
Bradi2g60230.4	AT2G19570.1	AT-CDA1,CDA1,DESZ	cytidine deaminase 1	LOC_Os01g51540.1	cytidine/deoxycytidylate deaminase, putative, expressed			9.87760890931348	5.1903060801412	6.48014572356719	7.05621980959097	1.43306777357978	4.68234336400392	2.75596962860423	0.465801888999023	0.0013725383011777	0.0188411050611953
Bradi2g12790.2	AT3G14920.1	0	Peptide-N4-(N-acetyl-beta-glucosaminyl)asparagine amidase A protein	LOC_Os01g10930.1	peptide-N4-asparagine amidase A, putative, expressed			11.9419844718385	11.1567868178696	10.8379318961572	10.9215219208066	0.531521709202561	0.45320406748644	0.199882529296289	0.140071450463609	0.00137478898800712	0.0188565064315656
Bradi2g58020.1	AT4G20360.1	ATRAB8D,ATRABE1B,RABE1b	RAB GTPase homolog E1B	LOC_Os02g38210.1	elongation factor Tu, putative, expressed			1.51144120176637	7.22881852407102	7.67664289063686	7.25656969222703	2.61789295411231	0.465011589472424	0.702644326827207	1.50030632105221	0.00137778113546312	0.0188820440107029
Bradi1g68270.1	AT5G05340.1	0	Peroxidase superfamily protein	LOC_Os06g35490.1	peroxidase precursor, putative, expressed			8.88605147331586	10.4737598009301	10.5780431585375	10.6176759736712	1.08597635012358	0.168031372074496	0.245514289056946	0.553743554946358	0.00138646526342575	0.0189775607136941
Bradi5g26820.1	0	0	0	0	0			10.6378206136306	9.82195446767115	9.61177136355967	9.31387995942306	0.128347966073128	0.337837529602886	0.376214893194213	0.179355848055293	0.00138702272425599	0.0189775607136941
Bradi1g05000.1	AT1G73980.1	0	Phosphoribulokinase / Uridine kinase family	LOC_Os02g47860.1	uridine kinase, putative, expressed			7.43801170914957	9.4185712285491	10.2720128130821	8.01100416672629	0.750845157103889	1.07974667235691	0.651342760624122	0.593026497849277	0.00138852310180481	0.0189825425030696
Bradi4g20174.1	AT1G26540.1	0	Agenet domain-containing protein	LOC_Os11g19730.1	expressed protein			1.17796754739733	5.47720533534811	5.32563651515787	4.14264913915696	2.04029964175948	2.1171129757504	1.72340453130785	3.59105026307324	0.0013905693405679	0.0189833136146673
Bradi2g26930.2	AT4G33100.1	0	0	LOC_Os09g19750.2	expressed protein			9.55418230009324	7.49677236371334	7.75511367507355	7.41830838640024	2.9651074522689	0.331898704973685	1.03368500546528	0.1776700679506	0.00139185723444445	0.0189833136146673
Bradi1g67480.1	AT2G45670.1	0	calcineurin B subunit-related	LOC_Os06g49790.1	acyltransferase, putative, expressed			8.72958821336681	6.42917596937009	7.5226870599169	3.4592422545625	0.24957554590041	0.258629081553353	0.948134336774565	3.4521040313329	0.00139198845791736	0.0189833136146673
Bradi2g56713.1	AT5G03450.1	0	Transducin/WD40 repeat-like superfamily protein	LOC_Os03g01790.1	zinc finger, C3HC4 type domain containing protein, expressed			7.18272616122575	8.60793682488396	8.8549664684805	9.43970358939644	0.558896361310743	1.21496343883982	0.53901754297129	0.649178520018439	0.00139389245253072	0.0189937743164585
Bradi1g74185.1	AT1G55490.2	CPN60B,LEN1	chaperonin 60 beta	LOC_Os06g02380.2	T-complex protein, putative, expressed			10.1289291227322	7.86396201314832	7.98946997999809	8.09806850602063	2.01880413004559	0.208577466897748	1.62215676257995	1.02033644457696	0.00139624085316403	0.0190102686984175
Bradi1g07170.1	AT5G27950.1	0	P-loop containing nucleoside triphosphate hydrolases superfamily protein	LOC_Os11g42800.1	kinesin motor domain containing protein, putative, expressed			9.05124477354328	8.04782323227799	6.83451096144069	7.07972364231021	0.219047530137015	0.958827618475663	0.40545977656045	0.475997536682386	0.00139996879736087	0.0190455038507416
Bradi4g35382.1	0	0	0	LOC_Os11g44890.1	expressed protein			8.38981120747038	6.60225237185375	5.52514605029867	4.0400723325513	1.12501287380575	1.09047719479193	1.29894354234655	3.51700214548402	0.00140707890233157	0.0191266559335649
Bradi3g12690.1	AT1G28580.1	0	GDSL-like Lipase/Acylhydrolase superfamily protein	LOC_Os05g11950.1	GDSL-like lipase/acylhydrolase, putative, expressed			9.84075020685855	8.37411807851792	8.44717980070864	8.57832939999113	0.526924348637936	0.731631520330732	0.411924368330608	0.803899789197212	0.0014129542791609	0.0191909058436276
Bradi3g20720.1	AT1G16290.1	0	0	LOC_Os02g07480.1	transglycosylase SLT domain containing protein, expressed			8.68496873395782	6.0719364200826	7.21403749741336	5.76728444832138	0.34663767426575	1.68827187172781	0.820527592315939	0.71396753321423	0.00141984194670879	0.0192687892459115
Bradi4g34150.1	AT1G12420.1	ACR8	ACT domain repeat 8	LOC_Os03g14370.2	ACT domain containing protein, expressed			11.3873161660356	9.73560591721914	10.458024156529	10.8097302148307	0.668646610668023	0.128923663057817	0.136834191481082	0.512297100232898	0.00143241364231482	0.0194236220036619
Bradi1g32470.1	AT5G64570.1	ATBXL4,XYL4	beta-D-xylosidase 4	LOC_Os04g54810.1	beta-D-xylosidase, putative, expressed			12.2419325801252	10.305385980034	11.5632064228014	10.4478914316944	0.790651107900025	0.468858983073487	0.968584385373309	0.890649709068447	0.00143383524060623	0.0194271301942965
Bradi3g39997.1	AT2G24020.1	0	Uncharacterised BCR, YbaB family COG0718	LOC_Os02g08380.1	CR084 protein, putative, expressed			9.50186636000064	7.76910705753608	8.15294379366395	6.93054821532158	0.957047318224407	1.13855900987857	0.580656046302182	0.920062913932603	0.00144681647548761	0.0195871280709043
Bradi2g24070.2	AT4G32600.1	0	RING/U-box superfamily protein	LOC_Os01g08340.1	zinc finger family protein, putative, expressed			10.4637782241211	9.29319540711749	9.04806798975734	9.03991125469557	1.56538657171811	0.614423359573317	0.622042350748618	0.522693303147328	0.00146335084185396	0.0197837882868397
Bradi3g08967.1	AT1G26540.1	0	Agenet domain-containing protein	LOC_Os11g35060.1	agenet domain containing protein, expressed			3.49284276819842	6.54046360831767	7.28862537302833	7.45056253280039	1.22908811395117	1.91411201984799	1.02042709498211	0.640384642765062	0.00146534850405812	0.0197837882868397
Bradi4g20500.1	AT2G02220.1	ATPSKR1,PSKR1	phytosulfokin receptor 1	LOC_Os02g41890.1	phytosulfokine receptor precursor, putative, expressed			9.66080707175955	7.99058585502277	7.14135494112322	7.6470077547212	0.601757899280559	0.813285454210736	1.90339992985136	0.129785003831356	0.00146597716071974	0.0197837882868397
Bradi4g39540.1	AT2G34140.1	0	Dof-type zinc finger DNA-binding family protein	LOC_Os01g55340.1	dof zinc finger domain containing protein, putative, expressed			7.06366063157029	9.16271618668048	8.49804755151759	9.0164213180405	0.701974956337645	0.154637068218028	0.632964837983247	0.510477669193321	0.00146607984551105	0.0197837882868397
Bradi1g29850.1	AT5G50920.1	ATHSP93-V,CLPC,CLPC1,DCA1,HSP93-V	CLPC homologue 1	LOC_Os12g12850.2	ATP-dependent Clp protease ATP-binding subunit clpA homolog,chloroplast precursor, putative, expressed			10.6653320886102	9.16596616029898	9.02754114064048	9.30521503590842	0.548827639624606	0.436581860757738	1.54952977652685	0.182657266020191	0.00146805902236071	0.0197869446168141
Bradi5g03590.1	AT3G02420.1	0	0	LOC_Os01g45439.2	expressed protein			9.26326302327869	7.82474458968331	8.25251618464329	7.3057081551814	0.328241638717487	0.475620627306919	0.459797309976417	0.517147004370477	0.00146868258858192	0.0197869446168141
Bradi2g54150.1	AT1G32990.1	PRPL11	plastid ribosomal protein l11	LOC_Os03g03020.1	L11 domain containing ribosomal protein, putative, expressed			10.5836108311722	8.23671669005966	9.03488857396024	8.07290763515683	1.30058631678204	0.99711294894321	0.970376011517219	1.74468883590913	0.0014707307558599	0.019798572125218
Bradi2g03400.3	AT5G02120.1	OHP	one helix protein	LOC_Os05g22730.1	expressed protein			10.3166842778768	8.96688631590133	9.09533633795531	8.92495481152045	0.377744334702201	0.558952523390504	1.08431429840261	0.754053538712447	0.00147471355867483	0.019836203471193
Bradi5g02490.1	AT3G43790.1	ZIFL2	zinc induced facilitator-like 2	LOC_Os12g03870.1	major facilitator superfamily antiporter, putative, expressed			9.99473651798865	8.81715899212428	8.29096560981494	8.31433931530336	0.676641093669327	0.482965513439018	0.645172810634096	0.905788981803121	0.00148153082185033	0.0199118695976119
Bradi5g25450.1	AT1G32740.1	0	SBP (S-ribonuclease binding protein) family protein	LOC_Os02g46220.1	expressed protein			9.24505962150549	6.95533297382754	8.08622934475038	7.52554876035888	0.756201352065717	0.965180589334149	0.464397574538434	0.724976771410841	0.00148400554103087	0.0199290969199854
Bradi3g06410.2	0	0	0	LOC_Os03g20350.1	expressed protein			9.67451638216046	8.13214651683024	8.73502702676933	7.75687109271291	1.01769067776677	0.594564178617947	0.737328286828374	0.483646773808711	0.00148930571044836	0.019984209798193
Bradi3g05860.1	AT2G47930.1	AGP26,ATAGP26	arabinogalactan protein 26	LOC_Os01g71170.1	classical arabinogalactan protein 26 precursor, putative, expressed			8.99896556992918	6.94604552003082	7.93336120344838	7.43184109999207	0.981947679695134	0.97673953220938	0.618334734032401	0.436160252722145	0.00149156024166312	0.0199978810698446
Bradi2g32520.1	AT2G44730.1	0	Alcohol dehydrogenase transcription factor Myb/SANT-like family protein	LOC_Os10g41460.1	transcription factor like protein, putative, expressed			11.7551121138256	9.94160367953581	10.4530183354747	10.0870860554998	0.678829290844176	2.11683316746555	1.32965282997335	0.326940254454806	0.00149271864564206	0.0199978810698446
Bradi5g20650.1	AT4G02600.2	ATMLO1,MLO1	Seven transmembrane MLO family protein	LOC_Os04g36680.1	MLO domain containing protein, putative, expressed			11.2633788947299	10.1971238683027	10.0776316937016	9.87340647386392	0.302516179210719	1.09383699643479	0.996608117734112	0.47786136288668	0.00149805534151616	0.0200325211240877
Bradi2g06590.1	AT3G20570.1	AtENODL9,ENODL9	early nodulin-like protein 9	LOC_Os02g06690.1	plastocyanin-like domain containing protein, putative, expressed			8.85307622375725	2.87958803797892	4.28030110641954	4.81875284348772	0.613724115247396	4.98759278664707	3.85252644263072	3.18944916392571	0.0014986348915811	0.0200325211240877
Bradi2g54560.1	AT4G11400.1	0	ARID/BRIGHT DNA-binding domain;ELM2 domain protein	LOC_Os04g08410.1	ELM2 domain containing protein, putative, expressed			10.0415645846215	7.70553830020059	9.66045586242615	8.6822120517846	0.869485280299418	0.586435119500473	0.94806607787173	1.1236278840379	0.00149890167635039	0.0200325211240877
Bradi3g57868.1	AT5G22110.1	ATDPB2,CYL2,DPB2	DNA polymerase epsilon subunit B2	LOC_Os05g06840.1	POLE2A - Putative DNA polymerase epsilon complex subunit, expressed			10.2544645317903	8.95130287935631	9.30816705419436	8.49616188312416	0.20867522896077	0.149285360721521	0.558420410127113	0.703229914138392	0.00150090044313556	0.020043199682672
Bradi3g14297.1	AT4G20380.7	LSD1	LSD1 zinc finger family protein	LOC_Os08g03610.1	LSD1 zinc finger domain containing protein, expressed			0.471002232422116	3.83542273557978	4.03627778132974	6.21720738424817	0.815799797033471	3.51242615864077	2.97256717580025	0.667189909445531	0.00150621974446271	0.0200857816799357
Bradi2g49930.1	AT3G44890.1	RPL9	ribosomal protein L9	LOC_Os02g57670.1	ribosomal L9, putative, expressed			8.70664214202133	6.12740219323508	6.28730470646982	7.04153131469125	1.22473585476177	0.863237004667873	2.12555779453985	0.915321017135108	0.0015064937414677	0.0200857816799357
Bradi4g22163.1	AT1G52080.1	AR791	actin binding protein family	LOC_Os07g09040.1	peptidyl-prolyl cis-trans isomerase, FKBP-type, putative, expressed			8.70080815008085	3.46975972657121	2.86427493421962	2.95340312375537	0.648480166006492	3.01522103114003	2.73426557626884	5.11544426557694	0.00150865136343657	0.0200985085148096
Bradi5g08167.3	AT4G39700.1	0	Heavy metal transport/detoxification superfamily protein	LOC_Os08g31140.1	heavy metal-associated domain containing protein, expressed			11.3621238949557	9.701682696918	10.6425474399221	9.98189980279806	0.209503845187973	0.129537576728668	0.839538551528231	0.51221435177548	0.0015123076807924	0.0201156592341142
Bradi1g74437.3	AT2G32150.1	0	Haloacid dehalogenase-like hydrolase (HAD) superfamily protein	LOC_Os03g49440.1	phosphatase, putative, expressed			2.76359613412899	7.84718654501645	8.47578370210212	8.48581938145695	3.03465407869688	0.967633523345962	1.06557127329351	0.375736521015828	0.00151234694110185	0.0201156592341142
Bradi1g52187.2	0	0	0	LOC_Os12g05690.1	expressed protein			4.89619935452868	7.85943507067119	7.7321145394944	7.77103957782731	1.77060790998846	1.25780845943256	0.42161360518271	1.03085312817454	0.00152277578848474	0.0202382596041576
Bradi2g55920.1	AT3G56630.1	CYP94D2	cytochrome P450, family 94, subfamily D, polypeptide 2	LOC_Os01g59020.1	cytochrome P450, putative, expressed			8.49561136931347	6.25549516473038	6.76231765472472	4.66875603437492	0.19193203048866	1.78552325409848	1.68628697779825	1.06322930830238	0.00153435636023988	0.0203759597409916
Bradi1g65955.1	AT4G10770.1	ATOPT7,OPT7	oligopeptide transporter 7	LOC_Os06g03700.1	oligopeptide transporter, putative, expressed			9.87292668558145	8.71785674794759	8.55260025433356	8.56349776062023	0.496967254123912	0.412234553808011	0.261406401326479	0.30171972041311	0.00154633555596197	0.0205187305781578
Bradi2g33350.1	AT5G01430.1	0	Got1/Sft2-like vescicle transport protein family	LOC_Os03g11100.1	vesicle transport protein GOT1B, putative, expressed			10.6812170743907	9.18260954611895	9.15907910377122	9.21966632913495	1.42443995036958	0.381412143599832	0.606283700059125	0.516051393263887	0.00156415075576964	0.0207386527983235
Bradi2g45890.1	AT1G26550.1	0	FKBP-like peptidyl-prolyl cis-trans isomerase family protein	LOC_Os09g24540.1	peptidyl-prolyl cis-trans isomerase, putative, expressed			9.69465412573687	8.60727062370232	7.47983847214317	8.41496978337658	0.42587064582647	1.00235531088145	0.420079212134537	0.393809608086377	0.00157276893559004	0.0208363821078249
Bradi5g27417.1	AT5G27930.1	0	Protein phosphatase 2C family protein	LOC_Os05g29030.2	protein phosphatase 2C, putative, expressed			1.15421386562211	5.65049005541955	6.7204189541332	4.03955502857849	1.99915705805797	0.379418905850556	1.75566496540493	3.94372008278921	0.00157573081717344	0.0208590800568141
Bradi3g20880.2	AT2G24170.1	0	Endomembrane protein 70 protein family	LOC_Os06g44140.1	transmembrane 9 superfamily member, putative, expressed			9.75679497850301	8.86075855863597	8.03835291784884	8.34875767542569	0.196961871789601	0.234706410997162	1.10766870542942	0.586204609569166	0.00158538329107087	0.0209702401113459
Bradi1g18650.1	AT4G17840.1	0	0	ChrSy.fgenesh.mRNA.82	expressed protein			10.9830817493945	9.9050640209145	9.81535209427118	10.2143231305595	0.180232146096567	0.283506923651708	0.50994512073161	0.333354342498747	0.00159305162380161	0.0210259260940127
Bradi4g24974.1	AT3G48200.1	0	0	LOC_Os05g51620.1	expressed protein			0.358764184349246	6.62173891150939	5.38125461755997	4.44802151616344	0.621397795228901	0.995289731399483	3.3330256847228	3.8521480325251	0.00159331286196145	0.0210259260940127
Bradi3g60027.1	AT4G35260.1	IDH-I,IDH1	isocitrate dehydrogenase 1	LOC_Os02g38200.1	dehydrogenase, putative, expressed			10.1340223079187	9.07398842538994	8.30785870575981	9.03219185621188	1.66451144008519	0.41491485069398	0.744914843952917	0.556939182833316	0.00159336899527236	0.0210259260940127
Bradi1g34920.1	AT4G39670.1	0	Glycolipid transfer protein (GLTP) family protein	LOC_Os03g50280.1	GLTP domain containing protein, putative, expressed			8.99617176335873	6.93131047261505	7.87411800119437	6.82021071604052	0.982110901455561	1.11393084679959	1.01991086632707	0.360475871161683	0.00159745971396576	0.0210632691251081
Bradi2g52016.3	AT4G21380.1	ARK3,RK3	receptor kinase 3	LOC_Os01g57510.1	receptor protein kinase, putative, expressed			1.08708118137214	4.22686534808959	5.2895306897852	5.55307285241136	0.983496061360953	0.817218997426042	1.79091717744021	0.356810408570576	0.00159980895831768	0.0210776091937343
Bradi5g13170.3	0	0	0	0	0			0.471002232422116	5.75276163319611	4.91948283359575	4.15780440391945	0.815799797033471	0.843427930362277	1.56444127056609	3.01912963087149	0.0016023015219557	0.0210938134166997
Bradi1g48380.1	AT4G34480.1	0	O-Glycosyl hydrolases family 17 protein	LOC_Os03g51240.2	glycosyl hydrolases family 17, putative, expressed			8.44057000206223	4.02734883997306	4.02776251795348	4.55937106946815	2.67024257761438	3.59125539869492	2.96450103823813	1.52061316501575	0.00160789207119902	0.0211507440483865
Bradi1g44340.1	AT3G55800.1	SBPASE	sedoheptulose-bisphosphatase	LOC_Os04g16680.1	fructose-1,6-bisphosphatase, putative, expressed			0.471002232422116	5.48179319728057	6.26679019707337	2.47082198415769	0.815799797033471	0.493595789675331	0.987385164320507	2.14072320188058	0.00161685521152135	0.0212359144849394
Bradi5g10800.1	AT5G45530.1	0	Protein of unknown function (DUF594)	LOC_Os10g11310.1	expressed protein			10.9372831845005	10.08449889799	9.75227055477521	9.49438137227153	0.165605345904533	0.60885839798422	0.671522364777544	0.13801743448728	0.00161690908804279	0.0212359144849394
Bradi2g06730.1	AT3G54970.1	0	D-aminoacid aminotransferase-like PLP-dependent enzymes superfamily protein	LOC_Os02g15360.1	expressed protein			9.22847738996936	7.67526575101762	7.65780771574109	7.23208745537396	1.01968105193425	0.575716444008523	0.68153472994385	0.697590344163057	0.00161822793030383	0.0212365403013793
Bradi3g12950.1	AT5G65770.3	LINC4	little nuclei4	LOC_Os01g56140.1	expressed protein			8.67109946350311	9.89551641056398	10.0118512569569	10.2696102993595	0.705589451547104	0.160343424655325	0.453549575436829	0.0613728294120624	0.00162620611081603	0.0213244892364935
Bradi3g30600.1	AT2G43330.1	ATINT1,INT1	inositol transporter 1	LOC_Os04g41460.1	transporter family protein, putative, expressed			9.03071896623114	7.40814877809764	6.66616117224845	6.20954383455033	1.05952788123201	1.00297532847445	1.46168693663603	0.800901405963389	0.00163246963832353	0.0213898335512414
Bradi3g00227.1	AT1G05805.1	0	basic helix-loop-helix (bHLH) DNA-binding superfamily protein	LOC_Os01g67480.1	helix-loop-helix DNA-binding domain containing protein, expressed			11.0375067739726	10.2568272773554	10.1028408056542	9.61306667431621	0.310055006205241	0.259168401948568	0.528485935220582	0.602632062090205	0.00163717973204788	0.0214347371501504
Bradi2g20415.6	0	0	0	0	0			8.32747851203352	9.97418930698724	9.52391986205411	9.7211269429785	0.627475922379331	0.228796149888858	0.510510087033061	0.594631150283681	0.00165824760667254	0.0216935665756237
Bradi5g19270.2	AT4G35020.3	ARAC3,ATROP6,RAC3,RHO1PS,ROP6	RAC-like 3	LOC_Os02g20850.1	ras-related protein, putative, expressed			7.45768273468277	9.89138037160034	9.20202381985178	9.25030758031074	0.622939954199199	0.86523824976269	1.14139852498097	0.788876677012696	0.00166059788291147	0.0217073147354608
Bradi4g03840.2	AT1G76760.1	ATY1,TRX-Y1,TY1	thioredoxin Y1	LOC_Os01g73234.2	thioredoxin, putative, expressed			7.03294239103371	8.91260909928283	8.52222760078899	8.68310651272596	0.658724671466056	0.790671076593783	0.721430157033511	0.674367145087283	0.00166244595246761	0.0217144816903236
Bradi2g31930.1	AT4G02830.1	0	0	LOC_Os05g37930.1	expressed protein			5.44335033292555	7.28363168345811	8.13827206204157	7.92887496068344	0.798242873047574	0.279827617316244	0.519158441348973	0.528737574484855	0.00167098731002341	0.0218089953134774
Bradi3g12577.1	0	0	0	0	0			0.892525961384315	5.11649157474463	4.85887101297538	4.67764000221338	1.54590031219189	3.56773824877499	4.48111947135704	4.25862962939114	0.00167232801378311	0.021809454955707
Bradi5g13717.1	0	0	0	0	0			1.17796754739733	5.92303634807442	3.66517566918788	6.90449981626384	2.04029964175948	1.6529861473952	3.20863135155134	1.9304588583954	0.00168070754162218	0.0218811559062999
Bradi2g42607.1	AT5G60040.1	NRPC1	nuclear RNA polymerase C1	LOC_Os04g41490.1	DNA-directed RNA polymerase III subunit RPC1, putative, expressed			1.61975497771592	7.62262161761714	5.21092835137698	4.49790200213597	1.56830707935134	0.443089863163373	4.52179780952135	2.14944510774532	0.00168168183717618	0.0218811559062999
Bradi3g53860.1	AT2G35330.2	0	RING/U-box superfamily protein	LOC_Os09g20550.1	zinc finger protein-related, putative, expressed			9.62365043653162	7.65104932347563	7.38367239903819	7.74718628658574	0.640265488033298	0.74106122874267	1.35892623254009	1.0057708428309	0.0016817553084933	0.0218811559062999
Bradi1g78620.1	AT5G05680.1	MOS7	nuclear pore complex protein-related	LOC_Os04g51900.1	expressed protein			3.61972447562619	7.82644844591053	7.39889466571799	7.9677401830024	3.17512971928612	0.695400299222618	1.02508960732999	0.537177459088062	0.00168674608559976	0.021929011755665
Bradi2g38100.2	AT1G48960.1	0	Adenine nucleotide alpha hydrolases-like superfamily protein	LOC_Os01g65440.1	universal stress protein domain containing protein, putative, expressed			10.0716043839828	8.82256160190752	8.57631991501219	8.04230572753116	0.283990633027987	0.457098083175943	0.606187626545214	1.21850905620917	0.00168814442284286	0.0219301249829026
Bradi3g55076.1	AT2G28630.1	KCS12	3-ketoacyl-CoA synthase 12	LOC_Os02g56860.1	3-ketoacyl-CoA synthase, putative, expressed			1.74528048553888	5.41239752677481	5.93095963676481	6.28429578440632	1.59357170611387	1.24065764144467	2.42624840606407	0.253072841031336	0.00169604440854149	0.0220156316154578
Bradi3g32690.1	AT1G53210.1	0	sodium/calcium exchanger family protein / calcium-binding EF hand family protein	LOC_Os01g11414.1	sodium/calcium exchanger protein, putative, expressed			9.1315700771062	7.45569248158722	7.49007522668767	7.33661769703989	1.15456885379905	0.342377862392413	0.840466955930566	0.454771656693691	0.00170127777281049	0.0220664180687671
Bradi3g40250.2	0	0	0	0	0			1.36792839452564	5.70686797481772	5.21502939220919	7.26999631218719	2.36932148043453	1.73968120197053	4.5171987290171	1.25083261520128	0.00170494290257889	0.0220838122174821
Bradi2g26807.1	AT1G77280.1	0	Protein kinase protein with adenine nucleotide alpha hydrolases-like domain	LOC_Os11g08950.1	protein kinase family protein, putative, expressed			4.69607460053459	8.98773585836746	8.82837426419471	9.18864850483111	4.14773325501016	0.234312366534644	1.09043826064844	0.52142110686331	0.00170548112298482	0.0220838122174821
Bradi1g22930.1	0	0	0	LOC_Os07g40040.1	expressed protein			2.08149692031646	4.08477082806437	5.52335406655606	5.42111435250325	2.53064845569775	3.50984202870063	4.85253379261682	3.77462898277146	0.00170658455481679	0.0220838122174821
[truncated: 477 more rows]
