# Supplementary material for: BdERECTA controls vasculature patterning and phloem-xylem organization in Brachypodium distachyon
Source: BMC Plant Biol. 2021 Apr 23;21:196. doi: 10.1186/s12870-021-02970-2 (PMC8067424; doi:10.1186/s12870-021-02970-2)
Supplement: Supplementary file 5 — Additional file 5: Table S5. Co-expressed genes with BdERECTA. [file 12870_2021_2970_MOESM5_ESM.xlsx]

## Sheet: coexpressed with BdERECTA 
Table S5. Genes found in the co-expression network of BdERECTA (obtained from Planet: http://aranet.mpimp-golm.mpg.de/)
Probeset/other ID	GeneID	Description	Label(s) present
Bradi2g18030.1	bradi2g18030	polygalacturonase, putative, expressed	Glyco_hydro_28 ORTHO019254 HOM000070
Bradi2g34110.1	bradi2g34110	boron transporter protein, putative, expressed	HCO3_cotransp ORTHO000099 HOM000723
Bradi3g42780.1	bradi3g42780	male sterility protein 2, putative, expressed	NAD_binding_4 Sterile ORTHO015991 HOM000480
Bradi3g32020.1	bradi3g32020	expressed protein	ORTHO007187 HOM002063
Bradi5g20827.1	bradi5g20827	pectinacetylesterase domain containing protein, expressed	HOM000436
Bradi2g37592.1	bradi2g37592	csAtPR5, putative, expressed	ORTHO032415 HOM001168
Bradi1g70280.1	bradi1g70280	leucine-rich repeat resistance protein, putative, expressed	LRRNT_2 ORTHO007505 HOM000002
Bradi1g25380.1	bradi1g25380	formin-like protein 3 precursor, putative, expressed	FH2 ORTHO004125 HOM000319
Bradi2g06580.1	bradi2g06580	peptide-N4-asparagine amidase A, putative, expressed	PNGaseA ORTHO001683 HOM000660
Bradi2g60554.1	bradi2g60554	B3 DNA binding domain containing protein, expressed	HOM001673
Bradi2g38520.1	bradi2g38520	formin, putative, expressed	FH2 PTEN_C2 ORTHO008588 HOM000701
Bradi2g39030.1	bradi2g39030	endonuclease III-like protein 1, putative, expressed	HhH-GPD ORTHO005762 HOM003827
Bradi2g18120.2	bradi2g18120	expressed protein	ORTHO022098 HOM008545
Bradi5g26540.1	bradi5g26540	ATP-binding cassette sub-family E member 1, putative, expressed	ORTHO001019 HOM001796
Bradi3g50180.1	bradi3g50180	aldehyde dehydrogenase, putative, expressed	Aldedh ORTHO008826 HOM000988
Bradi1g49950.1	bradi1g49950	receptor-like protein kinase 5 precursor, putative, expressed	Pkinase Pkinase_Tyr ORTHO000464 HOM000002
Bradi1g13570.1	bradi1g13570	YABBY domain containing protein, putative, expressed	YABBY ORTHO009844 HOM000676
Bradi1g59120.1	bradi1g59120	plastocyanin-like domain containing protein, putative, expressed	Cu_bind_like ORTHO026291 HOM000055
Bradi4g25410.1	bradi4g25410	expressed protein	ORTHO017827 HOM008793
Bradi4g04590.1	bradi4g04590	DUF538 domain containing protein, putative, expressed	DUF538 ORTHO002608 HOM000547
Bradi1g61840.1	bradi1g61840	Mo25, putative, expressed	Mo25 ORTHO021792 HOM001074
Bradi4g44070.1	bradi4g44070	glycosyl transferase, family 8, putative, expressed	ORTHO016748 HOM000188
Bradi1g20270.1	bradi1g20270	pectinacetylesterase domain containing protein, expressed	PAE ORTHO003823 HOM000436
Bradi1g22730.1	bradi1g22730	zinc finger family protein, putative, expressed	zf-DHHC ORTHO002976 HOM000913
Bradi3g28460.1	bradi3g28460	WAX2, putative, expressed	FA_hydroxylase Wax2_C ORTHO000267 HOM000594
Bradi3g00757.1	bradi3g00757	NBS-LRR disease resistance protein, putative, expressed	ORTHO009024 HOM000024
Bradi4g36990.1	bradi4g36990	OsSAUR45 - Auxin-responsive SAUR gene family member, expressed	Auxin_inducible ORTHO000356 HOM000154
Bradi5g09300.1	bradi5g09300	tubulin/FtsZ domain containing protein, putative, expressed	ORTHO001573 HOM001295
Bradi1g77210.1	bradi1g77210	expressed protein	Peripla_BP_2 ORTHO013707 HOM007424
Bradi1g43850.1	bradi1g43850	GASR7 - Gibberellin-regulated GASA/GAST/Snakin family protein precursor, expressed	GASA HOM000302
Bradi1g12650.1	bradi1g12650	growth regulating factor protein, putative, expressed	QLQ WRC ORTHO018963 HOM000412
Bradi1g45210.1	bradi1g45210	glycosyl transferase 8 domain containing protein, putative, expressed	Glyco_transf_8 ORTHO021665 HOM000188
Bradi1g29720.1	bradi1g29720	TKL_IRAK_CR4L.1 - The CR4L subfamily has homology with Crinkly4, expressed	Pkinase Pkinase_Tyr ORTHO007291 HOM000017
Bradi2g26930.1	bradi2g26930	NAD kinase, putative, expressed	NAD_kinase ORTHO001559 HOM001462
Bradi3g05110.1	bradi3g05110	expressed protein	ORTHO011626 HOM003459
Bradi3g42240.1	bradi3g42240	OsSAUR36 - Auxin-responsive SAUR gene family member, expressed	Auxin_inducible ORTHO019499 HOM000154
Bradi5g24560.1	bradi5g24560	expressed protein	HOM041386
Bradi2g35780.1	bradi2g35780	acyl-coenzyme A dehydrogenase, mitochondrial precursor, putative, expressed	Acyl-CoA_dh_1 Acyl-CoA_dh_M Acyl-CoA_dh_N ORTHO003940 HOM002360
Bradi1g75450.1	bradi1g75450	xyloglucan galactosyltransferase KATAMARI1, putative, expressed	Exostosin ORTHO005045 HOM000323
Bradi3g05286.1	bradi3g05286	transglycosylase SLT domain containing protein, expressed	ORTHO007642 HOM005578
Bradi5g08620.1	bradi5g08620	OsSCP24 - Putative Serine Carboxypeptidase homologue, expressed	ORTHO000557 HOM000054
Bradi2g50557.1	bradi2g50557	AMP-binding enzyme, putative, expressed	ORTHO003835 HOM000226
Bradi1g42750.1	bradi1g42750	fimbrin-like protein 2, putative, expressed	CH ORTHO000256 HOM001268
Bradi2g03400.2	bradi2g03400	oxidoreductase, short chain dehydrogenase/reductase family domain containing family, expressed	adh_short ORTHO005084 HOM000201
Bradi4g19040.1	bradi4g19040	expressed protein	ORTHO023115 HOM011353
Bradi1g33250.1	bradi1g33250	DUF292 domain containing protein, expressed	Ist1 ORTHO016665 HOM000293
Bradi3g50190.1	bradi3g50190	receptor-like protein kinase precursor, putative, expressed	LRRNT_2 ORTHO003091 HOM000002
Bradi4g20000.1	bradi4g20000	expressed protein	Pkinase Pkinase_Tyr ORTHO001378 HOM000017
Bradi2g57087.1	bradi2g57087	methyltransferase, putative, expressed	ORTHO000237 HOM000110
Bradi1g23910.1	bradi1g23910	UAA transporter family domain containing protein, expressed	Nuc_sug_transp ORTHO010272 HOM000292
Bradi4g40240.1	bradi4g40240	AAA-type ATPase family protein, putative, expressed	ORTHO003292 HOM001060
Bradi5g25767.1	bradi5g25767	auxin response factor, putative, expressed	ORTHO000238 HOM000105
Bradi5g11610.1	bradi5g11610	OsSCP44 - Putative Serine Carboxypeptidase homologue, expressed	HOM000054
Bradi2g01340.1	bradi2g01340	auxin-induced protein 5NG4, putative, expressed	EamA ORTHO012479 HOM000059
Bradi2g53870.1	bradi2g53870	methyltransferase, putative, expressed	DUF248 Methyltransf_11 ORTHO005781 HOM000110
Bradi3g48997.1	bradi3g48997	WAX2, putative, expressed	ORTHO000267 HOM000594
Bradi1g22140.1	bradi1g22140	expressed protein	ORTHO018992 HOM002226
Bradi4g19450.1	bradi4g19450	expressed protein	ORTHO032763 HOM011392
Bradi3g59496.1	bradi3g59496	RING-H2 finger protein ATL1Q, putative, expressed	ORTHO008240 HOM000013
Bradi3g36510.1	bradi3g36510	formin, putative, expressed	FH2 ORTHO004968 HOM000319
Bradi1g45970.1	bradi1g45970	expressed protein	HOM002403
Bradi3g51950.1	bradi3g51950	ZR1 protein, putative, expressed	DZC Exo_endo_phos FYVE RCC1 ORTHO006336 HOM000108
Bradi4g06900.1	bradi4g06900	universal stress protein domain containing protein, putative, expressed	Usp ORTHO009231 HOM001068
Bradi3g17670.1	bradi3g17670	acyl-desaturase, chloroplast precursor, putative, expressed	FA_desaturase_2 ORTHO022632 HOM000667
Bradi3g08820.1	bradi3g08820	meiosis 5, putative, expressed	ORTHO022561 HOM003874
Bradi3g02190.1	bradi3g02190	division protein, putative, expressed	ORTHO004667 HOM005142
Bradi2g50967.1	bradi2g50967	CSLC1 - cellulose synthase-like family C, expressed	ORTHO000106 HOM000306
Bradi1g16540.1	bradi1g16540	glycosyltransferase family 43 protein, putative, expressed	Glyco_transf_43 ORTHO032079 HOM001149
Bradi1g63370.1	bradi1g63370	POEI7 - Pollen Ole e I allergen and extensin family protein precursor, putative, expressed	Pollen_Ole_e_I HOM001683
Bradi3g20550.1	bradi3g20550	glycosyl transferase 8 domain containing protein, putative, expressed	Glyco_transf_8 ORTHO001553 HOM000188
Bradi1g57900.1	bradi1g57900	receptor protein kinase CLAVATA1 precursor, putative, expressed	Pkinase Pkinase_Tyr ORTHO000048 HOM000002
Bradi3g34510.1	bradi3g34510	a_IG002N01.7, putative, expressed	DUF248 Methyltransf_11 ORTHO011215 HOM000626
Bradi1g29267.1	bradi1g29267	resistance protein, putative, expressed	ORTHO032124 HOM000024
Bradi1g74070.1	bradi1g74070	expressed protein	HDA2-3 Helicase_C SNF2_N ORTHO001455 HOM000538
Bradi1g27157.1	bradi1g27157	ras-related protein, putative, expressed	ORTHO000627 HOM000032
Bradi5g08240.1	bradi5g08240	heavy metal-associated domain containing protein, expressed	ORTHO003693 HOM000529
Bradi4g35860.1	bradi4g35860	expressed protein	ORTHO022613 HOM009961
Bradi4g43590.1	bradi4g43590	major facilitator superfamily antiporter, putative, expressed	ORTHO017856 HOM000743
Bradi2g60260.1	bradi2g60260	disease resistance protein RGA4, putative, expressed	NB-ARC ORTHO015975 HOM000009
Bradi3g06740.1	bradi3g06740	CSLA1 - cellulose synthase-like family A; mannan synthase, expressed	Glycos_transf_2 ORTHO000120 HOM000306
Bradi1g29515.1	bradi1g29515	GASR8 - Gibberellin-regulated GASA/GAST/Snakin family protein precursor, expressed	ORTHO026170 HOM010788
Bradi4g43110.1	bradi4g43110	cytochrome P450, putative, expressed	ORTHO003520 HOM000072
Bradi2g31710.1	bradi2g31710	NIN, putative, expressed	PB1 RWP-RK HOM000581
Bradi5g11780.1	bradi5g11780	protein phosphotase protein, putative, expressed	ORTHO023351 HOM000911
Bradi1g02510.1	bradi1g02510	CESA5 - cellulose synthase, expressed	Cellulose_synt Glycos_transf_2 ORTHO000003 HOM000082
Bradi2g48170.1	bradi2g48170	auxin efflux carrier component, putative, expressed	Mem_trans ORTHO008768 HOM000344
Bradi1g01377.1	bradi1g01377	MLA6 protein, putative, expressed	ORTHO000335 HOM000024
Bradi2g14070.1	bradi2g14070	BAH domain containing protein, expressed	BAH TFIIS_M HOM001619
Bradi1g16540.2	bradi1g16540	glycosyltransferase family 43 protein, putative, expressed	Glyco_transf_43 ORTHO032079 HOM001149
Bradi4g22510.1	bradi4g22510	OsSCP48 - Putative Serine Carboxypeptidase homologue, expressed	Peptidase_S10 ORTHO001793 HOM000054
Bradi1g44620.1	bradi1g44620	SAM dependent carboxyl methyltransferase, putative, expressed	Methyltransf_7 ORTHO000533 HOM000142
Bradi2g60910.1	bradi2g60910	villin protein, putative, expressed	Gelsolin VHP ORTHO000167 HOM000874
Bradi1g55150.1	bradi1g55150	C-Myc-binding protein, putative, expressed	ORTHO007149 HOM002098
Bradi3g52270.1	bradi3g52270	RNA recognition motif containing protein, putative, expressed	RRM_1 ORTHO022928 HOM000366
Bradi1g59380.1	bradi1g59380	dirigent, putative, expressed	Dirigent ORTHO021761 HOM000170
Bradi1g51410.1	bradi1g51410	peptide methionine sulfoxide reductase, putative, expressed	PMSR ORTHO007162 HOM000972
Bradi5g27590.1	bradi5g27590	methyltransferase, putative, expressed	ORTHO000237 HOM000110
Bradi3g12910.1	bradi3g12910	B3 DNA binding domain containing protein, expressed	B3 ORTHO022589 HOM001442
Bradi5g22547.1	bradi5g22547	NBS-LRR disease resistance protein, putative, expressed	ORTHO019765 HOM000009
Bradi2g35767.1	bradi2g35767	NBS-LRR disease resistance protein, putative, expressed	ORTHO012195 HOM000009
Bradi1g67840.1	bradi1g67840	NB-ARC/LRR disease resistance protein, putative, expressed	NB-ARC ORTHO021841 HOM000052
Bradi4g09307.1	bradi4g09307	expressed protein	ORTHO014726 HOM000527
Bradi3g33250.1	bradi3g33250	ternary complex factor MIP1, putative, expressed	DUF547 ORTHO007460 HOM000340
Bradi3g47800.1	bradi3g47800	actin, putative, expressed	Actin ORTHO002617 HOM000179
Bradi4g24707.1	bradi4g24707	serine esterase family protein, putative, expressed	ORTHO001066 HOM002351
Bradi1g38120.1	bradi1g38120	meiosis 5, putative, expressed	GRP ORTHO021616 HOM003874
Bradi5g21040.1	bradi5g21040	GHMP kinases ATP-binding protein, putative, expressed	ORTHO009282 HOM005797
Bradi3g46557.1	bradi3g46557	cytokinin-O-glucosyltransferase 2, putative, expressed	ORTHO026766 HOM000023
Bradi1g46450.1	bradi1g46450	receptor-like protein kinase 5 precursor, putative, expressed	Pkinase Pkinase_Tyr ORTHO000464 HOM000002
Bradi1g08070.1	bradi1g08070	alpha-glucan phosphorylast isozyme, putative, expressed	Phosphorylase ORTHO000233 HOM001180
Bradi3g07938.1	bradi3g07938	No annotation	HOM000038
Bradi2g61940.1	bradi2g61940	NAD dependent epimerase/dehydratase family protein, putative, expressed	Epimerase ORTHO001928 HOM001953
Bradi3g20970.1	bradi3g20970	POEI14 - Pollen Ole e I allergen and extensin family protein precursor, expressed	Pollen_Ole_e_I ORTHO017772 HOM001683
Bradi4g41137.1	bradi4g41137	dynamin family protein, putative, expressed	ORTHO003018 HOM002169
Bradi3g09560.1	bradi3g09560	protein phosphatase 2C, putative, expressed	PP2C ORTHO032528 HOM000061
Bradi3g31140.1	bradi3g31140	major facilitator superfamily domain-containing protein 5, putative, expressed	DUF791 ORTHO000738 HOM002017
Bradi1g26830.1	bradi1g26830	leucine-rich repeat family protein, putative, expressed	Malectin ORTHO006326 HOM002132
Bradi3g28970.1	bradi3g28970	START domain containing protein, expressed	Homeobox MEKHLA START bZIP_1 ORTHO000117 HOM000805
Bradi3g47450.1	bradi3g47450	expressed protein	Clp1 MobB ORTHO032667 HOM002202
Bradi3g51560.1	bradi3g51560	dehydration response related protein, putative, expressed	DUF248 ORTHO000054 HOM000110
Bradi2g58750.1	bradi2g58750	expressed protein	ORTHO008511 HOM005139
Bradi1g35990.1	bradi1g35990	helix-loop-helix DNA-binding, putative, expressed	HLH ORTHO007934 HOM000075
Bradi5g01135.1	bradi5g01135	pectate lyase precursor, putative, expressed	ORTHO000766 HOM000163
Bradi3g07932.1	bradi3g07932	expressed protein	ORTHO026639 HOM001719
Bradi4g04550.1	bradi4g04550	glycerol-3-phosphate acyltransferase, putative, expressed	Acyltransferase ORTHO023039 HOM000384
Bradi4g36950.1	bradi4g36950	OsSAUR51 - Auxin-responsive SAUR gene family member, expressed	Auxin_inducible ORTHO019662 HOM000154
Bradi4g33640.1	bradi4g33640	expressed protein	ORTHO002206 HOM001360
Bradi1g22147.1	bradi1g22147	pectate lyase family protein, expressed	ORTHO011415 HOM000163
Bradi2g23460.1	bradi2g23460	oxidoreductase, aldo/keto reductase family protein, putative, expressed	Aldo_ket_red HOM000189
Bradi3g42250.1	bradi3g42250	OsSAUR36 - Auxin-responsive SAUR gene family member, expressed	Auxin_inducible ORTHO019499 HOM000154

## Sheet: Gene Ontology enrichment analys
Table S5. Gene Ontology enrichment analysis of the genes found in the co-expression network
Gene Ontology enrichment analysis of the genes found in the co-expression network
ID	Domain	Description	Terms in network	Terms in background	Term enrichment p-value
GO:0055114	BP	oxidation-reduction process	8	992	0.0
GO:0050896	BP	response to stimulus	6	592	0.0
GO:0009725	BP	response to hormone	4	51	0.0
GO:0009733	BP	response to auxin	3	27	0.0
GO:0044765	BP	single-organism transport	6	782	0.0
GO:0006811	BP	ion transport	3	322	0.01
GO:0006820	BP	anion transport	2	92	0.0
GO:1901576	BP	organic substance biosynthetic process	5	823	0.0
GO:0034654	BP	nucleobase-containing compound biosynthetic process	3	213	0.0
GO:0044249	BP	cellular biosynthetic process	5	780	0.01
GO:0034654	BP	nucleobase-containing compound biosynthetic process	3	213	0.0
GO:0006351	BP	transcription, DNA-templated	2	108	0.0
GO:0006468	BP	protein phosphorylation	5	967	0.0
GO:0044281	BP	small molecule metabolic process	4	511	0.0
GO:0006631	BP	fatty acid metabolic process	3	90	0.0
GO:0006633	BP	fatty acid biosynthetic process	2	75	0.02
GO:0044711	BP	single-organism biosynthetic process	3	400	0.04
GO:0006807	BP	nitrogen compound metabolic process	3	942	0.05
GO:0006508	BP	proteolysis	3	410	0.0
GO:0032502	BP	developmental process	2	70	0.0
GO:0016043	BP	cellular component organization	2	257	0.0
GO:0006470	BP	protein dephosphorylation	2	85	0.0
GO:0016021	CC	integral component of membrane	6	685	0.01
GO:0016020	CC	membrane	5	813	0.01
GO:0016491	MF	oxidoreductase activity	9	1114	0.0
GO:0016705	MF	oxidoreductase activity, acting on paired donors, with incorporation or reduction of molecular oxygen	2	264	0.02
GO:0016758	MF	transferase activity, transferring hexosyl groups	7	346	0.0
GO:0047262	MF	polygalacturonate 4-alpha-galacturonosyltransferase activity	3	19	0.0
GO:0015018	MF	galactosylgalactosylxylosylprotein 3-beta-glucuronosyltransferase activity	2	12	0.0
GO:0016773	MF	phosphotransferase activity, alcohol group as acceptor	6	1087	0.0
GO:0004672	MF	protein kinase activity	5	980	0.01
GO:0016301	MF	kinase activity	6	1100	0.0
GO:0004672	MF	protein kinase activity	5	980	0.01
GO:0008168	MF	methyltransferase activity	6	189	0.0
GO:0046914	MF	transition metal ion binding	5	901	0.0
GO:0005506	MF	iron ion binding	3	273	0.0
GO:0043531	MF	ADP binding	5	150	0.0
GO:0022857	MF	transmembrane transporter activity	5	449	0.0
GO:0015075	MF	ion transmembrane transporter activity	3	253	0.02
GO:0015291	MF	secondary active transmembrane transporter activity	2	92	0.01
GO:0008509	MF	anion transmembrane transporter activity	2	68	0.01
GO:0008194	MF	UDP-glycosyltransferase activity	5	103	0.0
GO:0047262	MF	polygalacturonate 4-alpha-galacturonosyltransferase activity	3	19	0.0
GO:0015018	MF	galactosylgalactosylxylosylprotein 3-beta-glucuronosyltransferase activity	2	12	0.0
GO:0003677	MF	DNA binding	4	819	0.03
GO:0004185	MF	serine-type carboxypeptidase activity	3	54	0.0
GO:0050662	MF	coenzyme binding	2	216	0.02
GO:0004722	MF	protein serine/threonine phosphatase activity	2	71	0.0
