# Supplementary material for: BdERECTA controls vasculature patterning and phloem-xylem organization in Brachypodium distachyon
Source: BMC Plant Biol. 2021 Apr 23;21:196. doi: 10.1186/s12870-021-02970-2 (PMC8067424; doi:10.1186/s12870-021-02970-2)
Supplement: Supplementary file 6 — Additional file 6; Table S6. Microarray data: Differentially expressed genes in homozygous vasc1–1 versus heterozygous vasc1–1 [file 12870_2021_2970_MOESM6_ESM.xlsx]

## Sheet: Differentially expressed genes
Table S6. Differentially expressed genes in homozygous vasc1-1 versus heterozygous vasc1-1
	Red: homozygous vasc1-1 signal		Bonferroni : Bonferroni test false discorey method																												Analysis of means
	Green: heterozygous vasc1-1 signal		BH: Benjamini-Hochberg false discovery method								Repetition 1					Repetition 2					Repetition 3					Repetition 4
	PROBE ID	DESCRIPTION				CAT					Red	Green	Rat	bonferroni	BH	Red	Green	Rat	bonferroni	BH	Red	Green	Rat	bonferroni	BH	Red	Green	Rat	bonferroni	BH	Red	Green	Rat	bonferroni	BH
21640	Bradi3g47307.1			not mutated in vasc1/69							9.82079	6.70567	3.11512	0	0	11.2293	9.1015	2.12777	0	0	8.60674	8.43818	0.168559	1	0.810697	10.4763	6.64805	3.82826	0	0	10.0333	7.72335	2.30993	0	0
19772	Bradi3g31720.1	AT1G10360.1 glutathione S-transferase TAU 18									6.15404	10.8805	-4.72645	0	0	5.82512	10.4071	-4.58198	0	0	5.56207	5.58825	-0.0261844	1	0.952317	11.4406	8.94532	2.49527	5.94563e-12	1.08102e-12	7.24545	8.95529	-1.70984	0	0
17219	Bradi3g07980.1	AT1G19530.1									11.7602	10.0962	1.66407	1.01972e-07	8.29042e-10	11.0367	9.31374	1.72295	4.61201e-11	7.68668e-13	10.7938	9.76238	1.03142	9.88051e-08	3.2935e-09	12.4163	10.1523	2.26401	5.35107e-11	4.86461e-12	11.5017	9.83113	1.67061	0	0
31641	Bradi5g27687.1	AT4G33420.1 Peroxidase superfamily protein									9.14839	6.54784	2.60055	9.81918e-12	2.15806e-13	6.76282	7.371	-0.608183	1	0.00242015	10.1512	6.15529	3.9959	0	0	7.96185	6.94781	1.01405	0.00105131	1.01087e-05	8.50606	6.75548	1.75058	0	0
6689	Bradi1g57337.1	AT1G66100.1 Plant thionin									14.414	8.54431	5.86969	0	0	7.7773	8.21629	-0.43899	1	0.0514452	8.33221	8.19163	0.140574	1	0.862723	9.15605	8.39796	0.758086	0.115707	0.000496597	9.91989	8.33755	1.58234	0	0
15593	Bradi2g57370.1	AT3G27890.1 NADPH:quinone oxidoreductase									9.67617	6.2001	3.47607	0	0	6.86736	6.86893	-0.00157622	1	0.935355	9.15138	6.5555	2.59588	0	0	6.91951	6.17682	0.742691	0.161018	0.000651896	8.15361	6.45034	1.70327	0	0
1565	Bradi1g13030.2										5.73034	10.0961	-4.36572	0	0	5.86185	10.2991	-4.43723	0	0	5.68131	5.80903	-0.127712	1	0.883323	10.5946	9.9011	0.69345	0.465916	0.00154789	6.96702	9.02632	-2.0593	0	0
4056	Bradi1g33890.1										7.33513	12.0041	-4.66897	0	0	7.56372	12.0082	-4.44444	0	0	6.9182	6.9169	0.00130367	1	0.958753	11.7303	11.1098	0.620566	1	0.00859133	8.38684	10.5097	-2.12289	0	0
8731	Bradi1g74970.1										7.34249	12.1273	-4.78484	0	0	7.54139	12.1276	-4.58625	0	0	6.96491	6.9455	0.0194098	1	0.95388	11.8899	11.2694	0.620457	1	0.0118246	8.43467	10.6175	-2.18281	0	0
30788	Bradi5g20540.1	AT3G22370.1 alternative oxidase 1A									8.10965	11.65	-3.54038	0	0	8.32725	12.0812	-3.75399	0	0	8.26258	8.19944	0.0631391	1	0.934912	11.9763	11.817	0.159271	1	0.641336	9.16895	10.9369	-1.76799	0	0
14954	Bradi2g51830.1	AT4G21490.1 NAD(P)H dehydrogenase B3									7.2662	11.3539	-4.08772	0	0	7.72279	11.9136	-4.19081	0	0	7.73865	7.63234	0.1063	1	0.906166	11.7674	11.889	-0.12165	1	0.701863	8.62375	10.6972	-2.07347	0	0
28349	Bradi4g43380.1	AT3G56630.1 cytochrome P450, family 94, subfamily D, polypeptide 2									7.03984	11.0052	-3.96536	0	0	7.1725	10.9772	-3.80473	0	0	6.35581	6.30187	0.0539382	1	0.940643	10.7756	10.8901	-0.114504	1	0.714436	7.83595	9.79362	-1.95767	0	0
18212	Bradi3g16650.1	AT2G35736.1									5.77661	9.24871	-3.4721	0	0	5.99594	8.82509	-2.82916	0	0	5.80857	5.73107	0.0774928	1	0.927478	8.80629	8.91028	-0.103989	1	0.736064	6.59685	8.17879	-1.58194	0	0
23222	Bradi3g61100.1	AT1G10360.1 glutathione S-transferase TAU 18									6.83786	11.1536	-4.3157	0	0	6.51032	10.6321	-4.12175	0	0	5.75701	5.64521	0.111803	1	0.902468	11.6465	9.29644	2.35009	3.56738e-11	3.75514e-12	7.68793	9.18182	-1.49389	1.40608e-11	9.37384e-13
15038	Bradi2g52530.1	AT5G04010.1 F-box family protein									7.93693	9.86561	-1.92868	4.94396e-09	5.68271e-11	8.15723	10.2541	-2.09682	0	0	7.4609	7.36332	0.0975774	1	0.91403	6.9468	8.91557	-1.96877	1.59343e-09	8.85239e-11	7.62546	9.09964	-1.47417	1.40608e-11	9.37384e-13
24438	Bradi4g09740.1	AT2G43620.1 Chitinase family protein									12.1351	8.86493	3.27022	0	0	7.98633	6.88575	1.10058	1.22178e-05	8.78977e-08	11.4668	11.0825	0.38429	1	0.141149	9.58705	8.41791	1.16914	7.46897e-05	9.45439e-07	10.2938	8.81278	1.48106	1.40608e-11	9.37384e-13
17013	Bradi3g06320.1	AT3G26330.1 cytochrome P450, family 71, subfamily B, polypeptide 37									7.32925	10.8989	-3.5696	0	0	7.00287	10.089	-3.08611	0	0	7.12738	6.72625	0.401135	1	0.159733	10.254	10.173	0.0810409	1	0.763042	7.92837	9.47176	-1.54338	5.6243e-11	3.30841e-12
23050	Bradi3g59714.1	AT2G04570.1 GDSL-like Lipase/Acylhydrolase superfamily protein									9.95898	6.31889	3.64009	0	0	6.13533	6.07332	0.0620026	1	0.896572	8.57059	7.54157	1.02901	1.4719e-07	4.74805e-09	7.0218	6.10351	0.918291	0.00573989	4.09992e-05	7.92167	6.50932	1.41235	6.32734e-11	3.51519e-12
9446	Bradi2g02150.1										9.06731	6.06316	3.00415	0	0	6.5126	5.92646	0.586138	1	0.00460523	7.5832	6.39831	1.18489	4.71977e-10	2.14535e-11	7.43662	5.80155	1.63507	2.61582e-06	5.12907e-08	7.64993	6.04737	1.60256	7.03038e-11	3.7002e-12
1485	Bradi1g12360.1	AT4G33720.1 CAP (Cysteine-rich secretory proteins, Antigen 5, and Pathogenesis-related 1 protein) superfamily protein									8.57492	8.17088	0.404033	1	0.0312161	10.1992	10.1673	0.0319768	1	0.922164	10.4107	8.96516	1.4455	0	0	11.3533	7.73326	3.62001	0	0	10.1345	8.75914	1.37538	9.84253e-11	4.80123e-12
6943	Bradi1g59240.1										5.98184	9.34942	-3.36758	0	0	6.1197	9.32118	-3.20148	0	0	5.90012	5.44376	0.456359	1	0.0514123	9.28737	8.8001	0.487278	1	0.0374794	6.82226	8.22861	-1.40636	9.84253e-11	4.80123e-12
10940	Bradi2g14610.1	AT3G50930.1 cytochrome BC1 synthesis									5.84164	8.79842	-2.95678	0	0	6.09843	9.17531	-3.07687	0	0	6.26777	6.21473	0.0530423	1	0.941354	9.03205	8.5432	0.488854	1	0.0332729	6.80997	8.18291	-1.37294	1.12486e-10	5.113e-12
6678	Bradi1g57280.1	AT2G15010.1 Plant thionin									10.4746	7.23808	3.23652	0	0	6.31257	6.28719	0.0253754	1	0.926157	10.9008	9.92498	0.975844	6.99969e-07	1.94436e-08	8.09756	6.74927	1.34829	6.33237e-06	1.03809e-07	8.94639	7.54988	1.39651	1.33577e-10	5.8077e-12
4882	Bradi1g42760.1	AT5G04370.2 S-adenosyl-L-methionine-dependent methyltransferases superfamily protein									5.86792	6.19262	-0.3247	1	0.0845932	6.50426	8.37271	-1.86845	0	0	6.28783	6.41372	-0.125893	1	0.887312	6.23543	9.17277	-2.93734	0	0	6.22386	7.53796	-1.31409	2.39033e-10	9.9597e-12
2562	Bradi1g21635.1	AT5G42500.1 Disease resistance-responsive (dirigent-like protein) family protein									6.51617	6.31649	0.199682	1	0.272172	8.18606	7.09569	1.09037	5.26192e-05	3.35154e-07	8.93956	6.8058	2.13377	0	0	8.89702	6.09352	2.80351	5.94563e-12	1.08102e-12	8.1347	6.57787	1.55683	2.95276e-10	1.15794e-11
3293	Bradi1g27910.1	AT5G19890.1 Peroxidase superfamily protein									9.15007	6.36571	2.78436	0	0	6.18691	6.30884	-0.121938	1	0.81609	8.2523	5.6927	2.55961	0	0	6.49116	6.32399	0.167165	1	0.61995	7.52011	6.17281	1.3473	2.95276e-10	1.15794e-11
21385	Bradi3g45080.1	AT5G46940.1 Plant invertase/pectin methylesterase inhibitor superfamily protein									14.5476	11.1014	3.44624	0	0	12.3538	11.3471	1.00676	7.95454e-05	4.97159e-07	12.2029	12.0396	0.163305	1	0.81336	12.3092	11.8897	0.419466	1	0.0870938	12.8534	11.5944	1.25894	4.07762e-10	1.51023e-11
5984	Bradi1g51540.1	AT2G36530.1 Enolase									12.3056	15.8955	-3.58986	0	0	11.5026	15.9864	-4.48388	0	0	12.2828	11.6015	0.681353	0.0174126	0.000179512	16.0479	15.8483	0.199587	1	0.555572	13.0347	14.8329	-1.7982	4.28853e-10	1.53162e-11
18554	Bradi3g19220.1	AT4G39490.1 cytochrome P450, family 96, subfamily A, polypeptide 10									8.20479	6.66281	1.54198	2.74181e-07	2.00132e-09	8.03865	7.07655	0.962099	0.000234695	1.28953e-06	7.64252	6.70991	0.932608	3.42885e-06	8.36304e-08	8.33586	6.7432	1.59266	1.304e-07	4.20644e-09	8.05546	6.79812	1.25734	4.49944e-10	1.55153e-11
14	Bradi0149s00100.1	AT5G36910.1 thionin 2.2									12.1294	9.34574	2.78362	0	0	7.58913	7.3731	0.216031	1	0.585771	12.0682	11.4277	0.640504	0.0614445	0.000525167	9.97402	8.6683	1.30571	7.64443e-06	1.2134e-07	10.4402	9.20371	1.23647	5.6243e-10	1.87477e-11
23051	Bradi3g59718.1	AT1G71691.2 GDSL-like Lipase/Acylhydrolase superfamily protein									9.3945	5.83083	3.56367	0	0	5.57487	5.61571	-0.0408427	1	0.9138	7.4341	6.8222	0.6119	0.149582	0.00117781	6.33064	5.56273	0.767911	0.10189	0.000444937	7.18353	5.95787	1.22566	8.43645e-10	2.72144e-11
7763	Bradi1g66280.1	AT3G55240.1 Plant protein 1589 of unknown function									10.3256	8.40475	1.92084	4.2517e-09	5.002e-11	10.128	9.06775	1.06021	3.79944e-05	2.46717e-07	9.56225	9.25587	0.306377	1	0.351708	10.6678	8.98764	1.68014	3.68094e-08	1.47238e-09	10.1709	8.929	1.24189	9.70192e-10	3.03185e-11
7368	Bradi1g62880.1	AT3G16660.1 Pollen Ole e 1 allergen and extensin family protein									11.7884	10.9575	0.830949	0.0339192	7.2788e-05	11.8305	10.1808	1.64965	2.37189e-10	3.43752e-12	10.3614	10.8978	-0.536355	1	0.00901638	11.1149	7.85171	3.26321	0	0	11.2738	9.97195	1.30186	1.20922e-09	3.66432e-11
11934	Bradi2g23250.1	AT3G12580.1 heat shock protein 70									10.4508	9.50297	0.947827	0.00149795	4.80111e-06	9.63966	8.82832	0.811339	0.0087412	3.40125e-05	9.81416	9.04638	0.767774	0.00109617	1.71277e-05	11.4525	9.14399	2.30852	2.97282e-11	3.71602e-12	10.3393	9.13041	1.20886	1.34983e-09	3.97009e-11
11030	Bradi2g15540.2	AT3G27930.1									5.909	8.59522	-2.68623	4.90959e-11	9.09183e-13	6.19569	9.14971	-2.95402	0	0	5.60254	5.67198	-0.069439	1	0.932275	9.11184	8.56042	0.551421	1	0.0138105	6.70477	7.99433	-1.28957	2.60124e-09	7.43211e-11
14537	Bradi2g48160.1	AT3G01280.1 voltage dependent anion channel 1									8.05102	10.4386	-2.38754	6.38247e-11	1.11973e-12	8.30404	10.7578	-2.45373	0	0	7.88526	8.19905	-0.313797	1	0.325924	10.642	10.4358	0.206192	1	0.569797	8.72058	9.9578	-1.23722	4.01434e-09	1.1151e-10
18211	Bradi3g16645.1	AT2G35736.1									7.04249	9.1494	-2.10691	1.35014e-09	1.87519e-11	7.11743	9.98677	-2.86934	0	0	7.23908	6.96881	0.270266	1	0.482619	10.0516	10.2997	-0.248113	1	0.441821	7.86265	9.10117	-1.23852	5.68757e-09	1.49673e-10
30947	Bradi5g21910.1	AT5G39130.1 RmlC-like cupins superfamily protein									7.08765	6.09033	0.99732	0.000651973	2.24046e-06	6.18446	5.91616	0.268304	1	0.455406	8.43938	6.02908	2.4103	0	0	7.10018	6.02999	1.07019	0.000382196	4.02311e-06	7.20292	6.01639	1.18653	5.6243e-09	1.52008e-10
18783	Bradi3g21150.1	AT1G19715.1 Mannose-binding lectin superfamily protein									9.88987	8.24997	1.6399	7.87204e-08	6.56003e-10	6.72716	6.41256	0.314595	1	0.281818	11.3631	10.6175	0.74558	0.00221178	3.07192e-05	9.05441	7.14674	1.90768	3.18686e-09	1.51755e-10	9.25863	8.10669	1.15194	6.49607e-09	1.66566e-10
16679	Bradi3g03645.1										7.61105	5.8843	1.72676	2.09129e-07	1.58431e-09	6.55767	6.12568	0.431981	1	0.0689469	6.87427	6.15964	0.714633	0.00559204	6.99005e-05	7.88118	5.85269	2.02849	1.20102e-09	8.00679e-11	7.23104	6.00558	1.22546	9.49804e-09	2.37451e-10
17	Bradi1g00200.1	AT1G10360.1 glutathione S-transferase TAU 18									6.11396	9.78195	-3.66798	0	0	6.07559	9.17086	-3.09527	0	0	5.91813	5.85379	0.0643406	1	0.934323	10.2325	8.15658	2.07594	4.75651e-10	3.96376e-11	7.08505	8.24079	-1.15574	1.32734e-08	3.2374e-10
25332	Bradi4g17200.1	AT5G07330.1									10.2737	6.47748	3.79623	0	0	6.61554	7.42834	-0.812801	0.0083217	3.25066e-05	8.04023	6.97548	1.06475	3.87156e-08	1.43391e-09	6.64919	6.23644	0.412744	1	0.112922	7.89467	6.77944	1.11523	1.99663e-08	4.75387e-10
5722	Bradi1g49317.2	AT5G25610.1 BURP domain-containing protein									11.4328	8.01688	3.41595	0	0	9.88733	9.11833	0.769005	0.0249922	8.64783e-05	9.0619	7.40901	1.65289	0	0	8.20953	9.53147	-1.32194	6.79072e-06	1.09528e-07	9.6479	8.51892	1.12898	2.05006e-08	4.76758e-10
4145	Bradi1g34600.1	AT1G73780.1 Bifunctional inhibitor/lipid-transfer protein/seed storage 2S albumin superfamily protein									11.7669	10.4417	1.32527	4.48623e-06	2.41195e-08	11.9545	11.7949	0.159565	1	0.735581	11.5566	10.7342	0.82241	0.00015886	3.11491e-06	12.9093	10.9224	1.98689	1.08805e-09	7.77179e-11	12.0468	10.9733	1.07353	2.58155e-08	5.86717e-10
4475	Bradi1g37410.1	AT3G50980.1 dehydrin xero 1									10.8018	6.99421	3.80764	0	0	7.35518	8.3234	-0.968219	0.000208532	1.15851e-06	8.31049	7.54388	0.766603	0.000980803	1.55683e-05	7.47725	6.89155	0.585703	1	0.00751063	8.48619	7.43826	1.04793	5.45698e-08	1.21266e-09
17866	Bradi3g13892.1	AT4G38860.1 SAUR-like auxin-responsive protein family									9.93792	8.7491	1.18882	3.15782e-05	1.46195e-07	10.0285	9.05248	0.975994	0.000164404	9.61427e-07	9.61371	9.1282	0.485512	1	0.0250599	10.0547	8.61694	1.43778	1.32506e-06	3.15491e-08	9.90871	8.88668	1.02203	7.13161e-08	1.51736e-09
2296	Bradi1g19470.1	AT5G48485.1 Bifunctional inhibitor/lipid-transfer protein/seed storage 2S albumin superfamily protein									12.3027	9.11265	3.19003	0	0	10.2944	10.7592	-0.464779	1	0.0416645	10.7246	9.22881	1.4958	0	0	10.0184	9.92626	0.0921446	1	0.746658	10.835	9.75673	1.0783	7.09506e-08	1.5424e-09
12436	Bradi2g27280.1										11.132	6.44519	4.68683	0	0	5.20009	5.46563	-0.265535	1	0.446086	5.49117	5.61174	-0.120572	1	0.892264	5.22373	5.35386	-0.130128	1	0.689409	6.76175	5.71911	1.04265	8.13133e-08	1.69403e-09
19321	Bradi3g27840.1										11.6783	9.72767	1.95063	3.81966e-09	4.54721e-11	8.39194	7.42761	0.964329	0.000491496	2.53349e-06	11.5628	11.0457	0.517104	1	0.0150825	10.0815	9.23089	0.850578	0.019461	0.000109949	10.4286	9.35797	1.07066	1.2275e-07	2.50511e-09
6681	Bradi1g57291.1	AT2G15010.1 Plant thionin									10.393	8.68501	1.70796	3.65519e-08	3.26356e-10	7.15076	6.83576	0.314995	1	0.285477	11.5838	10.9323	0.651567	0.0475093	0.00042419	9.36837	8.00263	1.36574	3.03302e-06	5.72268e-08	9.62398	8.61392	1.01007	1.37458e-07	2.74916e-09
23257	Bradi4g00445.1										5.5493	7.7141	-2.16481	2.19459e-09	2.88761e-11	5.75166	8.36703	-2.61536	0	0	5.82085	5.74005	0.080803	1	0.927667	8.11444	7.99209	0.12235	1	0.712673	6.30906	7.45332	-1.14425	1.62444e-07	3.18517e-09
27271	Bradi4g34680.1	AT1G24260.1 K-box region and MADS-box transcription factor family protein									6.58379	5.72645	0.857339	0.00736504	1.87406e-05	8.75315	5.84631	2.90683	0	0	6.41712	6.68734	-0.270219	1	0.478871	6.28426	5.53838	0.745875	0.205279	0.000801872	7.00958	5.94962	1.05996	1.95726e-07	3.76396e-09
17960	Bradi3g14710.1	AT4G16730.1 terpene synthase 02									6.67005	6.94403	-0.273975	1	0.156671	6.50549	7.69846	-1.19296	1.13018e-06	9.4973e-09	6.70876	6.97794	-0.269176	1	0.487931	6.26076	8.86682	-2.60606	3.56738e-11	3.75514e-12	6.53627	7.62181	-1.08554	3.05969e-07	5.773e-09
9226	Bradi2g00381.1										11.0904	8.66464	2.42581	2.94575e-11	5.71991e-13	9.05906	8.45499	0.604073	1	0.0027869	8.99787	8.86635	0.131524	1	0.878718	9.46242	8.72504	0.73738	0.25522	0.000928074	9.65245	8.67775	0.974697	3.33556e-07	6.17697e-09
2609	Bradi1g22010.1	AT3G29970.1 B12D protein									7.11627	6.1253	0.990971	0.00133893	4.34716e-06	7.18237	5.71302	1.46935	1.76706e-08	2.00802e-10	6.7659	6.57171	0.194183	1	0.740597	7.95606	6.38352	1.57254	2.22664e-07	6.54894e-09	7.25515	6.19839	1.05676	4.20276e-07	7.64138e-09
25788	Bradi4g22290.1	AT5G66400.1 Dehydrin family protein									11.5217	7.03936	4.48236	0	0	7.0887	7.20121	-0.112508	1	0.847849	7.62102	6.66496	0.956067	1.48754e-06	3.71884e-08	7.33598	8.23582	-0.899847	0.00774326	5.30361e-05	8.39186	7.28534	1.10652	5.04176e-07	9.00315e-09
8611	Bradi1g73840.1	AT2G18340.1 late embryogenesis abundant domain-containing protein / LEA domain-containing protein									12.0147	8.68636	3.3283	0	0	8.85287	8.87896	-0.0260915	1	0.926056	9.41822	9.01583	0.402392	1	0.107729	9.03408	8.62598	0.4081	1	0.102301	9.82996	8.80178	1.02817	5.13752e-07	9.01319e-09
21024	Bradi3g41987.2	AT1G66950.1 pleiotropic drug resistance 11									8.13225	6.92199	1.21026	2.33674e-05	1.13434e-07	8.09186	7.39414	0.697718	0.135551	0.000371373	7.65366	7.2079	0.445757	1	0.0531074	8.79975	7.41176	1.38799	2.93399e-06	5.64228e-08	8.16938	7.23395	0.935431	5.92358e-07	1.02131e-08
21386	Bradi3g45090.1	AT5G46930.1 Plant invertase/pectin methylesterase inhibitor superfamily protein									11.7732	8.27516	3.49808	0	0	8.48508	8.46114	0.0239421	1	0.928898	8.55829	8.13265	0.425636	1	0.0796058	8.85728	8.21145	0.645828	1	0.00542551	9.41847	8.2701	1.14837	6.1011e-07	1.03408e-08
9059	Bradi1g77820.1	AT3G18280.1 Bifunctional inhibitor/lipid-transfer protein/seed storage 2S albumin superfamily protein									13.0115	10.2607	2.75079	1.96384e-11	3.96734e-13	11.4035	9.89122	1.51229	2.53002e-09	3.20255e-11	10.8462	10.6499	0.196323	1	0.738233	10.3387	10.6882	-0.349505	1	0.194048	11.4	10.3725	1.02748	7.4484e-07	1.2414e-08
13482	Bradi2g38857.2	AT5G45400.1 Replication factor-A protein 1-related									5.7097	7.56771	-1.85801	1.02512e-08	1.11426e-10	5.98216	7.9434	-1.96124	0	0	5.78528	5.81303	-0.0277498	1	0.951672	7.76452	7.60681	0.157709	1	0.637052	6.31042	7.23274	-0.922324	8.55625e-07	1.40266e-08
21239	Bradi3g43855.1	AT5G66400.1 Dehydrin family protein									9.2737	7.56589	1.70781	1.38622e-07	1.06632e-09	8.55053	7.84779	0.702739	0.130529	0.000360577	8.39887	7.35892	1.03995	2.60181e-07	8.13065e-09	7.83044	7.26136	0.569082	1	0.00973564	8.51338	7.50849	1.00489	9.96542e-07	1.60733e-08
11265	Bradi2g17530.1	AT3G18280.1 Bifunctional inhibitor/lipid-transfer protein/seed storage 2S albumin superfamily protein									15.4009	11.2325	4.16837	0	0	11.4891	11.5252	-0.0360978	1	0.921072	11.2969	11.095	0.201873	1	0.725381	11.6701	11.6639	0.00619628	1	0.841392	12.4642	11.3792	1.08508	1.15077e-06	1.79808e-08
6719	Bradi1g57590.1	AT4G33720.1 CAP (Cysteine-rich secretory proteins, Antigen 5, and Pathogenesis-related 1 protein) superfamily protein									8.14537	6.60257	1.54281	2.9704e-07	2.15246e-09	6.5659	6.04727	0.518632	1	0.0160956	8.37431	6.28295	2.09136	0	0	6.07328	6.49284	-0.419564	1	0.0870686	7.28972	6.35641	0.93331	1.1334e-06	1.79904e-08
26415	Bradi4g27680.1	AT1G71695.1 Peroxidase superfamily protein									11.5752	10.1817	1.3935	1.97609e-06	1.1624e-08	11.948	12.0942	-0.146141	1	0.762207	11.9473	10.9833	0.964026	1.07387e-06	2.82597e-08	12.4244	11.0373	1.3871	2.30639e-06	4.70692e-08	11.9737	11.0741	0.899621	1.2227e-06	1.88108e-08
28296	Bradi4g42957.1	AT3G22880.1 DNA repair (Rad51) family protein									7.7168	9.4259	-1.7091	5.98135e-08	5.20118e-10	7.75107	9.62523	-1.87416	0	0	7.68328	7.76546	-0.0821859	1	0.927694	9.4093	9.46692	-0.0576222	1	0.787401	8.14011	9.07088	-0.930767	1.51407e-06	2.29404e-08
15819	Bradi2g59185.1										6.92154	7.13246	-0.210921	1	0.263013	9.25724	9.9725	-0.715255	0.101746	0.000297502	8.7563	11.256	-2.49973	0	0	6.81977	7.00632	-0.186547	1	0.579796	7.93871	8.84183	-0.903113	1.98702e-06	2.9657e-08
10042	Bradi2g07150.1	AT4G11050.1 glycosyl hydrolase 9C3									6.2761	6.77647	-0.500368	1	0.00764314	6.08185	6.73125	-0.649397	0.482861	0.00112555	6.31867	6.69856	-0.379886	1	0.147681	5.58625	7.51697	-1.93072	1.68261e-09	8.85587e-11	6.06572	6.93081	-0.865092	3.41585e-06	5.02331e-08
21538	Bradi3g46320.1	AT5G06710.1 homeobox from Arabidopsis thaliana									10.1446	7.11872	3.02587	0	0	7.63854	7.28429	0.354251	1	0.172101	7.02941	7.10926	-0.0798463	1	0.927381	7.5428	7.35114	0.191662	1	0.566846	8.08884	7.21585	0.872984	5.073e-06	7.24714e-08
24341	Bradi4g09120.2	AT2G39730.2 rubisco activase									8.02919	6.91591	1.11328	0.000141555	5.52949e-07	7.00762	6.02854	0.979084	0.000201708	1.12686e-06	7.03956	7.0206	0.0189578	1	0.954459	8.48574	6.94103	1.54471	1.3774e-06	3.13046e-08	7.64053	6.72652	0.914006	5.04517e-06	7.31185e-08
8129	Bradi1g69330.1	AT5G42650.1 allene oxide synthase									10.7677	8.08795	2.67977	4.90959e-12	1.16895e-13	9.19002	9.79269	-0.602669	1	0.0039261	8.96426	8.52147	0.442791	1	0.0560175	9.57043	8.56334	1.00708	0.00156209	1.34663e-05	9.62311	8.74136	0.881744	6.44951e-06	8.95766e-08
21681	Bradi3g47627.1	AT3G01600.1 NAC domain containing protein 44									7.19938	9.1511	-1.95172	2.59226e-09	3.32341e-11	7.68533	9.33204	-1.64671	1.44949e-10	2.16341e-12	7.39055	7.24636	0.144186	1	0.853882	9.14921	9.07857	0.0706421	1	0.773158	7.85612	8.70202	-0.845899	6.38244e-06	8.98935e-08
27909	Bradi4g39910.1	AT1G19715.3 Mannose-binding lectin superfamily protein									9.67111	8.56318	1.10792	0.00010927	4.35339e-07	7.75714	7.69169	0.0654497	1	0.893909	10.4248	9.87939	0.545369	1	0.00677894	9.27196	7.68443	1.58753	1.25857e-07	4.19524e-09	9.28124	8.45467	0.826567	7.06954e-06	9.6843e-08
31582	Bradi5g27160.2	AT1G71695.1 Peroxidase superfamily protein									11.9506	10.127	1.82364	1.39972e-08	1.45805e-10	8.86502	8.3011	0.563917	1	0.00653574	12.059	11.6505	0.408574	1	0.101672	10.4281	9.80416	0.6239	1	0.00409252	10.8257	9.97067	0.855007	7.93423e-06	1.0579e-07
2638	Bradi1g22280.1	AT4G27250.1 NAD(P)-binding Rossmann-fold superfamily protein									8.20013	6.99585	1.20428	3.54948e-05	1.62077e-07	7.99511	7.28928	0.705836	0.113743	0.000323135	7.71013	7.50455	0.205582	1	0.714519	8.32976	7.0046	1.32515	5.9945e-06	9.99083e-08	8.05878	7.19857	0.860212	7.86629e-06	1.06301e-07
19647	Bradi3g30320.1	AT5G52300.1 CAP160 protein									9.49749	6.56316	2.93433	0	0	6.34957	6.3081	0.0414678	1	0.913761	6.75416	6.44982	0.304346	1	0.358546	6.3866	6.32624	0.0603519	1	0.785092	7.24695	6.41183	0.835125	8.31607e-06	1.09422e-07
10665	Bradi2g12204.1	AT5G06730.1 Peroxidase superfamily protein									11.6502	10.464	1.18625	0.000157614	6.08548e-07	11.4168	10.5402	0.876597	0.00206529	9.13846e-06	10.9005	10.8172	0.0832865	1	0.926575	12.1354	10.7115	1.42388	1.93819e-06	4.0379e-08	11.5257	10.6332	0.892503	9.08064e-06	1.1793e-07
26660	Bradi4g29530.1	AT3G28210.1 zinc finger (AN1-like) family protein									7.94918	9.98855	-2.03937	1.08011e-09	1.5884e-11	8.33621	10.0515	-1.71525	2.63543e-11	4.58336e-13	7.93852	7.74065	0.197875	1	0.731986	10.0819	9.82025	0.261674	1	0.395455	8.57646	9.40023	-0.823767	9.76599e-06	1.25205e-07
10761	Bradi2g13020.1	AT3G62760.1 Glutathione S-transferase family protein									9.2317	7.41221	1.8195	1.45717e-08	1.50223e-10	7.68189	7.80485	-0.122962	1	0.815926	8.46026	7.946	0.514262	1	0.0135782	8.3905	7.25371	1.13679	0.000130135	1.4958e-06	8.44109	7.60419	0.836896	9.89925e-06	1.25307e-07
14756	Bradi2g50090.1	AT1G28510.1 Optic atrophy 3 protein (OPA3)									6.75122	8.85121	-2.09999	5.48892e-09	6.23741e-11	7.21729	8.97851	-1.76122	1.31772e-11	2.44022e-13	6.95605	7.13522	-0.179168	1	0.792919	9.13831	8.83269	0.305624	1	0.300369	7.51572	8.44941	-0.93369	1.06406e-05	1.33008e-07
12160	Bradi2g25220.1										6.71306	6.16959	0.543468	1	0.00358544	6.98341	6.47824	0.505178	1	0.0212698	7.26731	6.42066	0.846648	0.000150347	3.00693e-06	7.87493	6.27935	1.59558	1.1286e-07	3.89173e-09	7.20968	6.33696	0.872718	1.4596e-05	1.80197e-07
5344	Bradi1g46450.1	AT2G26330.1 Leucine-rich receptor-like protein kinase family protein									13.0431	14.0869	-1.04373	0.0010118	3.41824e-06	13.2083	14.4349	-1.22662	1.32898e-06	1.09833e-08	13.517	14.0076	-0.490534	1	0.0261676	13.4694	14.2715	-0.802078	0.0559192	0.000270141	13.3095	14.2002	-0.890739	1.54075e-05	1.87896e-07
9421	Bradi2g01920.1										11.3137	9.03704	2.27664	1.1783e-10	1.96384e-12	8.83631	9.54196	-0.705644	0.113559	0.000323529	9.92669	9.44724	0.479451	1	0.027585	10.2911	9.13052	1.16058	9.92545e-05	1.15412e-06	10.0919	9.28919	0.802758	1.66727e-05	2.00876e-07
12644	Bradi2g31240.1										5.77566	7.25986	-1.48421	5.79935e-07	3.91848e-09	5.72869	7.67798	-1.94929	1.31772e-11	2.44022e-13	5.68555	5.56548	0.120063	1	0.894488	7.32119	7.56471	-0.243517	1	0.439996	6.12777	7.01701	-0.889237	1.92705e-05	2.2941e-07
5582	Bradi1g48292.1	AT1G19715.3 Mannose-binding lectin superfamily protein									8.72646	6.82395	1.90252	4.46773e-09	5.19503e-11	5.9581	5.73201	0.226092	1	0.55762	8.08933	7.91292	0.176414	1	0.788291	7.20614	6.239	0.967146	0.00536663	3.88886e-05	7.49501	6.67697	0.818042	2.29495e-05	2.69995e-07
19276	Bradi3g27500.1	AT1G13110.1 cytochrome P450, family 71 subfamily B, polypeptide 7									7.80471	5.79293	2.01178	1.42378e-09	1.95038e-11	6.39185	6.33995	0.0518979	1	0.904056	6.29183	5.9554	0.336429	1	0.290032	6.79278	5.88013	0.912647	0.00617815	4.35081e-05	6.82029	5.9921	0.828189	2.87539e-05	3.34348e-07
18030	Bradi3g15210.1	AT5G39110.1 RmlC-like cupins superfamily protein									7.72454	5.79624	1.9283	3.41707e-09	4.11696e-11	6.62439	6.45696	0.167424	1	0.721748	5.92147	5.786	0.135472	1	0.875467	6.56234	5.5701	0.992243	0.00164297	1.40425e-05	6.70819	5.90233	0.805861	2.93752e-05	3.37646e-07
2387	Bradi1g20185.1	AT1G64160.1 Disease resistance-responsive (dirigent-like protein) family protein									8.24071	6.78895	1.45176	3.36614e-06	1.85975e-08	7.48099	7.16553	0.315458	1	0.277262	7.48738	6.8093	0.678077	0.0186711	0.00018305	7.78233	6.99536	0.786973	0.0682192	0.000321789	7.74785	6.93979	0.808067	3.44295e-05	3.91244e-07
9422	Bradi2g01927.1										9.88545	8.42882	1.45663	9.6879e-07	6.17063e-09	8.52352	8.67078	-0.147264	1	0.759926	9.00042	8.03914	0.961279	1.43408e-06	3.67712e-08	9.78139	8.9599	0.82149	0.0365388	0.000191302	9.29769	8.52466	0.773034	4.62847e-05	5.20053e-07
655	Bradi1g05450.1	AT4G02610.1 Aldolase-type TIM barrel family protein									6.8324	6.80728	0.0251132	1	0.662262	6.93237	9.55158	-2.61921	0	0	6.9035	6.93198	-0.02848	1	0.951419	6.76207	7.30688	-0.544811	1	0.0141926	6.85758	7.64943	-0.791848	5.21115e-05	5.79017e-07
28421	Bradi4g44000.1	AT3G04070.1 NAC domain containing protein 47									8.56912	5.62119	2.94792	9.81918e-12	2.15806e-13	6.4532	6.28075	0.172454	1	0.710433	5.71274	5.77912	-0.0663808	1	0.933462	6.03292	5.67462	0.3583	1	0.174738	6.69199	5.83892	0.853074	5.34412e-05	5.87266e-07
30062	Bradi5g14430.1	AT3G54420.1 homolog of carrot EP3-3 chitinase									6.89885	5.52459	1.37427	2.30257e-06	1.3387e-08	5.52828	5.31194	0.216346	1	0.585467	6.91214	5.75433	1.15781	1.83397e-09	7.33588e-11	5.73956	5.45032	0.289239	1	0.323158	6.26971	5.51029	0.759417	7.48748e-05	8.13857e-07
25087	Bradi4g14920.1	AT3G04720.1 pathogenesis-related 4									8.22239	6.20738	2.01502	1.6889e-09	2.25186e-11	6.58537	6.33218	0.253189	1	0.470475	6.56493	6.35088	0.214049	1	0.675109	6.98556	6.50103	0.484529	1	0.0355185	7.08956	6.34787	0.741696	8.35192e-05	8.98056e-07
1566	Bradi1g13040.1	AT3G22640.1 cupin family protein									8.84685	5.89551	2.95134	0	0	6.23898	6.2732	-0.0342211	1	0.921096	5.82309	6.60259	-0.7795	0.000644419	1.07403e-05	6.78795	5.73841	1.04954	0.00241337	1.94626e-05	6.92422	6.12743	0.79679	9.49424e-05	1.01003e-06
24709	Bradi4g11780.1	AT3G09220.1 laccase 7									7.37106	5.43881	1.93224	1.24861e-07	9.75474e-10	5.99255	5.87035	0.1222	1	0.815735	5.93452	5.61999	0.314528	1	0.33544	6.66312	5.68395	0.979168	0.00204462	1.68977e-05	6.49031	5.65328	0.837034	9.85905e-05	1.03779e-06
1431	Bradi1g11920.1	AT1G18980.1 RmlC-like cupins superfamily protein									9.3789	8.45727	0.921631	0.00239818	7.24527e-06	8.73174	9.02534	-0.293595	1	0.339776	9.01751	8.56909	0.448423	1	0.0514602	9.95262	7.94795	2.00467	3.03822e-09	1.51911e-10	9.2702	8.49991	0.770283	0.000104026	1.08361e-06
8128	Bradi1g69320.1	AT2G16060.1 hemoglobin 1									7.14883	6.06573	1.0831	0.00260043	7.7164e-06	6.82903	6.33289	0.49614	1	0.0211152	7.20014	6.43458	0.765563	0.00122097	1.84995e-05	7.61802	6.6072	1.01082	0.00272466	2.16243e-05	7.199	6.3601	0.838905	0.000118872	1.22548e-06
10233	Bradi2g08730.1	AT4G36810.1 geranylgeranyl pyrophosphate synthase 1									8.9756	7.68801	1.2876	8.39067e-06	4.3475e-08	8.31345	10.8597	-2.54628	0	0	9.69189	9.74701	-0.0551108	1	0.940445	8.39877	10.0702	-1.67144	7.49031e-08	2.67511e-09	8.84493	9.59124	-0.746307	0.000122498	1.24998e-06
11858	Bradi2g22660.1	AT5G01300.1 PEBP (phosphatidylethanolamine-binding protein) family protein									9.30514	6.55515	2.74999	4.90959e-12	1.16895e-13	6.30887	6.7413	-0.432432	1	0.056989	6.96999	6.51433	0.455666	1	0.0464181	6.48152	6.25634	0.225174	1	0.49706	7.26638	6.51678	0.7496	0.000129455	1.30763e-06
14160	Bradi2g45055.1	AT3G03341.1									9.08884	6.50152	2.58733	9.81918e-12	2.15806e-13	6.77727	6.68559	0.0916788	1	0.864083	6.61063	6.50133	0.109294	1	0.90212	6.68267	6.48	0.202668	1	0.552998	7.28985	6.54211	0.747742	0.000133716	1.33716e-06
24085	Bradi4g07130.1	AT5G45890.1 senescence-associated gene 12									10.0094	8.46786	1.5415	6.32674e-07	4.1899e-09	9.34361	9.703	-0.359383	1	0.166459	9.15477	9.17916	-0.0243907	1	0.951304	11.3923	9.52211	1.87018	3.88845e-09	1.76748e-10	9.97501	9.21803	0.756977	0.000136857	1.35502e-06
13527	Bradi2g39260.1	AT2G38870.1 Serine protease inhibitor, potato inhibitor I-type family protein									8.94315	8.0058	0.93735	0.00320074	9.27752e-06	9.00605	7.98875	1.0173	0.000285878	1.54529e-06	8.75671	8.86167	-0.104963	1	0.908779	9.39654	7.99815	1.39839	1.8668e-06	3.97191e-08	9.02561	8.21359	0.812018	0.000141797	1.39017e-06
22998	Bradi3g59210.1	AT5G09360.1 laccase 14									14.0613	13.6175	0.443808	1	0.0208016	14.1751	13.109	1.06607	2.44987e-05	1.63325e-07	12.8473	13.3806	-0.533278	1	0.00896803	15.3625	13.3558	2.0067	1.23075e-09	7.69216e-11	14.1116	13.3657	0.745825	0.000151921	1.47496e-06
10392	Bradi2g09995.1										8.03609	8.4522	-0.416117	1	0.0316935	9.29472	8.21977	1.07495	2.21558e-05	1.48696e-07	9.79401	8.4663	1.32771	0	0	9.77336	8.76101	1.01235	0.00115769	1.08195e-05	9.22454	8.47482	0.749723	0.000165322	1.58964e-06
25787	Bradi4g22280.2	AT5G66400.1 Dehydrin family protein									8.86702	6.55484	2.31218	1.37468e-10	2.25358e-12	6.37542	6.54124	-0.165821	1	0.724528	7.13601	6.36215	0.773857	0.00112238	1.72674e-05	6.36954	6.30094	0.0686063	1	0.774646	7.187	6.43979	0.747206	0.000171691	1.63516e-06
1432	Bradi1g11930.1	AT1G18980.1 RmlC-like cupins superfamily protein									7.6924	6.18383	1.50858	3.66199e-06	2.00109e-08	6.81334	7.30188	-0.488539	1	0.0225845	7.39239	6.64427	0.748115	0.00207335	2.92021e-05	7.82743	6.02247	1.80496	1.05861e-06	2.71438e-08	7.43139	6.53811	0.893277	0.00018809	1.77443e-06
24420	Bradi4g09567.2	AT5G59780.3 myb domain protein 59									10.9541	9.81301	1.1411	0.000104542	4.21539e-07	10.6633	9.84476	0.818531	0.00815629	3.19854e-05	10.0109	9.69651	0.314421	1	0.325072	10.8489	10.2236	0.625358	1	0.00400781	10.6193	9.89447	0.724852	0.000192923	1.78633e-06
30774	Bradi5g20422.1										9.65146	9.23532	0.416132	1	0.0319295	10.5224	9.837	0.68538	0.182161	0.000480635	9.86392	9.42221	0.44171	1	0.0556058	10.8421	9.49445	1.34768	3.96387e-06	6.95416e-08	10.22	9.49725	0.722726	0.000191351	1.78833e-06
27533	Bradi4g36870.1	AT5G11880.1 Pyridoxal-dependent decarboxylase family protein									7.37935	6.95125	0.428101	1	0.0222515	7.60017	10.4182	-2.81805	0	0	8.21069	7.76631	0.444378	1	0.0536042	7.38183	8.28996	-0.908137	0.00913977	6.05283e-05	7.64301	8.35644	-0.713427	0.000234394	2.15041e-06
10666	Bradi2g12216.1	AT2G18150.1 Peroxidase superfamily protein									11.4543	9.91931	1.53496	4.23035e-07	2.91748e-09	10.62	10.5486	0.0714171	1	0.888959	10.1984	9.86611	0.332276	1	0.276278	11.1853	10.1919	0.993389	0.00298832	2.33462e-05	10.8645	10.1315	0.73301	0.000280339	2.54853e-06
6773	Bradi1g58057.1	AT2G43000.1 NAC domain containing protein 42									8.31288	7.10748	1.2054	2.46246e-05	1.18387e-07	8.07715	7.98571	0.0914465	1	0.864208	7.62242	7.33687	0.285547	1	0.433248	8.65816	7.38551	1.27265	1.32452e-05	1.94782e-07	8.16765	7.45389	0.713761	0.000291308	2.6244e-06
20928	Bradi3g41260.1	AT1G24260.1 K-box region and MADS-box transcription factor family protein									6.76951	7.46335	-0.693836	0.29984	0.000484394	6.93833	7.9984	-1.06007	2.62695e-05	1.7397e-07	7.27461	7.32032	-0.0457163	1	0.945903	6.93222	8.05164	-1.11942	0.000183226	2.03585e-06	6.97867	7.70843	-0.729762	0.000295624	2.6395e-06
4055	Bradi1g33880.1	AT4G39235.1									8.71584	10.5006	-1.78471	1.67024e-08	1.68711e-10	8.64544	10.6497	-2.00422	0	0	8.47327	8.03094	0.442331	1	0.0780732	10.6123	10.4285	0.183818	1	0.596646	9.11171	9.9024	-0.790697	0.00029906	2.64655e-06
16790	Bradi3g04490.1	AT1G15330.1 Cystathionine beta-synthase (CBS) protein									10.206	7.66826	2.53776	1.96384e-11	3.96734e-13	7.72284	7.76615	-0.0433081	1	0.912012	8.02743	7.73278	0.294645	1	0.403862	7.89643	7.62337	0.273062	1	0.425266	8.46318	7.69764	0.765541	0.000357513	3.13608e-06
25970	Bradi4g23948.1										9.24239	6.22651	3.01588	0	0	6.66056	6.77995	-0.119384	1	0.837911	6.24717	6.42795	-0.180783	1	0.785497	6.749	6.19708	0.551925	1	0.0183363	7.22478	6.40787	0.816909	0.000436659	3.79704e-06
22167	Bradi3g51872.1	AT3G05390.1									8.45289	6.66955	1.78334	2.01882e-08	1.97924e-10	6.01616	5.49071	0.525455	1	0.0132301	8.24156	7.90677	0.334794	1	0.267853	6.62372	6.33261	0.291114	1	0.366957	7.33358	6.59991	0.733675	0.000450553	3.88408e-06
29447	Bradi5g09310.1	AT3G52740.1									7.18238	8.12608	-0.943699	0.00191294	5.97793e-06	7.72101	8.45049	-0.729477	0.0641975	0.000196925	7.82469	8.08768	-0.262988	1	0.506347	7.59434	8.44017	-0.84583	0.0351827	0.000185172	7.58061	8.2761	-0.695498	0.000481964	4.08444e-06
18962	Bradi3g22820.1	AT1G11680.1 CYTOCHROME P450 51G1									10.6283	9.27527	1.35306	2.99068e-06	1.69925e-08	10.0982	9.80491	0.293249	1	0.353701	10.0141	9.58619	0.427926	1	0.0756139	10.3051	9.46852	0.836541	0.0681215	0.000322851	10.2614	9.53372	0.727694	0.000481855	4.11842e-06
17798	Bradi3g13291.1	AT5G48920.1 tracheary element differentiation-related 7									11.0235	11.4955	-0.47201	1	0.0194989	11.3262	12.0873	-0.761024	0.0301203	0.000102103	11.3758	11.2149	0.160899	1	0.816933	10.4659	12.2213	-1.75534	1.43647e-08	6.2455e-10	11.0479	11.7547	-0.706868	0.000496911	4.17573e-06
9931	Bradi2g06220.1	AT3G15353.1 metallothionein 3									12.618	11.6916	0.926435	0.00228096	7.01834e-06	12.4405	11.1996	1.2409	3.87712e-07	3.43108e-09	12.2135	11.7387	0.474793	1	0.0299199	12.0642	12.0098	0.0544203	1	0.791485	12.3341	11.6599	0.674136	0.000564126	4.70105e-06
18320	Bradi3g17500.2										5.72361	5.71227	0.011346	1	0.681477	5.4625	5.53865	-0.0761523	1	0.882867	8.42329	6.25314	2.17015	0	0	6.09644	5.41052	0.685915	0.798448	0.00234149	6.42646	5.72864	0.697814	0.000590794	4.8826e-06
13711	Bradi2g41010.1										7.79356	9.58438	-1.79082	2.93593e-08	2.66903e-10	7.68919	9.64515	-1.95596	0	0	7.72819	7.32495	0.403235	1	0.118321	9.51311	9.05395	0.459161	1	0.0520341	8.18101	8.90211	-0.721096	0.000604608	4.9558e-06
18028	Bradi3g15190.1	AT5G39110.1 RmlC-like cupins superfamily protein									6.75306	5.53308	1.21998	2.41243e-05	1.16543e-07	6.36915	6.05997	0.309176	1	0.308403	6.15177	5.59492	0.556851	0.997356	0.00611875	6.51211	5.78116	0.730953	0.21869	0.000837893	6.44652	5.74228	0.70424	0.000665907	5.41388e-06
13528	Bradi2g39271.1	AT2G38870.1 Serine protease inhibitor, potato inhibitor I-type family protein									10.4524	9.47857	0.973865	0.00102296	3.4443e-06	10.4224	9.81616	0.606227	1	0.00250422	10.1534	10.2285	-0.075105	1	0.927615	10.9777	9.64936	1.3283	2.92635e-05	4.1805e-07	10.5015	9.79314	0.708323	0.000672393	5.42252e-06
5224	Bradi1g45535.1										9.0302	9.29383	-0.263628	1	0.179872	9.52246	10.7543	-1.23179	1.38696e-06	1.13685e-08	9.13057	9.5066	-0.376025	1	0.173895	9.06253	10.3616	-1.29908	6.82148e-05	8.74549e-07	9.18644	9.97907	-0.792631	0.000684732	5.47786e-06
13991	Bradi2g43330.1	AT1G52700.1 alpha/beta-Hydrolases superfamily protein									9.93129	9.05221	0.879086	0.011264	2.71421e-05	9.34715	8.73736	0.609791	1	0.00261931	9.418	8.8373	0.580705	0.430372	0.0030096	9.36808	8.60453	0.763551	0.17078	0.000688628	9.51613	8.80785	0.708283	0.000759954	5.98389e-06
9944	Bradi2g06330.1	AT4G18960.1 K-box region and MADS-box transcription factor family protein									8.91702	8.25766	0.659365	0.409206	0.000635414	8.92933	8.20783	0.721505	0.0763314	0.000230609	8.88926	8.22812	0.661139	0.0357547	0.000331062	8.69709	8.04667	0.650422	0.967526	0.00272542	8.85818	8.18507	0.673108	0.000754743	5.99003e-06
30398	Bradi5g17170.2	AT2G46680.1 homeobox 7									9.42572	7.08578	2.33994	7.85534e-11	1.35437e-12	7.25283	7.11547	0.137361	1	0.78404	6.79112	7.01336	-0.222232	1	0.648219	7.30245	6.89803	0.404415	1	0.106726	7.69303	7.02816	0.66487	0.00076708	5.99281e-06
18961	Bradi3g22802.1	AT2G07050.1 cycloartenol synthase 1									11.3575	9.992	1.36546	3.09464e-06	1.73856e-08	10.555	10.0403	0.514687	1	0.015009	10.3152	10.17	0.145197	1	0.853491	10.8819	10.2032	0.678707	0.7859	0.00233205	10.7774	10.1014	0.676013	0.000879852	6.82056e-06
31580	Bradi5g27150.1	AT1G71695.1 Peroxidase superfamily protein									9.44697	8.40232	1.04465	0.000397985	1.42647e-06	7.48821	5.82002	1.66819	1.8448e-10	2.71295e-12	9.97608	9.71337	0.262715	1	0.533765	8.01951	8.10765	-0.0881419	1	0.753045	8.73269	8.01084	0.721852	0.000913752	7.02886e-06
13863	Bradi2g42290.1	AT4G13985.1 FBD-associated F-box protein									5.85493	7.32149	-1.46656	7.67369e-07	4.98291e-09	6.84039	7.43064	-0.590254	1	0.00423419	6.33143	6.61535	-0.283914	1	0.430117	6.48239	6.85982	-0.377431	1	0.146783	6.37729	7.05682	-0.679539	0.000927227	7.07807e-06
7678	Bradi1g65590.1	AT3G11180.1 2-oxoglutarate (2OG) and Fe(II)-dependent oxygenase superfamily protein									9.27552	9.09547	0.180052	1	0.313974	9.37486	11.8637	-2.48883	0	0	9.58257	9.26806	0.314513	1	0.321359	9.53392	10.1373	-0.603419	1	0.00562199	9.44172	10.0911	-0.64942	0.000994466	7.53383e-06
15535	Bradi2g56850.1	AT2G43710.1 Plant stearoyl-acyl-carrier-protein desaturase family protein									8.27056	7.45032	0.820245	0.0185232	4.21941e-05	7.83956	7.30292	0.536639	1	0.00980398	7.91015	7.46025	0.449899	1	0.0582433	8.65999	7.70247	0.957516	0.00281775	2.2187e-05	8.17006	7.47899	0.691075	0.00101638	7.58496e-06
22842	Bradi3g57680.1	AT1G77760.1 nitrate reductase 1									9.01773	8.64494	0.372787	1	0.0485205	9.49254	8.78646	0.706084	0.176318	0.000467686	9.10435	8.29464	0.8097	0.000243628	4.51162e-06	9.77607	8.94853	0.827544	0.030286	0.000162828	9.34767	8.66864	0.679029	0.001025	7.59262e-06
31583	Bradi5g27170.1	AT4G16270.1 Peroxidase superfamily protein									8.10925	5.65702	2.45223	2.94575e-11	5.71991e-13	5.37856	5.20433	0.174234	1	0.747001	6.11253	5.89372	0.218808	1	0.658272	5.49247	5.3339	0.158579	1	0.637143	6.2732	5.52224	0.750963	0.00101184	7.60782e-06
6994	Bradi1g59700.1	AT5G54900.1 RNA-binding protein 45A									7.1331	6.54439	0.588706	1	0.00174458	7.63928	6.70394	0.935348	0.000535112	2.71631e-06	7.19123	6.99218	0.199051	1	0.729934	7.76204	6.82203	0.940008	0.00435826	3.25243e-05	7.43141	6.76563	0.665778	0.00114849	8.38317e-06
28481	Bradi4g44496.1	AT5G25610.1 BURP domain-containing protein									13.2969	13.2994	-0.0024419	1	0.694354	14.0076	14.9824	-0.974768	0.000172188	9.95306e-07	14.7932	12.9829	1.81028	0	0	15.0305	13.2779	1.75262	1.50781e-08	6.28255e-10	14.282	13.6356	0.646424	0.00114014	8.38335e-06
5098	Bradi1g44480.1	AT1G24180.1 Thiamin diphosphate-binding fold (THDP-binding) superfamily protein									10.5072	8.54411	1.96314	2.55299e-09	3.31557e-11	8.6553	8.46415	0.191153	1	0.655751	8.56791	8.43033	0.137583	1	0.868549	8.87787	8.53922	0.338642	1	0.217	9.15208	8.49445	0.657629	0.0011807	8.55578e-06
21242	Bradi3g43870.1	AT5G66400.1 Dehydrin family protein									7.96057	5.91719	2.04338	1.32559e-09	1.86703e-11	5.90352	6.11695	-0.213429	1	0.606857	6.63865	6.01585	0.622796	0.125262	0.000994142	5.95458	5.70614	0.248441	1	0.427269	6.61433	5.93903	0.675296	0.00121079	8.64851e-06
16503	Bradi3g02257.2	AT3G16210.1 F-box family protein									6.87137	8.70988	-1.83851	1.06833e-08	1.13652e-10	8.11814	9.03198	-0.913837	0.000976543	4.6502e-06	7.42023	7.68246	-0.262231	1	0.50718	9.10736	8.7242	0.383161	1	0.133575	7.87928	8.53713	-0.657855	0.00120736	8.68605e-06
11538	Bradi2g19830.1	AT4G35160.1 O-methyltransferase family protein									10.2704	9.66285	0.607507	0.884735	0.00121697	10.8479	9.96753	0.880372	0.00180978	8.07935e-06	10.0643	10.0029	0.0613227	1	0.936772	11.0788	9.9988	1.07995	0.000376753	4.00801e-06	10.5653	9.90803	0.657288	0.00128831	9.13696e-06
23883	Bradi4g05440.1	AT4G11650.1 osmotin 34									9.43305	7.38614	2.04691	1.00156e-09	1.49486e-11	6.90406	6.37273	0.531333	1	0.0103873	8.06115	7.80925	0.251895	1	0.549611	6.88621	7.12608	-0.239876	1	0.458337	7.82112	7.17355	0.647565	0.00132521	9.3325e-06
15714	Bradi2g58350.1										8.66111	6.72598	1.93513	8.42485e-09	9.46613e-11	7.49648	6.77436	0.722115	0.58874	0.00134109	6.97281	7.16843	-0.195626	1	0.738432	7.80983	7.16908	0.640744	1	0.00422335	7.73506	6.95947	0.775592	0.00148278	1.03691e-05
21286	Bradi3g44260.1	AT5G13170.1 senescence-associated gene 29									15.2734	12.5846	2.68885	4.90959e-12	1.16895e-13	12.8169	13.1753	-0.358364	1	0.163869	13.1651	12.9922	0.172844	1	0.795317	13.1261	13.066	0.0600413	1	0.78453	13.5954	12.9545	0.640842	0.00174544	1.21211e-05
15054	Bradi2g52680.1	AT5G07050.1 nodulin MtN21 /EamA-like transporter family protein									10.4238	9.12789	1.29594	1.88092e-05	9.26562e-08	9.95742	9.55615	0.401272	1	0.0988147	9.85749	9.06111	0.796378	0.000525249	8.90252e-06	9.89932	9.63668	0.262631	1	0.405513	10.0345	9.34546	0.689056	0.00176368	1.21633e-05
14221	Bradi2g45567.1	AT2G46270.1 G-box binding factor 3									9.49879	7.13655	2.36223	5.89151e-11	1.05205e-12	7.37674	7.09561	0.281134	1	0.402988	7.04671	6.98767	0.059042	1	0.937756	7.51471	7.62757	-0.112859	1	0.715916	7.85924	7.21185	0.647388	0.00196413	1.33615e-05
21061	Bradi3g42350.1	AT2G16720.1 myb domain protein 7									11.3538	10.5184	0.835477	0.0121414	2.90465e-05	11.3882	10.7721	0.616101	1	0.00219681	9.96258	10.201	-0.23839	1	0.597961	11.2455	9.87765	1.36786	5.1973e-06	8.96086e-08	10.9875	10.3423	0.645261	0.00195809	1.34116e-05
10473	Bradi2g10678.1	AT2G41000.2 Chaperone DnaJ-domain superfamily protein									6.44123	7.81747	-1.37624	1.025e-05	5.22961e-08	6.71594	8.00016	-1.28422	1.62422e-07	1.5039e-09	5.76008	5.62033	0.139749	1	0.871784	7.82256	8.1021	-0.279541	1	0.354199	6.68495	7.38502	-0.700064	0.00212335	1.42507e-05
2600	Bradi1g21962.1										5.67642	6.87982	-1.2034	3.53667e-05	1.62232e-07	5.76229	7.11974	-1.35745	3.70805e-08	3.82274e-10	5.5092	5.47256	0.036634	1	0.946658	6.66925	6.87795	-0.2087	1	0.545813	5.90429	6.58752	-0.683228	0.00212315	1.43456e-05
8653	Bradi1g74257.1	AT2G26640.1 3-ketoacyl-CoA synthase 11									8.41674	7.89232	0.524416	1	0.00585843	8.90566	7.90215	1.00352	0.000118305	7.00028e-07	8.24475	8.56682	-0.322063	1	0.304999	8.96959	7.57887	1.39072	2.31486e-06	4.62972e-08	8.63419	7.98504	0.649147	0.00218867	1.45911e-05
7704	Bradi1g65831.1										7.08625	8.8475	-1.76125	2.14451e-08	2.06203e-10	7.19173	8.7133	-1.52157	1.10688e-09	1.45642e-11	6.59681	6.51646	0.0803527	1	0.927815	8.95214	8.47698	0.475158	1	0.083401	7.45673	8.13856	-0.681826	0.00224018	1.48356e-05
4747	Bradi1g41150.1										6.96724	7.97812	-1.01088	0.00113114	3.74549e-06	7.18387	8.3928	-1.20894	1.30854e-06	1.09045e-08	6.89499	6.45453	0.440467	1	0.0621931	6.63578	7.53314	-0.897354	0.0113257	7.16816e-05	6.92047	7.58965	-0.669176	0.00264763	1.73047e-05
31515	Bradi5g26680.2	AT5G50260.1 Cysteine proteinases superfamily protein									5.98153	7.23998	-1.25846	3.82637e-05	1.73926e-07	6.02442	7.67625	-1.65183	1.12006e-10	1.73653e-12	6.16979	6.03026	0.139537	1	0.86534	7.42365	7.28779	0.135857	1	0.685107	6.39985	7.05857	-0.658724	0.0026358	1.73408e-05
31621	Bradi5g27540.1	AT1G34260.1 FORMS APLOID AND BINUCLEATE CELLS 1A									8.69451	5.99199	2.70251	4.90959e-11	9.09183e-13	6.37923	6.2831	0.0961295	1	0.85823	6.20403	6.22821	-0.0241816	1	0.951622	6.21843	6.32721	-0.108785	1	0.723045	6.87405	6.20763	0.666419	0.00303736	1.97231e-05
28672	Bradi5g00970.1	AT2G24210.1 terpene synthase 10									10.6173	10.9377	-0.320409	1	0.0846451	10.3623	11.7611	-1.39884	1.3757e-08	1.59965e-10	10.6209	10.686	-0.0651291	1	0.933563	10.5202	11.1776	-0.657428	0.858155	0.00246596	10.5302	11.1406	-0.610452	0.00323219	2.08528e-05
29863	Bradi5g12781.1	AT3G05858.1									8.17254	9.02327	-0.85073	0.00833689	2.09997e-05	8.3391	8.42281	-0.0837103	1	0.874916	8.46759	9.06124	-0.593649	0.264838	0.00202167	8.10832	9.02569	-0.917372	0.00574261	4.07277e-05	8.27189	8.88325	-0.611365	0.00335472	2.15046e-05
8504	Bradi1g72610.1	AT3G43440.1 jasmonate-zim-domain protein 11									6.58541	6.51327	0.0721399	1	0.572278	6.70938	8.94085	-2.23147	0	0	6.53549	6.40428	0.131218	1	0.879844	6.47594	7.0441	-0.568164	1	0.0143395	6.57655	7.22562	-0.64907	0.00338856	2.15832e-05
15289	Bradi2g54720.2	AT5G43290.1 WRKY DNA-binding protein 49									7.97903	6.80039	1.17865	5.15666e-05	2.29185e-07	7.544	7.40751	0.136494	1	0.78622	8.48591	8.11871	0.367198	1	0.176487	7.86256	7.06987	0.792687	0.0587015	0.000282219	7.96787	7.34912	0.618756	0.00345423	2.18622e-05
23959	Bradi4g06067.1	AT3G62160.1 HXXXD-type acyl-transferase family protein									9.12531	7.17589	1.94941	3.11268e-09	3.84281e-11	7.43753	7.16108	0.276453	1	0.393316	7.34552	7.14708	0.198446	1	0.728145	7.72167	7.66536	0.0563064	1	0.78998	7.90751	7.28735	0.620155	0.0035007	2.2017e-05
23177	Bradi3g60740.2	AT1G20925.1 Auxin efflux carrier family protein		PILS1, PIN-LIKES 1							8.83327	6.55469	2.27858	1.81655e-10	2.92992e-12	7.04071	6.82053	0.220179	1	0.580462	6.60309	6.35064	0.252442	1	0.552537	6.36815	6.61371	-0.245562	1	0.434923	7.21131	6.5849	0.626409	0.00358716	2.24198e-05
17894	Bradi3g14120.3	AT3G04120.1 glyceraldehyde-3-phosphate dehydrogenase C subunit 1									10.3996	11.4821	-1.08251	0.000168682	6.48776e-07	10.5372	11.8624	-1.32521	1.00713e-07	9.68395e-10	10.4712	10.3213	0.149858	1	0.841531	11.7899	12.0067	-0.21685	1	0.517041	10.7995	11.4181	-0.618678	0.0043235	2.6854e-05
27422	Bradi4g35940.1	AT3G48310.1 cytochrome P450, family 71, subfamily A, polypeptide 22									8.62189	10.1908	-1.56889	2.09473e-07	1.57498e-09	8.86598	10.2372	-1.37126	3.05578e-08	3.21661e-10	8.46042	8.38137	0.0790483	1	0.926847	10.2092	9.84326	0.365954	1	0.180202	9.03937	9.66316	-0.623788	0.00447968	2.74827e-05
24777	Bradi4g12600.3	AT5G67390.1									11.9858	9.93915	2.04668	1.09484e-09	1.58672e-11	10.9648	11.1692	-0.20437	1	0.619854	10.5073	10.3317	0.175591	1	0.788763	10.9142	10.5238	0.390397	1	0.121929	11.093	10.491	0.602075	0.00446645	2.75707e-05
15713	Bradi2g58340.1										8.1868	6.23217	1.95463	3.06358e-09	3.82948e-11	5.94307	5.71936	0.22371	1	0.568619	5.86844	5.79227	0.0761624	1	0.928221	5.98687	5.78755	0.199323	1	0.557646	6.49629	5.88284	0.613456	0.00458707	2.797e-05
25417	Bradi4g18280.1	AT1G71830.1 somatic embryogenesis receptor-like kinase 1									6.776	6.01888	0.757117	0.0483001	9.89757e-05	6.3969	6.30809	0.0888078	1	0.869162	6.2098	5.84983	0.359967	1	0.204723	7.31419	5.7702	1.54399	3.4832e-06	6.3331e-08	6.67422	5.98675	0.68747	0.00503966	3.05434e-05
15299	Bradi2g54810.2	AT2G29380.1 highly ABA-induced PP2C gene 3									11.3126	9.4979	1.81467	2.71795e-08	2.51662e-10	10.4542	10.2459	0.208323	1	0.608686	10.0347	9.89851	0.136174	1	0.8712	9.83174	9.55275	0.278991	1	0.34604	10.4083	9.79876	0.609539	0.00543849	3.2762e-05
4539	Bradi1g37870.1	AT1G14520.2 myo-inositol oxygenase 1									10.9644	11.4981	-0.533731	1	0.00417574	11.2278	13.1605	-1.93267	0	0	11.8654	11.6529	0.212451	1	0.679792	11.4949	11.6233	-0.128461	1	0.691695	11.3881	11.9837	-0.595604	0.00564415	3.37973e-05
30951	Bradi5g21933.1										8.84643	6.57558	2.27085	9.72099e-10	1.47288e-11	6.78122	6.47407	0.30715	1	0.336539	6.5502	6.57297	-0.0227655	1	0.952159	6.30366	6.19482	0.108842	1	0.726565	7.12038	6.45436	0.666018	0.00569975	3.39271e-05
21983	Bradi3g50220.1	AT2G46680.1 homeobox 7									9.76923	7.22961	2.53962	1.47288e-11	3.06849e-13	7.4856	7.17949	0.306116	1	0.37062	6.80395	6.86162	-0.0576714	1	0.939449	7.07497	7.07996	-0.0049876	1	0.842186	7.78344	7.08767	0.695769	0.00584996	3.46151e-05
18965	Bradi3g22850.1	AT1G11680.1 CYTOCHROME P450 51G1									9.36037	7.87942	1.48094	1.52789e-06	9.25996e-09	8.48803	8.24574	0.242292	1	0.511462	8.80458	8.32393	0.480653	1	0.0280563	8.58431	8.30018	0.28413	1	0.339373	8.80932	8.18732	0.622005	0.00624745	3.67497e-05
4064	Bradi1g33950.1	AT5G24890.1									10.5846	9.44451	1.14006	8.40232e-05	3.50096e-07	10.3506	9.86314	0.487416	1	0.022942	8.9263	9.33474	-0.408439	1	0.101696	10.132	8.94563	1.18641	5.43324e-05	7.34221e-07	9.99837	9.39701	0.601361	0.00644679	3.77005e-05
27910	Bradi4g39920.1	AT1G73040.1 Mannose-binding lectin superfamily protein									14.4863	11.8756	2.61073	9.81918e-12	2.15806e-13	12.5353	12.6899	-0.154691	1	0.747538	12.8129	12.6532	0.159688	1	0.821113	13.1291	13.3315	-0.202429	1	0.548429	13.2409	12.6376	0.603324	0.00660787	3.84178e-05
22939	Bradi3g58680.1	AT1G22400.1 UDP-Glycosyltransferase superfamily protein									9.15507	8.19596	0.959103	0.00163441	5.18861e-06	8.92241	8.4781	0.444309	1	0.050517	9.04982	8.53236	0.517466	1	0.0127428	9.5044	9.0245	0.479895	1	0.0379942	9.15792	8.55773	0.600193	0.00668604	3.86476e-05
28878	Bradi5g02830.3										9.42131	8.77408	0.64723	0.545663	0.000811998	9.15067	8.55375	0.596922	1	0.00313373	9.23766	8.53012	0.707546	0.00779592	9.39268e-05	9.59076	9.13016	0.460607	1	0.0540271	9.3501	8.74703	0.603076	0.00735259	4.22563e-05
11866	Bradi2g22720.1										6.29919	7.30644	-1.00725	0.000563507	1.9703e-06	6.65977	7.5558	-0.896026	0.00336962	1.42781e-05	6.58618	6.78996	-0.203777	1	0.70973	7.0367	7.41215	-0.375452	1	0.143563	6.64546	7.26608	-0.620625	0.00747874	4.27356e-05
376	Bradi1g03090.1	AT1G14870.1 PLANT CADMIUM RESISTANCE 2									9.86196	9.00169	0.860269	0.0270626	5.97407e-05	9.98699	9.34253	0.64447	1	0.00254669	9.61539	9.39703	0.218362	1	0.683556	10.5971	9.53175	1.06533	0.000653343	6.53343e-06	10.0154	9.31825	0.697109	0.00765441	4.34909e-05
19843	Bradi3g32279.1	AT2G23240.1 Plant EC metallothionein-like protein, family 15									9.65565	7.90943	1.74621	6.09476e-08	5.25411e-10	8.61778	8.04451	0.573271	1	0.00596576	8.51766	8.53694	-0.019275	1	0.954283	8.16164	7.92794	0.233695	1	0.478628	8.73818	8.10471	0.633476	0.00844151	4.76922e-05
9474	Bradi2g02410.1	AT1G53540.1 HSP20-like chaperones superfamily protein									6.72062	6.33446	0.386164	1	0.045158	6.76797	6.12224	0.645731	0.522441	0.00120656	6.94599	6.34495	0.601039	0.209579	0.00161215	6.8585	6.11424	0.744261	0.155133	0.000638409	6.82327	6.22897	0.594298	0.00861948	4.84241e-05
31588	Bradi5g27220.1	AT1G71695.1 Peroxidase superfamily protein									9.20489	7.90215	1.30274	6.01765e-06	3.18394e-08	8.33083	8.0933	0.237533	1	0.516961	8.53316	8.57488	-0.0417211	1	0.946662	9.07143	8.25787	0.813564	0.0412507	0.000210463	8.78508	8.20705	0.578029	0.00879343	4.91253e-05
2595	Bradi1g21921.1	AT1G13420.1 sulfotransferase 4B									8.05662	9.65792	-1.6013	1.24399e-07	9.79521e-10	7.81602	9.56995	-1.75393	1.31772e-11	2.44022e-13	7.42258	7.36379	0.0587899	1	0.937903	10.0076	9.02007	0.98757	0.0015481	1.34617e-05	8.32571	8.90293	-0.577217	0.00905001	5.02778e-05
11337	Bradi2g18120.1										8.87382	7.9145	0.959323	0.00168909	5.32835e-06	8.33527	8.16681	0.16846	1	0.715717	7.74834	7.98862	-0.240279	1	0.601806	9.13776	7.62035	1.51741	3.56916e-07	9.91435e-09	8.5238	7.92257	0.601228	0.00928605	5.13042e-05
7429	Bradi1g63397.2	AT1G26910.1 Ribosomal protein L16p/L10e family protein									9.91368	8.15536	1.75832	2.18182e-08	2.07793e-10	8.24608	8.08311	0.162962	1	0.72935	8.14642	8.04594	0.100485	1	0.911783	9.14563	8.54368	0.60195	1	0.0239906	8.86295	8.20702	0.65593	0.00947438	5.2057e-05
27527	Bradi4g36840.1	AT5G11880.1 Pyridoxal-dependent decarboxylase family protein									6.4935	6.32799	0.165507	1	0.346596	7.0035	9.15131	-2.14781	0	0	7.04341	6.86811	0.175295	1	0.791584	6.60492	7.09876	-0.493835	1	0.0312711	6.78633	7.36154	-0.57521	0.00983652	5.37515e-05
7345	Bradi1g62652.1	AT5G24860.1 flowering promoting factor 1									8.16799	8.8632	-0.695206	0.155648	0.000270223	8.17027	8.50294	-0.332679	1	0.22284	8.81805	9.12408	-0.306025	1	0.352659	8.52828	9.50224	-0.973959	0.00214514	1.75831e-05	8.42115	8.99811	-0.576967	0.00989966	5.38025e-05
25560	Bradi4g20127.1	AT4G35160.1 O-methyltransferase family protein									8.105	6.83329	1.2717	5.57975e-05	2.44726e-07	8.10165	7.58094	0.520708	1	0.0130651	7.77432	7.48733	0.286992	1	0.416338	8.05071	7.6934	0.357306	1	0.178305	8.00792	7.39874	0.609177	0.0108244	5.85104e-05
10082	Bradi2g07480.1	AT2G46140.1 Late embryogenesis abundant protein									9.09112	7.13093	1.96019	8.76853e-09	9.63574e-11	7.24376	7.15751	0.0862505	1	0.870543	7.3739	7.33586	0.0380398	1	0.946486	7.30059	6.96879	0.331805	1	0.224611	7.75234	7.14827	0.604071	0.0112175	6.03089e-05
25812	Bradi4g22620.1	AT1G77120.1 alcohol dehydrogenase 1									10.537	12.4933	-1.95637	2.76901e-09	3.50507e-11	10.3321	12.3	-1.96796	0	0	10.1831	9.66515	0.517916	1	0.012622	12.7682	11.6896	1.07858	0.000314195	3.41517e-06	10.9551	11.537	-0.581958	0.0116876	6.25008e-05
31578	Bradi5g27130.1	AT1G71695.1 Peroxidase superfamily protein									10.5331	9.0537	1.47943	6.66192e-07	4.3542e-09	9.75795	10.4364	-0.678486	0.314212	0.000770128	9.3143	8.87203	0.442271	1	0.0602428	10.6363	9.47257	1.1637	8.6627e-05	1.0437e-06	10.0604	9.45868	0.601727	0.0119807	6.37271e-05
1704	Bradi1g14170.1	AT5G44300.1 Dormancy/auxin associated family protein									14.9809	13.949	1.0319	0.000414002	1.47858e-06	14.9254	14.1955	0.729882	0.0730447	0.00022202	14.2099	14.5326	-0.3227	1	0.307964	15.397	14.4482	0.948835	0.00499517	3.67292e-05	14.8783	14.2813	0.596979	0.0127889	6.76661e-05
19578	Bradi3g29780.1	AT1G73190.1 Aquaporin-like superfamily protein									10.029	7.71946	2.30951	8.83726e-11	1.49784e-12	7.50768	7.98122	-0.473535	1	0.0290983	7.68014	7.56584	0.1143	1	0.901484	8.62934	8.14236	0.486987	1	0.0540413	8.46153	7.85222	0.609315	0.0131826	6.9382e-05
16945	Bradi3g05800.1	AT2G24790.1 CONSTANS-like 3									9.43731	10.046	-0.608666	1	0.00159788	9.77523	10.7369	-0.961679	0.000428497	2.24344e-06	9.97237	10.2666	-0.29421	1	0.41104	9.29918	10.0559	-0.756762	0.567646	0.00178505	9.62102	10.2764	-0.655329	0.0134608	7.04753e-05
6679	Bradi1g57285.1	AT2G15010.1 Plant thionin									7.81459	6.61156	1.20303	2.57298e-05	1.21942e-07	5.7939	5.92389	-0.129984	1	0.810155	9.39944	8.86263	0.536805	1	0.00963211	7.13381	6.32004	0.813767	0.0397267	0.000204777	7.53544	6.92953	0.605905	0.0140675	7.28885e-05
20281	Bradi3g35840.1	AT1G12740.1 cytochrome P450, family 87, subfamily A, polypeptide 2									6.25589	5.77971	0.476178	1	0.0257534	6.38707	10.7915	-4.40445	0	0	8.05962	6.07032	1.9893	0	0	6.76384	7.35811	-0.594276	1	0.00725341	6.8666	7.49992	-0.633312	0.0139991	7.29118e-05
10165	Bradi2g08220.2	AT2G24210.1 terpene synthase 10									5.40639	5.5927	-0.186308	1	0.302456	6.17349	6.89571	-0.722228	0.0841237	0.000251116	5.70979	5.73352	-0.0237322	1	0.951442	5.79347	7.15882	-1.36535	3.65061e-06	6.51894e-08	5.77078	6.34519	-0.574404	0.0142425	7.34149e-05
18135	Bradi3g16020.1	AT3G02645.1 Plant protein of unknown function (DUF247)									6.52831	6.38471	0.143603	1	0.409986	6.69181	8.36117	-1.66936	8.56516e-11	1.40412e-12	6.68391	6.63101	0.0528991	1	0.942838	6.37053	7.32256	-0.952034	0.00325767	2.52533e-05	6.56864	7.17486	-0.606222	0.0161905	8.30284e-05
6665	Bradi1g57180.1	AT1G14060.1 GCK domain-containing protein									10.1981	11.3904	-1.19225	3.03533e-05	1.41178e-07	10.6704	11.599	-0.928646	0.000574618	2.90211e-06	10.5657	10.4975	0.0681946	1	0.932809	11.6814	11.8972	-0.215795	1	0.521386	10.7789	11.346	-0.567124	0.0168522	8.59809e-05
2479	Bradi1g20950.1	AT1G22900.1 Disease resistance-responsive (dirigent-like protein) family protein									7.70191	6.92249	0.779422	0.031249	6.76385e-05	7.45437	7.0401	0.41427	1	0.0754698	6.87765	6.6921	0.185554	1	0.763967	7.70818	6.8234	0.884782	0.0103127	6.61068e-05	7.43553	6.86952	0.566007	0.0171002	8.68028e-05
24521	Bradi4g10290.1	AT4G35920.1 PLAC8 family protein									8.52633	7.25087	1.27546	9.43697e-06	4.83947e-08	7.98525	7.95924	0.0260088	1	0.925611	7.53736	7.15974	0.377618	1	0.177761	8.3276	7.6474	0.680204	0.537817	0.00170736	8.09413	7.50431	0.589824	0.0194716	9.78474e-05
21996	Bradi3g50340.1										9.1205	7.88503	1.23546	1.65402e-05	8.31164e-08	8.70076	8.07954	0.621218	1	0.00316794	8.07024	8.1	-0.0297541	1	0.950408	8.84835	8.31944	0.528905	1	0.019857	8.68496	8.09601	0.588958	0.0193896	9.79273e-05
14868	Bradi2g51120.1	AT2G20340.1 Pyridoxal phosphate (PLP)-dependent transferases superfamily protein									13.8763	12.1547	1.72168	3.12348e-08	2.81395e-10	12.721	13.1921	-0.471052	1	0.0306102	12.7609	13.106	-0.345094	1	0.236366	14.0744	12.7714	1.30304	8.06484e-06	1.26013e-07	13.3582	12.806	0.552142	0.0198371	9.91854e-05
25063	Bradi4g14710.1	AT5G61520.1 Major facilitator superfamily protein									8.65116	6.99663	1.65453	1.11399e-07	8.84116e-10	7.89877	8.20702	-0.308255	1	0.296521	7.47267	7.55441	-0.0817414	1	0.927713	8.27126	7.26836	1.0029	0.00116975	1.08311e-05	8.07346	7.50661	0.566858	0.0199714	9.93604e-05
10252	Bradi2g08870.1										8.4216	7.78811	0.633495	0.52957	0.000793957	8.34748	8.16421	0.183266	1	0.676799	8.14238	7.5095	0.632888	0.0789299	0.000657749	8.31835	7.5193	0.799052	0.0758326	0.000347856	8.30745	7.74528	0.562175	0.0201753	9.98778e-05
24439	Bradi4g09750.1	AT2G43610.1 Chitinase family protein									7.55781	8.17961	-0.621807	0.721575	0.00102351	6.59327	7.27623	-0.682955	0.193943	0.00050506	8.87282	8.91815	-0.0453289	1	0.945931	6.69931	7.58684	-0.887536	0.0174355	0.000102562	7.4308	7.99021	-0.559406	0.0251845	0.000124062
30851	Bradi5g21110.1	AT1G32910.1 HXXXD-type acyl-transferase family protein									7.28715	7.34901	-0.0618573	1	0.598181	6.76705	7.55448	-0.78743	0.0153601	5.64708e-05	7.09746	7.90116	-0.803705	0.000441449	7.74472e-06	7.79015	8.46518	-0.675023	0.727359	0.00219084	7.23545	7.81746	-0.582004	0.0264037	0.00012943
8732	Bradi1g74980.1	AT4G39235.1									11.0851	12.0685	-0.983449	0.00109642	3.64258e-06	10.9994	12.3144	-1.31493	7.81669e-08	7.7393e-10	10.4782	10.4832	-0.00504424	1	0.958258	12.1717	12.064	0.107739	1	0.723713	11.1836	11.7325	-0.548921	0.0267298	0.000130389
14061	Bradi2g43961.1										5.87135	6.61012	-0.738772	0.0668694	0.000131117	5.68232	7.04177	-1.35945	5.25901e-08	5.36633e-10	5.50046	5.64562	-0.145165	1	0.855314	6.68324	6.72285	-0.0396129	1	0.808501	5.93434	6.50509	-0.57075	0.0269059	0.000130611
24014	Bradi4g06533.1										6.79016	7.21574	-0.425588	1	0.0243968	8.17304	7.06769	1.10536	1.35336e-05	9.53074e-08	6.41204	6.31044	0.101594	1	0.910902	8.22516	6.74085	1.48431	5.37848e-07	1.45364e-08	7.4001	6.83368	0.566418	0.0275483	0.000133084
2979	Bradi1g25130.1	AT1G02730.1 cellulose synthase-like D5									8.47921	8.6131	-0.133889	1	0.422995	9.09806	8.72209	0.375965	1	0.129588	8.7758	7.786	0.9898	4.28454e-07	1.26016e-08	9.44945	8.52932	0.920135	0.00530154	3.86974e-05	8.95063	8.41263	0.538003	0.0291506	0.000140147
15433	Bradi2g55940.1	AT2G33830.1 Dormancy/auxin associated family protein									15.2633	13.5455	1.71776	6.51895e-08	5.52454e-10	14.1023	13.8289	0.273382	1	0.403078	13.271	13.7339	-0.462893	1	0.0396469	14.4595	13.7928	0.66672	0.723748	0.00218655	14.274	13.7253	0.548741	0.0324365	0.000155198
20208	Bradi3g35240.1	AT2G16050.1 Cysteine/Histidine-rich C1 domain family protein									5.64965	7.05012	-1.40047	6.81643e-06	3.56881e-08	5.92321	6.48335	-0.560137	1	0.0065774	6.40653	6.74782	-0.341286	1	0.254494	5.94269	5.95827	-0.0155746	1	0.833076	5.98052	6.55989	-0.579366	0.0340074	0.00016194
31101	Bradi5g23135.1										7.56088	7.07836	0.482522	1	0.0105372	7.36494	6.94194	0.422991	1	0.0706659	7.33797	6.96467	0.373305	1	0.170159	8.14815	7.21647	0.931676	0.00432675	3.2532e-05	7.60298	7.05036	0.552623	0.0371179	0.000175914
25813	Bradi4g22630.2	AT1G77120.1 alcohol dehydrogenase 1									12.7453	12.2694	0.475965	1	0.0104622	12.6383	12.5108	0.127592	1	0.803349	12.658	12.0318	0.626164	0.0979314	0.000802716	13.21	12.3107	0.899265	0.00877705	5.85137e-05	12.8129	12.2807	0.532247	0.0403045	0.000190115
10679	Bradi2g12326.1	AT2G36170.1 Ubiquitin supergroup	Ribosomal protein L40e								7.82306	6.94084	0.882226	0.00548547	1.4589e-05	7.45459	7.13683	0.317756	1	0.290556	6.90977	6.63384	0.275932	1	0.460048	7.51557	6.79459	0.720981	0.238445	0.000893051	7.42575	6.87652	0.549224	0.040596	0.000190591
29833	Bradi5g12530.1	AT5G40770.1 prohibitin 3									8.80748	9.82753	-1.02005	0.000573247	1.99737e-06	9.18516	10.0792	-0.894062	0.00120594	5.55735e-06	8.88688	9.13487	-0.247994	1	0.563365	9.89512	9.89233	0.00279546	1	0.844271	9.19366	9.73349	-0.539828	0.0443129	0.00020707
11717	Bradi2g21280.2	AT3G12490.2 cystatin B									12.34	11.4298	0.910133	0.00353178	9.97677e-06	12.0215	11.5536	0.467832	1	0.0320336	11.7191	11.3768	0.342212	1	0.245655	12.1234	11.6927	0.43071	1	0.0833283	12.051	11.5133	0.537722	0.0449362	0.000209006
2056	Bradi1g17480.1	AT3G04070.1 NAC domain containing protein 47									10.4906	9.44878	1.04183	0.000395653	1.42321e-06	10.4086	10.1767	0.231852	1	0.557869	9.77575	9.3967	0.379051	1	0.163552	10.4158	9.83011	0.585683	1	0.00859742	10.2727	9.71308	0.559603	0.0582125	0.000269502
29352	Bradi5g08650.1	AT5G13220.1 jasmonate-zim-domain protein 10									7.35224	7.03642	0.315823	1	0.0894172	7.22947	9.0372	-1.80773	6.58858e-12	1.30467e-13	7.53264	7.63595	-0.103304	1	0.908687	6.46072	7.02403	-0.563312	1	0.0150469	7.14377	7.6834	-0.53963	0.061495	0.000283387
22413	Bradi3g54010.1	AT1G53030.1 Cytochrome C oxidase copper chaperone (COX17)									7.09448	8.46749	-1.37301	2.99766e-06	1.69359e-08	7.4138	8.88922	-1.47542	1.65307e-08	1.90009e-10	7.4165	7.28076	0.135738	1	0.878612	9.31842	8.97974	0.338683	1	0.220273	7.8108	8.4043	-0.593503	0.0630564	0.000289249
23273	Bradi4g00560.1	AT5G09570.1 Cox19-like CHCH family protein									5.38767	6.9162	-1.52853	6.31167e-07	4.20778e-09	5.83999	6.76319	-0.923199	0.00128279	5.83084e-06	5.64656	5.61625	0.0303101	1	0.949596	7.00615	6.76796	0.238192	1	0.452563	5.97009	6.5159	-0.545806	0.0675946	0.000308651
24917	Bradi4g13580.1										8.19561	8.60858	-0.412965	1	0.0267331	7.96431	9.84299	-1.87868	0	0	8.01367	8.03241	-0.0187373	1	0.954533	8.68334	8.49126	0.192076	1	0.567766	8.21423	8.74381	-0.529577	0.0710421	0.000322919
1569	Bradi1g13070.1	AT4G11650.1 osmotin 34									8.77287	7.11112	1.66175	2.08623e-07	1.59254e-09	7.44256	7.0641	0.378466	1	0.140724	7.29041	7.27469	0.0157217	1	0.955367	7.14265	7.01252	0.130128	1	0.690077	7.66212	7.11561	0.546517	0.074021	0.000334937
16215	Bradi2g62310.1	AT2G39650.1 Protein of unknown function (DUF506)									10.2191	11.1229	-0.903777	0.00326351	9.3779e-06	10.4373	11.4455	-1.00822	7.89941e-05	4.96818e-07	10.3238	10.2267	0.0971021	1	0.91315	10.9923	11.2144	-0.22211	1	0.497196	10.4931	11.0024	-0.509251	0.0759232	0.000341997
2770	Bradi1g23460.1	AT4G36740.1 homeobox protein 40									6.31668	7.11884	-0.802157	0.0304023	6.6092e-05	6.62221	7.2302	-0.607991	1	0.00242167	6.63613	6.8263	-0.190168	1	0.7488	6.65949	7.15516	-0.495665	1	0.0317629	6.55863	7.08262	-0.523995	0.0769038	0.00034332
14080	Bradi2g44150.1	AT3G14680.1 cytochrome P450, family 72, subfamily A, polypeptide 14									7.98728	9.40048	-1.41319	1.7052e-06	1.00899e-08	7.45269	9.55421	-2.10152	0	0	7.27928	7.05528	0.223999	1	0.644116	9.62622	8.42962	1.1966	5.76296e-05	7.68395e-07	8.08637	8.6099	-0.523529	0.0768522	0.000344629
8320	Bradi1g71040.1	AT4G33840.1 Glycosyl hydrolase family 10 protein									7.26998	6.34757	0.922408	0.00281886	8.31522e-06	7.64803	7.11535	0.53268	1	0.0110931	6.93463	6.60065	0.333983	1	0.268836	6.72574	6.45109	0.274643	1	0.358415	7.14459	6.62867	0.515929	0.0829589	0.000368706
7326	Bradi1g62507.1	AT1G78750.1 F-box/RNI-like superfamily protein									8.71963	8.22852	0.491107	1	0.00938135	8.95366	8.40706	0.5466	1	0.00999565	8.6813	8.47862	0.202679	1	0.714614	9.18001	8.32808	0.851925	0.0188905	0.000107333	8.88365	8.36057	0.523078	0.0906798	0.000401238
27297	Bradi4g34900.1	AT5G47920.1									7.89745	7.79142	0.106033	1	0.491078	8.09766	9.84094	-1.74328	1.31772e-11	2.44022e-13	8.06442	7.87868	0.185743	1	0.761106	7.96802	8.53965	-0.571626	1	0.00940221	8.00689	8.51267	-0.505782	0.0935331	0.00041204
9056	Bradi1g77800.1	AT5G23760.1 Copper transport protein family									8.57962	7.81644	0.76318	0.0813425	0.00015435	8.48627	7.70691	0.77936	0.0186387	6.70456e-05	8.31701	8.30104	0.0159679	1	0.955126	8.52055	7.96131	0.559243	1	0.0153404	8.47586	7.94642	0.529438	0.0949844	0.000416598
10045	Bradi2g07180.1										13.0276	12.3522	0.675364	0.361046	0.000572181	12.9227	12.3878	0.5349	1	0.00983945	12.5217	12.395	0.126735	1	0.88521	13.1767	12.4524	0.724282	0.270824	0.000970697	12.9122	12.3969	0.51532	0.0956551	0.000417708
18288	Bradi3g17316.1	AT5G39110.1 RmlC-like cupins superfamily protein									6.2792	5.58489	0.694308	0.167182	0.000288743	6.47546	6.12196	0.353503	1	0.176411	6.1754	5.90308	0.272326	1	0.480262	6.43944	5.67582	0.763619	0.153545	0.000634484	6.34237	5.82144	0.520939	0.10025	0.00043587
20545	Bradi3g38033.1										9.15622	8.38905	0.767169	0.0635087	0.000125264	9.19443	8.755	0.439433	1	0.059309	9.36428	8.89103	0.473249	1	0.031038	9.19065	8.75832	0.43233	1	0.0827829	9.22639	8.69835	0.528045	0.100842	0.000436547
5321	Bradi1g46253.1										10.4318	9.37932	1.0525	0.000425095	1.51279e-06	9.83418	9.51378	0.320393	1	0.255556	9.20532	9.12318	0.0821477	1	0.927236	10.2384	9.63891	0.599498	1	0.00696159	9.92743	9.4138	0.513635	0.106691	0.000457903
25517	Bradi4g19641.1										7.98211	7.10211	0.880006	0.0049941	1.35709e-05	7.63313	7.08755	0.545578	1	0.0116678	7.53635	7.20563	0.330723	1	0.283079	7.94986	7.60591	0.343946	1	0.194667	7.77536	7.2503	0.525063	0.106286	0.000458129
937	Bradi1g07500.1										6.99872	6.07657	0.922148	0.00233741	7.14803e-06	6.09775	5.6868	0.410951	1	0.116595	6.0827	6.12481	-0.0421094	1	0.946775	6.88814	6.0089	0.879239	0.0113114	7.20474e-05	6.51683	5.97427	0.542557	0.108616	0.00046417
14463	Bradi2g47490.2	AT4G26890.1 mitogen-activated protein kinase kinase kinase 16									7.66962	7.83441	-0.164788	1	0.350072	7.74162	9.05226	-1.31064	1.18397e-07	1.11695e-09	7.67338	7.86353	-0.190156	1	0.745793	7.75126	8.11036	-0.359098	1	0.173698	7.70897	8.21514	-0.50617	0.11029	0.00046932
9420	Bradi2g01910.1										8.0922	6.38466	1.70754	4.82858e-08	4.27308e-10	6.14456	6.51144	-0.366887	1	0.146172	7.57452	6.85472	0.7198	0.00478742	6.06003e-05	6.34783	6.41533	-0.0675066	1	0.775902	7.03978	6.54154	0.498237	0.120839	0.00051203
16289	Bradi3g00377.1	AT5G66170.3 sulfurtransferase 18									10.9769	10.4384	0.538543	1	0.00446971	10.6357	10.4156	0.22006	1	0.580583	10.8517	10.4269	0.424841	1	0.0845998	11.0721	10.1854	0.886716	0.0098059	6.36747e-05	10.8841	10.3666	0.51754	0.129751	0.000547472
15281	Bradi2g54650.2	AT3G55440.1 triosephosphate isomerase									5.96666	6.91613	-0.949467	0.00195027	6.07561e-06	5.81105	6.97645	-1.1654	4.76163e-06	3.55346e-08	6.12025	6.01231	0.107945	1	0.904844	7.00291	7.07959	-0.0766839	1	0.767647	6.22522	6.74612	-0.520902	0.135959	0.000571257
1149	Bradi1g09410.1	AT5G05250.1									12.964	13.3252	-0.361206	1	0.0514443	12.6024	13.9192	-1.31682	8.65212e-08	8.40012e-10	12.1292	11.645	0.484228	1	0.0256368	11.6906	12.5538	-0.863126	0.0400921	0.000205601	12.3466	12.8608	-0.514232	0.145175	0.000607426
6680	Bradi1g57290.3	AT2G15010.1 Plant thionin									7.92989	7.08663	0.843264	0.00955728	2.35982e-05	5.92265	5.95932	-0.0366708	1	0.918315	8.78127	8.41105	0.370219	1	0.169529	7.41508	6.5968	0.818285	0.0591851	0.000283182	7.51222	7.01345	0.498775	0.153109	0.000635309
20381	Bradi3g36670.2	AT3G04060.1 NAC domain containing protein 46									7.80867	7.05794	0.750731	0.0579771	0.000115954	7.72668	7.35114	0.375541	1	0.131092	7.59953	7.00926	0.590267	0.291486	0.00212764	7.01729	6.75883	0.258453	1	0.409669	7.53804	7.04429	0.493748	0.152987	0.000637446
27166	Bradi4g33870.2	AT5G42820.1 Zinc finger C-x8-C-x5-C-x3-H type family protein									11.1591	10.4764	0.682663	0.211477	0.000353641	10.7943	10.4616	0.33278	1	0.229151	10.6481	10.4279	0.220165	1	0.657438	11.3543	10.596	0.758396	0.137426	0.000575005	10.989	10.4905	0.498501	0.156255	0.000645681
11096	Bradi2g16040.1	AT4G22220.1 SufE/NifU family protein									8.65631	6.83609	1.82022	1.98691e-08	1.96724e-10	7.27235	7.05784	0.214509	1	0.596429	6.73084	6.93817	-0.207332	1	0.7003	7.04693	6.82142	0.225513	1	0.507282	7.42661	6.91338	0.513227	0.161559	0.000664853
31104	Bradi5g23158.1	AT4G10270.1 Wound-responsive family protein									11.0193	10.355	0.664247	0.299873	0.000483667	10.018	9.9093	0.108731	1	0.841435	10.5952	10.141	0.454134	1	0.0451796	11.456	10.6894	0.766575	0.136558	0.000573774	10.7721	10.2737	0.498421	0.162819	0.00066729
17717	Bradi3g12570.1										10.4017	7.34668	3.05507	0	0	6.98334	7.51838	-0.535037	1	0.00980185	7.13749	7.06448	0.0730114	1	0.931663	7.47589	7.82126	-0.34537	1	0.234754	7.99962	7.4377	0.561919	0.167397	0.000683253
1029	Bradi1g08326.1	AT3G02310.1 K-box region and MADS-box transcription factor family protein									6.22266	5.79097	0.431693	1	0.0208117	6.67739	5.84357	0.83382	0.00533811	2.16997e-05	6.14965	6.02283	0.126824	1	0.885591	6.18083	5.63219	0.548646	1	0.0134556	6.30764	5.82239	0.485246	0.17031	0.000692318
18538	Bradi3g19087.1	AT4G31590.1 Cellulose-synthase-like C5									8.64173	7.23863	1.4031	1.68625e-06	1.00372e-08	6.3608	6.26408	0.0967233	1	0.858592	8.27698	7.98921	0.287772	1	0.417973	7.14655	6.94802	0.198531	1	0.562715	7.60651	7.10998	0.496531	0.196988	0.000797524
19850	Bradi3g32340.1	AT3G12500.1 basic chitinase									9.35948	8.71455	0.644932	0.417953	0.000644989	8.95701	8.36163	0.59538	1	0.00454381	8.92195	8.84165	0.0803049	1	0.927764	9.80114	9.02341	0.777727	0.228264	0.000861374	9.25989	8.73531	0.524586	0.212935	0.000855159
4224	Bradi1g35357.1	AT4G22290.1 Ubiquitin-specific protease family C19-related protein									8.77997	8.08903	0.690933	0.168463	0.000289954	8.68679	8.35304	0.333748	1	0.221201	8.29406	7.87645	0.417604	1	0.08486	8.79262	8.31851	0.474113	1	0.0433728	8.63836	8.15926	0.4791	0.212385	0.000856393
8903	Bradi1g76430.1	AT1G65880.1 benzoyloxyglucosinolate 1									8.23695	7.86803	0.368924	1	0.0546626	8.28799	9.61794	-1.32995	1.40451e-06	1.14188e-08	8.00768	8.16324	-0.155561	1	0.835224	7.64028	8.84903	-1.20875	8.0982e-05	9.99778e-07	8.04323	8.62456	-0.581333	0.220754	0.000883015
23098	Bradi3g60100.1	AT1G54050.1 HSP20-like chaperones superfamily protein									9.42746	8.62814	0.799318	0.0213099	4.78875e-05	8.23206	8.0934	0.138661	1	0.780554	8.27483	7.98665	0.288184	1	0.423113	9.33868	8.61425	0.724437	0.260125	0.0009357	8.81826	8.33061	0.48765	0.226922	0.00090407
4053	Bradi1g33860.1	AT3G28580.1 P-loop containing nucleoside triphosphate hydrolases superfamily protein									11.0172	9.72949	1.28768	8.08451e-06	4.21068e-08	10.0216	10.4217	-0.400087	1	0.0935863	10.0663	9.74373	0.322593	1	0.299378	10.8109	10.121	0.689953	0.455235	0.00152763	10.479	10.004	0.475034	0.228107	0.000905188
9473	Bradi2g02400.1	AT1G53540.1 HSP20-like chaperones superfamily protein									6.83882	6.23467	0.604146	1	0.00156036	6.55904	5.93531	0.623739	1	0.00305596	6.27774	5.89479	0.38295	1	0.146116	6.44374	6.02174	0.422006	1	0.0845565	6.52984	6.02163	0.50821	0.229017	0.000905205
21691	Bradi3g47720.1	AT5G50200.1 nitrate transmembrane transporters									8.58723	7.40689	1.18034	8.80358e-05	3.65294e-07	7.952	7.60241	0.349587	1	0.206199	7.47872	7.3788	0.0999167	1	0.913938	7.75619	7.23276	0.523427	1	0.0207414	7.94354	7.40522	0.538318	0.23228	0.000914487
28884	Bradi5g02850.4										12.1332	12.5375	-0.404329	1	0.0369589	11.9494	12.7278	-0.778408	0.041319	0.000134152	11.7563	12.0897	-0.333346	1	0.281291	11.8425	12.4028	-0.560343	1	0.0127674	11.9203	12.4395	-0.519106	0.244488	0.000958776
21592	Bradi3g46855.1	AT1G22360.1 UDP-glucosyl transferase 85A2									7.39785	7.03905	0.358803	1	0.0558772	7.07191	6.59078	0.481124	1	0.0320441	7.62759	6.95619	0.671401	0.0354519	0.000331326	7.61391	7.07906	0.53485	1	0.018755	7.42782	6.91627	0.511545	0.25748	0.00100578
15674	Bradi2g58003.1	AT5G06590.1									6.64165	6.56683	0.0748214	1	0.563921	6.99304	9.35086	-2.35783	0	0	6.84693	6.76536	0.0815672	1	0.927933	8.27229	7.96193	0.310355	1	0.278827	7.18848	7.66125	-0.472771	0.278936	0.00108115
18283	Bradi3g17287.1	AT1G56010.2 NAC domain containing protein 1									8.68035	8.13552	0.544832	1	0.00348369	8.99784	8.56159	0.436252	1	0.0569747	8.30117	8.03561	0.265564	1	0.496216	8.73118	8.0861	0.645073	1	0.00306374	8.67763	8.2047	0.47293	0.278505	0.00108368
29631	Bradi5g10737.1	AT1G21360.1 glycolipid transfer protein 2									8.8683	7.96191	0.906388	0.00438374	1.20432e-05	8.83582	8.02041	0.815417	0.0104963	4.00621e-05	8.71505	9.11772	-0.402663	1	0.126311	9.6348	8.9242	0.710604	0.340956	0.00118387	9.01349	8.50606	0.507436	0.295658	0.00114154
13041	Bradi2g35440.1	AT3G14360.1 alpha/beta-Hydrolases superfamily protein									15.5237	14.8168	0.706931	0.125592	0.000224673	15.6545	15.2418	0.412768	1	0.0828536	15.1533	14.8532	0.300101	1	0.372982	16.0251	15.5271	0.498071	1	0.0353196	15.5892	15.1097	0.479468	0.300163	0.00115447
12809	Bradi2g33312.1										7.72929	8.879	-1.14971	0.000157459	6.10306e-07	7.85714	9.23932	-1.38218	2.26186e-08	2.51318e-10	7.51298	7.35383	0.159151	1	0.823412	9.06031	8.6716	0.38871	1	0.128422	8.03993	8.53594	-0.496007	0.304749	0.00116762
15476	Bradi2g56347.2	AT1G22540.1 Major facilitator superfamily protein									12.5066	12.8903	-0.383797	1	0.0516075	12.3656	13.6541	-1.28852	2.31727e-07	2.06899e-09	11.998	11.6576	0.340458	1	0.253898	11.7897	12.4754	-0.685759	0.79146	0.0023416	12.165	12.6694	-0.504406	0.327857	0.00125136
4902	Bradi1g42930.1	AT5G10770.1 Eukaryotic aspartyl protease family protein									9.13992	7.85272	1.2872	2.52846e-05	1.20403e-07	8.50711	8.19931	0.307804	1	0.29966	8.43483	8.15648	0.278349	1	0.472271	8.5306	8.39514	0.135454	1	0.679596	8.65312	8.15092	0.502201	0.337483	0.0012832
18578	Bradi3g19390.1	AT2G40010.1 Ribosomal protein L10 family protein									6.64848	6.22351	0.424965	1	0.0247349	6.6767	5.99534	0.681358	0.251063	0.000633998	6.47554	6.09201	0.383531	1	0.15232	6.52994	6.07201	0.457932	1	0.0534042	6.58266	6.09572	0.486947	0.344805	0.00130608
2236	Bradi1g18950.2	AT5G60990.1 DEA(D/H)-box RNA helicase family protein									6.27397	7.1144	-0.840425	0.01024	2.50981e-05	6.73816	7.54946	-0.811301	0.0204188	7.18972e-05	6.5576	6.68551	-0.127907	1	0.882609	6.98248	7.30755	-0.325071	1	0.323607	6.63805	7.16423	-0.526176	0.35006	0.00132098
12421	Bradi2g27140.2	AT4G16260.1 Glycosyl hydrolase superfamily protein									10.8882	10.7067	0.181514	1	0.330574	11.3854	10.6431	0.742336	0.0588079	0.000183202	10.2463	10.1288	0.117507	1	0.896591	11.0047	10.0908	0.913891	0.00984541	6.35187e-05	10.8812	10.3924	0.488812	0.354466	0.00133258
14875	Bradi2g51190.1	AT3G19430.1 late embryogenesis abundant protein-related / LEA protein-related									8.34753	6.71643	1.6311	9.94683e-08	8.15314e-10	6.49783	6.56141	-0.0635741	1	0.897123	8.12686	7.71061	0.416259	1	0.0877127	6.51331	6.57642	-0.0631077	1	0.781731	7.37138	6.89122	0.480168	0.369058	0.00138224
102	Bradi1g00807.1	AT1G75900.1 GDSL-like Lipase/Acylhydrolase superfamily protein									9.84985	9.57301	0.276837	1	0.143523	10.4178	9.64164	0.776143	0.0244674	8.49562e-05	10.4103	9.13717	1.27309	2.02276e-11	1.06461e-12	9.77725	10.2168	-0.439573	1	0.0714179	10.1138	9.64216	0.471624	0.376071	0.00140325
13198	Bradi2g36700.1	AT5G42670.1 Agenet domain-containing protein									9.53787	10.3188	-0.78096	0.0428647	8.96751e-05	10.1313	10.7674	-0.636124	0.594001	0.00135	9.92327	10.0753	-0.152015	1	0.836096	10.1496	10.4299	-0.280315	1	0.342556	9.93549	10.3978	-0.462353	0.382769	0.00141766
21694	Bradi3g47750.1	AT1G24540.1 cytochrome P450, family 86, subfamily C, polypeptide 1									7.18284	7.81904	-0.636205	0.633276	0.000916463	7.60803	8.55891	-0.950884	0.00099702	4.72521e-06	7.48413	7.75355	-0.269416	1	0.479756	7.82896	8.03872	-0.209764	1	0.562622	7.52599	8.04256	-0.516567	0.382256	0.00142103
3023	Bradi1g25540.1	AT4G23160.1 cysteine-rich RLK (RECEPTOR-like protein kinase) 8									9.44965	8.85258	0.597071	1	0.00221415	9.38044	9.27278	0.107664	1	0.841782	9.38649	8.95664	0.429852	1	0.0696153	9.89199	9.15496	0.737025	0.184587	0.000735405	9.52714	9.05924	0.467903	0.407491	0.00149813
16737	Bradi3g04085.1	AT1G16820.1 vacuolar ATP synthase catalytic subunit-related / V-ATPase-related / vacuolar proton pump-related									7.72804	8.37722	-0.64918	0.458233	0.000698527	8.63861	7.27431	1.3643	2.86472e-08	3.11382e-10	8.88363	8.38088	0.502745	1	0.0173767	8.94126	8.19921	0.742049	0.529956	0.00169858	8.54788	8.0579	0.489979	0.406046	0.00149832
1529	Bradi1g12710.1	AT1G58370.1 glycosyl hydrolase family 10 protein / carbohydrate-binding domain-containing protein									11.6325	11.9672	-0.334719	1	0.071685	11.892	12.5795	-0.687439	0.219654	0.000563214	11.7981	11.5924	0.205691	1	0.711358	11.4016	12.4854	-1.08382	0.000388189	4.04364e-06	11.681	12.1561	-0.475072	0.422166	0.00154075
20498	Bradi3g37623.1										11.0477	9.37252	1.67522	6.32355e-08	5.40474e-10	9.51428	9.61598	-0.101702	1	0.851972	9.72766	9.84585	-0.118195	1	0.89654	10.0167	9.61868	0.398055	1	0.11773	10.0766	9.61326	0.463344	0.420977	0.00154204
30202	Bradi5g15587.1	AT4G28530.1 NAC domain containing protein 74									9.17841	7.92333	1.25508	3.91029e-05	1.76936e-07	8.47484	8.26377	0.211071	1	0.61822	8.30249	7.99029	0.312202	1	0.333111	8.0046	7.83787	0.166726	1	0.618303	8.49009	8.00381	0.486271	0.456272	0.00165316
26797	Bradi4g30690.1										9.91	8.61761	1.2924	1.85712e-05	9.19365e-08	9.0217	9.14552	-0.123817	1	0.812837	8.73106	8.40369	0.327379	1	0.289296	9.17772	8.69438	0.483343	1	0.0613433	9.21012	8.7153	0.494826	0.454843	0.00165397
28876	Bradi5g02810.1										12.7388	12.3021	0.436717	1	0.0218751	12.8648	12.5229	0.341926	1	0.203361	13.003	12.3971	0.605866	0.186338	0.00144448	13.3944	12.9215	0.472878	1	0.0460468	13.0002	12.5359	0.464347	0.465385	0.00168009
17944	Bradi3g14600.1	AT5G50390.1 Pentatricopeptide repeat (PPR-like) superfamily protein									7.63545	8.41317	-0.777723	0.0338021	7.26928e-05	8.15276	8.8697	-0.716946	0.0852785	0.000253805	7.67571	7.86763	-0.191921	1	0.73984	8.47088	8.58608	-0.115207	1	0.712296	7.9837	8.43415	-0.450449	0.47451	0.00170687
11540	Bradi2g19842.1	AT5G54160.1 O-methyltransferase 1									6.99879	6.61799	0.380794	1	0.0409914	7.6157	7.02126	0.59444	1	0.00354646	7.1125	6.86679	0.245712	1	0.583153	7.61887	6.97536	0.643517	1	0.00306765	7.33647	6.87035	0.466116	0.47869	0.00171573
6728	Bradi1g57680.2	AT5G43010.1 regulatory particle triple-A ATPase 4A									8.21622	7.88794	0.328281	1	0.0849208	8.27436	7.85075	0.423609	1	0.065445	8.12303	7.87191	0.251122	1	0.554672	8.80189	7.91147	0.890422	0.0199143	0.000111878	8.35388	7.88052	0.473359	0.487812	0.00172983
12753	Bradi2g32705.1										7.62968	5.37919	2.2505	1.65944e-09	2.24249e-11	5.48127	5.79993	-0.31866	1	0.2698	5.42095	5.40576	0.0151941	1	0.955219	5.39477	5.28601	0.108759	1	0.737024	5.98167	5.46772	0.513947	0.484756	0.00173127
27296	Bradi4g34890.1	AT5G47920.1									7.54688	7.52258	0.0242971	1	0.661268	7.62281	9.15905	-1.53624	8.43338e-10	1.13965e-11	7.69299	7.25473	0.43826	1	0.0586777	7.52088	8.26616	-0.745282	0.155435	0.000637029	7.59589	8.05063	-0.45474	0.487704	0.0017356
10310	Bradi2g09310.1	AT5G24860.1 flowering promoting factor 1									9.13613	8.21539	0.920747	0.00242902	7.31634e-06	8.32312	8.09525	0.227866	1	0.557461	7.97583	7.8707	0.105134	1	0.909093	8.37609	7.70786	0.668231	0.883821	0.00253244	8.45279	7.9723	0.480495	0.517936	0.00183016
29484	Bradi5g09610.1	AT5G05960.1 Bifunctional inhibitor/lipid-transfer protein/seed storage 2S albumin superfamily protein									15.6572	13.8997	1.75756	2.92612e-08	2.68451e-10	14.2836	14.5688	-0.285167	1	0.366588	14.5603	14.1886	0.371679	1	0.164919	14.8153	14.8028	0.0125344	1	0.836364	14.8291	14.365	0.464152	0.552029	0.00194376
18286	Bradi3g17308.1	AT3G05950.1 RmlC-like cupins superfamily protein									6.26656	5.48987	0.776697	0.0403443	8.51146e-05	6.10338	5.86579	0.237592	1	0.542783	5.98785	5.75846	0.229387	1	0.645215	6.11837	5.39686	0.721514	0.235835	0.000886599	6.11904	5.62774	0.491297	0.560908	0.0019681
27023	Bradi4g32690.1	AT1G72230.1 Cupredoxin superfamily protein									8.18252	6.42713	1.75538	2.41061e-08	2.2529e-10	6.67697	6.54297	0.133997	1	0.796397	6.67609	6.49785	0.178245	1	0.782648	6.46862	6.70397	-0.235347	1	0.461575	7.00105	6.54298	0.45807	0.567232	0.00198333
2325	Bradi1g19713.1	AT5G23530.1 carboxyesterase 18									7.05554	5.63488	1.42067	1.24467e-06	7.73086e-09	5.71569	5.54206	0.173631	1	0.724986	5.71788	5.61544	0.102445	1	0.909647	5.71715	5.51719	0.199955	1	0.551079	6.05156	5.57739	0.474174	0.579087	0.00201772
17501	Bradi3g10270.1	AT4G10850.1 Nodulin MtN3 family protein									12.6441	11.3764	1.2677	2.00198e-05	9.76576e-08	11.7923	11.9623	-0.169971	1	0.717645	11.5977	11.0919	0.505816	1	0.0173482	12.1591	11.8226	0.336508	1	0.255164	12.0483	11.5633	0.485014	0.584366	0.00202905
26535	Bradi4g28580.2	AT4G14000.1 Putative methyltransferase family protein									12.2797	11.873	0.406661	1	0.0289525	12.4951	12.0847	0.410373	1	0.080576	12.6833	12.1075	0.575771	0.453627	0.00306505	12.6184	12.2271	0.391315	1	0.126093	12.5191	12.0731	0.44603	0.597154	0.00205915
6942	Bradi1g59232.1	AT1G70790.1 Calcium-dependent lipid-binding (CaLB domain) family protein									7.05321	8.44752	-1.39431	2.26466e-06	1.32436e-08	7.23928	8.38248	-1.1432	3.41225e-06	2.60477e-08	7.0561	6.92545	0.130648	1	0.880239	8.49158	8.02259	0.468988	1	0.0832166	7.46004	7.94451	-0.484467	0.595348	0.00206003
30775	Bradi5g20424.1										6.60185	6.4678	0.134057	1	0.425769	7.49721	6.92651	0.570705	1	0.00878765	7.01202	6.81015	0.201872	1	0.717384	7.88727	6.89403	0.993245	0.00140316	1.24174e-05	7.24959	6.77462	0.47497	0.607636	0.0020881
25632	Bradi4g20940.1										7.17356	6.89645	0.277102	1	0.135996	7.34107	6.991	0.350075	1	0.219202	7.30941	6.81113	0.498272	1	0.0219999	7.83048	7.01091	0.819569	0.0484156	0.000240874	7.41363	6.92737	0.486254	0.61248	0.00209754
16280	Bradi3g00300.1	AT4G35900.1 Basic-leucine zipper (bZIP) transcription factor family protein									7.22018	8.04404	-0.823864	0.0135486	3.19542e-05	8.69199	6.88305	1.80893	6.58858e-12	1.30467e-13	7.62067	7.54629	0.0743803	1	0.9283	8.14028	7.43454	0.705742	0.324556	0.00113086	7.91828	7.47698	0.441297	0.620608	0.00211812
12112	Bradi2g24820.1										7.37991	6.27475	1.10516	0.000194892	7.41034e-07	6.61134	6.82512	-0.213786	1	0.618633	6.53049	6.25245	0.278048	1	0.451274	7.00148	6.28168	0.719799	0.254936	0.000930423	6.88081	6.4085	0.472306	0.622765	0.00211825
24751	Bradi4g12160.1	AT2G03200.1 Eukaryotic aspartyl protease family protein									11.0211	10.1859	0.835281	0.0125495	2.98797e-05	10.7089	10.0961	0.612763	1	0.00272264	10.3219	10.3013	0.0205325	1	0.953377	10.9008	10.5721	0.328682	1	0.22933	10.7382	10.2889	0.449314	0.682463	0.00231343
27936	Bradi4g40155.2										10.1073	9.9593	0.147991	1	0.403369	10.3143	10.0703	0.244044	1	0.503026	10.6552	10.0258	0.629387	0.118295	0.000946363	10.8252	9.93647	0.888697	0.0182065	0.000105852	10.4755	9.99797	0.47753	0.688918	0.00232743
11398	Bradi2g18630.1	AT5G15090.1 voltage dependent anion channel 3									14.2057	15.093	-0.887365	0.00509959	1.37455e-05	14.5883	15.3785	-0.790128	0.0181096	6.53777e-05	14.5832	14.5649	0.0182786	1	0.954828	15.207	15.3467	-0.139708	1	0.673095	14.6461	15.0958	-0.449731	0.701256	0.00236113
15256	Bradi2g54430.1										10.6717	9.92852	0.743229	0.0614671	0.000121959	10.8613	9.98584	0.875451	0.00182271	8.10094e-06	10.1948	10.1426	0.0522142	1	0.941692	9.81322	9.73352	0.0797012	1	0.764266	10.3853	9.94761	0.437649	0.716353	0.00239583
1319	Bradi1g10917.1	AT3G18080.1 B-S glucosidase 44									10.2179	9.37912	0.83881	0.0103119	2.51509e-05	9.67052	9.21045	0.460069	1	0.0365404	9.34874	9.55187	-0.203137	1	0.71166	9.90905	9.24601	0.663041	0.835388	0.00243553	9.78656	9.34686	0.439696	0.715029	0.00239943
7463	Bradi1g63700.1										8.02132	6.51753	1.50379	6.24956e-07	4.19434e-09	6.72642	6.78296	-0.0565408	1	0.902156	6.59109	6.37178	0.219311	1	0.65665	7.06629	6.90946	0.156829	1	0.651801	7.10128	6.64543	0.455846	0.724364	0.00241455
1651	Bradi1g13760.1	AT1G78390.1 nine-cis-epoxycarotenoid dioxygenase 9									8.32015	6.54389	1.77626	1.37685e-07	1.06732e-09	7.67767	7.97305	-0.295376	1	0.333581	6.79534	6.76107	0.0342708	1	0.947344	6.89855	6.49594	0.402611	1	0.119814	7.42293	6.94349	0.479441	0.748563	0.00248692
1157	Bradi1g09487.1	AT2G38870.1 Serine protease inhibitor, potato inhibitor I-type family protein									7.23535	5.88095	1.35441	2.95329e-06	1.68759e-08	6.32872	5.94374	0.384989	1	0.119459	6.26817	6.53266	-0.264488	1	0.501883	6.71308	6.42722	0.285866	1	0.330321	6.63633	6.19614	0.440193	0.752862	0.00249292
12427	Bradi2g27180.2	AT1G12920.1 eukaryotic release factor 1-2									8.58734	6.8014	1.78594	2.12438e-08	2.0625e-10	6.97537	6.86981	0.105557	1	0.849814	6.45093	6.56728	-0.116343	1	0.901201	6.79333	6.6432	0.15013	1	0.655356	7.20174	6.72042	0.48132	0.767159	0.00253188
6465	Bradi1g55620.1	AT4G14690.1 Chlorophyll A-B binding family protein									13.8281	14.9568	-1.12872	7.95793e-05	3.34367e-07	14.3519	14.892	-0.540023	1	0.00896161	14.1959	14.3413	-0.145322	1	0.852857	14.4972	14.4222	0.0749882	1	0.767915	14.2183	14.6531	-0.434768	0.780751	0.00256826
15271	Bradi2g54570.1	AT3G12580.1 heat shock protein 70									10.7461	10.665	0.0810523	1	0.549114	10.4116	10.4381	-0.0264438	1	0.92512	10.6583	10.3298	0.328523	1	0.2882	11.9418	10.5777	1.36402	3.10627e-06	5.75235e-08	10.9394	10.5027	0.436787	0.818138	0.00268242
23218	Bradi3g61060.1	AT2G03200.1 Eukaryotic aspartyl protease family protein									13.6679	12.7922	0.875721	0.00555041	1.47226e-05	13.0494	12.6075	0.441906	1	0.0497102	12.9996	13.1562	-0.156522	1	0.827768	13.9112	13.3115	0.599681	1	0.00608666	13.407	12.9668	0.440196	0.826804	0.00268443
27859	Bradi4g39520.1	AT5G50360.1									10.3748	7.74031	2.63451	4.90959e-11	9.09183e-13	7.62964	8.13346	-0.503822	1	0.0265835	7.93887	7.94007	-0.0012042	1	0.958778	7.63794	7.68294	-0.0449963	1	0.806533	8.39532	7.8742	0.521123	0.824896	0.00268696
7385	Bradi1g63030.1	AT3G08860.1 PYRIMIDINE 4									8.06011	7.21053	0.849588	0.0085993	2.14982e-05	7.25677	6.99089	0.265888	1	0.462468	6.98774	6.91992	0.0678159	1	0.932781	7.34681	6.69397	0.652839	0.934249	0.0026466	7.41286	6.95383	0.459033	0.823477	0.0026911
12500	Bradi2g27930.1	AT4G02330.1 Plant invertase/pectin methylesterase inhibitor superfamily									9.75026	9.35141	0.398856	1	0.0329779	10.0263	10.1193	-0.0929286	1	0.862998	9.62964	9.08596	0.543678	1	0.00702489	10.3574	9.45488	0.90256	0.00757596	5.2248e-05	9.94091	9.50287	0.438041	0.884619	0.00286284
14586	Bradi2g48580.1	AT5G18000.1 VERDANDI									6.65497	7.27892	-0.623951	0.645773	0.000930509	6.95146	7.50337	-0.551915	1	0.00964892	6.9211	7.09331	-0.172218	1	0.795075	7.02424	7.52081	-0.496575	1	0.0431737	6.88794	7.3491	-0.461165	0.905352	0.00292049
24643	Bradi4g11241.1										7.01078	5.78799	1.22279	5.14036e-05	2.29481e-07	5.66966	5.389	0.280658	1	0.379356	5.95809	5.84025	0.117845	1	0.896869	5.88356	5.73869	0.144876	1	0.660836	6.13052	5.68898	0.441543	0.950419	0.00305601
30992	Bradi5g22250.1	AT4G18360.1 Aldolase-type TIM barrel family protein									7.60838	6.74236	0.866021	0.00708438	1.81651e-05	7.08395	7.051	0.0329577	1	0.922914	6.94392	6.66949	0.274429	1	0.474365	7.38987	6.66188	0.727992	0.209124	0.000810558	7.25653	6.78118	0.47535	0.955135	0.00306133
19903	Bradi3g32770.1	AT5G52420.1									10.8603	8.95461	1.90572	2.33402e-08	2.2019e-10	9.22466	9.32722	-0.102556	1	0.852122	9.01758	8.93267	0.0849151	1	0.926026	9.07235	9.13697	-0.0646171	1	0.779449	9.54373	9.08787	0.455866	0.968172	0.0030932
21745	Bradi3g48197.1	AT1G60730.1 NAD(P)-linked oxidoreductase superfamily protein									7.30075	5.76218	1.53857	3.59676e-07	2.51522e-09	5.71143	5.76275	-0.0513217	1	0.904558	5.822	5.58399	0.238009	1	0.598076	5.73945	5.71623	0.0232123	1	0.825218	6.1434	5.70629	0.437117	0.972638	0.00309757
9913	Bradi2g06030.1	AT1G75450.1 cytokinin oxidase 5		metabolic degradation of the hormone, which is catalyzed by cytokinin oxidase/dehydrogenase (CKX) enzymes							8.12309	8.51394	-0.390856	1	0.0399743	8.1071	8.47234	-0.365242	1	0.151023	8.3573	9.08259	-0.725285	0.00449454	5.76223e-05	8.72362	9.00119	-0.277572	1	0.352497	8.32778	8.76752	-0.439739	1	0.00318814
15525	Bradi2g56760.1	AT1G10010.1 amino acid permease 8									9.93055	9.72555	0.204997	1	0.272356	10.2519	9.93112	0.320794	1	0.254289	10.1827	9.6102	0.572479	0.506202	0.00335233	10.5366	9.88075	0.655871	1	0.00305968	10.2254	9.78691	0.438535	1	0.00328381
14779	Bradi2g50260.1	AT5G46240.1 potassium channel in Arabidopsis thaliana 1									8.31601	7.55888	0.757133	0.0502893	0.000102214	8.57247	8.03243	0.54004	1	0.00900584	8.45584	8.09203	0.363811	1	0.195112	8.63904	8.3647	0.274335	1	0.452588	8.49584	8.01201	0.48383	1	0.00336208
27937	Bradi4g40160.2	AT1G79620.1 Leucine-rich repeat protein kinase family protein									7.30493	7.04856	0.256375	1	0.206331	7.53651	6.81911	0.717407	0.086225	0.00025586	7.263	6.98928	0.273724	1	0.466966	7.74849	7.13811	0.610376	1	0.00778075	7.46323	6.99876	0.464471	1	0.00337058
23266	Bradi4g00490.3	AT1G18900.1 Pentatricopeptide repeat (PPR) superfamily protein									10.86	11.7134	-0.853405	0.00943664	2.3416e-05	11.081	11.9757	-0.894753	0.00118436	5.48316e-06	10.7862	10.7685	0.0176254	1	0.955117	11.708	11.7049	0.00318112	1	0.84387	11.1088	11.5406	-0.431838	1	0.0034042
23144	Bradi3g60470.1	AT4G33540.1 metallo-beta-lactamase family protein									10.7423	12.1179	-1.37553	3.35239e-06	1.86244e-08	10.3946	11.8663	-1.47175	3.72914e-09	4.66142e-11	10.1031	10.1805	-0.0773753	1	0.927299	12.2058	11.0089	1.19688	4.26626e-05	5.92536e-07	10.8614	11.2934	-0.431947	1	0.00349911
17831	Bradi3g13590.1	AT4G33420.1 Peroxidase superfamily protein									6.44355	5.71035	0.733195	0.112862	0.000204831	5.70715	5.62291	0.0842422	1	0.873825	6.56687	5.59518	0.971682	8.467e-07	2.28838e-08	5.59126	5.59373	-0.00247285	1	0.844215	6.0772	5.63054	0.446662	1	0.00367781
20095	Bradi3g34320.1	AT4G17940.1 Tetratricopeptide repeat (TPR)-like superfamily protein									9.42599	7.20715	2.21884	8.68015e-09	9.64461e-11	6.82271	7.41061	-0.587901	1	0.00357018	7.05914	6.9257	0.133444	1	0.87654	7.29682	7.13993	0.156892	1	0.646269	7.65116	7.17085	0.480319	1	0.0038258
25816	Bradi4g22637.1	AT3G47600.1 myb domain protein 94									9.34489	7.94557	1.39933	1.683e-06	1.00778e-08	8.33349	7.80771	0.525784	1	0.0129172	7.73306	8.05493	-0.321869	1	0.302188	8.48734	8.38381	0.103521	1	0.73067	8.47469	8.048	0.42669	1	0.00396281
1250	Bradi1g10310.1	AT5G66780.1									7.55804	6.03917	1.51887	3.57605e-07	2.51834e-09	6.35143	6.07866	0.272773	1	0.406047	6.12931	6.27089	-0.141582	1	0.862561	6.03528	5.98459	0.0506942	1	0.795496	6.51852	6.09333	0.425188	1	0.00400117
8965	Bradi1g77020.1	AT2G45660.1 AGAMOUS-like 20									7.84167	8.01324	-0.171565	1	0.33243	8.32784	7.76784	0.559991	1	0.00631494	8.26868	7.84802	0.420661	1	0.0827495	8.82801	7.95837	0.869647	0.0136687	8.48988e-05	8.31655	7.89687	0.419684	1	0.00425708
26174	Bradi4g25660.1	AT5G05340.1 Peroxidase superfamily protein									6.8792	6.1	0.779201	0.0517791	0.000104393	6.00268	5.96305	0.0396206	1	0.915069	6.1662	5.82649	0.339712	1	0.252104	6.50846	5.96338	0.545079	1	0.0141414	6.38913	5.96323	0.425903	1	0.00426804
9211	Bradi2g00250.1	AT4G19840.1 phloem protein 2-A1									7.58973	6.53782	1.05191	0.000273039	1.01126e-06	6.90144	6.63806	0.263381	1	0.46409	6.65104	6.48605	0.164984	1	0.810199	6.72785	6.42784	0.300004	1	0.318799	6.96751	6.52245	0.445069	1	0.00428729
29693	Bradi5g11190.1										6.12097	5.78303	0.337947	1	0.0693383	6.15339	6.25097	-0.0975849	1	0.857629	7.06274	6.32684	0.735903	0.00318265	4.24353e-05	6.4819	5.7566	0.725296	0.222208	0.000848124	6.45475	6.02936	0.42539	1	0.00430507
31235	Bradi5g24200.1	AT5G05340.1 Peroxidase superfamily protein									6.71955	5.52655	1.193	6.93189e-05	2.94974e-07	5.47242	5.89437	-0.421949	1	0.0737926	6.39411	5.48732	0.90679	8.86384e-06	1.96974e-07	5.51633	5.4337	0.0826323	1	0.762329	6.0256	5.58548	0.440118	1	0.00431266
26864	Bradi4g31240.1	AT1G19180.1 jasmonate-zim-domain protein 1									7.44778	7.21166	0.236119	1	0.204141	7.52883	9.07248	-1.54365	7.11567e-10	9.74749e-12	8.05458	7.79266	0.261915	1	0.512283	7.27893	7.94758	-0.66865	0.901281	0.00257509	7.57753	8.0061	-0.428567	1	0.00434899
17312	Bradi3g08730.1	AT4G29110.1									12.2668	10.621	1.64578	1.06577e-07	8.59495e-10	11.281	11.2563	0.0246831	1	0.927504	10.5189	10.5416	-0.022664	1	0.952064	10.6919	10.5258	0.166159	1	0.619258	11.1897	10.7362	0.45349	1	0.00437821
1341	Bradi1g11120.3	AT2G06925.1 Phospholipase A2 family protein									8.55472	8.18971	0.365003	1	0.0489174	8.72007	8.43726	0.282814	1	0.371796	8.69408	8.27475	0.419332	1	0.082825	8.75457	8.14605	0.608518	1	0.00643458	8.68086	8.26194	0.418917	1	0.00473687
13326	Bradi2g37660.1	AT3G50190.1 Plant protein of unknown function (DUF247)									7.29518	7.60311	-0.307927	1	0.098186	7.18466	7.67963	-0.494969	1	0.0220829	7.38053	7.74043	-0.359893	1	0.195284	7.30035	7.81517	-0.51482	1	0.0233668	7.29018	7.70958	-0.419402	1	0.00474098
24378	Bradi4g09257.1	AT3G09390.1 metallothionein 2A									13.4705	13.01	0.460578	1	0.0183174	13.5526	13.0031	0.549513	1	0.0085136	13.3128	13.0222	0.290616	1	0.405006	13.5911	13.1803	0.410735	1	0.0979011	13.4817	13.0539	0.42786	1	0.00503749
17271	Bradi3g08382.1	AT1G27090.1 glycine-rich protein									7.77734	8.62363	-0.846288	0.0112643	2.70777e-05	8.28309	8.89886	-0.615774	1	0.00256984	7.80836	8.08057	-0.272206	1	0.47491	8.79698	8.75521	0.0417706	1	0.806191	8.16644	8.58957	-0.423124	1	0.00505356
2118	Bradi1g17961.1	AT2G47520.1 Integrase-type DNA-binding superfamily protein									6.8655	6.55945	0.306043	1	0.100742	7.55929	6.95595	0.603333	1	0.00278627	7.02219	6.91457	0.107618	1	0.904815	7.47108	6.81041	0.660671	1	0.00280185	7.22951	6.8101	0.419416	1	0.00506634
670	Bradi1g05585.1	AT1G16820.1 vacuolar ATP synthase catalytic subunit-related / V-ATPase-related / vacuolar proton pump-related									7.72742	8.33811	-0.610684	1	0.00141778	8.60066	7.19534	1.40532	1.16486e-08	1.37042e-10	8.56989	8.27178	0.298103	1	0.380534	8.74108	8.10681	0.63427	1	0.00627349	8.40976	7.97801	0.431752	1	0.00525995
19532	Bradi3g29430.1										10.9703	9.35185	1.61845	2.62094e-07	1.92716e-09	9.57207	9.51497	0.0570968	1	0.902112	8.853	8.93666	-0.0836542	1	0.925273	9.62485	9.51982	0.105029	1	0.72832	9.75506	9.33083	0.424229	1	0.00529122
2933	Bradi1g24770.1	AT1G79360.1 organic cation/carnitine transporter 2									10.2012	11.2782	-1.07694	0.000279875	1.03275e-06	11.1896	11.381	-0.19139	1	0.673334	10.7805	11.2083	-0.427724	1	0.0787016	11.4609	11.54	-0.0791197	1	0.764657	10.9081	11.3519	-0.443792	1	0.00542213
205	Bradi1g01695.1	AT3G07130.1 purple acid phosphatase 15									8.94466	7.44268	1.50198	4.79441e-07	3.2615e-09	7.64427	7.32376	0.32051	1	0.296732	7.09742	7.10727	-0.00984588	1	0.955767	7.45274	7.43327	0.0194703	1	0.829726	7.78477	7.32675	0.458029	1	0.00547901
19754	Bradi3g31560.1										10.8506	10.7861	0.0645128	1	0.587613	11.1955	10.5515	0.644066	0.497001	0.00115047	11.0394	10.9207	0.118678	1	0.896578	11.6101	10.7679	0.842212	0.0231379	0.000127834	11.1739	10.7565	0.417367	1	0.00554915
20435	Bradi3g37150.2	AT4G30460.1 glycine-rich protein									8.03369	6.03658	1.9971	3.14705e-09	3.83786e-11	5.85558	6.03578	-0.180205	1	0.684434	5.76728	5.88984	-0.122565	1	0.891311	5.50066	5.49696	0.00369845	1	0.843431	6.2893	5.86479	0.424508	1	0.00559296
15667	Bradi2g57946.1										8.48279	9.41354	-0.930746	0.00501315	1.35491e-05	8.98806	9.72257	-0.734514	0.062272	0.000192197	8.93612	9.20555	-0.269431	1	0.497372	9.52821	9.34178	0.186425	1	0.580698	8.98379	9.42086	-0.437067	1	0.00562458
3951	Bradi1g33070.1	AT4G10270.1 Wound-responsive family protein									9.9326	9.39704	0.535557	1	0.00539616	9.19719	9.20099	-0.00379956	1	0.934258	9.57554	9.18876	0.386773	1	0.134792	10.6589	9.91974	0.739144	0.185862	0.000737546	9.84105	9.42664	0.414419	1	0.00575485
13184	Bradi2g36600.1										8.49359	8.67448	-0.180885	1	0.322356	8.47145	9.22239	-0.750939	0.110115	0.000317334	8.05688	8.42775	-0.370874	1	0.169358	8.83607	9.36205	-0.525981	1	0.0291525	8.4645	8.92167	-0.45717	1	0.00576213
15313	Bradi2g54920.1	AT3G55610.1 delta 1-pyrroline-5-carboxylate synthase 2									12.0812	10.924	1.15719	5.38636e-05	2.38334e-07	11.3373	11.0211	0.316186	1	0.268743	10.8242	10.8955	-0.0712868	1	0.930857	11.303	11.0829	0.220128	1	0.501486	11.3864	10.9809	0.405555	1	0.00577479
22828	Bradi3g57550.1	AT1G14630.1									7.39539	8.12566	-0.730275	0.0929614	0.00017247	7.75632	8.15812	-0.401802	1	0.114696	7.72561	7.89958	-0.173966	1	0.795069	7.72743	8.28527	-0.557848	1	0.0278187	7.65119	8.11716	-0.465973	1	0.00588729
13441	Bradi2g38530.2										9.1232	8.59007	0.53313	1	0.00442906	8.94555	8.38088	0.564664	1	0.00583912	8.63334	8.65342	-0.0200836	1	0.953916	9.17742	8.61869	0.558727	1	0.0120674	8.96988	8.56077	0.409109	1	0.00594119
24559	Bradi4g10510.2										8.52949	7.76983	0.759662	0.0794045	0.000151247	8.44698	7.88853	0.558457	1	0.00626699	7.9186	7.92417	-0.00557075	1	0.958363	7.96255	7.61836	0.344199	1	0.19849	8.21441	7.80022	0.414187	1	0.00603393
29944	Bradi5g13450.1	AT1G25580.1 NAC (No Apical Meristem) domain transcriptional regulator superfamily protein									5.69695	6.73337	-1.03641	0.00059448	2.06417e-06	6.08869	7.04188	-0.95319	0.000451625	2.34003e-06	5.90676	5.82633	0.0804293	1	0.927845	6.6455	6.43139	0.214118	1	0.52418	6.08448	6.50824	-0.423764	1	0.00611592
551	Bradi1g04580.1	AT5G19040.1 isopentenyltransferase 5									8.84583	8.3913	0.454538	1	0.0162946	8.93281	8.69631	0.236505	1	0.519557	8.35485	8.12892	0.22593	1	0.636968	8.98724	8.26875	0.718485	0.254395	0.000935277	8.78018	8.37132	0.408864	1	0.00621058
11839	Bradi2g22505.1	AT2G40340.1 Integrase-type DNA-binding superfamily protein									7.41882	8.31285	-0.894028	0.00386448	1.07646e-05	7.66545	8.27441	-0.608956	1	0.00242015	7.59155	7.93449	-0.342937	1	0.264436	8.3909	8.23537	0.155523	1	0.641422	7.76668	8.18928	-0.422599	1	0.00630731
12535	Bradi2g28254.1	AT3G09390.1 metallothionein 2A									11.9939	11.0613	0.932569	0.00314965	9.2095e-06	11.7245	11.2663	0.458248	1	0.047278	10.947	10.8769	0.0700808	1	0.932037	11.4585	11.2258	0.232772	1	0.466664	11.531	11.1076	0.423417	1	0.00674129
7376	Bradi1g62957.1	AT4G02280.1 sucrose synthase 3									9.34826	8.41437	0.933886	0.00210979	6.5117e-06	8.63804	8.6131	0.0249388	1	0.926851	8.3241	8.15034	0.173763	1	0.793063	8.99931	8.49267	0.506644	1	0.0295345	8.82743	8.41762	0.409808	1	0.00676048
6461	Bradi1g55580.1	AT3G22840.1 Chlorophyll A-B binding family protein									9.99441	7.11959	2.87481	0	0	6.55436	7.03672	-0.482366	1	0.0468178	6.6703	6.99257	-0.322273	1	0.300655	6.2147	6.43948	-0.224781	1	0.528462	7.35844	6.89709	0.461349	1	0.00680926
18404	Bradi3g18160.1	AT2G46750.1 D-arabinono-1,4-lactone oxidase family protein									6.10047	5.83802	0.262453	1	0.164052	6.20161	5.87183	0.329781	1	0.234021	5.87177	5.80117	0.0706043	1	0.931641	6.84332	5.82239	1.02093	0.00180646	1.50539e-05	6.25429	5.83335	0.420942	1	0.00696763
8485	Bradi1g72440.1	AT5G20700.1 Protein of unknown function (DUF581)									6.14474	5.63355	0.511188	1	0.00769476	5.97809	7.83432	-1.85623	1.12006e-10	1.73653e-12	5.95088	5.95484	-0.00395749	1	0.957735	5.57585	6.10012	-0.524269	1	0.0230409	5.91239	6.38071	-0.468317	1	0.00711003
3456	Bradi1g29160.1	AT5G04430.1 binding to TOMV RNA 1L (long form)									5.82842	6.54524	-0.71682	0.108331	0.000197684	6.19418	7.03056	-0.83638	0.00489973	1.99989e-05	5.9853	5.93309	0.0522054	1	0.941972	7.03719	7.12906	-0.0918715	1	0.746117	6.26127	6.65949	-0.398216	1	0.00744683
17370	Bradi3g09230.1	AT5G26330.1 Cupredoxin superfamily protein									7.20748	6.66101	0.546465	1	0.00397332	7.28088	7.39703	-0.116149	1	0.826512	6.87438	6.7291	0.145285	1	0.853278	7.76007	6.70696	1.05312	0.000593756	5.99753e-06	7.2807	6.87352	0.40718	1	0.00745779
4272	Bradi1g35730.1	AT2G33590.1 NAD(P)-binding Rossmann-fold superfamily protein									5.7748	6.03116	-0.256357	1	0.194501	6.17834	7.41181	-1.23348	5.87754e-07	5.11091e-09	6.0974	6.17141	-0.0740168	1	0.92818	6.10571	6.20369	-0.097986	1	0.73834	6.03906	6.45452	-0.415459	1	0.00752598
24398	Bradi4g09417.1	AT5G24090.1 chitinase A									12.1245	11.3489	0.775625	0.0748411	0.000143649	11.6599	11.6859	-0.0260087	1	0.926488	11.7886	11.4318	0.35681	1	0.211394	12.2888	11.646	0.642743	1	0.00379827	11.9654	11.5281	0.437292	1	0.00755475
24437	Bradi4g09727.1	AT2G43620.1 Chitinase family protein									7.77174	6.61761	1.15414	0.000255278	9.52529e-07	6.00603	5.61541	0.390619	1	0.108035	7.5193	7.22437	0.294928	1	0.396672	6.21459	6.36869	-0.154098	1	0.646158	6.87792	6.45652	0.421396	1	0.00765514
14403	Bradi2g47072.2	AT3G18280.1 Bifunctional inhibitor/lipid-transfer protein/seed storage 2S albumin superfamily protein									6.92481	7.27204	-0.347238	1	0.0606659	6.89035	7.21051	-0.320153	1	0.256465	7.45082	7.46422	-0.0134037	1	0.954886	6.77278	7.67647	-0.903691	0.00825588	5.5783e-05	7.00969	7.40581	-0.396121	1	0.00768947
1826	Bradi1g15100.1	AT1G69080.1 Adenine nucleotide alpha hydrolases-like superfamily protein									7.74358	6.68712	1.05645	0.00139867	4.49734e-06	7.07987	6.77916	0.300705	1	0.315398	6.70879	6.69818	0.0106081	1	0.95504	6.94192	6.62797	0.31395	1	0.263546	7.11854	6.69811	0.420429	1	0.00769447
14598	Bradi2g48680.1	AT1G28290.1 arabinogalactan protein 31									9.91569	8.59483	1.32086	6.35258e-06	3.34346e-08	7.75285	7.36371	0.389139	1	0.139362	9.15101	9.03723	0.113774	1	0.902946	8.14728	8.14229	0.00499283	1	0.842385	8.74171	8.28451	0.457192	1	0.007808
24873	Bradi4g13280.1	AT4G37900.1 Protein of unknown function (duplicated DUF1399)									10.429	9.6318	0.797237	0.0299343	6.52164e-05	10.0834	9.83077	0.252648	1	0.471823	9.85741	9.85896	-0.00155006	1	0.95875	10.446	9.88679	0.55921	1	0.0131468	10.204	9.80208	0.401886	1	0.00796701
20732	Bradi3g39622.1	AT5G55050.1 GDSL-like Lipase/Acylhydrolase superfamily protein									9.34776	9.41738	-0.0696271	1	0.579702	9.46961	10.3359	-0.866335	0.00262756	1.14741e-05	10.2535	10.0803	0.173182	1	0.794066	9.43495	10.3043	-0.869311	0.0155282	9.4684e-05	9.62645	10.0345	-0.408023	1	0.00798494
28791	Bradi5g02037.1	AT5G52640.1 heat shock protein 90.1									7.04543	6.98921	0.0562234	1	0.603688	7.3149	6.73407	0.580832	1	0.0041484	7.13618	6.72253	0.413644	1	0.0904939	7.67592	7.108	0.56792	1	0.0133545	7.29311	6.88845	0.404655	1	0.00833156
26375	Bradi4g27341.2	AT5G65600.1 Concanavalin A-like lectin protein kinase family protein									7.27042	7.64543	-0.375011	1	0.0439088	7.52047	8.46159	-0.941127	0.0004114	2.16526e-06	7.29872	7.30963	-0.0109069	1	0.954772	7.3826	7.64391	-0.261309	1	0.402252	7.36805	7.76514	-0.397089	1	0.00856957
11828	Bradi2g22410.1	AT3G08860.1 PYRIMIDINE 4									10.6785	9.61937	1.05911	0.000327635	1.1914e-06	10.1539	9.92955	0.224399	1	0.562826	9.81742	9.55853	0.258883	1	0.52354	9.6643	9.61402	0.0502813	1	0.796125	10.0785	9.68037	0.398169	1	0.00861166
26927	Bradi4g31820.1	AT1G05010.1 ethylene-forming enzyme									15.1896	14.5528	0.636793	0.503057	0.000756476	15.0715	14.8535	0.218021	1	0.58212	14.9448	14.7925	0.152284	1	0.838348	15.1616	14.5671	0.594429	1	0.007594	15.0919	14.6915	0.400382	1	0.00918342
17357	Bradi3g09110.1	AT5G19530.1 S-adenosyl-L-methionine-dependent methyltransferases superfamily protein									9.7984	9.08478	0.71362	0.26481	0.000431991	9.36249	9.15373	0.208755	1	0.629526	9.66296	8.80864	0.854325	9.64946e-05	2.0103e-06	9.30306	9.24718	0.0558778	1	0.794198	9.53173	9.07358	0.458144	1	0.00919957
22971	Bradi3g58960.1	AT4G39770.1 Haloacid dehalogenase-like hydrolase (HAD) superfamily protein									8.66119	9.42402	-0.762836	0.193086	0.000328377	8.59924	8.89263	-0.293386	1	0.339365	8.35809	8.72344	-0.365353	1	0.180339	8.67312	8.98316	-0.310034	1	0.326551	8.57291	9.00581	-0.432902	1	0.00943358
22373	Bradi3g53681.1	AT4G31470.1 CAP (Cysteine-rich secretory proteins, Antigen 5, and Pathogenesis-related 1 protein) superfamily protein									7.25162	6.19086	1.06075	0.000282603	1.03898e-06	5.99801	5.87758	0.120422	1	0.818623	6.83986	6.92827	-0.0884118	1	0.923385	6.46863	5.95001	0.518619	1	0.029546	6.63953	6.23668	0.402845	1	0.009613
27431	Bradi4g36030.1	AT3G51060.1 Lateral root primordium (LRP) protein-related									7.94556	8.49216	-0.546606	1	0.00480646	8.26316	8.67806	-0.414894	1	0.0807126	8.37554	8.62324	-0.247698	1	0.563334	8.46268	8.84801	-0.385331	1	0.128747	8.26173	8.66037	-0.398632	1	0.00977451
15254	Bradi2g54400.1	AT3G55240.1 Plant protein 1589 of unknown function									12.5783	11.3299	1.24839	1.44164e-05	7.281e-08	11.5143	11.3086	0.20566	1	0.615544	11.8996	11.9269	-0.0272733	1	0.95195	11.9939	11.833	0.160819	1	0.632113	11.9965	11.5996	0.396899	1	0.00984279
23292	Bradi4g00747.1	AT3G04710.3 ankyrin repeat family protein									7.05319	6.71613	0.337054	1	0.0726925	7.27646	6.53195	0.744515	0.0434165	0.000139603	6.81787	6.71504	0.102828	1	0.908957	7.15931	6.71936	0.439951	1	0.0926947	7.07671	6.67062	0.406087	1	0.00984646
11815	Bradi2g22290.1	AT1G69530.1 expansin A1									14.8111	14.4547	0.356433	1	0.0555859	15.4738	14.8835	0.590312	1	0.00340775	14.9402	14.5211	0.419144	1	0.0855711	14.7989	14.5623	0.236569	1	0.477167	15.006	14.6054	0.400614	1	0.00986104
19885	Bradi3g32600.2										10.4457	11.1039	-0.658215	0.329932	0.000527048	10.7326	11.5763	-0.843606	0.00402228	1.669e-05	10.4554	10.3586	0.0967234	1	0.91357	11.3462	11.4956	-0.149468	1	0.655488	10.745	11.1336	-0.388641	1	0.00988247
1789	Bradi1g14845.1	AT2G39540.1 Gibberellin-regulated family protein									13.3643	11.7839	1.58044	3.10507e-07	2.23386e-09	11.698	11.9635	-0.265504	1	0.459829	11.5942	11.5897	0.00447551	1	0.957952	11.8258	11.4866	0.339188	1	0.207547	12.1206	11.7059	0.41465	1	0.0100514
30374	Bradi5g16990.1	AT3G43660.1 Vacuolar iron transporter (VIT) family protein									7.43247	7.18088	0.251581	1	0.178062	8.33134	7.0966	1.23473	1.46025e-06	1.17762e-08	8.70364	8.77156	-0.0679151	1	0.932895	9.47489	9.23828	0.236608	1	0.468688	8.48558	8.07183	0.413752	1	0.0101011
7575	Bradi1g64630.2	AT3G16910.1 acyl-activating enzyme 7									10.6128	9.68611	0.926698	0.00249636	7.49657e-06	10.1419	9.98576	0.156118	1	0.744544	9.95918	10.0206	-0.0614117	1	0.936445	10.4186	9.88636	0.532198	1	0.0177366	10.2831	9.8947	0.388401	1	0.0103346
10237	Bradi2g08760.1	AT1G69530.3 expansin A1									8.57872	7.0793	1.49943	1.05794e-06	6.69584e-09	7.0323	6.90163	0.13067	1	0.810946	7.91214	7.54663	0.365514	1	0.306409	6.89987	6.81863	0.0812435	1	0.763521	7.60576	7.08655	0.519213	1	0.0103352
17828	Bradi3g13570.1	AT1G71692.1 AGAMOUS-like 12									8.90418	7.86012	1.04406	0.0003062	1.12161e-06	8.00039	7.75411	0.246277	1	0.512121	8.04436	7.99273	0.0516297	1	0.942425	8.21701	7.92574	0.291262	1	0.350343	8.29148	7.88318	0.408306	1	0.0107158
31103	Bradi5g23150.1	AT4G10270.1 Wound-responsive family protein									11.5919	11.1315	0.460335	1	0.0159003	11.1258	10.8801	0.245703	1	0.507594	11.186	10.9245	0.26145	1	0.511175	11.9006	11.2842	0.616449	1	0.00469237	11.4511	11.0551	0.395984	1	0.011167
13922	Bradi2g42800.1	AT1G69630.1 F-box/RNI-like superfamily protein									7.85405	8.13314	-0.279091	1	0.138295	8.62843	8.07666	0.551766	1	0.00724708	7.79621	7.3561	0.440106	1	0.0726618	9.05713	8.12752	0.929614	0.00548207	3.94394e-05	8.33395	7.92336	0.410599	1	0.0112937
4798	Bradi1g41993.1	AT4G39250.1 RAD-like 1									13.1325	14.3003	-1.16784	4.79446e-05	2.15967e-07	13.8684	13.833	0.0353627	1	0.919559	14.1721	14.1415	0.0306605	1	0.9492	13.8343	14.2754	-0.441108	1	0.066941	13.7518	14.1376	-0.385731	1	0.0113721
4320	Bradi1g36115.1										8.2136	6.89116	1.32244	8.41422e-06	4.33723e-08	6.42166	6.15796	0.263692	1	0.471194	8.02191	7.77488	0.247022	1	0.590751	6.63557	6.70904	-0.0734686	1	0.773679	7.32318	6.88326	0.439921	1	0.0114664
30777	Bradi5g20440.2	AT3G14280.1									7.67151	6.94366	0.727855	0.083281	0.000157134	7.45137	7.36683	0.0845336	1	0.877714	7.05516	6.93917	0.115989	1	0.900963	7.6714	6.95047	0.720927	0.244657	0.000902795	7.46236	7.05003	0.412326	1	0.0117518
2942	Bradi1g24835.1	AT4G28240.1 Wound-responsive family protein									13.0048	12.2687	0.736136	0.0856525	0.000161001	12.5642	12.3148	0.24935	1	0.484558	11.936	12.0994	-0.163452	1	0.813591	12.7739	12.0395	0.73437	0.258912	0.000934701	12.5697	12.1806	0.389101	1	0.0119799
16235	Bradi2g62510.2	AT5G59780.3 myb domain protein 59									10.1835	9.88812	0.295396	1	0.138286	10.344	9.79287	0.551161	1	0.00910214	9.74382	9.36396	0.379861	1	0.156233	10.4792	9.98444	0.494715	1	0.0518281	10.1876	9.75735	0.430283	1	0.0120505
28820	Bradi5g02250.2	AT2G26390.1 Serine protease inhibitor (SERPIN) family protein									6.0025	6.904	-0.901508	0.00342815	9.76682e-06	6.09172	7.18736	-1.09564	1.62717e-05	1.12998e-07	5.52028	5.50122	0.019062	1	0.954624	6.87983	6.49898	0.380859	1	0.139528	6.12358	6.52289	-0.399306	1	0.0120917
28406	Bradi4g43860.1	AT4G10490.1 2-oxoglutarate (2OG) and Fe(II)-dependent oxygenase superfamily protein									11.1211	10.3412	0.779917	0.0307003	6.65951e-05	10.908	10.6028	0.305223	1	0.310251	10.6558	10.5918	0.0639549	1	0.934155	11.522	11.0719	0.450134	1	0.0838233	11.0517	10.6519	0.399807	1	0.0121163
1547	Bradi1g12860.1	AT1G31260.1 zinc transporter 10 precursor									7.33714	7.64246	-0.305319	1	0.109445	7.06558	7.57171	-0.50613	1	0.0172691	6.60036	7.11135	-0.510983	1	0.0145833	7.43008	7.6599	-0.229815	1	0.481066	7.10829	7.49635	-0.388062	1	0.0123299
26339	Bradi4g27030.3	AT2G42210.1 Mitochondrial import inner membrane translocase subunit Tim17/Tim22/Tim23 family protein									8.39282	9.22694	-0.834113	0.0112424	2.71555e-05	8.55261	9.50089	-0.948285	0.00149708	6.71335e-06	8.12049	8.16031	-0.039819	1	0.946812	9.3943	9.22633	0.167975	1	0.616811	8.61506	9.02862	-0.413561	1	0.0123304
31569	Bradi5g27069.1	AT3G07040.1 NB-ARC domain-containing disease resistance protein									9.05086	9.07616	-0.0253051	1	0.658585	9.25902	10.8572	-1.59822	2.89898e-10	4.08306e-12	9.19124	9.21489	-0.0236489	1	0.951362	10.1018	9.97494	0.126903	1	0.695954	9.40074	9.78081	-0.380067	1	0.0128969
20145	Bradi3g34727.2	AT3G63520.1 carotenoid cleavage dioxygenase 1									12.0602	11.0376	1.02254	0.000493115	1.73632e-06	10.8265	11.0863	-0.25974	1	0.476522	11.2072	11.0926	0.114608	1	0.898878	10.4115	12.8464	-2.43492	1.18913e-11	1.69875e-12	11.1263	11.5157	-0.389376	1	0.0139718
15649	Bradi2g57800.2	AT1G05805.1 basic helix-loop-helix (bHLH) DNA-binding superfamily protein									10.8865	10.5436	0.342947	1	0.0657699	10.8018	11.1487	-0.346887	1	0.188417	11.1304	10.4283	0.702094	0.00836946	9.96364e-05	11.3001	10.4836	0.816459	0.0506488	0.000249502	11.0297	10.651	0.378653	1	0.0139789
8796	Bradi1g75520.1	AT3G23990.1 heat shock protein 60									12.5234	13.5459	-1.02251	0.000427757	1.51687e-06	13.0043	13.6773	-0.67302	0.245268	0.000624092	12.8094	12.8942	-0.084765	1	0.926224	13.8195	13.5307	0.288771	1	0.326711	13.0392	13.412	-0.372882	1	0.0143955
15352	Bradi2g55250.1	AT2G39980.1 HXXXD-type acyl-transferase family protein									8.95485	8.93825	0.016594	1	0.673353	9.46257	10.1002	-0.637606	0.575843	0.00131471	10.021	8.78313	1.23785	6.74253e-11	3.37127e-12	9.84067	8.97502	0.865644	0.014751	9.10558e-05	9.56977	9.19915	0.370621	1	0.0149927
2951	Bradi1g24920.2	AT1G11390.1 Protein kinase superfamily protein									8.37817	8.80903	-0.430855	1	0.0205717	8.62483	9.17866	-0.553829	1	0.00689835	8.57313	8.69053	-0.117399	1	0.897755	9.00977	9.40488	-0.395112	1	0.114948	8.64648	9.02077	-0.374299	1	0.0150142
18958	Bradi3g22786.1	AT2G07050.1 cycloartenol synthase 1									10.0817	9.34264	0.739062	0.0710742	0.000138008	9.76722	9.52492	0.2423	1	0.523477	9.45904	9.50175	-0.0427055	1	0.94667	10.2213	9.61489	0.606383	1	0.00608875	9.88231	9.49605	0.38626	1	0.015031
8919	Bradi1g76580.1	AT1G66140.1 zinc finger protein 4									8.26948	8.51054	-0.241063	1	0.199048	8.4425	8.61025	-0.167745	1	0.719655	8.3219	8.62291	-0.301009	1	0.370189	8.35144	9.15844	-0.806994	0.0505885	0.000250438	8.34633	8.72553	-0.379203	1	0.0151534
6867	Bradi1g58746.2										7.3362	6.47516	0.861039	0.0122115	2.91443e-05	7.29349	6.97459	0.318896	1	0.260817	6.96535	6.6565	0.308843	1	0.361492	7.11801	7.04575	0.0722604	1	0.771796	7.17826	6.788	0.39026	1	0.0151535
12947	Bradi2g34547.1	AT5G01660.1									7.66497	7.55341	0.111551	1	0.477936	8.10377	7.68493	0.418831	1	0.0779461	8.05206	7.90846	0.1436	1	0.855089	8.59333	7.72439	0.868942	0.022857	0.000126984	8.10353	7.7178	0.385731	1	0.0152348
29441	Bradi5g09270.1	AT2G27550.1 centroradialis									6.6259	5.54164	1.08426	0.000752623	2.57748e-06	5.69399	5.50467	0.189324	1	0.666328	5.61724	5.48364	0.133603	1	0.876564	5.54738	5.36689	0.180493	1	0.590972	5.87113	5.47421	0.39692	1	0.0153589
22689	Bradi3g56290.1	AT3G30530.1 basic leucine-zipper 42									10.7276	10.7621	-0.034485	1	0.645503	11.5129	10.2649	1.248	9.26434e-07	7.85113e-09	11.0851	10.8919	0.193206	1	0.741068	11.2728	11.0295	0.243284	1	0.471597	11.1496	10.7371	0.412501	1	0.0156899
14665	Bradi2g49280.2	AT4G26270.1 phosphofructokinase 3									8.42558	9.05354	-0.627961	0.58961	0.000867074	8.36233	9.28602	-0.923691	0.000610613	3.06841e-06	8.31745	8.32948	-0.0120262	1	0.954391	9.52144	9.45543	0.0660139	1	0.778328	8.6567	9.03112	-0.374416	1	0.0158952
6684	Bradi1g57296.1	AT2G15010.1 Plant thionin									7.08486	6.57962	0.505239	1	0.0110721	5.72966	5.71023	0.0194315	1	0.930361	8.55958	8.1139	0.44568	1	0.0532505	6.67311	6.08065	0.592464	1	0.00674381	7.0118	6.6211	0.390704	1	0.0160557
7004	Bradi1g59790.1	AT5G02020.1									7.00732	7.43337	-0.426046	1	0.0545342	7.18077	7.93135	-0.750583	0.109166	0.000315509	6.87657	7.10443	-0.227859	1	0.673168	7.43531	7.9774	-0.542094	1	0.0270279	7.12499	7.61164	-0.486646	1	0.0161629
22142	Bradi3g51660.1	AT1G63010.1 Major Facilitator Superfamily with SPX (SYG1/Pho81/XPR1) domain-containing protein									8.2835	7.42362	0.859874	0.0204097	4.61758e-05	7.63861	10.3899	-2.75124	0	0	7.36746	7.18504	0.182415	1	0.767912	8.02292	7.9396	0.0833182	1	0.764743	7.82812	8.23453	-0.406408	1	0.0163934
5519	Bradi1g47820.1	AT5G20400.1 2-oxoglutarate (2OG) and Fe(II)-dependent oxygenase superfamily protein									10.2408	9.02084	1.21992	1.97773e-05	9.69477e-08	9.24806	9.4137	-0.165643	1	0.72408	8.98677	9.02025	-0.0334725	1	0.947299	9.74492	9.2864	0.458517	1	0.0532342	9.55513	9.1853	0.369831	1	0.0164263
17965	Bradi3g14750.1	AT2G20340.1 Pyridoxal phosphate (PLP)-dependent transferases superfamily protein									6.78423	6.03534	0.748887	0.0613974	0.000122062	6.61712	8.98619	-2.36906	0	0	6.45503	6.51991	-0.0648819	1	0.933918	7.33419	7.12752	0.206677	1	0.534114	6.79764	7.16724	-0.369595	1	0.0165821
20708	Bradi3g39400.1	AT4G34050.1 S-adenosyl-L-methionine-dependent methyltransferases superfamily protein									13.182	12.5693	0.612715	0.799146	0.00111769	13.0434	12.9132	0.130129	1	0.798098	12.8021	12.7404	0.0616839	1	0.936334	13.4659	12.7919	0.674015	0.752303	0.002239	13.1233	12.7537	0.369636	1	0.0166855
26644	Bradi4g29380.1	AT3G01470.1 homeobox 1									6.71025	5.83106	0.879187	0.0068553	1.77139e-05	6.26478	6.21121	0.0535712	1	0.903272	6.10843	5.97775	0.130685	1	0.879596	6.50014	6.08705	0.413085	1	0.0946392	6.3959	6.02677	0.369132	1	0.0168042
25811	Bradi4g22610.1	AT1G77120.1 alcohol dehydrogenase 1									10.227	9.67631	0.550672	1	0.00329373	10.3764	10.1004	0.275938	1	0.401115	9.91832	9.88392	0.0343921	1	0.946962	10.7892	10.1588	0.630362	1	0.00369168	10.3277	9.95486	0.372841	1	0.0168392
7672	Bradi1g65540.1	AT3G47340.1 glutamine-dependent asparagine synthase 1									11.3308	10.5465	0.784269	0.0476407	9.82283e-05	11.176	11.4279	-0.251862	1	0.482544	10.6581	10.2567	0.401396	1	0.1148	11.8175	11.2188	0.598684	1	0.0061722	11.2456	10.8625	0.383122	1	0.0168448
31504	Bradi5g26567.1										11.6373	12.0739	-0.436572	1	0.0202504	11.6186	12.4233	-0.804653	0.0103755	3.97528e-05	11.3612	11.3452	0.0159588	1	0.95495	11.9752	12.2245	-0.249215	1	0.430942	11.6481	12.0167	-0.368621	1	0.0176394
17958	Bradi3g14700.1										6.59695	6.84502	-0.248071	1	0.184083	6.67617	7.84155	-1.16538	5.90683e-06	4.34326e-08	7.51987	7.32167	0.198201	1	0.731928	7.33197	7.72184	-0.389867	1	0.153004	7.03124	7.43252	-0.40128	1	0.0177615
25991	Bradi4g24120.1	AT1G71960.1 ATP-binding casette family G25									8.47394	7.33312	1.14082	6.79085e-05	2.91453e-07	7.93216	7.79764	0.134518	1	0.788528	7.37757	7.12991	0.247657	1	0.564345	7.62094	7.69319	-0.0722499	1	0.771683	7.85115	7.48847	0.362686	1	0.018187
30496	Bradi5g18020.1	AT4G01070.1 UDP-Glycosyltransferase superfamily protein									7.46289	6.91364	0.54925	1	0.00332354	7.47735	7.23165	0.245696	1	0.509074	7.62274	7.02636	0.596378	1	0.00634978	8.59555	8.20298	0.392571	1	0.150534	7.78963	7.34366	0.445974	1	0.0184773
25947	Bradi4g23800.1	AT4G22756.1 sterol C4-methyl oxidase 1-2									11.7339	10.5846	1.1493	6.98336e-05	2.95905e-07	10.9758	10.4513	0.524455	1	0.0124935	10.4863	10.8159	-0.32954	1	0.282622	11.1085	10.9849	0.123528	1	0.700669	11.0761	10.7092	0.366937	1	0.0185323
11374	Bradi2g18450.2										9.62024	10.2636	-0.643347	1	0.00139068	9.80247	10.8329	-1.0304	4.79131e-05	3.07135e-07	9.5501	9.45717	0.0929334	1	0.91878	10.5981	10.5321	0.0660416	1	0.778383	9.89273	10.2714	-0.378692	1	0.0185546
21839	Bradi3g48950.1	AT4G13510.1 ammonium transporter 1	1								8.40991	8.13688	0.273034	1	0.139992	8.75014	8.32173	0.428408	1	0.0608197	8.69769	8.35016	0.347534	1	0.23583	9.0757	8.65679	0.418915	1	0.0907228	8.73336	8.36639	0.366973	1	0.0188518
18964	Bradi3g22840.1	AT1G11680.1 CYTOCHROME P450 51G1									9.14027	8.27192	0.868345	0.00656933	1.70632e-05	8.71129	8.40034	0.310952	1	0.284825	8.3462	8.34007	0.00612859	1	0.958077	8.71019	8.38977	0.320418	1	0.251208	8.72699	8.35053	0.376461	1	0.018959
29212	Bradi5g07198.1	AT2G36170.1 Ubiquitin supergroup	Ribosomal protein L40e								10.3444	11.2109	-0.86647	0.00706576	1.81639e-05	10.3803	11.2557	-0.875419	0.00244302	1.07622e-05	10.5136	10.225	0.288637	1	0.419263	11.2131	11.2671	-0.0540807	1	0.791916	10.6129	10.9897	-0.376833	1	0.0190864
17444	Bradi3g09797.2	AT3G18180.1 Glycosyltransferase family 61 protein									8.77715	7.87495	0.9022	0.00334698	9.56281e-06	8.20181	8.20263	-0.000817491	1	0.935982	7.87456	7.60922	0.265344	1	0.504913	8.17728	7.85648	0.320801	1	0.266428	8.2577	7.88582	0.371882	1	0.0203065
26744	Bradi4g30230.2	AT3G28917.1 mini zinc finger 2									11.3662	12.2077	-0.841568	0.00982315	2.4195e-05	11.696	12.243	-0.547054	1	0.00801834	11.5952	11.6422	-0.0469532	1	0.94544	12.1256	12.1446	-0.0190457	1	0.829563	11.6957	12.0594	-0.363655	1	0.0203585
21962	Bradi3g50067.1	AT1G12260.1 NAC 007									8.75418	9.07539	-0.321212	1	0.086449	9.08127	9.47582	-0.394542	1	0.100685	9.08244	8.94499	0.137453	1	0.868584	8.78256	9.66279	-0.880232	0.0124879	7.80497e-05	8.92511	9.28975	-0.364633	1	0.0203744
31562	Bradi5g27030.1	AT1G01050.1 pyrophosphorylase 1									11.8303	11.5146	0.315686	1	0.118485	11.8334	11.2699	0.563446	1	0.00672534	11.8306	11.5052	0.325451	1	0.296123	11.9149	11.5512	0.363672	1	0.180476	11.8523	11.4602	0.392064	1	0.0205172
748	Bradi1g05880.1	AT1G76680.1 12-oxophytodienoate reductase 1									7.75142	7.32716	0.42426	1	0.0227506	7.71621	7.78108	-0.0648644	1	0.894021	7.84828	7.32626	0.522012	1	0.0123775	8.28502	7.54124	0.743781	1	0.00315248	7.90023	7.49393	0.406297	1	0.0209755
25882	Bradi4g23340.1	AT1G58070.1									11.0579	11.4755	-0.417529	1	0.0249352	11.1388	11.6237	-0.484937	1	0.0240877	11.2518	11.2159	0.0358482	1	0.946438	11.1124	11.69	-0.577596	1	0.00939492	11.1402	11.5013	-0.361054	1	0.0210171
42	Bradi1g00341.1										8.66558	9.45731	-0.791731	0.0361493	7.67502e-05	9.04027	9.29604	-0.255769	1	0.463357	8.92168	9.28789	-0.366202	1	0.181024	9.22236	9.36675	-0.144389	1	0.686678	8.96248	9.352	-0.389523	1	0.0213905
2647	Bradi1g22380.1										7.68652	7.16355	0.522968	1	0.00503351	6.82503	6.6691	0.155932	1	0.744247	7.85228	7.21775	0.634522	0.101747	0.000820542	7.18951	7.02493	0.164584	1	0.622227	7.38834	7.01883	0.369502	1	0.0217022
14492	Bradi2g47770.1										8.54116	8.73852	-0.197357	1	0.277261	8.60415	8.72348	-0.119326	1	0.820513	8.61841	8.55146	0.0669457	1	0.933524	7.86263	9.04339	-1.18075	6.17688e-05	8.02192e-07	8.40659	8.76421	-0.357622	1	0.0219865
3102	Bradi1g26215.1	AT1G05260.1 Peroxidase superfamily protein									6.95713	6.00712	0.950007	0.00180144	5.64715e-06	5.82536	5.77169	0.0536709	1	0.903162	6.57414	6.18454	0.389599	1	0.135714	6.12152	6.05709	0.0644366	1	0.779667	6.36954	6.00511	0.364428	1	0.0221211
16975	Bradi3g06065.1										8.25443	7.66548	0.58895	1	0.00203461	8.17983	8.07413	0.105706	1	0.846332	7.40073	7.28503	0.115701	1	0.899366	8.42552	7.78921	0.636301	1	0.00338108	8.06513	7.70346	0.361665	1	0.0221553
25484	Bradi4g19187.1	AT3G48520.1 cytochrome P450, family 94, subfamily B, polypeptide 3									7.84064	7.81306	0.0275804	1	0.655119	7.96164	9.42793	-1.46629	3.75549e-09	4.63641e-11	8.33457	7.93316	0.401414	1	0.108422	7.75532	8.14986	-0.394543	1	0.119288	7.97304	8.331	-0.35796	1	0.0222711
12763	Bradi2g32910.2	AT4G18960.1 K-box region and MADS-box transcription factor family protein									8.96864	8.38848	0.580164	1	0.00334952	8.80075	8.18927	0.611476	1	0.00240004	8.25038	8.29313	-0.0427547	1	0.946809	8.41125	8.08626	0.324986	1	0.237205	8.60775	8.23929	0.368468	1	0.0223906
23597	Bradi4g03101.1	AT5G41220.1 glutathione S-transferase THETA 3									6.6608	7.21601	-0.555206	1	0.00446717	6.76311	6.7333	0.0298094	1	0.923829	6.40926	6.37432	0.0349402	1	0.947271	6.68139	7.67564	-0.994242	0.00138695	1.23835e-05	6.62864	6.99982	-0.371174	1	0.0224061
14044	Bradi2g43810.1	AT4G01070.1 UDP-Glycosyltransferase superfamily protein									6.60437	6.64548	-0.0411109	1	0.635448	7.48926	6.78819	0.701066	0.162446	0.000434348	7.11658	6.7767	0.33988	1	0.251971	7.35876	6.87221	0.486553	1	0.0346911	7.14224	6.77064	0.371597	1	0.0224284
2399	Bradi1g20280.3	AT3G62040.1 Haloacid dehalogenase-like hydrolase (HAD) superfamily protein									11.4218	10.7951	0.626693	0.821121	0.00114362	10.729	10.6189	0.110079	1	0.836805	10.7608	10.3303	0.430561	1	0.0705227	11.3862	11.0993	0.286947	1	0.332154	11.0744	10.7109	0.36357	1	0.022461
16124	Bradi2g61590.1										14.2867	13.0854	1.20128	5.43396e-05	2.39381e-07	13.781	13.6351	0.145921	1	0.76535	13.6503	13.3151	0.33518	1	0.276338	13.7261	13.8963	-0.170275	1	0.618548	13.861	13.483	0.378027	1	0.0228117
25146	Bradi4g15390.1	AT1G47710.1 Serine protease inhibitor (SERPIN) family protein									8.14774	8.67079	-0.523054	1	0.00491538	8.49818	9.19119	-0.69301	0.162066	0.000434494	8.48784	8.64539	-0.157557	1	0.823694	8.9584	9.0059	-0.0475011	1	0.799151	8.52304	8.87832	-0.35528	1	0.0228925
4144	Bradi1g34590.1										11.3567	11.1641	0.192527	1	0.286682	11.5471	11.2791	0.267966	1	0.422475	11.2401	10.8962	0.343895	1	0.238585	11.9699	11.3281	0.641774	1	0.00410399	11.5284	11.1669	0.361541	1	0.0231297
1148	Bradi1g09400.1	AT5G10860.1 Cystathionine beta-synthase (CBS) family protein									13.848	13.259	0.589024	1	0.0017591	13.8299	13.4286	0.4013	1	0.0914156	13.5422	13.3196	0.222585	1	0.650472	13.7139	13.4928	0.221097	1	0.500883	13.7335	13.375	0.358501	1	0.0237063
18029	Bradi3g15200.1	AT3G05950.1 RmlC-like cupins superfamily protein									5.82383	5.52679	0.297037	1	0.113582	6.25945	5.97642	0.283026	1	0.374602	5.83413	5.35705	0.477082	1	0.0293359	6.1033	5.62754	0.475762	1	0.0738578	6.00518	5.62195	0.383227	1	0.0238165
11274	Bradi2g17610.1	AT3G25730.1 ethylene response DNA binding factor 3									6.75788	6.13999	0.617883	1	0.0015191	6.32373	6.10738	0.216345	1	0.597228	6.41438	6.2055	0.208883	1	0.701878	6.42354	5.96442	0.459118	1	0.052985	6.47988	6.10432	0.375557	1	0.0245129
8348	Bradi1g71280.1	AT2G18550.1 homeobox protein 21									9.25887	7.80793	1.45095	1.47423e-06	8.98919e-09	8.17866	8.37856	-0.199895	1	0.634943	7.28463	7.76367	-0.479041	1	0.0286063	8.29336	7.61825	0.675109	0.601435	0.00187363	8.25388	7.8921	0.361779	1	0.0249015
24145	Bradi4g07570.1	AT3G48740.1 Nodulin MtN3 family protein									15.6903	14.4953	1.19499	3.30719e-05	1.52405e-07	15.4483	14.8697	0.578577	1	0.00481412	14.7852	14.8243	-0.0391098	1	0.947623	15.0134	15.2585	-0.245066	1	0.462456	15.2343	14.8619	0.372348	1	0.025132
10169	Bradi2g08250.1	AT5G57850.1 D-aminoacid aminotransferase-like PLP-dependent enzymes superfamily protein									11.4505	10.3405	1.11004	0.000105467	4.23562e-07	10.8812	10.7942	0.086945	1	0.870684	10.573	10.4898	0.0831347	1	0.926478	11.0153	10.8376	0.177697	1	0.600487	10.98	10.6155	0.364455	1	0.025292
2099	Bradi1g17790.1	AT5G05340.1 Peroxidase superfamily protein									9.2026	8.42912	0.77348	0.0677027	0.000132491	9.45107	8.96685	0.48422	1	0.0249275	8.71864	8.48916	0.229488	1	0.629291	8.82639	8.86039	-0.033993	1	0.81557	9.04968	8.68638	0.363299	1	0.0253014
1455	Bradi1g12117.1	AT5G62670.1 H(+)-ATPase 11									8.83911	7.84269	0.996416	0.00105819	3.52732e-06	8.27566	8.00849	0.267174	1	0.429745	7.85416	7.86055	-0.00639339	1	0.958598	8.30179	8.13399	0.167792	1	0.616264	8.31768	7.96143	0.356247	1	0.0256674
11378	Bradi2g18454.1										8.16429	8.86731	-0.703014	0.133169	0.000236116	9.10175	9.25775	-0.156004	1	0.743442	8.43065	8.77843	-0.347785	1	0.22944	8.96704	9.16351	-0.19647	1	0.559052	8.66593	9.01675	-0.350818	1	0.0261564
21387	Bradi3g45100.2	AT5G46930.1 Plant invertase/pectin methylesterase inhibitor superfamily protein									7.81314	6.8241	0.989034	0.000810364	2.76575e-06	6.73023	6.71893	0.0113	1	0.933553	6.3532	6.14288	0.210316	1	0.68769	6.77314	6.46361	0.309526	1	0.30834	6.91743	6.53738	0.380044	1	0.0263497
1122	Bradi1g09177.1	AT5G43650.1 basic helix-loop-helix (bHLH) DNA-binding superfamily protein									6.55823	6.00318	0.555049	1	0.00289699	6.5889	8.69908	-2.11017	0	0	6.21174	6.36981	-0.158065	1	0.854929	6.2577	6.24461	0.0130904	1	0.835027	6.40414	6.82917	-0.425025	1	0.0264671
19320	Bradi3g27827.1										7.25724	6.5427	0.714535	0.116184	0.000210098	6.48096	6.24516	0.235797	1	0.527011	7.24178	6.96102	0.280761	1	0.441674	6.70582	6.51908	0.186734	1	0.580366	6.92145	6.56699	0.354457	1	0.0266111
16843	Bradi3g04930.1	AT3G63410.1 S-adenosyl-L-methionine-dependent methyltransferases superfamily protein									9.81248	8.86577	0.946712	0.0016443	5.20349e-06	9.5341	9.19069	0.343405	1	0.197159	8.58605	8.61576	-0.0297159	1	0.950468	9.135	8.98915	0.145855	1	0.66187	9.26691	8.91534	0.351564	1	0.026638
18805	Bradi3g21310.2	AT5G27540.1 MIRO-related GTP-ase 1									11.0103	11.5449	-0.534586	1	0.0051407	11.0124	11.9131	-0.900684	0.00103065	4.83875e-06	10.7716	10.9079	-0.136336	1	0.870527	11.8397	11.6944	0.145301	1	0.665358	11.1585	11.5151	-0.356576	1	0.0266628
22279	Bradi3g52830.1	AT2G18330.1 AAA-type ATPase family protein									9.42409	10.2384	-0.814281	0.0171839	3.96857e-05	9.91676	10.3668	-0.450016	1	0.0435005	9.62096	9.74141	-0.120452	1	0.893481	10.4195	10.4518	-0.0323638	1	0.817077	9.84532	10.1996	-0.354278	1	0.0266767
28881	Bradi5g02836.1										9.72229	9.88914	-0.166856	1	0.357775	10.3442	9.90624	0.43791	1	0.0678805	9.58046	9.08415	0.496305	1	0.0203167	10.2173	9.49933	0.717994	0.257384	0.00093255	9.96606	9.59472	0.371338	1	0.0267569
13979	Bradi2g43220.2	AT1G65680.1 expansin B2									6.44864	6.55032	-0.10168	1	0.501207	6.62176	7.78241	-1.16065	5.44074e-06	4.03018e-08	6.21011	6.66231	-0.452202	1	0.0478898	6.82214	6.55665	0.265493	1	0.382812	6.52566	6.88792	-0.36226	1	0.0269448
7224	Bradi1g61540.1	AT4G36430.1 Peroxidase superfamily protein									9.03562	8.58683	0.448787	1	0.017381	8.66258	10.6519	-1.98929	0	0	9.32209	8.54512	0.776974	0.000694616	1.13871e-05	9.0133	9.65398	-0.640678	1	0.0031474	9.0084	9.35945	-0.351051	1	0.0269847
15835	Bradi2g59315.1	AT1G16820.1 vacuolar ATP synthase catalytic subunit-related / V-ATPase-related / vacuolar proton pump-related									6.96038	7.50202	-0.541637	1	0.00387722	7.66628	6.60389	1.06239	3.45856e-05	2.26049e-07	7.69345	7.52673	0.166724	1	0.803938	8.12149	7.32894	0.792544	0.119907	0.000510243	7.6104	7.24039	0.370006	1	0.027007
13970	Bradi2g43140.1	AT1G73500.1 MAP kinase kinase 9									6.1319	6.7654	-0.633506	1	0.00208367	6.50533	7.28459	-0.779267	0.0191926	6.87908e-05	6.0747	6.3215	-0.246804	1	0.589209	6.89239	6.88288	0.00951433	1	0.839376	6.40108	6.8136	-0.412516	1	0.0270205
10086	Bradi2g07520.2	AT1G64110.3 P-loop containing nucleoside triphosphate hydrolases superfamily protein									8.01932	6.66996	1.34936	5.23565e-06	2.79982e-08	6.74147	6.83754	-0.0960718	1	0.858277	6.49943	6.37912	0.120303	1	0.895261	6.56558	6.4816	0.08398	1	0.762545	6.95645	6.59206	0.364394	1	0.0270919
27850	Bradi4g39440.1	AT1G15780.1									9.09198	8.75367	0.338316	1	0.069697	9.48682	8.98319	0.503634	1	0.0172418	8.97167	8.76633	0.205337	1	0.711354	9.20288	8.83299	0.369892	1	0.157653	9.18834	8.83404	0.354295	1	0.0272647
14064	Bradi2g44000.2	AT1G64080.1									10.0112	10.5315	-0.520283	1	0.00645188	10.1701	10.8913	-0.721247	0.0773871	0.000232394	10.0913	10.1278	-0.0365552	1	0.946293	10.9087	11.0899	-0.181287	1	0.603126	10.2953	10.6601	-0.364843	1	0.0274665
19774	Bradi3g31727.1	AT1G10360.1 glutathione S-transferase TAU 18									6.98524	8.46076	-1.47552	1.31041e-06	8.08894e-09	6.76365	8.0449	-1.28125	1.66974e-07	1.53188e-09	6.45171	6.47515	-0.0234365	1	0.951734	8.95817	7.67317	1.285	3.12045e-05	4.395e-07	7.2897	7.6635	-0.3738	1	0.0275024
12477	Bradi2g27782.1	AT3G48270.1 cytochrome P450, family 71, subfamily A, polypeptide 26									6.98907	5.53388	1.45519	7.76913e-07	5.01234e-09	5.50138	5.61151	-0.110134	1	0.842977	5.54394	5.62743	-0.0834912	1	0.926437	5.84821	5.54081	0.307404	1	0.344435	5.97065	5.57841	0.392243	1	0.0277645
10639	Bradi2g11990.1	AT1G09140.1 SERINE-ARGININE PROTEIN 30									9.00044	8.50039	0.500051	1	0.00722345	8.77334	8.52056	0.252772	1	0.474029	8.67212	8.42643	0.245688	1	0.580068	9.05243	8.64531	0.407121	1	0.101831	8.87458	8.52317	0.351408	1	0.028062
10018	Bradi2g06950.2	AT5G45910.1 GDSL-like Lipase/Acylhydrolase superfamily protein									12.8981	12.1043	0.793799	0.02618	5.80488e-05	12.6705	12.7391	-0.0685724	1	0.89236	12.5822	12.3479	0.234297	1	0.612665	13.0507	12.589	0.461652	1	0.0572919	12.8004	12.4451	0.355294	1	0.0280848
31599	Bradi5g27340.1	AT5G53890.1 phytosylfokine-alpha receptor 2									12.4679	11.0002	1.46778	6.5408e-07	4.30316e-09	11.4357	10.4614	0.974332	0.000179138	1.01783e-06	10.6453	10.7184	-0.0731414	1	0.928648	10.2609	11.2334	-0.972513	0.00241379	1.93103e-05	11.2024	10.8533	0.349115	1	0.0283649
25870	Bradi4g23254.1										6.08826	5.84891	0.239357	1	0.193461	6.74676	6.38656	0.3602	1	0.166541	6.29005	6.07481	0.215247	1	0.675361	8.1311	7.49246	0.638634	1	0.00479811	6.81404	6.45068	0.36336	1	0.0283852
7855	Bradi1g67040.1	AT1G53540.1 HSP20-like chaperones superfamily protein									7.79257	7.10226	0.690306	0.171101	0.000293988	6.94843	7.11652	-0.168088	1	0.715884	6.99636	6.82705	0.169312	1	0.799653	7.60726	6.90546	0.701797	0.391756	0.00134624	7.33616	6.98782	0.348332	1	0.0296539
19948	Bradi3g33170.1	AT4G00050.1 basic helix-loop-helix (bHLH) DNA-binding superfamily protein									10.9147	11.294	-0.379374	1	0.0484541	11.357	11.4568	-0.099715	1	0.855994	11.1035	11.4972	-0.393702	1	0.130943	11.2152	11.8102	-0.595013	1	0.00706425	11.1476	11.5145	-0.366951	1	0.0302835
13897	Bradi2g42607.1	AT3G26922.1 F-box/RNI-like superfamily protein									8.49625	9.2385	-0.742252	0.0643431	0.00012666	8.77102	9.63004	-0.859019	0.0028962	1.24836e-05	8.55197	8.63654	-0.0845657	1	0.924786	10.0402	9.75488	0.28535	1	0.333664	8.96487	9.31499	-0.350122	1	0.0303762
15832	Bradi2g59290.1	AT5G50760.1 SAUR-like auxin-responsive protein family									8.49126	8.332	0.159264	1	0.373204	9.0785	8.50405	0.574451	1	0.00522582	8.48068	7.72304	0.757636	0.00183152	2.61646e-05	8.57713	8.59314	-0.0160028	1	0.833081	8.65689	8.28806	0.368837	1	0.0305526
27670	Bradi4g37917.2	AT1G78930.1 Mitochondrial transcription termination factor family protein									7.8867	8.39121	-0.50452	1	0.00666065	8.22444	8.50875	-0.284313	1	0.368411	7.7806	8.19293	-0.412331	1	0.0985073	8.27385	8.47353	-0.199679	1	0.553553	8.0414	8.39161	-0.350211	1	0.0310722
22590	Bradi3g55440.1										14.1831	13.8639	0.319194	1	0.0885012	14.3799	13.7884	0.591471	1	0.00344483	13.9261	13.7389	0.187113	1	0.757175	14.0964	13.8069	0.289546	1	0.323121	14.1464	13.7995	0.346831	1	0.0310735
10735	Bradi2g12800.2	AT2G27490.1 dephospho-CoA kinase family									7.28699	7.93207	-0.645075	0.416336	0.000644483	7.18286	8.05432	-0.871457	0.00549871	2.2262e-05	7.14326	7.01251	0.130744	1	0.879759	8.08599	8.17641	-0.0904143	1	0.749117	7.42478	7.79383	-0.369051	1	0.0311333
27300	Bradi4g34927.1	AT1G02850.2 beta glucosidase 11									11.6411	10.9794	0.661667	0.30073	0.000484267	11.2668	11.4238	-0.157073	1	0.741744	10.9768	10.6872	0.289533	1	0.411131	11.4715	10.8492	0.622302	1	0.00634186	11.339	10.9849	0.354107	1	0.0317954
14422	Bradi2g47210.1	AT3G12500.1 basic chitinase									9.98249	9.07076	0.911727	0.00612962	1.60882e-05	9.45424	9.15731	0.296926	1	0.327598	8.95428	9.08833	-0.134052	1	0.878834	9.58015	9.21127	0.368886	1	0.153467	9.49279	9.13192	0.360872	1	0.032611
29470	Bradi5g09491.1	AT5G22350.1 Protein of unknown function (DUF1022)									10.4826	11.0801	-0.597486	1	0.00147862	10.728	11.4127	-0.684731	0.193243	0.000504552	10.455	10.4916	-0.0366289	1	0.946344	11.3905	11.4315	-0.040972	1	0.807144	10.764	11.104	-0.339954	1	0.0336488
10981	Bradi2g14970.2	AT1G27680.1 ADPGLC-PPase large subunit									12.0196	11.4582	0.561436	1	0.0026157	11.8207	11.8367	-0.0159881	1	0.932235	11.6662	11.4772	0.188981	1	0.74997	12.0644	11.4406	0.623786	1	0.00413575	11.8927	11.5532	0.339554	1	0.0337126
31105	Bradi5g23166.1	AT4G10270.1 Wound-responsive family protein									13.0163	12.6597	0.356676	1	0.0566252	12.6015	12.5156	0.085894	1	0.870501	12.5334	12.3451	0.188265	1	0.752779	13.2367	12.4713	0.765415	0.158332	0.000643625	12.847	12.4979	0.349063	1	0.033714
28300	Bradi4g42997.1	AT4G15550.1 indole-3-acetate beta-D-glucosyltransferase									7.26516	6.87777	0.387388	1	0.0379243	7.48529	7.11985	0.365446	1	0.178638	6.75819	6.65811	0.10008	1	0.91225	6.90731	6.31568	0.591625	1	0.00876487	7.10399	6.74285	0.361135	1	0.0337222
17822	Bradi3g13520.1	AT5G49900.1 Beta-glucosidase, GBA2 type family protein									8.87587	8.15094	0.724933	0.112202	0.000204376	8.51012	8.31513	0.194985	1	0.645499	8.19781	7.94694	0.250861	1	0.553811	8.71903	8.52756	0.191473	1	0.567403	8.57571	8.23514	0.340563	1	0.0339954
9227	Bradi2g00390.1										13.1105	12.1005	1.01006	0.00062013	2.14578e-06	12.7811	12.6635	0.11758	1	0.830064	12.388	12.2267	0.161329	1	0.817201	12.8175	12.6425	0.174956	1	0.614557	12.7743	12.4083	0.365981	1	0.034232
17056	Bradi3g06687.1	AT4G31730.1 glutamine dumper 1									11.103	10.7004	0.40258	1	0.0389911	11.115	10.6647	0.450369	1	0.0537489	10.7418	10.4564	0.28544	1	0.427004	11.2	10.8848	0.315179	1	0.261817	11.04	10.6766	0.363392	1	0.0343235
28288	Bradi4g42890.1	AT5G19140.1 Aluminium induced protein with YGL and LRDR motifs									12.6274	12.0944	0.532984	1	0.0125416	12.5358	12.3266	0.209114	1	0.652115	12.0345	11.9523	0.0822047	1	0.927721	13.1307	12.1382	0.992538	0.0259079	0.000141573	12.5821	12.1279	0.45421	1	0.0343685
12389	Bradi2g26903.1										12.6105	12.6399	-0.0293794	1	0.66529	12.8314	13.9379	-1.10654	9.65644e-06	6.99742e-08	12.1824	12.5649	-0.382536	1	0.151764	13.3371	13.4824	-0.145319	1	0.665021	12.7403	13.1563	-0.415945	1	0.0343869
31379	Bradi5g25440.1	AT1G01490.1 Heavy metal transport/detoxification superfamily protein									9.3615	8.73447	0.627029	0.606219	0.000886285	9.17213	9.15104	0.0210937	1	0.930299	8.80357	8.59849	0.20508	1	0.711217	9.44931	8.81317	0.636141	1	0.00545692	9.19663	8.82429	0.372336	1	0.034716
23856	Bradi4g05210.1	AT2G47710.1 Adenine nucleotide alpha hydrolases-like superfamily protein									11.5582	10.8268	0.731427	0.533191	0.000796997	11.2049	10.9806	0.224346	1	0.606828	10.8958	10.7268	0.169015	1	0.815917	11.6273	11.0232	0.604112	1	0.0101119	11.3216	10.8894	0.432225	1	0.0347784
24930	Bradi4g13670.1	AT2G26560.1 phospholipase A 2A									13.9861	13.4165	0.569591	1	0.0024107	13.4321	15.3291	-1.89699	0	0	13.6795	13.37	0.309527	1	0.33835	13.725	14.0554	-0.33033	1	0.225452	13.7057	14.0427	-0.337051	1	0.0351274
26184	Bradi4g25750.1	AT3G51590.1 lipid transfer protein 12									15.5495	14.8602	0.689286	0.212832	0.000355312	15.4928	14.7848	0.707998	0.110203	0.000316675	15.0003	14.8635	0.136806	1	0.871695	14.9893	15.142	-0.15263	1	0.64627	15.258	14.9126	0.345365	1	0.0353344
19796	Bradi3g31920.1	AT1G01490.1 Heavy metal transport/detoxification superfamily protein									8.24602	7.86275	0.383265	1	0.050283	7.43001	7.26238	0.167628	1	0.717975	7.61807	7.32457	0.293491	1	0.403895	7.83334	7.24984	0.583503	1	0.00963823	7.78186	7.42489	0.356972	1	0.0357866
14485	Bradi2g47700.1	AT1G52690.1 Late embryogenesis abundant protein (LEA) family protein									10.4936	8.24812	2.24551	2.4057e-10	3.81857e-12	6.39492	7.27892	-0.884002	0.00300779	1.28538e-05	10.356	9.5908	0.765172	0.00148659	2.15448e-05	6.11032	6.7873	-0.676983	0.612185	0.0019012	8.33871	7.97629	0.362425	1	0.0359869
14496	Bradi2g47810.1	AT3G21330.1 basic helix-loop-helix (bHLH) DNA-binding superfamily protein									8.67933	8.30443	0.374901	1	0.07327	8.83789	8.20312	0.634767	0.635519	0.00143783	8.23231	7.96044	0.271872	1	0.4822	8.44083	8.25954	0.181287	1	0.588335	8.54759	8.18188	0.365707	1	0.0361319
269	Bradi1g02170.1	AT1G03860.1 prohibitin 2									9.39856	10.2212	-0.822681	0.0145667	3.41941e-05	9.89249	10.355	-0.462472	1	0.0355724	9.7412	9.79449	-0.0532848	1	0.941392	10.356	10.3652	-0.00926719	1	0.838613	9.84705	10.184	-0.336926	1	0.0361495
19890	Bradi3g32640.1	AT5G61010.1 exocyst subunit exo70 family protein E2									6.83666	7.06475	-0.228091	1	0.213859	7.11061	7.33832	-0.227708	1	0.559535	6.89002	7.06116	-0.171139	1	0.79554	6.62851	7.36556	-0.737048	0.174927	0.000699708	6.86645	7.20745	-0.340997	1	0.0370688
28589	Bradi4g45370.2	AT2G28780.1									8.9155	8.2017	0.713797	0.112736	0.000204974	8.09145	7.87904	0.21241	1	0.604627	8.05117	7.57895	0.472221	1	0.0325507	8.0665	8.0393	0.0272083	1	0.824111	8.28115	7.92475	0.356409	1	0.0372695
2540	Bradi1g21415.1	AT5G65030.1									12.8561	12.7704	0.0857684	1	0.538974	13.3371	12.7032	0.633871	0.688484	0.00154716	13.1226	12.7153	0.407339	1	0.102377	13.5726	13.307	0.265541	1	0.402345	13.2221	12.874	0.34813	1	0.0373388
20479	Bradi3g37480.1	AT3G14200.1 Chaperone DnaJ-domain superfamily protein									11.1407	10.2386	0.902092	0.00347346	9.83982e-06	10.5031	10.4318	0.0713482	1	0.888854	10.5659	10.3646	0.20131	1	0.717403	10.4928	10.3181	0.174765	1	0.603722	10.6756	10.3382	0.337379	1	0.0375067
453	Bradi1g03760.1	AT5G59880.1 actin depolymerizing factor 3									14.9618	13.3845	1.57732	4.43788e-07	3.03964e-09	13.9436	13.8958	0.0478332	1	0.909654	13.7804	13.6869	0.0934402	1	0.918432	13.7413	14.0315	-0.290283	1	0.334884	14.1068	13.7497	0.357077	1	0.0375218
7859	Bradi1g67080.1	AT1G53540.1 HSP20-like chaperones superfamily protein									13.5904	13.3623	0.228059	1	0.214219	13.4841	13.2018	0.282238	1	0.375164	13.4352	13.1512	0.284053	1	0.426895	13.8047	13.2472	0.557564	1	0.0136239	13.5786	13.2406	0.337979	1	0.0381701
3924	Bradi1g32840.1	AT3G20570.1 early nodulin-like protein 9									10.7894	9.8087	0.980715	0.00103637	3.47774e-06	10.4479	10.2189	0.228984	1	0.547074	10.0504	9.84035	0.210087	1	0.695396	10.1234	10.182	-0.0586116	1	0.785582	10.3528	10.0125	0.340293	1	0.0382696
3383	Bradi1g28620.1	AT5G43150.1									9.67769	8.02542	1.65227	6.85673e-08	5.76196e-10	8.74856	8.51449	0.234068	1	0.532529	8.36637	8.57056	-0.204191	1	0.710462	8.46366	8.80567	-0.342008	1	0.199857	8.81407	8.47904	0.335036	1	0.0389857
3684	Bradi1g30950.1	AT2G23060.1 Acyl-CoA N-acyltransferases (NAT) superfamily protein									8.73505	9.14573	-0.410676	1	0.03653	8.66584	9.32662	-0.660785	0.364764	0.000878951	8.76119	9.05198	-0.290795	1	0.417764	9.03068	9.10958	-0.078904	1	0.766256	8.79819	9.15848	-0.36029	1	0.0392191
27772	Bradi4g38780.1	AT2G36690.1 2-oxoglutarate (2OG) and Fe(II)-dependent oxygenase superfamily protein									9.58671	8.85773	0.728975	0.0828239	0.000156567	9.04332	8.89331	0.150011	1	0.753125	9.2686	8.83675	0.431855	1	0.0726402	9.52509	9.47636	0.0487249	1	0.797696	9.35593	9.01604	0.339891	1	0.0392345
29327	Bradi5g08480.2										10.541	10.337	0.203969	1	0.291303	10.2763	10.5946	-0.318372	1	0.302607	9.80433	10.318	-0.513692	1	0.0135944	10.0795	10.9322	-0.852687	0.0332083	0.00017664	10.1753	10.5455	-0.370196	1	0.0392746
22288	Bradi3g52900.3	AT5G14680.1 Adenine nucleotide alpha hydrolases-like superfamily protein									11.8025	12.2586	-0.456142	1	0.0151087	11.8475	12.4308	-0.583263	1	0.00386264	11.5718	11.6619	-0.0901092	1	0.921369	12.1456	12.3445	-0.198813	1	0.552559	11.8419	12.1739	-0.332082	1	0.0397913
1589	Bradi1g13232.1	AT2G19440.1 O-Glycosyl hydrolases family 17 protein									10.5095	9.55392	0.955623	0.00134274	4.34545e-06	9.92559	9.70391	0.221682	1	0.570354	9.63759	9.63888	-0.00128899	1	0.958778	10.0849	9.93743	0.147468	1	0.656986	10.0394	9.70853	0.330871	1	0.0399809
15871	Bradi2g59630.1	AT1G52140.1									8.21713	7.09149	1.12564	8.22082e-05	3.43968e-07	7.24117	7.31053	-0.0693624	1	0.891113	6.87507	6.59808	0.276982	1	0.474628	7.37995	7.32798	0.0519712	1	0.79462	7.42833	7.08202	0.346308	1	0.0401231
8424	Bradi1g71880.1	AT1G22440.1 Zinc-binding alcohol dehydrogenase family protein									6.34297	6.14245	0.200523	1	0.274303	6.52432	6.16834	0.355978	1	0.173771	6.34341	6.06749	0.275922	1	0.460142	6.77915	6.26751	0.511642	1	0.0245295	6.49746	6.16145	0.336016	1	0.0404307
25188	Bradi4g16077.2	AT1G19640.1 jasmonic acid carboxyl methyltransferase									8.75714	8.59459	0.162547	1	0.353783	8.5392	8.4347	0.1045	1	0.846955	7.89397	8.95259	-1.05862	4.0226e-08	1.43664e-09	8.65239	9.1906	-0.538219	1	0.0163057	8.46067	8.79312	-0.332447	1	0.0404573
13284	Bradi2g37377.1	AT3G46130.1 myb domain protein 48									12.765	12.1641	0.600898	1	0.0015398	12.5368	12.2724	0.264405	1	0.453204	12.1457	11.9749	0.170748	1	0.79607	13.0164	12.6149	0.401543	1	0.142139	12.616	12.2566	0.359398	1	0.0405114
11429	Bradi2g18910.1	AT2G34700.1 Pollen Ole e 1 allergen and extensin family protein									7.7601	8.04277	-0.282666	1	0.130956	7.48248	7.81086	-0.328376	1	0.23514	7.86559	7.81255	0.0530429	1	0.941638	7.35099	8.1265	-0.775507	0.0859481	0.000390673	7.61479	7.94817	-0.333376	1	0.0407249
19935	Bradi3g33060.1	AT4G12520.1 Bifunctional inhibitor/lipid-transfer protein/seed storage 2S albumin superfamily protein									14.5248	14.1797	0.34512	1	0.0747482	14.2443	14.4561	-0.211888	1	0.610464	14.4587	14.2044	0.254319	1	0.541496	15.1544	14.1375	1.01692	0.0012744	1.14811e-05	14.5956	14.2444	0.351117	1	0.0410143
20717	Bradi3g39490.1	AT5G25610.1 BURP domain-containing protein									6.00802	5.9944	0.013611	1	0.678606	6.06987	7.4901	-1.42023	2.44173e-08	2.68322e-10	6.02455	5.88598	0.138571	1	0.872567	6.22651	6.40318	-0.176669	1	0.597629	6.08224	6.44341	-0.361178	1	0.0411166
13662	Bradi2g40570.1	AT3G04880.1 DNA-damage-repair/toleration protein (DRT102)									6.29945	6.19735	0.102098	1	0.501121	6.12028	6.19782	-0.0775395	1	0.881286	7.94177	6.85428	1.08749	4.04552e-08	1.39501e-09	6.52673	6.2256	0.30113	1	0.307041	6.72206	6.36876	0.353295	1	0.0412668
20861	Bradi3g40710.1	AT2G46950.1 cytochrome P450, family 709, subfamily B, polypeptide 2									6.41314	7.28003	-0.866896	0.00628301	1.64047e-05	6.66807	6.57935	0.0887213	1	0.876305	6.59209	6.55652	0.0355757	1	0.946586	6.55688	7.26096	-0.704086	0.425781	0.00143845	6.55754	6.91922	-0.361671	1	0.0416015
31077	Bradi5g22930.1	AT1G11330.1 S-locus lectin protein kinase family protein									6.70035	6.89412	-0.193769	1	0.282929	7.03554	7.49256	-0.457019	1	0.0481154	6.6934	7.06498	-0.371586	1	0.169523	7.03641	7.39311	-0.356693	1	0.174222	6.86642	7.21119	-0.344767	1	0.0420222
29469	Bradi5g09480.1	AT2G27385.2 Pollen Ole e 1 allergen and extensin family protein									7.48952	7.0572	0.432322	1	0.0257177	6.80431	6.64655	0.157759	1	0.738635	7.52662	6.84657	0.680052	0.018461	0.00018461	7.26887	7.18753	0.081335	1	0.762451	7.27233	6.93446	0.337867	1	0.0420931
47	Bradi1g00364.1										8.05945	8.4773	-0.417855	1	0.0383747	8.04744	8.50147	-0.45403	1	0.0556134	8.30899	8.62995	-0.320969	1	0.321781	8.52433	8.82595	-0.301614	1	0.29773	8.23505	8.60867	-0.373617	1	0.0423915
13053	Bradi2g35500.1	AT2G38870.1 Serine protease inhibitor, potato inhibitor I-type family protein									8.15667	6.64698	1.5097	3.93317e-07	2.73137e-09	5.83042	5.89865	-0.0682353	1	0.892843	7.07779	7.01704	0.060744	1	0.93667	6.02324	6.19618	-0.172943	1	0.606417	6.77203	6.43971	0.332316	1	0.0424066
30116	Bradi5g14845.1										5.4485	5.35133	0.0971612	1	0.513854	6.74119	6.16717	0.574023	1	0.00897837	5.79812	5.40531	0.392808	1	0.126856	5.69251	5.32995	0.362561	1	0.165603	5.92008	5.56344	0.356638	1	0.0424359
7428	Bradi1g63390.1	AT2G38600.1 HAD superfamily, subfamily IIIB acid phosphatase									11.9228	12.0697	-0.146986	1	0.390372	12.5267	11.832	0.694744	0.147778	0.000401571	12.7586	12.2533	0.505323	1	0.0167106	12.911	12.6335	0.27746	1	0.362089	12.5298	12.1971	0.332635	1	0.0425344
18556	Bradi3g19240.1	AT4G39490.1 cytochrome P450, family 96, subfamily A, polypeptide 10									9.36338	8.96776	0.395623	1	0.0342746	9.42259	8.85195	0.570642	1	0.00630463	8.67071	8.78574	-0.11503	1	0.899003	9.49972	8.99737	0.502343	1	0.0283493	9.2391	8.9007	0.338395	1	0.0425852
24886	Bradi4g13380.1										6.3937	6.27636	0.11734	1	0.478036	6.86106	6.19803	0.663031	0.435725	0.00103498	6.56839	6.27179	0.296593	1	0.409815	6.79662	6.40759	0.389029	1	0.137846	6.65494	6.28845	0.366498	1	0.0426243
9721	Bradi2g04380.1	AT3G17020.1 Adenine nucleotide alpha hydrolases-like superfamily protein									11.8273	11.0262	0.801078	0.022032	4.92886e-05	11.5822	10.9985	0.583633	1	0.00547362	11.3282	11.1892	0.139016	1	0.865291	11.3594	11.5122	-0.15279	1	0.648597	11.5243	11.1815	0.342734	1	0.0429999
4188	Bradi1g35000.1	AT3G54340.1 K-box region and MADS-box transcription factor family protein									7.81721	8.12714	-0.309932	1	0.0955204	7.89218	8.36487	-0.472694	1	0.0309378	7.7632	8.06769	-0.304485	1	0.397024	7.43943	7.79206	-0.352626	1	0.196709	7.72801	8.08794	-0.359934	1	0.0431086
10436	Bradi2g10340.1	AT1G69560.1 myb domain protein 105									6.95977	7.31225	-0.352477	1	0.0601741	7.08928	7.3191	-0.229828	1	0.545302	7.12012	7.38313	-0.263018	1	0.50766	7.2984	7.81215	-0.513754	1	0.029363	7.11689	7.45666	-0.339769	1	0.0438843
27437	Bradi4g36077.1	AT5G24470.1 pseudo-response regulator 5									11.0814	10.8257	0.255697	1	0.168429	11.3189	11.7347	-0.41576	1	0.0832892	11.3013	11.6217	-0.320391	1	0.304926	10.9763	11.8684	-0.892103	0.0156447	9.48165e-05	11.1695	11.5126	-0.34314	1	0.0440424
24236	Bradi4g08240.1										13.0594	11.9106	1.14884	5.74842e-05	2.51023e-07	12.011	12.0035	0.00749757	1	0.934526	11.7677	11.545	0.222659	1	0.649368	11.6881	11.743	-0.0548688	1	0.791027	12.1315	11.8005	0.331031	1	0.044454
15893	Bradi2g59820.1	AT5G24860.1 flowering promoting factor 1									6.5873	6.69734	-0.11004	1	0.480975	6.80553	6.42447	0.381054	1	0.126397	7.0914	6.69263	0.398778	1	0.113716	7.79695	7.15233	0.644623	1	0.00300305	7.0703	6.74169	0.328604	1	0.0449182
16574	Bradi3g02790.5	AT5G48790.1 Domain of unknown function (DUF1995)									7.96579	7.91473	0.051062	1	0.613825	8.2005	8.90555	-0.705048	0.121459	0.000341177	8.16902	8.28344	-0.114416	1	0.900869	8.0493	8.60912	-0.559814	1	0.0118103	8.09615	8.42821	-0.332054	1	0.0451018
14454	Bradi2g47420.1	AT3G16520.3 UDP-glucosyl transferase 88A1									7.966	8.08693	-0.120934	1	0.455341	6.62287	7.20436	-0.581481	1	0.00397191	7.08276	6.42839	0.65437	0.0609671	0.000530149	8.4275	7.01885	1.40865	1.78597e-06	3.88255e-08	7.52478	7.18463	0.340151	1	0.0453909
7705	Bradi1g65841.1										5.67302	6.61735	-0.94433	0.00293308	8.62671e-06	5.89101	6.7839	-0.892893	0.0012349	5.66466e-06	5.78278	5.78812	-0.00533844	1	0.958309	6.96439	6.45536	0.509029	1	0.024863	6.0778	6.41118	-0.333383	1	0.0458756
1238	Bradi1g10200.1										7.2834	6.79913	0.484264	1	0.0092215	6.90757	6.83634	0.0712256	1	0.88895	6.98096	6.87314	0.107822	1	0.905488	7.55432	6.86165	0.692675	0.744657	0.00222286	7.18156	6.84257	0.338996	1	0.0482091
6246	Bradi1g53850.1	AT1G53540.1 HSP20-like chaperones superfamily protein									7.38059	6.8511	0.529492	1	0.00471259	7.28344	6.84527	0.438171	1	0.0688136	6.88285	6.924	-0.0411529	1	0.946545	7.32649	6.8885	0.437987	1	0.0714392	7.21834	6.87722	0.341124	1	0.0496714
26953	Bradi4g32090.1	AT3G19290.3 ABRE binding factor 4									10.4395	9.18427	1.25521	1.25697e-05	6.38058e-08	9.70247	9.62608	0.076388	1	0.882416	9.57182	9.51699	0.054828	1	0.940249	9.45016	9.54501	-0.0948491	1	0.741756	9.79098	9.46809	0.322894	1	0.0507985
12515	Bradi2g28050.1	AT2G36170.1 Ubiquitin supergroup	Ribosomal protein L40e								8.67132	9.25973	-0.588403	1	0.00167475	8.73959	9.39717	-0.657581	0.461838	0.00108413	8.72227	8.62558	0.0966835	1	0.913907	9.44187	9.6034	-0.161531	1	0.632203	8.89376	9.22147	-0.327708	1	0.0518304
8625	Bradi1g73970.1	AT1G04770.1 Tetratricopeptide repeat (TPR)-like superfamily protein									8.9881	8.73076	0.257337	1	0.162936	9.27175	8.50333	0.768419	0.0267653	9.1662e-05	8.98697	9.98056	-0.993583	4.72773e-07	1.35078e-08	10.249	8.97592	1.27312	1.29246e-05	1.95827e-07	9.37397	9.04764	0.326323	1	0.0522262
19941	Bradi3g33112.1	AT1G65680.1 expansin B2									6.43063	6.32039	0.110236	1	0.481837	5.99876	6.09063	-0.0918718	1	0.86433	6.29816	6.41028	-0.11212	1	0.902036	5.30465	6.54145	-1.2368	4.37106e-05	5.98775e-07	6.00805	6.34069	-0.33264	1	0.0528618
24413	Bradi4g09544.1	AT4G38180.1 FAR1-related sequence 5									6.59361	7.09446	-0.500846	1	0.022272	6.80782	7.67375	-0.865922	0.00341738	1.44193e-05	6.67473	6.66086	0.0138667	1	0.954927	7.30636	7.4311	-0.124736	1	0.703873	6.84563	7.21504	-0.369409	1	0.0548977
17190	Bradi3g07770.1	AT3G53150.1 UDP-glucosyl transferase 73D1									9.5507	7.79414	1.75656	8.70372e-08	7.19316e-10	8.1495	8.86431	-0.714808	0.0990598	0.000291352	7.99577	7.39421	0.601555	0.277048	0.00206752	8.10555	8.38311	-0.277554	1	0.351361	8.45038	8.10894	0.341438	1	0.0583725
25934	Bradi4g23710.1	AT1G77400.1									9.05617	8.2967	0.759475	0.0505769	0.00010259	8.87911	9.50328	-0.624163	0.815554	0.0017691	9.08362	8.53931	0.544311	1	0.00700603	9.36206	8.75665	0.605414	1	0.00610001	9.09524	8.77398	0.321259	1	0.0589522
17129	Bradi3g07280.1	AT2G04160.1 Subtilisin-like serine endopeptidase family protein									8.95618	8.1705	0.785681	0.0276589	6.09227e-05	9.19152	8.50497	0.686553	0.196652	0.000510785	8.67236	8.48744	0.184921	1	0.76249	8.78155	9.15156	-0.370004	1	0.159798	8.9004	8.57861	0.321788	1	0.0591088
29881	Bradi5g12920.1	AT3G07600.1 Heavy metal transport/detoxification superfamily protein									7.71441	7.22907	0.485343	1	0.0091773	7.84401	7.89112	-0.0471112	1	0.909958	7.54014	7.36338	0.176765	1	0.793418	8.15336	7.39953	0.753833	0.130837	0.000552054	7.81298	7.47077	0.342208	1	0.0595237
1103	Bradi1g09000.1	AT2G37710.1 receptor lectin kinase									10.153	10.3251	-0.172042	1	0.353422	10.4151	10.4987	-0.0835637	1	0.880985	10.4486	10.8418	-0.393212	1	0.125021	10.6663	11.4646	-0.798283	0.094621	0.000420538	10.4208	10.7825	-0.361775	1	0.059621
10072	Bradi2g07380.2	AT4G23760.1 Cox19-like CHCH family protein									11.0631	11.9326	-0.869493	0.00690969	1.78085e-05	11.3605	12.0749	-0.714463	0.0916968	0.000270492	11.235	11.0696	0.165343	1	0.807457	12.0629	11.9385	0.124464	1	0.702325	11.4304	11.7539	-0.323537	1	0.0601838
31173	Bradi5g23720.1	AT4G35160.1 O-methyltransferase family protein									7.07492	6.76532	0.309596	1	0.097921	7.43755	6.96589	0.471656	1	0.0316337	7.14462	6.7593	0.385313	1	0.138811	6.8726	6.75303	0.119567	1	0.706771	7.13242	6.81089	0.321533	1	0.0603366
30930	Bradi5g21770.1	AT2G20340.1 Pyridoxal phosphate (PLP)-dependent transferases superfamily protein									8.42054	8.51806	-0.0975203	1	0.513147	8.67613	8.89381	-0.217681	1	0.581006	7.98257	8.28231	-0.299737	1	0.385979	8.55719	9.23895	-0.681761	0.537292	0.00171112	8.40911	8.73328	-0.324175	1	0.0607412
1220	Bradi1g10030.1	AT4G37770.1 1-amino-cyclopropane-1-carboxylate synthase 8									6.91478	6.79094	0.123839	1	0.447673	7.44673	8.1282	-0.681467	0.200038	0.000518232	7.08729	6.38507	0.702219	0.00854295	0.000100505	7.44138	6.30863	1.13275	0.000179042	2.0117e-06	7.22255	6.90321	0.319335	1	0.0608151
19183	Bradi3g26840.1										9.27326	8.51454	0.758719	0.0737638	0.000142127	8.81141	8.51253	0.298877	1	0.321368	8.42061	8.24198	0.178629	1	0.781429	8.80826	8.75364	0.0546154	1	0.791194	8.82838	8.50567	0.32271	1	0.0612699
5510	Bradi1g47730.1	AT3G02645.1 Plant protein of unknown function (DUF247)									6.96386	7.00575	-0.0418866	1	0.629736	7.40998	8.11492	-0.704936	0.130278	0.000360882	6.8044	6.88537	-0.0809753	1	0.927752	7.07693	7.51722	-0.44029	1	0.0670977	7.06379	7.38082	-0.317022	1	0.0621254
15969	Bradi2g60456.1	AT2G41510.1 cytokinin oxidase/dehydrogenase 1									7.38344	7.24827	0.135174	1	0.42104	7.97959	7.32367	0.655917	0.559726	0.00128378	7.45811	7.24892	0.209185	1	0.692627	7.56595	7.23604	0.329908	1	0.254796	7.59677	7.26423	0.332546	1	0.0630703
27987	Bradi4g40570.1	AT1G58360.1 amino acid permease 1									14.4222	14.1399	0.28224	1	0.138327	14.8085	14.3001	0.508351	1	0.0176934	14.4507	14.0256	0.425093	1	0.0770578	14.5879	14.5081	0.0797989	1	0.763877	14.5673	14.2434	0.323871	1	0.0633656
28230	Bradi4g42496.1	AT1G57790.1 F-box family protein									9.13029	9.64304	-0.512756	1	0.00593306	9.33407	9.92062	-0.586555	1	0.00452052	9.19934	9.13141	0.0679361	1	0.932728	9.79179	10.1025	-0.310727	1	0.318765	9.36387	9.6994	-0.335525	1	0.0641705
4573	Bradi1g38140.2	AT3G24520.1 heat shock transcription factor C1									8.5768	8.0433	0.533498	1	0.00456204	8.4272	7.89785	0.52935	1	0.0117351	8.30755	7.99156	0.315984	1	0.323885	8.30199	8.36813	-0.0661453	1	0.780359	8.40338	8.07521	0.328172	1	0.0668005
25619	Bradi4g20800.1	AT2G31725.1 Eukaryotic protein of unknown function (DUF842)									10.0401	10.7995	-0.759444	0.0450703	9.38965e-05	10.6221	11.028	-0.405939	1	0.0855112	10.3379	10.5016	-0.163699	1	0.813088	11.0678	10.9817	0.0860794	1	0.755276	10.517	10.8277	-0.310751	1	0.0676628
28918	Bradi5g03127.2	AT2G19130.1 S-locus lectin protein kinase family protein									6.85917	6.45256	0.406604	1	0.0344772	6.77074	7.0704	-0.299661	1	0.368823	7.03591	6.46245	0.573452	0.553374	0.00361683	7.38176	6.68584	0.695919	0.494183	0.00162027	7.01189	6.66782	0.344078	1	0.0676745
19467	Bradi3g28920.2	AT2G28315.1 Nucleotide/sugar transporter family protein									10.1523	9.67697	0.475299	1	0.0105536	10.1957	9.36682	0.828852	0.00571768	2.29626e-05	9.88926	9.78166	0.107602	1	0.904948	10.0183	10.1801	-0.16179	1	0.630761	10.0639	9.75138	0.312491	1	0.0677034
21360	Bradi3g44860.1	AT2G27550.1 centroradialis									7.37398	6.94187	0.432105	1	0.0226936	7.19214	7.20975	-0.0176106	1	0.931545	6.79572	6.57044	0.225279	1	0.636325	7.48891	6.87506	0.61385	1	0.0049049	7.21269	6.89928	0.313406	1	0.067958
8814	Bradi1g75670.1	AT4G17940.1 Tetratricopeptide repeat (TPR)-like superfamily protein									8.24587	7.89417	0.351698	1	0.0727531	8.12325	9.18919	-1.06594	2.08368e-05	1.41747e-07	7.76222	7.89983	-0.137602	1	0.868368	7.88941	8.31605	-0.426635	1	0.0803206	8.00519	8.32481	-0.31962	1	0.0686345
15745	Bradi2g58610.1	AT2G31980.1 PHYTOCYSTATIN 2									8.61624	6.89037	1.72587	4.86246e-08	4.26531e-10	7.36035	7.45391	-0.0935592	1	0.861652	7.04769	7.25748	-0.209794	1	0.697575	7.52879	7.66418	-0.135388	1	0.681816	7.63827	7.31649	0.321782	1	0.0692588
26625	Bradi4g29243.1	AT3G57030.1 Calcium-dependent phosphotriesterase superfamily protein									8.22961	8.76893	-0.539326	1	0.00411518	8.68357	8.26248	0.421084	1	0.0717622	8.26767	8.43584	-0.168172	1	0.808661	7.79534	8.81429	-1.01895	0.000892469	8.66474e-06	8.24405	8.57039	-0.326342	1	0.0699263
17044	Bradi3g06577.1	AT3G28345.1 ABC transporter family protein									8.32741	8.09409	0.233316	1	0.211708	8.46697	8.12891	0.338058	1	0.207329	8.45155	7.91835	0.533196	1	0.00907156	8.4705	8.32692	0.143581	1	0.664412	8.4291	8.11707	0.312038	1	0.0706349
11346	Bradi2g18200.1	AT3G21330.1 basic helix-loop-helix (bHLH) DNA-binding superfamily protein									8.96526	8.77842	0.186838	1	0.308431	9.33437	8.63761	0.696761	0.189731	0.000496679	8.92842	8.38609	0.542329	1	0.00894443	9.11624	9.22397	-0.107723	1	0.72373	9.08607	8.75652	0.329551	1	0.0709992
19640	Bradi3g30265.1										6.30427	5.83471	0.469566	1	0.0115116	5.89852	5.60639	0.292131	1	0.343185	6.03128	5.895	0.136274	1	0.870957	6.37693	6.036	0.340927	1	0.205082	6.15275	5.84303	0.309725	1	0.0714717
23048	Bradi3g59700.1										11.1525	9.37457	1.77788	1.67466e-08	1.67466e-10	9.12266	9.48146	-0.358795	1	0.166383	9.48778	9.46026	0.0275213	1	0.952056	9.1215	9.32859	-0.207092	1	0.531952	9.7211	9.41122	0.309879	1	0.0714884
29465	Bradi5g09430.1	AT3G52600.1 cell wall invertase 2									8.52653	8.25365	0.272884	1	0.153176	9.16541	8.75715	0.408267	1	0.0827882	8.71363	8.77045	-0.0568129	1	0.939497	8.98167	8.34908	0.632595	1	0.00360584	8.84681	8.53258	0.314234	1	0.0717544
11393	Bradi2g18580.1	AT3G17490.1 F-box and associated interaction domains-containing protein									8.29824	9.18361	-0.885366	0.00647898	1.68723e-05	8.8252	9.20252	-0.377324	1	0.139529	8.713	8.83313	-0.120136	1	0.89277	9.35389	9.24397	0.109915	1	0.720143	8.79758	9.11581	-0.318228	1	0.0725176
2106	Bradi1g17850.1	AT5G05340.1 Peroxidase superfamily protein									7.90841	8.51826	-0.609845	0.845646	0.00116963	8.02479	8.24572	-0.220927	1	0.576833	7.90778	7.91408	-0.00630457	1	0.958403	7.90215	8.30215	-0.400001	1	0.109257	7.93578	8.24505	-0.309269	1	0.0725794
16907	Bradi3g05480.1	AT1G58410.1 Disease resistance protein (CC-NBS-LRR class) family									8.73774	8.0828	0.654936	0.418874	0.000645414	8.72731	8.3568	0.370517	1	0.148202	8.4202	8.14215	0.278042	1	0.472748	8.46329	8.45012	0.0131782	1	0.834657	8.58714	8.25797	0.329168	1	0.0726627
27623	Bradi4g37520.1	AT5G17230.1 PHYTOENE SYNTHASE									7.85058	7.20259	0.647989	0.484258	0.000733724	8.07934	7.51397	0.56537	1	0.00728431	7.73033	7.59929	0.131038	1	0.880095	7.51179	7.5324	-0.0206124	1	0.828005	7.79301	7.46206	0.330946	1	0.07271
28911	Bradi5g03080.1	AT1G49610.1 F-box family protein									5.91568	6.03025	-0.114573	1	0.476963	6.44338	6.17437	0.269013	1	0.421712	6.00017	5.89425	0.105921	1	0.907075	6.98354	5.96219	1.02135	0.00144323	1.26599e-05	6.33569	6.01526	0.320428	1	0.0728976
2345	Bradi1g19860.1	AT1G14980.1 chaperonin 10									11.2831	12.1427	-0.859613	0.00794428	2.01631e-05	11.6783	12.1067	-0.4284	1	0.0646496	11.707	11.7633	-0.0563299	1	0.939261	12.4055	12.3208	0.0846972	1	0.760131	11.7685	12.0834	-0.314911	1	0.0731903
28338	Bradi4g43314.2										11.5136	10.3027	1.21085	2.50647e-05	1.19927e-07	11.1242	11.464	-0.339813	1	0.205225	10.2007	10.1235	0.0772214	1	0.928111	10.9017	10.5872	0.314485	1	0.275161	10.935	10.6193	0.315686	1	0.0735268
1577	Bradi1g13140.1	AT1G56150.1 SAUR-like auxin-responsive protein family									7.57426	7.46183	0.112428	1	0.478017	8.22251	7.65835	0.56416	1	0.00593607	7.47474	7.30742	0.16732	1	0.802542	7.8764	7.46871	0.407691	1	0.0996476	7.78698	7.47408	0.3129	1	0.0747597
7823	Bradi1g66800.1	AT3G09350.1 Fes1A									8.5057	8.07981	0.425898	1	0.0307478	8.30036	8.07246	0.227894	1	0.558947	8.07594	7.88674	0.189203	1	0.760702	8.65886	8.08881	0.570053	1	0.0210257	8.38522	8.03195	0.353262	1	0.0753959
2649	Bradi1g22410.1	AT1G54970.1 proline-rich protein 1									13.2795	13.5313	-0.2518	1	0.18681	13.3227	13.7832	-0.460512	1	0.0378515	13.4279	13.4068	0.0211384	1	0.953033	13.1232	13.7179	-0.59468	1	0.00925706	13.2883	13.6098	-0.321463	1	0.076083
28231	Bradi4g42500.1	AT3G52780.1 Purple acid phosphatases superfamily protein									7.59886	6.96659	0.63227	0.621569	0.000903444	7.34027	6.91165	0.42862	1	0.098694	7.11485	7.16133	-0.0464852	1	0.946069	7.43264	7.01846	0.414176	1	0.104314	7.37165	7.01451	0.357145	1	0.0761276
4447	Bradi1g37200.1	AT1G49760.1 poly(A) binding protein 8									9.77664	10.3114	-0.534758	1	0.00424467	10.3847	10.009	0.375689	1	0.131004	10.4493	10.6407	-0.19139	1	0.745454	9.72545	10.6867	-0.96126	0.00803777	5.46787e-05	10.084	10.4119	-0.32793	1	0.0762161
17586	Bradi3g10887.2	AT5G55090.1 mitogen-activated protein kinase kinase kinase 15									9.59823	10.1	-0.501756	1	0.00748771	9.67689	10.1311	-0.454244	1	0.0607696	9.96291	9.70438	0.258527	1	0.533907	9.64606	10.3809	-0.734873	0.792635	0.00233816	9.72102	10.0791	-0.358086	1	0.076382
22880	Bradi3g58015.1	AT2G33710.2 Integrase-type DNA-binding superfamily protein									6.40724	6.49819	-0.0909427	1	0.547258	6.36101	7.22038	-0.859368	0.0027393	1.18584e-05	6.43003	6.48631	-0.0562774	1	0.9393	6.11316	6.40011	-0.286941	1	0.327657	6.32786	6.65125	-0.323382	1	0.0769973
5795	Bradi1g49910.1										6.94821	5.80699	1.14122	0.000207513	7.86035e-07	5.84963	5.6131	0.236522	1	0.519693	5.62616	5.70636	-0.0802015	1	0.927869	5.64314	5.64797	-0.00482582	1	0.842291	6.01678	5.6936	0.323179	1	0.0775066
4922	Bradi1g43090.1	AT3G13310.1 Chaperone DnaJ-domain superfamily protein									9.98527	9.27649	0.708785	0.210689	0.000352913	9.73073	9.60823	0.122492	1	0.830886	9.38169	9.13989	0.2418	1	0.595659	9.72771	9.36304	0.364675	1	0.194044	9.70635	9.34691	0.359438	1	0.0775887
29754	Bradi5g11900.2	AT2G14095.1									11.8253	12.0314	-0.206103	1	0.258944	11.9501	12.3838	-0.433739	1	0.0559459	12.0701	11.9455	0.124601	1	0.889137	11.7418	12.4691	-0.727316	0.22551	0.000854205	11.8968	12.2075	-0.310639	1	0.0776027
13101	Bradi2g35907.1	AT1G76680.1 12-oxophytodienoate reductase 1									7.86975	7.15568	0.714076	0.135623	0.000239617	7.36908	7.20804	0.161042	1	0.760117	7.53023	7.28949	0.240733	1	0.618011	7.70289	7.34834	0.354551	1	0.203998	7.61799	7.25039	0.367601	1	0.0776877
13445	Bradi2g38552.1										9.15686	9.77776	-0.620902	0.673982	0.000964209	9.72888	10.0071	-0.278186	1	0.390799	9.91058	9.81574	0.0948409	1	0.915924	9.54291	10.0014	-0.458528	1	0.0706125	9.58481	9.9005	-0.315694	1	0.0790081
15935	Bradi2g60197.1	AT1G03220.1 Eukaryotic aspartyl protease family protein									7.16589	6.42158	0.744316	0.131261	0.00023356	6.13821	5.72366	0.414546	1	0.0839486	7.07793	7.23437	-0.156439	1	0.828166	6.46486	6.16573	0.299134	1	0.306634	6.71172	6.38633	0.325389	1	0.0790533
7441	Bradi1g63510.2	AT1G09780.1 Phosphoglycerate mutase, 2,3-bisphosphoglycerate-independent									8.83783	8.05167	0.78616	0.056672	0.000113571	8.30904	8.28253	0.0265148	1	0.925575	8.14834	8.08565	0.0626873	1	0.936371	8.3873	7.92925	0.45805	1	0.0651512	8.42063	8.08727	0.333353	1	0.0790737
12036	Bradi2g24070.2	AT5G09810.1 actin 7									8.24163	7.60588	0.635755	1	0.00139056	8.31614	8.2467	0.0694458	1	0.892149	7.97722	7.7243	0.252919	1	0.562235	8.35538	7.91501	0.440364	1	0.106259	8.22259	7.87297	0.349621	1	0.0798965
14692	Bradi2g49540.1	AT2G19900.1 NADP-malic enzyme 1									6.95193	5.7361	1.21584	2.69364e-05	1.27058e-07	5.80321	5.76792	0.0352856	1	0.920071	5.82084	5.95561	-0.134772	1	0.876749	5.52378	5.35712	0.166657	1	0.620985	6.02494	5.70419	0.320752	1	0.0816927
8502	Bradi1g72590.1	AT1G19180.1 jasmonate-zim-domain protein 1									11.3599	11.1385	0.221399	1	0.23744	11.1805	12.5401	-1.35959	3.02679e-08	3.21999e-10	11.49	11.1503	0.339617	1	0.258158	11.2188	11.6591	-0.440305	1	0.0670367	11.3123	11.622	-0.30972	1	0.0821171
26860	Bradi4g31210.1										7.85232	8.4431	-0.59078	1	0.00261656	8.10658	8.52183	-0.415247	1	0.0746086	8.10197	8.47007	-0.368098	1	0.175321	8.62183	8.5107	0.111135	1	0.721658	8.17068	8.48642	-0.315747	1	0.0821205
16061	Bradi2g61100.1										6.97367	6.82124	0.152433	1	0.378746	6.66914	7.97691	-1.30777	1.39638e-07	1.30503e-09	6.97679	6.85005	0.12674	1	0.891254	6.92959	7.25803	-0.328443	1	0.243881	6.8873	7.22656	-0.33926	1	0.0821825
12864	Bradi2g33940.1	AT4G15550.1 indole-3-acetate beta-D-glucosyltransferase									9.49636	8.98359	0.512774	1	0.00582338	9.40636	9.27181	0.134554	1	0.789186	9.17955	9.0173	0.162253	1	0.815287	9.4702	9.0674	0.402806	1	0.105351	9.38812	9.08502	0.303097	1	0.0822002
21638	Bradi3g47290.1	AT2G05540.1 Glycine-rich protein family									6.1711	5.62237	0.548731	1	0.00684236	5.55236	5.63151	-0.0791496	1	0.879889	5.65229	5.63677	0.0155141	1	0.955321	6.48011	5.64237	0.837739	0.0424007	0.000215232	5.96396	5.63326	0.330708	1	0.0833817
20581	Bradi3g38310.2	AT2G26560.1 phospholipase A 2A									10.2676	9.65923	0.608392	1	0.00142579	10.1998	10.0036	0.196192	1	0.642274	9.89091	9.68952	0.201388	1	0.717659	10.3421	10.1355	0.206618	1	0.533466	10.1751	9.87195	0.303148	1	0.0843108
30276	Bradi5g16190.1	AT1G65730.1 YELLOW STRIPE like 7									5.75654	6.46406	-0.707519	0.133055	0.000236332	6.01534	6.64743	-0.632087	0.753909	0.00165694	5.90254	5.98771	-0.0851608	1	0.925269	6.74999	6.59522	0.154771	1	0.641613	6.1061	6.4236	-0.317499	1	0.0844478
16487	Bradi3g02130.1	AT1G61680.1 terpene synthase 14									12.1718	11.8331	0.338616	1	0.0719447	12.223	12.3787	-0.155657	1	0.743951	11.8251	11.6401	0.184939	1	0.762075	10.7208	12.3082	-1.58742	1.45181e-07	4.53689e-09	11.7352	12.04	-0.30488	1	0.0844538
9792	Bradi2g04980.1	AT3G62160.1 HXXXD-type acyl-transferase family protein									8.07337	8.15416	-0.080788	1	0.549716	8.26555	9.51014	-1.24459	8.26854e-07	7.06713e-09	7.89406	7.74282	0.151242	1	0.839531	8.31556	8.39136	-0.0758019	1	0.767526	8.13714	8.44962	-0.312484	1	0.0846545
10346	Bradi2g09600.1	AT1G71695.1 Peroxidase superfamily protein									8.11294	7.46669	0.646249	0.425149	0.000651071	7.73767	7.56313	0.174546	1	0.712169	7.47952	7.34557	0.133947	1	0.876813	7.77761	7.46112	0.316494	1	0.269492	7.77694	7.45913	0.317809	1	0.0847797
30957	Bradi5g21983.1	AT3G12977.1 NAC (No Apical Meristem) domain transcriptional regulator superfamily protein									6.43635	6.23028	0.206067	1	0.260292	6.66265	6.72737	-0.064712	1	0.893972	6.92991	6.41559	0.514324	1	0.0144027	6.90778	6.32131	0.586475	1	0.00925384	6.73417	6.42364	0.310538	1	0.0852983
8107	Bradi1g69160.3	AT3G49680.1 branched-chain aminotransferase 3									9.09697	8.50293	0.594038	1	0.00168767	9.21444	8.82653	0.387902	1	0.151034	8.53175	8.50981	0.0219471	1	0.952428	9.01617	8.71507	0.301099	1	0.296886	8.96483	8.63859	0.326247	1	0.0857478
13531	Bradi2g39290.1	AT2G38870.1 Serine protease inhibitor, potato inhibitor I-type family protein									8.82077	8.19285	0.627927	0.586168	0.000865832	7.9655	8.48381	-0.518311	1	0.0130782	7.7149	7.60164	0.113259	1	0.900864	7.35349	8.77897	-1.42548	1.32786e-06	3.08805e-08	7.96367	8.26432	-0.300652	1	0.0858991
7834	Bradi1g66890.1	AT2G37730.1 Protein of unknown function (DUF604)									10.0326	9.46344	0.569127	1	0.00234549	9.73281	9.382	0.35081	1	0.195097	9.37849	9.12615	0.252349	1	0.548342	9.41821	9.36312	0.055085	1	0.790163	9.64052	9.33368	0.306843	1	0.0864286
8234	Bradi1g70255.1										8.40409	8.84967	-0.445581	1	0.0169972	8.84087	8.78292	0.0579545	1	0.900933	8.57735	8.96436	-0.387007	1	0.135959	8.64833	9.08271	-0.434381	1	0.0745364	8.61766	8.91991	-0.302254	1	0.0875489
30302	Bradi5g16410.2	AT1G52530.1									10.6764	10.0998	0.576634	1	0.00221361	10.8542	10.4892	0.364967	1	0.171772	10.4808	10.2707	0.210117	1	0.695377	10.3021	10.1455	0.15655	1	0.655386	10.5784	10.2513	0.327067	1	0.0876041
12111	Bradi2g24810.1										7.60256	6.64611	0.956453	0.00135982	4.38652e-06	6.95378	7.02631	-0.0725255	1	0.889666	6.91897	7.0233	-0.104331	1	0.907047	7.20437	6.72629	0.478075	1	0.0407856	7.16992	6.8555	0.314418	1	0.0877682
20260	Bradi3g35660.1	AT5G60710.1 Zinc finger (C3HC4-type RING finger) family protein									13.5114	12.1001	1.41139	1.57854e-06	9.50925e-09	11.9766	12.6511	-0.674432	0.29691	0.000738581	11.9213	12.1152	-0.193874	1	0.739314	12.8617	12.1638	0.697956	0.4682	0.00155033	12.5678	12.2575	0.31026	1	0.0877687
3738	Bradi1g31337.1	AT5G57390.1 AINTEGUMENTA-like 5									5.77833	6.24307	-0.464742	1	0.0133246	5.96198	6.26909	-0.307103	1	0.302644	5.63021	6.12176	-0.491547	1	0.0222896	6.1382	6.08999	0.048214	1	0.798684	5.87718	6.18098	-0.303794	1	0.0910851
18025	Bradi3g15170.1	AT2G02360.1 phloem protein 2-B10									9.36536	8.86189	0.503476	1	0.00680847	9.23357	8.92855	0.305019	1	0.302345	8.88685	8.7358	0.15105	1	0.839718	9.38994	9.1554	0.234536	1	0.462448	9.21893	8.92041	0.29852	1	0.0912992
6709	Bradi1g57510.1	AT4G21620.1 glycine-rich protein									9.95813	9.12693	0.831194	0.0166774	3.86052e-05	9.37674	9.15891	0.217832	1	0.608618	9.13653	9.01112	0.125408	1	0.888148	9.62813	9.45311	0.175022	1	0.624612	9.52488	9.18752	0.337364	1	0.0913227
2408	Bradi1g20350.1	AT3G13600.1 calmodulin-binding family protein									9.56761	10.0916	-0.52396	1	0.00497935	9.42422	9.80653	-0.382316	1	0.122075	9.30901	9.46335	-0.154341	1	0.831447	9.74298	9.8788	-0.135825	1	0.679197	9.51095	9.81006	-0.299111	1	0.0926099
29697	Bradi5g11230.1	AT1G22360.1 UDP-glucosyl transferase 85A2									11.5454	10.7862	0.75919	0.0580094	0.000115787	11.1658	10.9896	0.176267	1	0.69538	10.9207	11.0151	-0.0944331	1	0.916575	11.3886	11.0309	0.357704	1	0.173702	11.2551	10.9555	0.299682	1	0.0926605
9959	Bradi2g06450.1	AT4G18750.1 Pentatricopeptide repeat (PPR) superfamily protein									10.8504	11.2743	-0.423819	1	0.0227886	11.327	11.5168	-0.18984	1	0.667189	11.0074	11.2588	-0.251427	1	0.553643	11.2588	11.6446	-0.385791	1	0.152708	11.1109	11.4236	-0.312719	1	0.093525
6774	Bradi1g58070.1	AT1G07090.1 Protein of unknown function (DUF640)									6.57416	6.99358	-0.419422	1	0.0244318	6.92904	7.22578	-0.296739	1	0.331835	6.79943	7.21471	-0.41528	1	0.0931599	6.98614	7.09268	-0.106544	1	0.730634	6.82219	7.13169	-0.309496	1	0.0945474
30130	Bradi5g14960.1	AT3G20840.1 Integrase-type DNA-binding superfamily protein									7.26509	7.4196	-0.154506	1	0.416231	6.8478	7.3786	-0.530803	1	0.0152193	7.34949	7.55458	-0.205093	1	0.706623	7.14382	7.59413	-0.450304	1	0.0683465	7.15155	7.48673	-0.335177	1	0.0948718
10592	Bradi2g11610.1	AT3G62550.1 Adenine nucleotide alpha hydrolases-like superfamily protein									5.98952	5.42109	0.568426	1	0.00240713	5.81939	5.81197	0.00741607	1	0.93478	5.74842	5.63148	0.116941	1	0.897273	6.1964	5.69965	0.496751	1	0.0301257	5.93843	5.64105	0.297384	1	0.0955314
8923	Bradi1g76617.2	AT5G13000.1 glucan synthase-like 12									11.1922	10.3695	0.822663	0.0141289	3.32444e-05	10.9237	10.7429	0.180811	1	0.683221	10.5367	10.57	-0.0332664	1	0.947564	11.056	10.7744	0.281511	1	0.383627	10.9271	10.6142	0.31293	1	0.0961877
969	Bradi1g07790.1	AT5G67400.1 root hair specific 19									9.80282	9.57587	0.226953	1	0.215849	10.2089	9.71656	0.492327	1	0.020899	9.73048	9.72211	0.00837448	1	0.956751	10.2053	9.72832	0.476998	1	0.0400842	9.98688	9.68571	0.301163	1	0.0963228
15439	Bradi2g56000.1	AT5G09810.1 actin 7									10.5462	9.74056	0.805637	0.0196888	4.47472e-05	10.5859	10.5455	0.0404491	1	0.914461	10.2131	9.95239	0.260694	1	0.512659	10.0086	9.92878	0.0798508	1	0.763715	10.3385	10.0418	0.296658	1	0.100633
30291	Bradi5g16300.1	AT5G08350.1 GRAM domain-containing protein / ABA-responsive protein-related									10.5962	10.3253	0.270821	1	0.14316	11.1284	10.8088	0.319663	1	0.270919	10.5784	10.1089	0.469516	1	0.0407575	10.5686	10.3762	0.192406	1	0.569829	10.7179	10.4048	0.313101	1	0.100764
31572	Bradi5g27081.1	AT2G24960.1									6.8818	7.21303	-0.331233	1	0.0768934	7.21331	7.75592	-0.542605	1	0.0116419	7.19295	7.21216	-0.0192061	1	0.954059	7.23362	7.56651	-0.332892	1	0.220594	7.13042	7.4369	-0.306484	1	0.101721
1523	Bradi1g12674.1										12.8768	13.1275	-0.250729	1	0.200844	12.6932	13.4939	-0.800656	0.0164178	5.9919e-05	12.57	12.6782	-0.108226	1	0.906343	13.4728	13.6011	-0.128372	1	0.692241	12.9032	13.2252	-0.321995	1	0.10175
16035	Bradi2g60904.1	AT5G48930.1 hydroxycinnamoyl-CoA shikimate/quinate hydroxycinnamoyl transferase									13.155	13.5639	-0.408859	1	0.0334168	13.481	13.3127	0.168323	1	0.737509	13.0501	13.3882	-0.338058	1	0.265456	12.6581	13.4523	-0.79417	0.191234	0.000755866	13.0861	13.4293	-0.343191	1	0.101888
11159	Bradi2g16640.2	AT5G46090.1 Protein of unknown function (DUF679)									8.54229	8.85177	-0.309476	1	0.104684	8.69466	8.97165	-0.276986	1	0.420402	8.67806	8.4657	0.21236	1	0.682312	8.29564	9.15393	-0.858288	0.0167327	9.90102e-05	8.55266	8.86076	-0.308098	1	0.103872
4782	Bradi1g41840.1	AT5G42570.1 B-cell receptor-associated 31-like									8.18015	8.75637	-0.57622	1	0.00240834	8.50036	8.91561	-0.415249	1	0.0752273	8.53372	8.42649	0.107232	1	0.905569	8.41269	8.7218	-0.309109	1	0.277618	8.40673	8.70507	-0.298336	1	0.103921
5282	Bradi1g45993.1	AT1G76650.1 calmodulin-like 38									8.05456	7.36878	0.685777	0.233893	0.000387883	7.11629	9.40709	-2.2908	0	0	7.66406	7.53246	0.131605	1	0.879839	7.81217	7.59094	0.221222	1	0.49822	7.66177	7.97482	-0.31305	1	0.104052
10957	Bradi2g14750.1	AT4G01030.1 pentatricopeptide (PPR) repeat-containing protein									10.1739	10.765	-0.591159	1	0.00171044	10.67	10.7412	-0.0712478	1	0.891438	10.496	10.7682	-0.272211	1	0.475565	10.5609	10.8556	-0.29464	1	0.314894	10.4752	10.7825	-0.307314	1	0.105307
22172	Bradi3g51920.1	AT5G56550.1 oxidative stress 3									12.0905	11.7677	0.322827	1	0.0833504	11.9655	11.7318	0.233615	1	0.531759	11.1268	11.182	-0.0551776	1	0.939582	11.951	11.2771	0.673842	0.676892	0.00207636	11.7834	11.4897	0.293777	1	0.105413
16750	Bradi3g04175.1										6.78776	7.36438	-0.576614	1	0.00361776	6.91052	7.60484	-0.694313	0.164361	0.000437131	7.10029	7.07315	0.0271402	1	0.952225	7.73893	7.7104	0.0285345	1	0.820365	7.13438	7.43819	-0.303813	1	0.106034
1028	Bradi1g08320.2	AT1G26340.1 cytochrome B5 isoform A									7.9465	8.83874	-0.892243	0.00403242	1.12012e-05	8.5347	8.81138	-0.276674	1	0.396171	8.24957	8.47293	-0.223356	1	0.650105	8.93569	8.73551	0.200182	1	0.552562	8.41661	8.71464	-0.298023	1	0.107204
150	Bradi1g01270.2	AT5G65660.1 hydroxyproline-rich glycoprotein family protein									7.80332	7.31354	0.489777	1	0.00846689	7.56428	7.28517	0.279107	1	0.403749	7.28074	7.0261	0.254633	1	0.544458	7.544	7.324	0.219996	1	0.524618	7.54808	7.2372	0.310879	1	0.108033
753	Bradi1g05910.1	AT3G22640.1 cupin family protein									8.00186	6.44637	1.55549	2.40825e-07	1.78389e-09	6.79066	8.11648	-1.32583	8.0552e-08	7.89725e-10	6.62696	6.61501	0.0119447	1	0.954283	7.35757	6.42085	0.936723	0.00390988	3.0076e-05	7.19426	6.89968	0.294583	1	0.108475
24602	Bradi4g10961.1	AT1G66660.2 Protein with RING/U-box and TRAF-like domains									6.98834	6.97536	0.0129823	1	0.679398	7.52649	7.44044	0.0860467	1	0.870169	7.26731	6.80116	0.46615	1	0.0491078	7.45317	6.74446	0.708704	0.3232	0.00113007	7.30883	6.99036	0.318471	1	0.108915
10755	Bradi2g12960.1	AT2G47870.1 Thioredoxin superfamily protein									12.0427	12.1385	-0.095798	1	0.516859	12.4869	11.7807	0.706261	0.110482	0.000316566	12.0503	11.8402	0.210104	1	0.688471	12.4061	12.0561	0.349957	1	0.188164	12.2465	11.9539	0.292631	1	0.11042
6818	Bradi1g58415.1										12.7297	12.238	0.491746	1	0.0109827	12.7358	12.1408	0.595052	1	0.00434641	12.0194	12.3164	-0.297052	1	0.393142	12.9551	12.4993	0.455828	1	0.0543597	12.61	12.2986	0.311394	1	0.110652
11720	Bradi2g21310.1	AT5G07050.1 nodulin MtN21 /EamA-like transporter family protein									6.62742	6.19906	0.428363	1	0.0213585	7.07323	6.61788	0.455352	1	0.0407062	6.90292	6.60528	0.297644	1	0.383206	6.51773	6.53193	-0.0142018	1	0.834337	6.78033	6.48854	0.291789	1	0.110661
17896	Bradi3g14140.1	AT5G40780.1 lysine histidine transporter 1									10.3411	9.5038	0.837293	0.0107933	2.61973e-05	10.0117	10.2666	-0.25494	1	0.472128	9.59268	9.67341	-0.0807371	1	0.927761	10.4254	9.7381	0.687273	0.526563	0.00170409	10.0927	9.79549	0.297222	1	0.111873
28111	Bradi4g41616.1	AT5G61890.1 Integrase-type DNA-binding superfamily protein									5.41824	5.58885	-0.170613	1	0.33606	5.53726	6.04252	-0.505255	1	0.0176442	5.34709	5.69201	-0.344922	1	0.244044	5.40467	5.57455	-0.169875	1	0.612401	5.42682	5.72448	-0.297667	1	0.111912
31643	Bradi5g27695.1										10.6171	11.0319	-0.414776	1	0.0259881	10.5251	11.0939	-0.568788	1	0.00686939	10.6969	10.757	-0.0601323	1	0.937691	11.0053	11.2141	-0.208862	1	0.54924	10.7111	11.0242	-0.31314	1	0.111956
14154	Bradi2g45006.1	AT1G73670.1 MAP kinase 15									8.94648	8.48334	0.463139	1	0.0133621	8.87707	8.86057	0.0165021	1	0.931907	8.57894	8.24019	0.338751	1	0.260917	9.18265	8.82789	0.354763	1	0.17698	8.89629	8.603	0.293289	1	0.112653
13761	Bradi2g41470.1	AT5G11970.1 Protein of unknown function (DUF3511)									8.11528	7.52743	0.587848	1	0.00181911	7.91705	7.76894	0.148104	1	0.761155	7.74743	7.70378	0.0436501	1	0.946406	8.39684	7.9436	0.453245	1	0.0747807	8.04415	7.73594	0.308212	1	0.11276
29590	Bradi5g10460.1	AT1G72100.1 late embryogenesis abundant domain-containing protein / LEA domain-containing protein									8.91415	7.4214	1.49275	1.17687e-06	7.40171e-09	7.64354	7.74952	-0.105982	1	0.846193	7.42708	7.12298	0.304093	1	0.397343	7.24825	7.65443	-0.406178	1	0.101942	7.80825	7.48708	0.32117	1	0.113159
15270	Bradi2g54560.1	AT2G28790.1 Pathogenesis-related thaumatin superfamily protein									7.90085	8.50085	-0.600005	1	0.00150478	8.18029	8.58856	-0.40827	1	0.082723	8.13001	8.28593	-0.15592	1	0.831357	8.36722	8.408	-0.0407842	1	0.808422	8.14459	8.44584	-0.301245	1	0.113227
5871	Bradi1g50560.3										6.83235	6.20794	0.624412	0.651952	0.00093806	6.8637	6.61665	0.247046	1	0.503477	6.59647	6.44367	0.1528	1	0.834912	6.71303	6.47705	0.235978	1	0.509008	6.75139	6.43633	0.315059	1	0.114253
30091	Bradi5g14650.1	AT2G24800.1 Peroxidase superfamily protein									11.0855	10.7903	0.295217	1	0.117576	11.2147	10.8297	0.384998	1	0.120091	10.731	10.8115	-0.0805324	1	0.92763	11.2706	10.6725	0.598121	1	0.00828277	11.0755	10.776	0.299451	1	0.114795
584	Bradi1g04880.1	AT5G49690.1 UDP-Glycosyltransferase superfamily protein									10.7145	10.3095	0.405054	1	0.0291142	10.9227	10.5175	0.405204	1	0.0861339	10.5705	10.7469	-0.176383	1	0.786892	10.947	10.4268	0.520234	1	0.0218887	10.7887	10.5002	0.288527	1	0.114924
18351	Bradi3g17722.2	AT3G22240.1									7.79025	6.82643	0.963823	0.00125209	4.10522e-06	7.30425	7.33514	-0.0308958	1	0.922929	6.98316	6.91011	0.0730484	1	0.928884	7.07414	6.90473	0.16941	1	0.613167	7.28795	6.9941	0.293846	1	0.114947
11430	Bradi2g18920.1	AT2G34700.1 Pollen Ole e 1 allergen and extensin family protein									8.37307	8.54524	-0.172166	1	0.331764	7.75076	7.95517	-0.204412	1	0.618957	8.64873	8.80758	-0.158845	1	0.820639	7.95239	8.57035	-0.617964	1	0.00451638	8.18124	8.46958	-0.288347	1	0.114977
14469	Bradi2g47550.1	AT4G36470.1 S-adenosyl-L-methionine-dependent methyltransferases superfamily protein									7.69828	7.71424	-0.0159597	1	0.674956	7.91896	7.71835	0.200611	1	0.629872	8.05107	7.51724	0.533829	1	0.00897109	8.06795	7.62077	0.447175	1	0.0635533	7.93406	7.64265	0.291414	1	0.116429
8510	Bradi1g72670.1										7.31575	7.1287	0.187055	1	0.306197	7.39121	7.30044	0.0907724	1	0.867655	7.58762	7.2499	0.337726	1	0.261719	7.94337	7.34013	0.603242	1	0.00572431	7.55949	7.25479	0.304699	1	0.117864
21582	Bradi3g46760.2	AT5G64550.1 loricrin-related									9.70712	8.62192	1.0852	0.00018188	6.94197e-07	9.19514	9.24599	-0.0508483	1	0.904855	9.2482	9.06462	0.183585	1	0.765929	9.03324	9.0846	-0.0513646	1	0.795637	9.29593	9.00428	0.291643	1	0.118101
11678	Bradi2g21010.1	AT3G05950.1 RmlC-like cupins superfamily protein									7.80883	6.66482	1.144	6.57224e-05	2.8575e-07	6.45753	5.66055	0.796978	0.0123207	4.59726e-05	6.55308	7.23866	-0.685576	0.0145907	0.000155221	6.16153	6.24145	-0.0799181	1	0.76623	6.74524	6.45137	0.293872	1	0.119633
10121	Bradi2g07810.1	AT2G25810.1 tonoplast intrinsic protein 4	1								11.3272	11.2164	0.110821	1	0.490101	11.3507	10.9328	0.417936	1	0.0806532	11.2527	11.1179	0.134826	1	0.876001	11.758	11.2138	0.544247	1	0.0145053	11.4222	11.1202	0.301958	1	0.119939
31300	Bradi5g24770.1										8.6418	8.71214	-0.0703434	1	0.574126	8.87409	9.21906	-0.344972	1	0.198094	8.7926	8.92292	-0.130317	1	0.880094	8.97565	9.59472	-0.619075	1	0.00475153	8.82103	9.11221	-0.291177	1	0.121262
10226	Bradi2g08690.1	AT1G11925.1 Stigma-specific Stig1 family protein									6.774	6.1275	0.646498	0.6087	0.000887318	6.20045	5.93793	0.262519	1	0.441105	6.88483	6.70897	0.175856	1	0.789577	6.17296	6.09054	0.0824168	1	0.762309	6.50806	6.21624	0.291823	1	0.12131
6544	Bradi1g56260.1										9.78979	8.58238	1.2074	9.06524e-05	3.74597e-07	8.60862	8.77334	-0.164722	1	0.723077	7.96692	8.16035	-0.193434	1	0.737642	8.92967	8.59074	0.338931	1	0.207736	8.82375	8.5267	0.297045	1	0.122192
21596	Bradi3g46900.1	AT5G61430.1 NAC domain containing protein 100									11.0113	10.0817	0.929596	0.00251542	7.53121e-06	10.9304	10.6486	0.281793	1	0.376977	10.3121	10.2999	0.0121717	1	0.954507	10.3659	10.4146	-0.0487052	1	0.799147	10.6549	10.3612	0.293714	1	0.122482
27561	Bradi4g36990.1	AT1G29420.1 SAUR-like auxin-responsive protein family									10.7808	10.5309	0.24987	1	0.189972	10.8648	11.0348	-0.170021	1	0.712042	10.8284	10.3676	0.46077	1	0.0418791	11.245	10.608	0.637003	1	0.00351845	10.9297	10.6353	0.294405	1	0.122806
21101	Bradi3g42713.1										7.13393	7.66044	-0.526505	1	0.00581871	7.40439	7.86495	-0.460559	1	0.0368291	7.18287	7.31228	-0.129418	1	0.880317	7.63091	7.67369	-0.0427716	1	0.805022	7.33803	7.62784	-0.289813	1	0.123941
5449	Bradi1g47277.1	AT2G07680.1 multidrug resistance-associated protein 11									8.9342	8.26729	0.666912	0.36558	0.000577535	8.64527	8.48659	0.158683	1	0.736078	8.29655	8.02132	0.27523	1	0.462826	8.53149	8.41618	0.115307	1	0.723475	8.60188	8.29784	0.304033	1	0.124037
14359	Bradi2g46665.1										7.21558	6.9148	0.300776	1	0.106415	7.51065	6.87933	0.631319	0.697048	0.00156289	6.54525	6.72874	-0.18349	1	0.767478	6.95741	6.53385	0.423558	1	0.0927268	7.05722	6.76418	0.293041	1	0.124167
25121	Bradi4g15160.1	AT1G03070.1 Bax inhibitor-1 family protein									7.80433	7.26975	0.53458	1	0.00409544	7.87615	7.54492	0.331234	1	0.233131	7.21085	7.27913	-0.0682769	1	0.932361	7.61852	7.26835	0.350169	1	0.18364	7.62746	7.34054	0.286927	1	0.124282
3013	Bradi1g25440.1	AT4G15210.1 beta-amylase 5									7.73794	6.66706	1.07089	0.00021565	8.10714e-07	6.46941	5.98281	0.486599	1	0.0268553	6.09637	6.03965	0.0567171	1	0.938899	6.37546	6.79969	-0.424232	1	0.09443	6.6698	6.3723	0.297493	1	0.125043
5768	Bradi1g49720.1	AT4G24050.1 NAD(P)-binding Rossmann-fold superfamily protein									7.71823	7.01042	0.707813	0.137353	0.000241393	7.44548	7.4429	0.00257616	1	0.934217	7.18287	6.86913	0.31374	1	0.324434	7.56214	7.42773	0.134416	1	0.681519	7.47718	7.18754	0.289636	1	0.12515
1031	Bradi1g08340.1	AT1G69120.1 K-box region and MADS-box transcription factor family protein									6.16871	7.78061	-1.6119	1.10584e-07	8.84669e-10	8.22353	5.9367	2.28683	0	0	6.07447	5.73634	0.338126	1	0.263572	6.63725	6.47403	0.163226	1	0.628548	6.77599	6.48192	0.294071	1	0.12521
10065	Bradi2g07310.1	AT2G19130.1 S-locus lectin protein kinase family protein									6.31935	6.05381	0.265541	1	0.153657	6.72909	6.09134	0.637747	0.796509	0.00173531	6.30546	6.02773	0.277726	1	0.456612	6.07157	6.0742	-0.00263466	1	0.844364	6.35637	6.06177	0.294595	1	0.126549
25007	Bradi4g14190.5	AT3G47640.1 basic helix-loop-helix (bHLH) DNA-binding superfamily protein									7.48017	6.7256	0.754569	0.0991733	0.00018264	7.60741	7.10456	0.502853	1	0.0197719	7.12221	7.32775	-0.205541	1	0.70645	7.40164	7.24384	0.157803	1	0.644784	7.40286	7.10044	0.302421	1	0.1268
26795	Bradi4g30670.1										7.91581	7.08449	0.83132	0.0163109	3.79323e-05	7.62782	7.70257	-0.0747456	1	0.88476	7.13267	6.98863	0.144032	1	0.857967	7.48522	7.16751	0.317707	1	0.294133	7.54038	7.2358	0.304579	1	0.128379
27374	Bradi4g35530.1	AT5G45540.1 Protein of unknown function (DUF594)									7.93816	7.44327	0.494891	1	0.0192105	8.06287	7.96482	0.0980492	1	0.856604	7.58623	7.38691	0.199322	1	0.72591	8.25287	7.81807	0.434804	1	0.0714698	7.96003	7.65327	0.306766	1	0.128759
13407	Bradi2g38270.1	AT3G07720.1 Galactose oxidase/kelch repeat superfamily protein									11.1336	10.7267	0.406818	1	0.0308909	11.1005	10.8281	0.272327	1	0.407162	11.0028	10.7523	0.250527	1	0.554647	11.1943	10.9817	0.212633	1	0.522509	11.1078	10.8222	0.285576	1	0.129587
10096	Bradi2g07577.1	AT3G48280.1 cytochrome P450, family 71, subfamily A, polypeptide 25									8.28373	7.73407	0.549659	1	0.00334108	8.21506	7.96019	0.254872	1	0.486413	7.68311	7.69859	-0.0154826	1	0.955414	8.43897	8.04606	0.392906	1	0.125137	8.15522	7.85973	0.295489	1	0.131039
31066	Bradi5g22820.1	AT1G61720.1 NAD(P)-binding Rossmann-fold superfamily protein									7.69159	7.71785	-0.0262591	1	0.656684	7.92734	8.9599	-1.03256	4.46185e-05	2.87862e-07	7.4759	7.14939	0.326507	1	0.295602	7.39029	7.80854	-0.418248	1	0.0909912	7.62128	7.90892	-0.287639	1	0.131104
28045	Bradi4g41030.1	AT5G63850.1 amino acid permease 4									12.1097	11.3219	0.787867	0.0361215	7.68542e-05	12.0227	11.9475	0.0752257	1	0.884302	11.619	11.3289	0.290099	1	0.414666	11.9965	11.9916	0.00494002	1	0.842238	11.937	11.6475	0.289533	1	0.131683
12637	Bradi2g31180.2	AT4G38180.1 FAR1-related sequence 5									6.05153	6.62188	-0.570355	1	0.00521315	6.30604	6.80995	-0.503911	1	0.0170068	6.37299	6.27357	0.0994118	1	0.912589	6.77424	6.98251	-0.208264	1	0.528967	6.3762	6.67198	-0.295779	1	0.132266
14084	Bradi2g44190.1	AT3G14660.1 cytochrome P450, family 72, subfamily A, polypeptide 13									7.3609	6.79016	0.570744	1	0.00302633	7.34975	6.99655	0.353203	1	0.175563	7.03814	6.91009	0.12805	1	0.882363	6.94015	6.8457	0.094446	1	0.741685	7.17223	6.88562	0.286611	1	0.132277
14229	Bradi2g45640.1	AT4G13870.2 Werner syndrome-like exonuclease									8.36954	8.89311	-0.523576	1	0.00709202	8.80484	9.00284	-0.198	1	0.637396	8.37456	8.6301	-0.25554	1	0.54056	8.8006	8.98729	-0.186687	1	0.576988	8.58739	8.87834	-0.290951	1	0.132296
7977	Bradi1g68085.1										6.75561	6.28362	0.471994	1	0.0152817	7.33825	7.19539	0.142854	1	0.773251	6.89012	6.80843	0.0816856	1	0.927786	6.87507	6.39382	0.481253	1	0.037517	6.96476	6.67031	0.294447	1	0.132457
24889	Bradi4g13400.2										6.47205	6.04049	0.431563	1	0.0203101	7.09047	6.34712	0.743352	0.0587715	0.000183661	5.97379	6.34516	-0.371364	1	0.165179	6.7219	6.37799	0.343906	1	0.200143	6.56455	6.27769	0.286864	1	0.132962
14988	Bradi2g52110.1	AT2G23620.1 methyl esterase 1									9.90484	9.65079	0.254056	1	0.190561	10.138	9.33778	0.800176	0.0119963	4.49298e-05	9.52422	9.26215	0.262068	1	0.508129	9.69334	9.85048	-0.157142	1	0.640295	9.81509	9.5253	0.289789	1	0.135366
22743	Bradi3g56801.1	AT1G19210.1 Integrase-type DNA-binding superfamily protein									5.79514	6.10978	-0.314645	1	0.0904554	6.02336	6.78828	-0.764924	0.0330427	0.000111255	5.77156	5.72319	0.0483685	1	0.944394	5.86186	6.01095	-0.149089	1	0.663733	5.86298	6.15805	-0.295072	1	0.13538
17579	Bradi3g10820.1	AT1G19180.1 jasmonate-zim-domain protein 1									13.7831	13.8248	-0.0416709	1	0.62996	13.6649	14.6722	-1.0073	0.000110784	6.63379e-07	13.5307	13.2738	0.256832	1	0.53435	13.6439	14.022	-0.378052	1	0.153219	13.6556	13.9482	-0.292549	1	0.135701
27167	Bradi4g33878.1	AT5G09590.1 mitochondrial HSO70 2									11.3471	12.1194	-0.772296	0.0661213	0.000129904	11.7885	12.4018	-0.613266	1	0.00236377	11.4452	11.3096	0.135575	1	0.876151	12.3705	12.3121	0.0584072	1	0.787358	11.7378	12.0357	-0.297895	1	0.135949
20562	Bradi3g38150.1	AT3G19270.1 cytochrome P450, family 707, subfamily A, polypeptide 4									7.18572	7.31303	-0.127313	1	0.440718	7.04497	7.61623	-0.571261	1	0.00490589	6.92721	6.97486	-0.0476529	1	0.943925	7.54579	7.92788	-0.382085	1	0.136353	7.17592	7.458	-0.282078	1	0.135993
20237	Bradi3g35500.1										7.49211	8.06037	-0.568259	1	0.00240214	7.5638	7.79869	-0.234894	1	0.564383	7.68594	7.73874	-0.0528032	1	0.94149	7.5304	7.89233	-0.36193	1	0.184457	7.56806	7.87253	-0.304471	1	0.136159
29627	Bradi5g10706.1										6.03494	6.84677	-0.811832	0.12316	0.000221114	6.38399	6.94188	-0.557883	1	0.00751674	6.65391	6.69684	-0.0429351	1	0.946657	6.90836	6.74561	0.162754	1	0.625328	6.4953	6.80777	-0.312474	1	0.136166
2017	Bradi1g17135.1	AT4G08850.1 Leucine-rich repeat receptor-like protein kinase family protein									7.3719	6.61691	0.754987	0.0539488	0.000108549	7.03198	6.94577	0.0862103	1	0.876602	7.14677	6.90206	0.244713	1	0.582223	7.51592	7.37466	0.141264	1	0.675733	7.26664	6.95985	0.306794	1	0.136223
14199	Bradi2g45360.1	AT5G15890.1 TRICHOME BIREFRINGENCE-LIKE 21									7.01359	6.46796	0.545623	1	0.00344873	6.17419	5.72429	0.449908	1	0.0566747	6.56316	6.7401	-0.176937	1	0.786718	6.48784	6.12966	0.358176	1	0.172418	6.5597	6.2655	0.294193	1	0.136394
3415	Bradi1g28860.1	AT3G26300.1 cytochrome P450, family 71, subfamily B, polypeptide 34									7.33392	7.36782	-0.0339015	1	0.644348	7.62125	6.86784	0.753412	0.054833	0.00017189	7.24867	7.18044	0.0682317	1	0.932517	7.39708	7.03343	0.363647	1	0.164349	7.40023	7.11238	0.287847	1	0.136611
25094	Bradi4g14970.1	AT3G63430.1									13.028	12.761	0.267088	1	0.152715	13.3093	12.9521	0.357189	1	0.166809	13.0275	13.0235	0.00406856	1	0.957682	13.521	12.9998	0.521155	1	0.0223228	13.2215	12.9341	0.287375	1	0.136691
11658	Bradi2g20850.1	AT3G21770.1 Peroxidase superfamily protein									13.0538	13.2219	-0.168082	1	0.340514	12.8145	13.4841	-0.669645	0.363675	0.000878443	12.9582	12.8803	0.0779161	1	0.927742	13.353	13.7413	-0.388319	1	0.128285	13.0449	13.3319	-0.287033	1	0.138332
12395	Bradi2g26930.2	AT3G21070.2 NAD kinase 1									11.7785	11.6024	0.176182	1	0.333797	11.9189	11.0597	0.859137	0.00483856	1.98302e-05	11.6825	11.6088	0.073632	1	0.928434	11.7205	11.6273	0.0932349	1	0.746322	11.7751	11.4746	0.300546	1	0.138383
22874	Bradi3g57960.4	AT3G19290.1 ABRE binding factor 4									8.09533	7.26341	0.831916	0.0163501	3.79354e-05	7.63327	7.25566	0.37761	1	0.140219	7.31271	7.13768	0.175034	1	0.792666	7.40869	7.62871	-0.220019	1	0.504797	7.6125	7.32137	0.291135	1	0.138671
7762	Bradi1g66270.1	AT5G52450.1 MATE efflux family protein									7.4504	7.00875	0.441656	1	0.0174806	7.93226	7.95964	-0.0273806	1	0.924665	7.35779	7.14863	0.209154	1	0.693157	7.7891	7.2908	0.498305	1	0.0294356	7.63239	7.35196	0.280433	1	0.138847
10886	Bradi2g14132.1	AT3G48440.1 Zinc finger C-x8-C-x5-C-x3-H type family protein									8.05143	7.90542	0.146008	1	0.420116	8.01194	8.01844	-0.00650072	1	0.935563	7.67062	7.47168	0.198947	1	0.725608	8.6979	7.87192	0.825975	0.0319625	0.000170922	8.10797	7.81686	0.291107	1	0.138969
6152	Bradi1g53070.1	AT1G03860.1 prohibitin 2									10.6192	11.3129	-0.693716	0.243085	0.000401794	11.0912	11.4722	-0.381042	1	0.124252	10.6362	10.7569	-0.120734	1	0.892318	11.3471	11.3002	0.0468235	1	0.799714	10.9234	11.2106	-0.287167	1	0.139047
27658	Bradi4g37820.1	AT2G18360.1 alpha/beta-Hydrolases superfamily protein									8.07344	8.26727	-0.193833	1	0.282084	7.91084	7.23324	0.677603	0.30544	0.000754173	6.95009	7.01549	-0.0654006	1	0.933593	6.48205	8.09725	-1.6152	3.47023e-07	9.91494e-09	7.35411	7.65332	-0.299208	1	0.140901
3042	Bradi1g25737.1	AT4G23310.1 cysteine-rich RLK (RECEPTOR-like protein kinase) 23									5.98632	5.93347	0.0528532	1	0.610271	6.12698	6.11737	0.00960445	1	0.933899	6.26313	5.98927	0.273862	1	0.465412	6.66075	5.79165	0.869101	0.0385088	0.000199527	6.2593	5.95794	0.301355	1	0.14096
6395	Bradi1g55100.2	AT3G51030.1 thioredoxin H-type 1									9.56944	9.158	0.411441	1	0.0272382	9.35397	9.20581	0.148155	1	0.761604	9.17534	8.9422	0.233145	1	0.615474	9.4844	9.14943	0.334979	1	0.216048	9.39579	9.11386	0.28193	1	0.140982
9769	Bradi2g04767.1	AT1G52770.1 Phototropic-responsive NPH3 family protein									10.7986	9.97202	0.826555	0.0129561	3.07745e-05	10.2497	9.73581	0.513921	1	0.0142961	9.4455	9.67452	-0.229021	1	0.629258	10.151	10.1485	0.00250295	1	0.844286	10.1612	9.88271	0.27849	1	0.141015
14029	Bradi2g43710.1	AT5G63630.1 P-loop containing nucleoside triphosphate hydrolases superfamily protein									10.4347	10.811	-0.376378	1	0.0445292	10.7642	10.9612	-0.197024	1	0.642145	10.257	10.5955	-0.338531	1	0.26438	10.7124	10.9687	-0.256265	1	0.425652	10.5421	10.8341	-0.292049	1	0.141192
17972	Bradi3g14800.1	AT4G05020.1 NAD(P)H dehydrogenase B2									11.2308	11.7976	-0.566807	1	0.00320126	11.4227	12.3532	-0.930481	0.000648768	3.21172e-06	11.3468	11.0804	0.266398	1	0.507476	11.9282	11.8842	0.0440606	1	0.803958	11.4822	11.7789	-0.296707	1	0.141752
28448	Bradi4g44227.1	AT3G46710.1 NB-ARC domain-containing disease resistance protein									10.7447	10.7526	-0.00793608	1	0.686483	10.5873	11.5604	-0.973081	0.000178244	1.01853e-06	10.5046	10.375	0.129531	1	0.880148	10.7001	10.9711	-0.270932	1	0.367751	10.6342	10.9148	-0.280605	1	0.142232
14462	Bradi2g47480.2	AT4G26890.1 mitogen-activated protein kinase kinase kinase 16									8.72935	9.02819	-0.298842	1	0.122849	9.0583	9.75864	-0.700345	0.130049	0.000361247	9.14304	8.99885	0.144195	1	0.8539	8.83559	9.16081	-0.325226	1	0.275979	8.94157	9.23662	-0.295054	1	0.142659
31286	Bradi5g24660.1	AT1G68300.1 Adenine nucleotide alpha hydrolases-like superfamily protein									11.7265	11.1729	0.553615	1	0.00325314	11.2843	11.3352	-0.0508901	1	0.904676	11.1042	10.9916	0.112617	1	0.901595	11.5618	11.0636	0.498161	1	0.0295218	11.4192	11.1408	0.278376	1	0.145321
10367	Bradi2g09790.1	AT3G51870.1 Mitochondrial substrate carrier family protein									8.63713	9.11658	-0.479444	1	0.00998017	9.04336	9.19337	-0.150015	1	0.752711	8.70217	9.05683	-0.354659	1	0.211446	8.97298	9.12403	-0.151053	1	0.655973	8.83891	9.1227	-0.283793	1	0.145937
20985	Bradi3g41691.1	AT1G06620.1 2-oxoglutarate (2OG) and Fe(II)-dependent oxygenase superfamily protein									9.19798	8.71364	0.484332	1	0.0117833	9.0262	9.08724	-0.0610428	1	0.897934	8.80629	8.43836	0.367928	1	0.174798	9.43662	9.09976	0.33686	1	0.2117	9.11677	8.83475	0.282019	1	0.146236
31222	Bradi5g24080.1	AT1G46480.1 WUSCHEL related homeobox 4									7.6317	8.06872	-0.437025	1	0.0189848	8.05263	8.41335	-0.360715	1	0.168607	7.97847	8.00475	-0.0262858	1	0.952211	8.08788	8.41873	-0.330845	1	0.252382	7.93767	8.22639	-0.288718	1	0.146317
3074	Bradi1g25990.1	AT3G21710.2									9.50025	9.14754	0.352713	1	0.0578574	9.29171	9.08567	0.206042	1	0.613246	9.04311	9.13081	-0.0876953	1	0.924213	9.68592	9.04129	0.644632	1	0.00308265	9.38025	9.10133	0.278923	1	0.146516
10678	Bradi2g12323.1	AT3G52590.1 ubiquitin extension protein 1									5.80071	6.33945	-0.538739	1	0.00385693	6.05222	6.62161	-0.569388	1	0.00525643	5.77803	5.85115	-0.0731179	1	0.928351	6.40324	6.3388	0.0644391	1	0.780419	6.00855	6.28775	-0.279201	1	0.147456
24113	Bradi4g07370.1										8.55611	8.17994	0.376162	1	0.0476038	8.61227	8.27152	0.340753	1	0.211624	8.1699	7.88539	0.284504	1	0.430108	8.64215	8.49455	0.147603	1	0.657665	8.49511	8.20785	0.287256	1	0.147563
1619	Bradi1g13500.2	AT2G38920.1 SPX (SYG1/Pho81/XPR1) domain-containing protein / zinc finger (C3HC4-type RING finger) protein-related									8.73041	8.96079	-0.230383	1	0.22755	9.07623	9.80361	-0.727381	0.066046	0.000201976	9.0144	8.92049	0.0939096	1	0.917756	9.04242	9.3113	-0.268876	1	0.377856	8.96587	9.24905	-0.283183	1	0.147752
1526	Bradi1g12697.1	AT2G27610.1 Tetratricopeptide repeat (TPR)-like superfamily protein									8.42617	8.8714	-0.445237	1	0.0167719	8.6545	8.93453	-0.280035	1	0.381744	8.44986	8.57237	-0.122513	1	0.891148	8.75529	9.01625	-0.260962	1	0.398739	8.57145	8.84864	-0.277187	1	0.147811
19199	Bradi3g26967.1	AT5G43860.1 chlorophyllase 2									8.13093	8.00306	0.127874	1	0.449158	8.08841	8.34994	-0.261525	1	0.444531	7.66177	7.88099	-0.219219	1	0.656395	7.978	8.77494	-0.796945	0.0879601	0.00039801	7.96478	8.25223	-0.287454	1	0.148027
5701	Bradi1g49202.2										8.18386	8.44641	-0.262542	1	0.186362	9.78463	9.56867	0.215958	1	0.607122	9.63182	9.21726	0.414562	1	0.100895	9.85447	8.97503	0.879442	0.0151339	9.28462e-05	9.3637	9.05184	0.311855	1	0.148431
2409	Bradi1g20360.1	AT1G55310.3 SC35-like splicing factor 33									12.1647	11.6593	0.505343	1	0.00810712	11.9138	11.7388	0.175005	1	0.714809	11.5079	11.4001	0.107846	1	0.906032	12.1624	11.7518	0.410561	1	0.0988241	11.9372	11.6375	0.299688	1	0.150733
28875	Bradi5g02800.1										11.6591	10.8685	0.790692	0.0796304	0.000151389	11.1394	10.9299	0.209473	1	0.643265	10.8581	10.5362	0.321988	1	0.314075	11.3977	11.4345	-0.0368451	1	0.812078	11.2636	10.9423	0.321327	1	0.152345
17358	Bradi3g09120.1	AT5G05340.1 Peroxidase superfamily protein									12.0957	11.9001	0.195529	1	0.280505	12.57	11.7961	0.773925	0.0259959	8.96412e-05	12.0818	12.0913	-0.00950388	1	0.955844	12.2883	12.1231	0.16515	1	0.620798	12.2589	11.9777	0.281275	1	0.154397
14704	Bradi2g49660.1	AT1G74310.1 heat shock protein 101									9.80397	9.82191	-0.0179412	1	0.671103	9.85689	9.52947	0.327418	1	0.244296	9.71826	9.47375	0.244509	1	0.578651	10.2208	9.66945	0.551385	1	0.0129073	9.89999	9.62364	0.276343	1	0.15467
3067	Bradi1g25930.1	AT5G64700.1 nodulin MtN21 /EamA-like transporter family protein									7.9866	7.33261	0.653988	0.368994	0.000581093	7.37308	7.30211	0.0709694	1	0.892102	7.43495	7.13033	0.304618	1	0.363503	7.32815	7.15484	0.17331	1	0.6238	7.5307	7.22997	0.300721	1	0.155683
24969	Bradi4g13920.1	AT1G13520.1 Protein of unknown function (DUF1262)									8.25972	8.51616	-0.256435	1	0.1681	8.96949	9.34495	-0.375457	1	0.135884	8.88033	8.20182	0.678513	0.0182721	0.00018645	9.19616	8.12893	1.06723	0.00043087	4.39664e-06	8.82642	8.54796	0.278462	1	0.156664
7788	Bradi1g66470.1	AT5G02500.1 heat shock cognate protein 70-1									10.6102	9.89553	0.714657	0.136505	0.000240326	10.224	10.3753	-0.151329	1	0.750063	9.83067	9.68837	0.142299	1	0.860201	10.4916	10.0469	0.444647	1	0.081023	10.2891	10.0015	0.287569	1	0.157198
5809	Bradi1g50030.1	AT4G24140.1 alpha/beta-Hydrolases superfamily protein									12.985	12.5346	0.450372	1	0.0155681	12.9446	12.6071	0.337512	1	0.210681	12.6707	12.603	0.0677262	1	0.932579	13.1535	12.8738	0.279672	1	0.372592	12.9384	12.6546	0.283821	1	0.158946
9124	Bradi1g78260.1	AT4G12490.1 Bifunctional inhibitor/lipid-transfer protein/seed storage 2S albumin superfamily protein									14.2068	13.9791	0.227629	1	0.269557	14.5212	13.6293	0.891958	0.00360466	1.50823e-05	14.2171	14.1763	0.04073	1	0.946456	13.6595	13.5313	0.128211	1	0.698091	14.1511	13.829	0.322132	1	0.159095
20304	Bradi3g36040.2	AT1G09380.1 nodulin MtN21 /EamA-like transporter family protein									5.88533	6.67091	-0.785577	0.0548218	0.000110084	6.19508	6.91186	-0.716777	0.112594	0.000321699	6.0825	6.03751	0.0449928	1	0.946181	7.24589	6.9526	0.293286	1	0.322285	6.3522	6.64322	-0.291019	1	0.159188
9656	Bradi2g03840.1	AT5G01320.1 Thiamine pyrophosphate dependent pyruvate decarboxylase family protein									10.3179	9.46816	0.849731	0.0107678	2.6199e-05	9.56307	9.64948	-0.0864065	1	0.877792	9.36721	9.25882	0.108383	1	0.905162	10.0248	9.66537	0.359468	1	0.186541	9.81825	9.51046	0.307794	1	0.15928
20778	Bradi3g40007.1	AT2G44480.1 beta glucosidase 17									8.34296	8.16087	0.182091	1	0.314202	9.11378	8.62283	0.490954	1	0.0226824	8.31268	8.44682	-0.134135	1	0.878992	10.1367	9.51261	0.624091	1	0.00443696	8.97653	8.68578	0.29075	1	0.159581
14350	Bradi2g46600.1	AT1G30840.1 purine permease 4									10.8517	10.4652	0.386506	1	0.0399777	10.6918	10.2685	0.42336	1	0.0654111	10.3443	10.2243	0.119963	1	0.893324	10.9633	10.779	0.1843	1	0.590647	10.7128	10.4342	0.278532	1	0.159609
29430	Bradi5g09200.1	AT5G22510.1 alkaline/neutral invertase									11.0393	9.84443	1.19491	7.61288e-05	3.21219e-07	10.0645	10.0821	-0.0176154	1	0.931464	9.74074	9.79731	-0.0565703	1	0.939289	9.95677	9.93548	0.0212915	1	0.827017	10.2003	9.91482	0.285505	1	0.159697
1759	Bradi1g14580.1	AT3G19000.1 2-oxoglutarate (2OG) and Fe(II)-dependent oxygenase superfamily protein									9.04204	8.82945	0.212591	1	0.249419	9.40866	8.93305	0.475607	1	0.0383117	9.50752	9.62777	-0.120253	1	0.895167	9.61452	9.00189	0.61263	1	0.00572113	9.39318	9.09804	0.295144	1	0.159829
1217	Bradi1g10007.1	AT3G49725.1 GTP-binding protein, HflX									6.813	6.34694	0.466059	1	0.0122532	6.73214	6.44394	0.288208	1	0.360418	6.64957	6.55418	0.0953946	1	0.916569	6.87238	6.60091	0.271466	1	0.370311	6.76677	6.48649	0.280282	1	0.161616
23260	Bradi4g00467.1	AT5G40010.1 AAA-ATPase 1									12.9203	12.2086	0.711685	0.117522	0.000211752	12.0473	12.9618	-0.914481	0.000766414	3.72046e-06	12.0506	11.6919	0.358714	1	0.197885	13.0819	12.147	0.93489	0.00403797	3.05906e-05	12.525	12.2523	0.272702	1	0.163114
5987	Bradi1g51554.1										6.05569	6.00786	0.0478308	1	0.626096	6.81283	7.50521	-0.69238	0.16252	0.000433388	6.70197	6.3846	0.317365	1	0.314493	6.62717	7.45785	-0.830679	0.0445677	0.00022509	6.54941	6.83888	-0.289466	1	0.163293
2922	Bradi1g24660.1	AT3G21790.1 UDP-Glycosyltransferase superfamily protein									8.93	8.72461	0.205383	1	0.25924	8.94723	8.62826	0.318978	1	0.266528	8.72469	8.59829	0.126395	1	0.885622	9.57314	9.0437	0.529436	1	0.037505	9.04376	8.74872	0.295048	1	0.163506
19266	Bradi3g27407.2	AT1G75900.1 GDSL-like Lipase/Acylhydrolase superfamily protein									8.02763	7.94239	0.0852328	1	0.539495	7.96294	8.27217	-0.309234	1	0.28978	7.88629	8.08345	-0.197162	1	0.732538	8.3057	8.97309	-0.667386	0.730909	0.00219492	8.04564	8.31778	-0.272137	1	0.163567
7840	Bradi1g66920.1	AT1G07430.1 highly ABA-induced PP2C gene 2									9.53614	7.5016	2.03454	1.13902e-09	1.62718e-11	7.86082	8.39448	-0.533655	1	0.012609	7.58696	7.55494	0.0320263	1	0.94788	7.4283	7.81399	-0.385686	1	0.151503	8.10306	7.81625	0.286807	1	0.164257
29050	Bradi5g04120.1	AT1G20190.1 expansin 11									10.0446	9.85661	0.18801	1	0.299868	9.8634	10.8386	-0.975178	0.000172226	9.89802e-07	9.61149	10.1177	-0.506178	1	0.0173858	10.1394	9.97511	0.164279	1	0.63592	9.91472	10.197	-0.282267	1	0.164576
26836	Bradi4g31030.1	AT5G20910.1 RING/U-box superfamily protein									12.1757	12.7659	-0.590258	1	0.00168904	12.3197	12.9877	-0.66803	0.399861	0.000954322	12.2391	12.2308	0.00829906	1	0.956776	13.1572	13.0247	0.132436	1	0.686569	12.4729	12.7523	-0.279388	1	0.165645
8397	Bradi1g71630.1	AT4G25880.2 pumilio 6									5.9481	6.70403	-0.755931	0.048787	9.97688e-05	5.96002	6.46136	-0.501341	1	0.0230417	5.73803	5.76714	-0.0291093	1	0.951095	6.42949	6.27617	0.153314	1	0.645875	6.01891	6.30218	-0.283267	1	0.167036
7451	Bradi1g63600.1	AT3G04070.1 NAC domain containing protein 47									6.4612	5.60861	0.852586	0.0111621	2.70269e-05	6.20299	5.99737	0.205619	1	0.624598	5.6367	5.71803	-0.0813281	1	0.927436	5.87846	5.72995	0.148515	1	0.656022	6.04484	5.76349	0.281348	1	0.168086
9875	Bradi2g05740.1	AT5G23000.1 myb domain protein 37									8.80126	8.40661	0.39465	1	0.0334026	8.85399	8.81719	0.0368041	1	0.918315	8.6258	8.53543	0.0903733	1	0.92122	9.04563	8.48286	0.562768	1	0.0109084	8.83167	8.56052	0.271149	1	0.169525
28264	Bradi4g42710.1	AT3G10020.1									8.83321	8.07817	0.75504	0.0489966	9.99931e-05	8.26921	8.40585	-0.136639	1	0.785859	7.99757	7.73813	0.259442	1	0.521133	8.14822	7.93363	0.214592	1	0.515601	8.31205	8.03894	0.273109	1	0.170026
9839	Bradi2g05390.1	AT4G09730.1 RH39									8.01135	8.3892	-0.37785	1	0.0417968	8.624	8.68928	-0.0652882	1	0.894483	8.0341	8.32123	-0.287127	1	0.417203	8.22307	8.59794	-0.374866	1	0.146288	8.22313	8.49941	-0.276283	1	0.170061
31169	Bradi5g23690.1	AT3G19010.1 2-oxoglutarate (2OG) and Fe(II)-dependent oxygenase superfamily protein									9.92204	8.94284	0.979202	0.000885604	3.00205e-06	9.49995	9.30261	0.197338	1	0.641353	9.01002	9.17296	-0.162938	1	0.814553	9.37348	9.29705	0.0764286	1	0.767586	9.45137	9.17887	0.272508	1	0.171658
11469	Bradi2g19270.1	AT2G19810.1 CCCH-type zinc finger family protein									9.23082	8.45423	0.776583	0.0340469	7.29055e-05	8.72127	8.38154	0.339733	1	0.205361	8.70112	8.48495	0.216174	1	0.668801	8.40923	8.65621	-0.246981	1	0.430899	8.76561	8.49423	0.271377	1	0.171747
7921	Bradi1g67600.1	AT5G16080.1 carboxyesterase 17									9.50529	9.19573	0.309569	1	0.10918	9.56665	11.1263	-1.55961	6.45681e-10	8.96779e-12	8.99561	8.79556	0.200047	1	0.731637	9.07969	9.16637	-0.086681	1	0.754005	9.28681	9.57098	-0.284169	1	0.171838
20338	Bradi3g36341.2	AT3G26300.1 cytochrome P450, family 71, subfamily B, polypeptide 34									9.65913	8.70862	0.950512	0.00237668	7.20207e-06	8.95169	8.88242	0.0692727	1	0.891058	8.74624	8.69171	0.0545294	1	0.940105	9.0759	9.05573	0.0201696	1	0.828077	9.10824	8.83462	0.273621	1	0.173073
24433	Bradi4g09680.2	AT2G43620.1 Chitinase family protein									6.49478	5.86728	0.627491	0.93158	0.00127091	5.48165	5.46565	0.0159974	1	0.932206	6.69641	6.57088	0.125532	1	0.888255	5.63529	5.29985	0.335439	1	0.220066	6.07703	5.80092	0.276115	1	0.175298
9459	Bradi2g02260.1	AT1G68390.1 Core-2/I-branching beta-1,6-N-acetylglucosaminyltransferase family protein									6.19205	5.67841	0.51364	1	0.00576701	5.85014	5.71004	0.140105	1	0.778454	6.30951	6.10176	0.207756	1	0.705044	5.89721	5.66257	0.234639	1	0.462703	6.06223	5.78819	0.274035	1	0.175323
2796	Bradi1g23660.1	AT2G44260.1 Plant protein of unknown function (DUF946)									8.71881	8.81442	-0.0956154	1	0.531571	9.06245	9.77043	-0.707977	0.257868	0.000647908	8.7747	8.49926	0.275435	1	0.480277	8.41095	9.14164	-0.73069	0.392572	0.00133984	8.74173	9.05644	-0.314712	1	0.175734
19014	Bradi3g23240.1	AT3G50360.1 centrin2									10.531	9.99711	0.533891	1	0.00430595	10.4509	10.0959	0.354989	1	0.171223	9.81225	9.74464	0.0676107	1	0.932537	10.4038	10.2784	0.125444	1	0.69816	10.2995	10.029	0.270484	1	0.176051
20398	Bradi3g36820.2	AT1G16060.1 ARIA-interacting double AP2 domain protein									10.5245	10.0472	0.477313	1	0.0102647	10.4601	10.0734	0.386732	1	0.124293	10.0465	9.77318	0.273306	1	0.47484	10.0866	10.1163	-0.0297238	1	0.819066	10.2794	10.0025	0.276907	1	0.177698
7327	Bradi1g62520.1	AT5G18630.2 alpha/beta-Hydrolases superfamily protein									8.31584	7.97599	0.339849	1	0.0760529	8.43056	7.90396	0.526596	1	0.0117792	7.82671	7.78939	0.0373155	1	0.946354	8.43149	8.20988	0.221607	1	0.521816	8.25115	7.96981	0.281342	1	0.178467
4590	Bradi1g38280.1	AT2G30970.1 aspartate aminotransferase 1									11.4686	11.0377	0.430953	1	0.0205787	11.3685	11.0533	0.315258	1	0.276181	11.2356	10.9143	0.321302	1	0.302266	11.1961	11.1902	0.00581063	1	0.84137	11.3172	11.0489	0.268331	1	0.178815
27985	Bradi4g40550.1	AT2G29540.1 RNApolymerase 14 kDa subunit									6.62274	7.13659	-0.513845	1	0.00582159	7.32967	7.47393	-0.144257	1	0.766164	6.72231	6.9208	-0.198486	1	0.72716	7.13268	7.34623	-0.213548	1	0.520012	6.95185	7.21939	-0.267534	1	0.178936
29975	Bradi5g13687.2	AT3G26100.2 Regulator of chromosome condensation (RCC1) family protein									8.65988	7.97841	0.681468	0.205695	0.000345706	8.36795	8.08997	0.277981	1	0.394646	7.96149	8.02651	-0.065023	1	0.933486	8.4148	8.16063	0.254177	1	0.456698	8.35103	8.06388	0.287151	1	0.178995
27558	Bradi4g36977.1	AT5G27780.1 SAUR-like auxin-responsive protein family									8.20905	8.18972	0.0193204	1	0.669086	8.86434	8.55034	0.313994	1	0.290731	8.23071	7.93703	0.293686	1	0.396827	8.40767	7.94398	0.463684	1	0.0489562	8.42794	8.15527	0.272671	1	0.179754
18189	Bradi3g16450.1	AT4G27585.1 SPFH/Band 7/PHB domain-containing membrane-associated protein family									11.0476	11.5741	-0.526431	1	0.0047111	11.4354	11.8906	-0.455152	1	0.041602	11.1093	11.1369	-0.0276506	1	0.951729	11.7331	11.7965	-0.0634307	1	0.780956	11.3314	11.5995	-0.268166	1	0.181939
20402	Bradi3g36860.1	AT5G48930.1 hydroxycinnamoyl-CoA shikimate/quinate hydroxycinnamoyl transferase									7.13649	6.69107	0.445426	1	0.0219288	6.97314	6.87164	0.101492	1	0.852382	6.90943	6.65897	0.250453	1	0.56028	7.11214	6.79587	0.316271	1	0.259378	7.0328	6.75439	0.278411	1	0.183416
20141	Bradi3g34720.2	AT1G30100.1 nine-cis-epoxycarotenoid dioxygenase 5									12.0089	11.06	0.948841	0.00163441	5.20512e-06	10.9516	11.4025	-0.450854	1	0.0583135	10.9134	10.891	0.0224547	1	0.951933	10.8309	12.499	-1.66809	7.17281e-08	2.6566e-09	11.1762	11.4631	-0.286913	1	0.184842
30487	Bradi5g17940.1	AT3G47420.1 phosphate starvation-induced gene 3									11.9936	11.409	0.584563	1	0.0018546	11.6252	11.5267	0.0984666	1	0.855164	11.4993	11.3678	0.131511	1	0.878846	11.9925	11.7446	0.24795	1	0.426922	11.7776	11.512	0.265623	1	0.18558
15769	Bradi2g58806.1										7.31106	7.86062	-0.549566	1	0.00351774	7.80726	7.76191	0.0453478	1	0.910166	7.85383	7.82873	0.0250973	1	0.952196	7.50479	8.10589	-0.601105	1	0.00590981	7.61923	7.88929	-0.270056	1	0.18558
3696	Bradi1g31063.1	AT5G43400.1 Uncharacterised conserved protein UCP015417, vWA									5.83703	6.31066	-0.473636	1	0.0111143	6.02667	6.54038	-0.513706	1	0.0150425	5.91386	5.82972	0.0841379	1	0.925039	6.3797	6.57947	-0.199767	1	0.567123	6.03931	6.31506	-0.275743	1	0.185842
2754	Bradi1g23320.1	AT5G55560.1 Protein kinase superfamily protein									9.18654	9.05686	0.129681	1	0.433721	9.04469	9.97633	-0.931638	0.000515986	2.63258e-06	8.96674	8.9396	0.0271402	1	0.95202	8.89292	9.19457	-0.301649	1	0.294772	9.02273	9.29184	-0.269116	1	0.185911
18649	Bradi3g19893.1										11.7375	10.8312	0.906307	0.00317487	9.25618e-06	11.0423	11.2079	-0.165687	1	0.720959	10.9802	10.9002	0.0800202	1	0.927548	11.2403	10.9909	0.249426	1	0.423784	11.2501	10.9826	0.267516	1	0.186179
19406	Bradi3g28460.1	AT1G02205.2 Fatty acid hydroxylase superfamily									12.4166	11.8451	0.571517	1	0.0026854	12.5097	12.0128	0.496867	1	0.0195629	11.9827	12.1324	-0.149742	1	0.845321	12.3236	12.1507	0.172876	1	0.607721	12.3081	12.0353	0.27288	1	0.186373
2113	Bradi1g17910.1	AT2G40435.1									7.40255	7.51589	-0.113339	1	0.47285	7.72957	7.23642	0.493146	1	0.0245886	7.40161	7.38734	0.0142779	1	0.954869	7.78041	7.03852	0.741884	0.15828	0.000646042	7.57853	7.29454	0.283993	1	0.186488
22964	Bradi3g58910.1	AT1G78110.1									9.35924	9.08998	0.269262	1	0.280989	9.64672	9.15375	0.492966	1	0.0384795	9.4713	9.20483	0.266462	1	0.52359	9.55696	9.1561	0.400858	1	0.109176	9.50855	9.15117	0.357387	1	0.186498
20936	Bradi3g41297.1	AT4G11880.1 AGAMOUS-like 14									9.46969	7.94479	1.52491	3.28363e-07	2.34545e-09	9.45022	9.26225	0.187975	1	0.666401	8.75795	9.14515	-0.387203	1	0.141711	8.59107	8.807	-0.215924	1	0.523893	9.06723	8.7898	0.277439	1	0.186916
18982	Bradi3g23010.1	AT5G17540.1 HXXXD-type acyl-transferase family protein									7.20358	7.0929	0.11068	1	0.481681	7.85346	7.30968	0.543782	1	0.00834185	7.4471	6.97487	0.472225	1	0.0376838	7.56896	7.55509	0.0138728	1	0.834613	7.51828	7.23314	0.28514	1	0.187678
26374	Bradi4g27334.1	AT1G79610.1 Na+/H+ antiporter 6									9.2648	8.85219	0.412602	1	0.0295947	9.21605	8.86566	0.350391	1	0.182358	8.95172	8.86955	0.0821661	1	0.927484	9.28832	9.04755	0.240763	1	0.445614	9.18022	8.90874	0.27148	1	0.188608
10663	Bradi2g12180.1	AT1G05260.1 Peroxidase superfamily protein									8.55368	7.70236	0.851321	0.0243543	5.41207e-05	7.74834	7.79416	-0.045823	1	0.910104	8.4061	8.26054	0.145565	1	0.854274	7.82554	7.63156	0.193983	1	0.567699	8.13341	7.84715	0.286261	1	0.189134
9758	Bradi2g04700.1	AT2G36800.1 don-glucosyltransferase 1									6.66851	5.94961	0.718901	0.158644	0.000274946	5.94351	6.01928	-0.0757767	1	0.883858	5.88445	5.69146	0.192989	1	0.738703	6.17553	5.92984	0.245687	1	0.434159	6.168	5.89755	0.27045	1	0.190105
29306	Bradi5g08340.1	AT1G69040.2 ACT domain repeat 4									8.78041	8.15941	0.621001	0.92079	0.00125791	9.0508	8.74177	0.309036	1	0.333784	7.93288	7.80865	0.124229	1	0.895255	8.37094	8.17622	0.194724	1	0.58008	8.53376	8.22151	0.312248	1	0.190498
12789	Bradi2g33150.1	AT4G33050.3 calmodulin-binding family protein									6.97441	7.69677	-0.722357	0.145199	0.000254735	6.75873	7.75267	-0.993943	0.000109055	6.56961e-07	6.72076	6.64228	0.078479	1	0.927738	8.02099	7.46752	0.553466	1	0.0138393	7.11872	7.38981	-0.271089	1	0.190521
906	Bradi1g07225.1										6.37008	6.88371	-0.513628	1	0.0102633	6.43216	6.75403	-0.321874	1	0.290333	6.21825	6.55502	-0.336778	1	0.279948	6.76514	6.78193	-0.0167922	1	0.8317	6.4464	6.74367	-0.297268	1	0.190525
17841	Bradi3g13670.1	AT1G64680.1									13.7398	12.9028	0.837043	0.0129955	3.07949e-05	13.4893	12.9242	0.565132	1	0.00575693	13.1285	13.3217	-0.193264	1	0.738976	13.2731	13.3976	-0.124514	1	0.702055	13.4077	13.1366	0.271099	1	0.192169
13185	Bradi2g36606.1										10.79	10.3186	0.471395	1	0.0148701	10.3636	10.9515	-0.587802	1	0.00362434	10.1501	10.3592	-0.209087	1	0.695375	10.4462	11.2463	-0.800014	0.111292	0.000479708	10.4375	10.7189	-0.281377	1	0.192316
25941	Bradi4g23757.1	AT1G22400.1 UDP-Glycosyltransferase superfamily protein									9.1079	9.062	0.0459031	1	0.623975	9.86849	9.34127	0.527228	1	0.0130057	9.32638	9.26353	0.0628413	1	0.935328	9.92075	9.43956	0.481182	1	0.0535271	9.55588	9.27659	0.279289	1	0.192344
28370	Bradi4g43580.2	AT5G13750.1 zinc induced facilitator-like 1									10.174	9.28516	0.888803	0.00471106	1.28718e-05	9.85101	9.77731	0.0736983	1	0.886203	9.14327	9.07822	0.0650428	1	0.933554	9.57625	9.53301	0.0432418	1	0.804216	9.68612	9.41843	0.267696	1	0.192579
4422	Bradi1g37010.1	AT1G15670.1 Galactose oxidase/kelch repeat superfamily protein									8.0059	7.29491	0.710994	0.114254	0.000206982	7.5962	7.16319	0.433006	1	0.114594	6.76396	7.27682	-0.512852	1	0.01459	7.60524	7.00551	0.599733	1	0.00793978	7.49283	7.18511	0.30772	1	0.192886
14043	Bradi2g43797.2	AT1G15910.1 XH/XS domain-containing protein									9.00413	8.61547	0.388663	1	0.0372531	9.08238	8.91272	0.169657	1	0.716856	8.87421	8.77731	0.0968933	1	0.913788	9.28926	8.86541	0.423851	1	0.0854566	9.06249	8.79273	0.269766	1	0.193052
5232	Bradi1g45580.1	AT4G08950.1 Phosphate-responsive 1 family protein									14.2029	14.12	0.0829117	1	0.54753	14.4626	13.8325	0.630068	0.702906	0.00156549	13.9421	13.8488	0.0933362	1	0.918059	14.3415	14.0861	0.25539	1	0.409512	14.2373	13.9719	0.265426	1	0.196283
22596	Bradi3g55500.1										8.87993	9.30359	-0.423665	1	0.0238846	9.07942	9.59228	-0.512867	1	0.0176559	9.24598	9.30253	-0.0565494	1	0.938742	9.27758	9.3667	-0.0891181	1	0.749723	9.12073	9.39128	-0.27055	1	0.196407
656	Bradi1g05460.1	AT4G02610.1 Aldolase-type TIM barrel family protein									7.53769	7.11744	0.420252	1	0.02629	7.67453	9.1806	-1.50607	9.86969e-09	1.17496e-10	6.75112	6.5755	0.17562	1	0.788497	6.9805	7.20847	-0.227967	1	0.47956	7.23596	7.5205	-0.28454	1	0.19691
28877	Bradi5g02820.1										11.3114	10.8695	0.441828	1	0.0189161	11.2157	10.6377	0.577992	1	0.00537022	11.0192	10.8292	0.19002	1	0.760552	11.3963	11.4737	-0.077365	1	0.7663	11.2357	10.9525	0.283119	1	0.197138
27490	Bradi4g36503.1	AT5G66120.2 3-dehydroquinate synthase, putative									10.0602	9.30906	0.751119	0.0744418	0.000143157	9.74196	9.39751	0.344451	1	0.195135	9.02302	8.90642	0.116594	1	0.899363	9.68426	9.768	-0.083742	1	0.764371	9.62735	9.34525	0.282106	1	0.198199
1815	Bradi1g15010.1	AT1G69200.1 fructokinase-like 2									11.2553	11.7013	-0.44602	1	0.0176539	11.6616	11.8285	-0.166899	1	0.720567	11.33	11.6647	-0.334722	1	0.264485	11.628	11.7499	-0.121855	1	0.703533	11.4687	11.7361	-0.267374	1	0.199436
20245	Bradi3g35560.1	AT1G78080.1 related to AP2 4									11.1061	10.5437	0.562335	1	0.00261219	10.9514	10.9477	0.0036523	1	0.9339	10.5924	10.4477	0.144638	1	0.855386	10.9738	10.5903	0.383528	1	0.143951	10.9059	10.6324	0.273538	1	0.199514
2293	Bradi1g19450.1	AT3G06210.1 ARM repeat superfamily protein									8.71586	8.0991	0.616761	0.737798	0.00103915	8.81615	8.43857	0.377577	1	0.128252	8.40724	8.23509	0.172153	1	0.795798	8.63873	8.74996	-0.111226	1	0.718429	8.6445	8.38068	0.263816	1	0.199532
22699	Bradi3g56390.1	AT4G12730.1 FASCICLIN-like arabinogalactan 2									8.75016	9.15874	-0.408581	1	0.0368841	9.1477	9.3573	-0.209605	1	0.613222	8.95739	9.01002	-0.0526279	1	0.941527	8.75584	9.20694	-0.451099	1	0.0670473	8.90277	9.18325	-0.280478	1	0.199606
26021	Bradi4g24350.2	AT4G19080.1 Protein of unknown function (DUF594)									8.48825	8.85131	-0.363059	1	0.0501617	8.71215	8.42948	0.282669	1	0.378299	8.59057	8.88499	-0.294418	1	0.397098	8.20781	8.93039	-0.722581	0.488286	0.0016062	8.4997	8.77405	-0.274347	1	0.20381
14696	Bradi2g49580.1	AT1G79760.1 downstream target of AGL15-4									6.4653	6.78274	-0.31744	1	0.0979358	6.35115	6.37813	-0.0269844	1	0.924915	6.47381	6.72186	-0.248054	1	0.567641	6.59937	7.07543	-0.47606	1	0.0403642	6.47241	6.73954	-0.267135	1	0.204346
7366	Bradi1g62860.1	AT1G56220.3 Dormancy/auxin associated family protein									14.7154	14.1771	0.538337	1	0.00385177	14.7268	14.4848	0.24209	1	0.511298	14.3635	14.2449	0.118599	1	0.896427	14.4955	14.2953	0.200159	1	0.565148	14.5753	14.3005	0.274796	1	0.204387
14188	Bradi2g45260.1	AT4G18550.1 alpha/beta-Hydrolases superfamily protein									10.0963	10.3712	-0.274925	1	0.138073	10.3488	10.6988	-0.350053	1	0.191491	10.4931	10.3647	0.128375	1	0.881382	10.2396	10.8001	-0.56055	1	0.0111993	10.2944	10.5587	-0.264288	1	0.205054
17417	Bradi3g09600.1										9.03134	8.1592	0.872147	0.00569004	1.5053e-05	8.75131	8.55528	0.196029	1	0.643182	8.49339	8.63884	-0.145445	1	0.852927	8.6616	8.51993	0.141665	1	0.676498	8.73441	8.46831	0.266099	1	0.206002
12192	Bradi2g25460.1	AT1G68570.1 Major facilitator superfamily protein									6.90006	5.79418	1.10588	0.000111809	4.43686e-07	5.87823	5.97939	-0.101166	1	0.852476	6.20379	6.15084	0.0529532	1	0.941618	5.793	5.79182	0.00117659	1	0.845156	6.19377	5.92906	0.264711	1	0.206121
1102	Bradi1g08988.1	AT2G37710.1 receptor lectin kinase									10.6354	10.9277	-0.292297	1	0.116365	11.127	10.9162	0.210732	1	0.61538	10.9471	11.3615	-0.414436	1	0.0929135	11.0061	11.6008	-0.594705	1	0.00692351	10.9289	11.2016	-0.272677	1	0.207141
5946	Bradi1g51177.1	AT4G02750.1 Tetratricopeptide repeat (TPR)-like superfamily protein									7.04228	7.4295	-0.387217	1	0.037067	7.22465	7.63654	-0.411882	1	0.0837461	7.21421	7.32742	-0.113211	1	0.901517	7.59605	7.75676	-0.160712	1	0.636552	7.2693	7.53756	-0.268256	1	0.207289
30446	Bradi5g17575.1										10.9652	10.6958	0.269375	1	0.144855	11.0227	10.705	0.317675	1	0.263585	10.6811	10.853	-0.171879	1	0.795542	11.6035	10.9779	0.625645	1	0.0040123	11.0681	10.8079	0.260204	1	0.20742
11962	Bradi2g23460.1	AT2G37790.1 NAD(P)-linked oxidoreductase superfamily protein									13.7505	12.9966	0.753939	0.0607344	0.000120985	13.2783	13.0032	0.275053	1	0.398656	13.168	13.3358	-0.167776	1	0.800663	13.307	13.1209	0.186106	1	0.579065	13.376	13.1141	0.261831	1	0.207428
5686	Bradi1g49070.2	AT2G33990.1 IQ-domain 9									9.76198	10.454	-0.692016	0.177253	0.000304036	9.92944	10.0036	-0.0741555	1	0.893026	9.62733	9.93417	-0.30684	1	0.388133	10.2661	11.2553	-0.989144	1	0.0426801	9.89621	10.4118	-0.515539	1	0.207439
12	Bradi0026s00301.1	AT3G47890.1 Ubiquitin carboxyl-terminal hydrolase-related protein									5.63868	5.91094	-0.272265	1	0.144372	5.13418	5.98831	-0.854128	0.00351979	1.4789e-05	5.75503	5.75471	0.000313569	1	0.959292	6.02972	5.96716	0.0625636	1	0.782507	5.6394	5.90528	-0.265879	1	0.20762
11568	Bradi2g20050.1	AT1G55900.1 Haloacid dehalogenase-like hydrolase (HAD) superfamily protein									8.6715	9.28497	-0.613461	1	0.00170912	9.0491	9.58023	-0.531131	1	0.010436	8.9132	8.95252	-0.0393158	1	0.947168	9.53556	9.41294	0.122627	1	0.701671	9.04234	9.30766	-0.26532	1	0.207953
20967	Bradi3g41543.2	AT5G61890.1 Integrase-type DNA-binding superfamily protein									6.96789	6.4059	0.561985	1	0.00263601	6.66128	6.56493	0.0963543	1	0.858203	6.68629	6.55958	0.12671	1	0.88564	6.46867	6.18843	0.280243	1	0.365789	6.69603	6.42971	0.266323	1	0.209518
25925	Bradi4g23670.1	AT4G33490.2 Eukaryotic aspartyl protease family protein									6.37626	6.03619	0.340072	1	0.0673485	6.3549	6.07696	0.277938	1	0.391984	6.04268	6.13287	-0.0901872	1	0.921627	6.4999	5.96726	0.532647	1	0.0194938	6.31843	6.05332	0.265117	1	0.209888
3967	Bradi1g33217.1	AT1G71530.1 Protein kinase superfamily protein									8.93633	8.89281	0.0435225	1	0.626863	9.28276	8.81836	0.464407	1	0.0338662	8.93164	8.93611	-0.00447114	1	0.957999	9.46218	8.93038	0.531798	1	0.0175962	9.15323	8.89441	0.258814	1	0.210544
10807	Bradi2g13310.1	AT5G19020.1 mitochondrial editing factor 18									7.17304	7.61405	-0.441016	1	0.0188036	7.58854	7.79396	-0.205418	1	0.615322	8.42196	8.68055	-0.258586	1	0.520209	7.84121	7.97793	-0.136714	1	0.678454	7.75619	8.01662	-0.260433	1	0.210723
1354	Bradi1g11240.1	AT2G02850.1 plantacyanin									14.7504	13.6439	1.10644	0.00011186	4.42136e-07	13.7664	14.1554	-0.38902	1	0.109224	13.7771	13.4899	0.287163	1	0.415934	14.2096	14.1801	0.0294883	1	0.819507	14.1259	13.8674	0.258517	1	0.212885
19768	Bradi3g31690.1	AT1G04110.1 Subtilase family protein									9.9268	10.0489	-0.122098	1	0.457137	9.93769	10.1327	-0.195007	1	0.64563	10.0674	10.2816	-0.214199	1	0.674851	10.1884	10.7484	-0.560027	1	0.0189695	10.0301	10.3029	-0.272833	1	0.213785
4076	Bradi1g34080.2	AT2G20580.1 26S proteasome regulatory subunit S2 1A									7.95417	7.28438	0.669796	0.538988	0.000804459	7.71512	7.38288	0.33224	1	0.229406	7.41284	7.46293	-0.050087	1	0.943294	7.50628	7.37748	0.128797	1	0.692816	7.6471	7.37691	0.270187	1	0.214036
5982	Bradi1g51520.2	AT2G35270.1 Predicted AT-hook DNA-binding family protein									6.05577	6.49444	-0.438667	1	0.0236987	6.21447	6.31581	-0.101331	1	0.851946	6.42799	6.51563	-0.0876384	1	0.924979	6.31117	6.82383	-0.512656	1	0.0240382	6.25235	6.53743	-0.285073	1	0.216978
9762	Bradi2g04723.1	AT3G15930.1 Pentatricopeptide repeat (PPR) superfamily protein									7.44647	8.09485	-0.648377	0.390129	0.000609577	7.93103	8.17168	-0.240647	1	0.51268	7.76388	7.88028	-0.116403	1	0.897685	8.17452	8.2045	-0.0299813	1	0.818954	7.82898	8.08783	-0.258852	1	0.217792
5307	Bradi1g46190.1	AT2G03200.1 Eukaryotic aspartyl protease family protein									10.5351	10.6522	-0.117079	1	0.466055	10.2836	11.0305	-0.746906	0.0416127	0.000134669	10.2731	10.3779	-0.104866	1	0.906975	10.9626	11.031	-0.0683491	1	0.775002	10.5136	10.7729	-0.2593	1	0.217921
24937	Bradi4g13697.2	AT2G03220.1 fucosyltransferase 1									7.90121	7.97495	-0.0737473	1	0.570664	7.31642	7.84288	-0.526458	1	0.0123597	7.46431	7.84224	-0.377938	1	0.151499	8.58358	8.66382	-0.0802408	1	0.763453	7.81638	8.08097	-0.264596	1	0.218035
19382	Bradi3g28290.1	AT1G04500.1 CCT motif family protein									9.44608	9.04604	0.400033	1	0.0322982	9.42502	9.23676	0.188257	1	0.666971	9.02469	8.76324	0.26145	1	0.52857	9.49862	9.26291	0.235705	1	0.462444	9.3486	9.07724	0.271361	1	0.218232
12379	Bradi2g26817.1	AT5G12340.1									7.02188	7.00043	0.0214431	1	0.665811	8.1941	7.50699	0.687106	0.181947	0.000481341	7.47845	7.17459	0.303863	1	0.360335	7.21255	7.18435	0.0281977	1	0.821036	7.47674	7.21659	0.260152	1	0.219326
17325	Bradi3g08870.1	AT3G24520.1 heat shock transcription factor C1									9.20138	7.80603	1.39534	2.77307e-06	1.59372e-08	8.0327	8.26002	-0.22732	1	0.57681	7.84544	7.65077	0.194668	1	0.736936	7.53189	7.79959	-0.2677	1	0.387623	8.15285	7.8791	0.273747	1	0.219497
31448	Bradi5g26080.1	AT5G23300.1 pyrimidine d									11.1682	11.7953	-0.627071	1	0.00145109	11.5934	12.0804	-0.48707	1	0.0229406	11.3111	11.3562	-0.0450169	1	0.946165	11.8846	11.8121	0.0725828	1	0.771177	11.4893	11.761	-0.271644	1	0.219499
13262	Bradi2g37180.2	AT5G09640.1 serine carboxypeptidase-like 19									11.5975	10.8727	0.724814	0.0893368	0.000167297	11.4463	11.3116	0.134671	1	0.788437	11.0252	11.0377	-0.0124238	1	0.95436	11.6012	11.4019	0.199311	1	0.552649	11.4176	11.156	0.261593	1	0.219589
15182	Bradi2g53750.1	AT5G05365.1 Heavy metal transport/detoxification superfamily protein									9.74665	8.92799	0.818655	0.0151412	3.53767e-05	9.16017	9.07384	0.0863245	1	0.870573	8.8088	8.72204	0.0867566	1	0.923922	9.24304	9.1944	0.0486431	1	0.798228	9.23966	8.97957	0.260095	1	0.219611
15444	Bradi2g56037.1	AT2G17850.1 Rhodanese/Cell cycle control phosphatase superfamily protein									8.05456	7.38059	0.673964	0.245346	0.00040353	7.75138	7.6078	0.143584	1	0.77867	7.02295	7.22	-0.197058	1	0.737667	7.80109	7.31395	0.487147	1	0.039507	7.6575	7.38059	0.276909	1	0.221096
10040	Bradi2g07130.2										7.369	6.6872	0.6818	0.277657	0.000450742	7.65209	7.31951	0.332584	1	0.224627	7.14092	7.08304	0.0578773	1	0.939105	6.94486	6.96291	-0.0180461	1	0.830293	7.27672	7.01316	0.263554	1	0.221242
9360	Bradi2g01387.1	AT3G18180.1 Glycosyltransferase family 61 protein									7.63819	6.85111	0.787081	0.0477349	9.822e-05	7.25564	7.19981	0.0558314	1	0.902428	6.9437	6.82574	0.117962	1	0.896728	7.28115	7.15274	0.128407	1	0.701915	7.27967	7.00735	0.272321	1	0.222627
588	Bradi1g04907.1	AT1G02335.1 germin-like protein subfamily 2 member 2 precursor									6.61985	6.09058	0.529274	1	0.00586408	6.63274	6.62999	0.00275365	1	0.934098	6.40547	6.1904	0.215071	1	0.681419	6.63858	6.21825	0.420326	1	0.131636	6.57416	6.2823	0.291856	1	0.222725
15196	Bradi2g53890.1	AT4G28590.1									11.7283	12.196	-0.467644	1	0.0128556	12.0527	12.3259	-0.273234	1	0.407999	11.7919	12.073	-0.28108	1	0.443293	12.1284	12.1579	-0.0295665	1	0.819753	11.9253	12.1882	-0.262881	1	0.222895
19967	Bradi3g33341.1										10.101	10.4152	-0.314139	1	0.0908051	10.3372	10.3184	0.0188772	1	0.930504	10.2209	10.315	-0.0941215	1	0.918146	9.69138	10.3322	-0.640839	1	0.00314156	10.0876	10.3452	-0.257556	1	0.224371
27567	Bradi4g37027.1	AT1G29500.1 SAUR-like auxin-responsive protein family									10.5012	10.6269	-0.125767	1	0.449481	11.188	10.6517	0.536274	1	0.0120998	11.0723	10.6137	0.458609	1	0.0470383	10.7338	10.4755	0.258323	1	0.43011	10.8738	10.592	0.28186	1	0.22441
88	Bradi1g00690.1	AT2G29400.1 type one protein phosphatase 1									8.29397	7.85088	0.443092	1	0.0174749	8.34551	7.89113	0.454383	1	0.0474236	7.89614	7.71566	0.180484	1	0.780148	8.17457	8.17566	-0.0010944	1	0.84495	8.17755	7.90833	0.269216	1	0.224492
14762	Bradi2g50133.1										12.7624	13.0327	-0.27028	1	0.152738	12.7649	13.346	-0.581174	1	0.00405922	13.0137	12.75	0.263697	1	0.50659	13.1377	13.6113	-0.473589	1	0.0488215	12.9197	13.185	-0.265336	1	0.224557
14681	Bradi2g49430.1	AT2G19870.1 tRNA/rRNA methyltransferase (SpoU) family protein									12.55	13.0374	-0.487421	1	0.00997019	13.042	13.2007	-0.15868	1	0.738609	12.7117	13.1043	-0.392556	1	0.125287	13.0709	13.0735	-0.00258435	1	0.844213	12.8437	13.104	-0.260311	1	0.224935
8287	Bradi1g70730.1	AT2G21100.1 Disease resistance-responsive (dirigent-like protein) family protein									7.12455	6.7025	0.422052	1	0.0235848	6.92919	6.90727	0.0219199	1	0.928757	6.95294	6.76856	0.184385	1	0.762781	7.28583	6.88257	0.403251	1	0.109754	7.07313	6.81522	0.257902	1	0.225113
11579	Bradi2g20127.1										7.78579	7.22357	0.562221	1	0.00456804	7.69544	7.83385	-0.138404	1	0.780546	7.4348	7.37432	0.0604795	1	0.938301	7.6734	7.02908	0.644321	1	0.00321499	7.64736	7.3652	0.282154	1	0.225362
20372	Bradi3g36590.2	AT3G18550.1 TCP family transcription factor									6.38559	7.02837	-0.642781	0.441673	0.000674309	6.66067	6.89326	-0.232593	1	0.538594	7.07474	6.84638	0.228355	1	0.629977	6.96297	7.35505	-0.392078	1	0.129725	6.77099	7.03077	-0.259774	1	0.225935
22654	Bradi3g56020.1	AT4G00430.1 plasma membrane intrinsic protein 1	4								10.9556	10.5584	0.397194	1	0.0323108	10.8031	10.641	0.162083	1	0.734223	10.5816	10.5745	0.00710516	1	0.958556	11.1181	10.5833	0.534768	1	0.030423	10.8646	10.5893	0.275288	1	0.227306
26421	Bradi4g27734.1										6.5508	6.43001	0.120786	1	0.472844	6.35664	5.91133	0.44531	1	0.0472832	6.68437	6.24029	0.444084	1	0.0533851	6.49629	6.39233	0.103957	1	0.740257	6.52202	6.24349	0.278534	1	0.229768
6878	Bradi1g58830.1	AT2G03500.1 Homeodomain-like superfamily protein									12.9645	12.3892	0.575289	1	0.00361531	12.839	12.7587	0.0803333	1	0.880074	12.5435	12.346	0.19749	1	0.731091	12.8664	12.6347	0.231757	1	0.47673	12.8034	12.5321	0.271217	1	0.232694
1847	Bradi1g15295.1	AT3G57270.1 beta-1,3-glucanase 1									12.659	12.6621	-0.003081	1	0.693757	12.8273	12.2858	0.541434	1	0.013213	12.2731	12.1452	0.127882	1	0.885783	12.8856	12.309	0.576676	1	0.0327346	12.6612	12.3505	0.310728	1	0.233744
7970	Bradi1g68030.1	AT2G21180.1									14.7151	13.8533	0.861875	0.00734596	1.87397e-05	14.3355	14.3493	-0.0138102	1	0.933003	14.0544	13.9551	0.0992969	1	0.913404	14.4353	14.3564	0.0788301	1	0.76443	14.3851	14.1285	0.256548	1	0.234251
876	Bradi1g06980.2	AT2G35795.1 Chaperone DnaJ-domain superfamily protein									5.67484	6.42169	-0.746857	0.339766	0.000541892	5.92348	6.9057	-0.982218	0.00565847	2.28164e-05	5.8827	5.83966	0.0430402	1	0.946446	6.96091	6.68256	0.278352	1	0.382944	6.11048	6.4624	-0.351921	1	0.234267
9435	Bradi2g02060.1										7.14152	7.22612	-0.0846072	1	0.541283	6.88611	7.34927	-0.463162	1	0.0497283	6.41879	6.52381	-0.105021	1	0.907722	6.95501	7.39001	-0.434995	1	0.0797267	6.85036	7.1223	-0.271946	1	0.234302
24343	Bradi4g09130.1	AT5G02140.1 Pathogenesis-related thaumatin superfamily protein									7.21997	7.81179	-0.591822	1	0.0015813	7.43968	7.73647	-0.296797	1	0.328245	7.51219	7.46699	0.0451978	1	0.945938	7.86532	8.08842	-0.223099	1	0.527815	7.50929	7.77592	-0.26663	1	0.235932
18866	Bradi3g21771.1										8.81349	9.2849	-0.471406	1	0.0128859	8.89046	9.23511	-0.344649	1	0.196614	8.92198	9.06791	-0.145928	1	0.852792	9.45492	9.54419	-0.0892773	1	0.753149	9.02021	9.28303	-0.262815	1	0.236225
13144	Bradi2g36217.1	AT4G35850.1 Pentatricopeptide repeat (PPR) superfamily protein									7.93342	8.38816	-0.454739	1	0.0205787	7.96894	8.19184	-0.222897	1	0.565621	8.26471	8.28965	-0.0249381	1	0.952114	8.19029	8.57907	-0.388779	1	0.162413	8.08934	8.36218	-0.272838	1	0.236813
27562	Bradi4g37000.1	AT1G29450.1 SAUR-like auxin-responsive protein family									11.7636	11.5866	0.176968	1	0.336308	11.8577	11.9689	-0.111233	1	0.839564	11.8563	11.3919	0.46437	1	0.0406792	12.0931	11.5284	0.564716	1	0.0123846	11.8926	11.6189	0.273705	1	0.23766
25469	Bradi4g19060.1	AT5G13080.1 WRKY DNA-binding protein 75									6.81676	5.92084	0.89592	0.00528103	1.41963e-05	6.48233	6.6327	-0.150362	1	0.759106	6.24375	6.2551	-0.0113462	1	0.954949	6.61173	6.19028	0.421446	1	0.113157	6.53864	6.24973	0.288915	1	0.237857
22184	Bradi3g52012.1	AT2G44670.1 Protein of unknown function (DUF581)									7.75349	7.35969	0.393802	1	0.0375598	7.51538	7.26951	0.24587	1	0.49237	7.30659	7.21051	0.0960845	1	0.914786	7.40322	7.10019	0.303037	1	0.302374	7.49467	7.23497	0.259698	1	0.237918
11391	Bradi2g18573.1										8.30782	8.28177	0.0260577	1	0.657611	9.23628	8.48223	0.754045	0.0400223	0.000130792	8.32018	8.11975	0.200423	1	0.721774	8.78616	8.71985	0.0663031	1	0.779129	8.66261	8.4009	0.261707	1	0.237948
10015	Bradi2g06920.3	AT1G06240.1 Protein of unknown function DUF455									9.50421	9.95722	-0.453009	1	0.0158783	9.99055	9.91214	0.0784132	1	0.88043	9.88215	10.08	-0.197837	1	0.731205	9.75411	10.1991	-0.445011	1	0.0631834	9.78276	10.0371	-0.254361	1	0.238233
29960	Bradi5g13590.2	AT3G48330.1 protein-l-isoaspartate methyltransferase 1									8.99157	8.15129	0.840281	0.0151367	3.54488e-05	8.3936	8.16676	0.226842	1	0.575214	8.08645	8.20316	-0.116704	1	0.897341	8.4676	8.31919	0.148406	1	0.670646	8.4848	8.2101	0.274706	1	0.238368
31484	Bradi5g26380.1										7.51575	7.4149	0.10085	1	0.504855	8.37977	8.31571	0.0640616	1	0.895394	7.63475	7.49859	0.136161	1	0.876586	8.44468	7.66249	0.782183	0.0932953	0.000416497	7.99374	7.72292	0.270814	1	0.240853
4918	Bradi1g43080.1	AT5G04370.2 S-adenosyl-L-methionine-dependent methyltransferases superfamily protein									6.91809	6.5921	0.325993	1	0.0864407	6.55386	6.06739	0.486467	1	0.0283951	6.66745	6.27025	0.397196	1	0.124697	6.03265	6.12799	-0.0953419	1	0.748724	6.54301	6.26443	0.278578	1	0.241409
21348	Bradi3g44750.1	AT2G36410.2 Family of unknown function (DUF662)									10.7564	10.8693	-0.112928	1	0.473995	10.7611	11.2336	-0.472511	1	0.0299335	10.7998	10.7538	0.0459758	1	0.945308	10.7851	11.2531	-0.468079	1	0.0456631	10.7756	11.0275	-0.251886	1	0.242544
16034	Bradi2g60898.1	AT5G48930.1 hydroxycinnamoyl-CoA shikimate/quinate hydroxycinnamoyl transferase									12.0854	12.6039	-0.518538	1	0.00581711	12.3912	12.8249	-0.433781	1	0.0603774	12.1336	12.0912	0.0423272	1	0.946863	12.5017	12.6512	-0.149537	1	0.660439	12.278	12.5428	-0.264882	1	0.242612
8151	Bradi1g69475.1										13.1536	12.5448	0.608809	0.862112	0.00118912	12.5331	12.6778	-0.144661	1	0.766097	12.2787	12.2828	-0.00404946	1	0.957695	13.2068	12.6232	0.583589	1	0.00794675	12.7931	12.5322	0.260922	1	0.245826
13930	Bradi2g42855.1										13.2505	12.3209	0.929638	0.00229772	7.04822e-06	12.4165	12.3791	0.0373903	1	0.918433	12.4093	12.3326	0.0767729	1	0.92842	12.8526	12.8301	0.0224613	1	0.826784	12.7322	12.4657	0.266566	1	0.245943
22955	Bradi3g58830.1	AT5G10230.1 annexin 7									10.6785	10.1871	0.491397	1	0.00877457	10.3299	10.2658	0.0641142	1	0.895004	10.6371	10.4641	0.172996	1	0.793665	10.8733	10.5765	0.296847	1	0.319359	10.6297	10.3734	0.256339	1	0.249064
15239	Bradi2g54260.1	AT5G41380.1 CCT motif family protein									9.7573	9.51315	0.244156	1	0.186383	10.1633	9.98479	0.178539	1	0.689954	9.8548	9.37437	0.480424	1	0.0270279	9.89237	9.787	0.105363	1	0.728441	9.91695	9.66483	0.252121	1	0.249802
6616	Bradi1g56870.1	AT5G06570.1 alpha/beta-Hydrolases superfamily protein									9.01219	8.50884	0.503348	1	0.0118369	9.08056	8.7499	0.330655	1	0.263166	8.40764	8.47002	-0.0623751	1	0.936308	9.18025	8.77629	0.403962	1	0.155199	8.92016	8.62626	0.293897	1	0.249836
18938	Bradi3g22635.1	AT4G38810.2 Calcium-binding EF-hand family protein									11.9647	11.1221	0.842604	0.0100408	2.46703e-05	11.3683	11.1108	0.257506	1	0.461311	11.0153	10.8023	0.212964	1	0.679547	10.9508	11.2533	-0.302476	1	0.292747	11.3248	11.0721	0.252649	1	0.249886
14159	Bradi2g45050.1	AT3G03341.1									6.24251	5.34374	0.89877	0.00354568	9.98783e-06	5.4976	5.49941	-0.00180874	1	0.93515	5.7172	5.6286	0.088594	1	0.924149	5.2946	5.2541	0.0404962	1	0.80762	5.68798	5.43146	0.256513	1	0.25004
30856	Bradi5g21161.1										8.43524	7.98858	0.446659	1	0.0181487	8.38298	8.16808	0.214909	1	0.586479	8.12579	8.05813	0.0676559	1	0.932431	8.69209	8.40985	0.282231	1	0.339478	8.40902	8.15616	0.252864	1	0.250042
16309	Bradi3g00560.1	AT3G30340.1 nodulin MtN21 /EamA-like transporter family protein									7.85882	7.78378	0.0750436	1	0.563781	8.35563	7.89832	0.457309	1	0.0383194	8.21917	7.80159	0.417585	1	0.0847972	8.42238	8.36831	0.0540672	1	0.791577	8.214	7.963	0.251001	1	0.250596
12382	Bradi2g26840.2	AT5G13960.1 SU(VAR)3-9 homolog 4									6.18918	5.89232	0.296856	1	0.123663	6.22952	6.03556	0.193956	1	0.680929	6.18937	5.73146	0.457907	1	0.047558	6.38373	6.18424	0.199481	1	0.564959	6.24795	5.9609	0.28705	1	0.250678
18526	Bradi3g18990.1	AT3G20330.1 PYRIMIDINE B									9.12383	9.79363	-0.669795	0.277771	0.000450197	9.73456	9.88695	-0.152381	1	0.749062	9.34128	9.62483	-0.283546	1	0.433291	9.82776	9.74258	0.0851842	1	0.757153	9.50686	9.76199	-0.255134	1	0.250876
18415	Bradi3g18240.1	AT1G47290.2 3beta-hydroxysteroid-dehydrogenase/decarboxylase isoform 1									9.68546	8.99569	0.689765	0.179269	0.000306967	9.09708	8.74793	0.34915	1	0.185693	8.51956	8.33198	0.187582	1	0.753714	9.01489	9.20954	-0.194655	1	0.5754	9.07925	8.82129	0.25796	1	0.251002
9464	Bradi2g02310.1	AT5G57580.1 Calmodulin-binding protein									7.32434	6.88799	0.436351	1	0.0192848	7.32549	7.54767	-0.222178	1	0.577251	7.2257	6.9049	0.320804	1	0.304456	7.355	6.8693	0.485703	1	0.0354955	7.30763	7.05246	0.25517	1	0.251863
22002	Bradi3g50397.1	AT4G17550.1 Major facilitator superfamily protein									7.8778	7.2766	0.601204	1	0.00205717	7.35474	7.1726	0.182137	1	0.678946	7.17459	7.02156	0.153026	1	0.839602	7.06978	6.9454	0.124378	1	0.701465	7.36923	7.10404	0.265186	1	0.254182
1688	Bradi1g14040.1	AT3G13050.1 Major facilitator superfamily protein									11.678	10.6252	1.0528	0.000260568	9.68656e-07	11.0662	11.0712	-0.00499666	1	0.933122	10.5061	10.5838	-0.0777318	1	0.927594	11.0453	11.0188	0.0265329	1	0.823008	11.0739	10.8247	0.24915	1	0.254657
30330	Bradi5g16650.1	AT1G01800.1 NAD(P)-binding Rossmann-fold superfamily protein									7.11215	6.55908	0.553069	1	0.00300978	6.86113	8.36821	-1.50708	1.52855e-09	1.98513e-11	6.65694	6.65227	0.0046746	1	0.958287	7.08596	7.14954	-0.06358	1	0.781814	6.92905	7.18227	-0.253229	1	0.256283
4498	Bradi1g37620.1	AT5G21105.1 Plant L-ascorbate oxidase									13.396	13.6906	-0.29465	1	0.118445	13.6644	14.1226	-0.458212	1	0.0444457	13.5263	13.6135	-0.0872231	1	0.924742	13.7104	13.9202	-0.209737	1	0.525238	13.5743	13.8367	-0.262456	1	0.257453
15319	Bradi2g54970.1	AT5G05960.1 Bifunctional inhibitor/lipid-transfer protein/seed storage 2S albumin superfamily protein									14.6598	13.133	1.52687	3.53618e-07	2.50793e-09	13.2899	13.7551	-0.465217	1	0.0365837	13.325	13.343	-0.0179965	1	0.955079	13.6821	13.7087	-0.0266456	1	0.82276	13.7392	13.4849	0.254253	1	0.257577
9768	Bradi2g04760.1	AT3G53150.1 UDP-glucosyl transferase 73D1									7.92907	7.35551	0.573557	1	0.00233438	7.3447	7.39945	-0.0547512	1	0.902666	7.12917	7.05659	0.0725797	1	0.928771	7.59296	7.18069	0.412267	1	0.0957923	7.49897	7.24806	0.250913	1	0.257654
12755	Bradi2g32775.1										7.73942	7.4727	0.26672	1	0.149062	8.18955	7.52909	0.660456	0.439897	0.00104241	7.90395	7.90713	-0.00318695	1	0.9584	7.33654	7.23882	0.097717	1	0.738924	7.79236	7.53693	0.255427	1	0.260089
28021	Bradi4g40850.2	AT4G33467.2									7.21656	5.75731	1.45925	2.82694e-05	1.3272e-07	6.12179	6.34743	-0.225638	1	0.557493	5.6696	5.80024	-0.130635	1	0.879084	5.83656	5.8151	0.0214626	1	0.826838	6.21113	5.93002	0.281111	1	0.260315
22938	Bradi3g58670.1	AT1G22380.1 UDP-glucosyl transferase 85A3									6.90281	6.77795	0.124867	1	0.445075	7.32751	7.42315	-0.0956418	1	0.860898	7.17026	6.80975	0.360513	1	0.202262	7.80456	7.16737	0.637186	1	0.00338369	7.30129	7.04455	0.256731	1	0.261078
4178	Bradi1g34910.1	AT1G31350.1 KAR-UP F-box 1									7.10737	7.41438	-0.307012	1	0.115198	7.42868	7.49354	-0.0648565	1	0.894472	7.44486	7.53733	-0.0924623	1	0.919311	7.28086	7.87131	-0.590446	1	0.0079872	7.31544	7.57914	-0.263694	1	0.261311
10824	Bradi2g13470.1	AT5G19440.1 NAD(P)-binding Rossmann-fold superfamily protein									10.9584	10.2355	0.722929	0.0922677	0.000171821	10.4221	10.7097	-0.287575	1	0.358886	10.3689	10.2573	0.111561	1	0.902729	10.8646	10.416	0.448621	1	0.0621674	10.6535	10.4046	0.248884	1	0.262161
9376	Bradi2g01511.1	AT3G16565.2 alanine-tRNA ligases	nucleic acid binding								11.2152	10.7985	0.416667	1	0.0318677	11.2724	11.0316	0.24084	1	0.519621	10.947	10.8141	0.132892	1	0.879547	11.2125	10.9109	0.301602	1	0.300408	11.1618	10.8888	0.273	1	0.262238
21606	Bradi3g46980.1	AT5G40770.1 prohibitin 3									10.0715	10.6865	-0.614973	0.853372	0.00117869	10.5391	10.8358	-0.296717	1	0.336156	10.23	10.2821	-0.0521213	1	0.942457	10.6928	10.7443	-0.0514795	1	0.79484	10.3834	10.6372	-0.253823	1	0.263968
1307	Bradi1g10840.1	AT5G49690.1 UDP-Glycosyltransferase superfamily protein									9.18768	9.66788	-0.480194	1	0.00987305	9.4529	9.80162	-0.348722	1	0.185219	8.83318	8.87963	-0.0464538	1	0.945449	9.51224	9.62737	-0.115131	1	0.712391	9.2465	9.49413	-0.247625	1	0.265437
14132	Bradi2g44840.1	AT5G62770.1 Protein of unknown function (DUF1645)									8.71459	9.12047	-0.405877	1	0.0299906	8.93072	9.38907	-0.458349	1	0.0382114	8.50288	8.42524	0.077641	1	0.928223	9.27409	9.50983	-0.235734	1	0.463639	8.85557	9.11115	-0.25558	1	0.265704
16538	Bradi3g02510.1	AT4G12080.1 AT-hook motif nuclear-localized protein 1									6.93835	6.46577	0.472573	1	0.0173031	6.86819	6.66524	0.202947	1	0.635895	6.46953	6.32848	0.141048	1	0.862115	6.82941	6.58686	0.242543	1	0.446233	6.77637	6.51159	0.264778	1	0.266211
28671	Bradi5g00961.1	AT2G22330.1 cytochrome P450, family 79, subfamily B, polypeptide 3									6.8991	6.95655	-0.0574496	1	0.600815	7.05682	7.33541	-0.278586	1	0.427402	7.01486	6.66924	0.345626	1	0.295028	6.66935	7.87578	-1.20643	9.19127e-05	1.0942e-06	6.91003	7.20924	-0.299209	1	0.266432
24147	Bradi4g07590.1	AT1G32583.1									6.12636	6.39438	-0.268016	1	0.147315	6.37571	6.47815	-0.102443	1	0.859951	6.20431	6.77282	-0.568503	1	0.00643253	6.35348	6.56	-0.20652	1	0.533453	6.26497	6.55134	-0.28637	1	0.268403
12465	Bradi2g27680.1										9.26945	9.20783	0.0616281	1	0.591998	8.99793	9.3459	-0.347978	1	0.195073	8.94394	8.69858	0.245359	1	0.581678	8.95977	9.94733	-0.987564	0.00223101	1.81383e-05	9.04277	9.29991	-0.257139	1	0.269206
14873	Bradi2g51170.1	AT2G20340.1 Pyridoxal phosphate (PLP)-dependent transferases superfamily protein									8.61558	8.96884	-0.353257	1	0.0591061	6.77238	6.70459	0.0677912	1	0.892985	10.0664	10.272	-0.205639	1	0.717665	8.98505	7.37567	1.60938	9.9474e-07	2.61774e-08	8.60985	8.33028	0.279569	1	0.269756
5347	Bradi1g46480.1	AT4G10490.1 2-oxoglutarate (2OG) and Fe(II)-dependent oxygenase superfamily protein									11.4385	11.033	0.405551	1	0.0316382	11.6969	11.5359	0.160992	1	0.738684	11.2049	10.8625	0.342321	1	0.252291	11.6495	11.449	0.200442	1	0.588403	11.4974	11.2201	0.277327	1	0.270239
5143	Bradi1g44900.1	AT1G70230.1 TRICHOME BIREFRINGENCE-LIKE 27									8.19662	7.35413	0.842495	0.0178031	4.10209e-05	5.69262	5.64438	0.0482382	1	0.908135	7.00394	6.86323	0.140709	1	0.863903	5.929	5.9034	0.0256053	1	0.82418	6.70555	6.44128	0.264262	1	0.270695
5144	Bradi1g44920.1	AT3G28150.1 TRICHOME BIREFRINGENCE-LIKE 22									12.97	13.133	-0.163008	1	0.357394	12.3297	13.2501	-0.920424	0.000753916	3.67764e-06	12.7654	13.0562	-0.290794	1	0.405077	13.7419	13.3825	0.359367	1	0.182996	12.9518	13.2055	-0.253715	1	0.276144
29536	Bradi5g10027.1										13.9425	12.5747	1.36788	3.59831e-06	1.97709e-08	12.9235	12.7063	0.217208	1	0.585841	12.6081	12.5823	0.0257783	1	0.951925	12.1579	12.7466	-0.588711	1	0.00966429	12.908	12.6525	0.255538	1	0.276886
5783	Bradi1g49805.1										7.26724	6.61821	0.649037	0.555169	0.000822473	7.20564	7.96036	-0.754729	0.0377476	0.00012458	6.95215	6.70166	0.250488	1	0.559526	7.70927	6.83632	0.87295	0.0157372	9.48023e-05	7.28357	7.02914	0.254437	1	0.279281
29451	Bradi5g09340.1	AT3G52720.1 alpha carbonic anhydrase 1									12.7472	12.7714	-0.0241668	1	0.660504	13.1165	12.5402	0.576275	1	0.00437531	12.8682	12.5339	0.334219	1	0.266792	12.852	12.7586	0.09332	1	0.743627	12.896	12.651	0.244912	1	0.27946
16427	Bradi3g01577.1	AT2G02220.1 phytosulfokin receptor 1									8.40731	8.34703	0.0602863	1	0.595369	8.8512	8.11578	0.735425	0.0541681	0.00017034	8.22654	8.10449	0.122054	1	0.891493	8.77732	8.68701	0.0903032	1	0.751951	8.56559	8.31358	0.252017	1	0.279562
1896	Bradi1g15695.1	AT4G39950.1 cytochrome P450, family 79, subfamily B, polypeptide 2									6.1216	5.72689	0.394711	1	0.0331553	5.77084	5.95458	-0.183736	1	0.675912	5.60816	5.44853	0.159628	1	0.820528	6.13367	5.48684	0.646827	1	0.00455649	5.90857	5.65421	0.254357	1	0.28097
7221	Bradi1g61520.2	AT1G28690.1 Tetratricopeptide repeat (TPR)-like superfamily protein									8.33013	8.87666	-0.546531	1	0.00454927	8.50231	8.84266	-0.340349	1	0.258055	8.27385	8.47509	-0.201238	1	0.722188	8.92936	8.97723	-0.0478718	1	0.803148	8.50891	8.79291	-0.283997	1	0.281615
30432	Bradi5g17470.1	AT4G25140.1 oleosin 1									8.456	7.33589	1.12011	0.00119367	3.92654e-06	7.54347	7.44394	0.0995271	1	0.859705	7.41292	7.17341	0.239511	1	0.619439	7.16951	7.34239	-0.172879	1	0.660244	7.64547	7.32391	0.321567	1	0.282258
13246	Bradi2g37040.1	AT1G05260.1 Peroxidase superfamily protein									11.9323	11.9796	-0.0472762	1	0.620745	12.1708	11.5196	0.651143	0.440768	0.001042	12.0951	11.7586	0.336433	1	0.272282	11.8044	11.7188	0.0855599	1	0.761156	12.0006	11.7442	0.256465	1	0.28286
22948	Bradi3g58760.1	AT5G09420.1 translocon at the outer membrane of chloroplasts 64-V									8.14178	8.62555	-0.483773	1	0.00946966	8.59152	9.00436	-0.412836	1	0.0851352	8.38217	8.48023	-0.0980618	1	0.912857	9.02321	9.02482	-0.0016085	1	0.844761	8.53467	8.78374	-0.24907	1	0.283459
1544	Bradi1g12850.1	AT3G12920.1 SBP (S-ribonuclease binding protein) family protein									10.8448	10.8348	0.00996252	1	0.683309	11.1393	10.6252	0.514077	1	0.0142112	10.9113	10.7019	0.209384	1	0.693554	11.2971	11.0504	0.246743	1	0.43131	11.0481	10.8031	0.245042	1	0.284801
21349	Bradi3g44760.1	AT5G03650.1 starch branching enzyme 2.2									7.16989	6.51284	0.65705	0.366149	0.000577522	6.76742	6.70153	0.0658926	1	0.894247	6.48837	6.4874	0.000975374	1	0.958441	6.73389	6.46557	0.268321	1	0.383618	6.78989	6.54183	0.24806	1	0.285058
22180	Bradi3g51980.1	AT1G20823.1 RING/U-box superfamily protein									11.2183	10.9032	0.315136	1	0.0970266	11.6921	11.6385	0.0535292	1	0.903341	11.1813	10.7018	0.479488	1	0.0275383	11.1189	10.9555	0.163406	1	0.63758	11.3026	11.0498	0.25289	1	0.28546
30020	Bradi5g14060.1	AT1G06710.1 Tetratricopeptide repeat (TPR)-like superfamily protein									7.53132	8.03944	-0.508126	1	0.00651931	7.98386	8.02897	-0.0451108	1	0.910068	7.51593	7.79654	-0.280612	1	0.441777	7.73767	7.8966	-0.158931	1	0.639558	7.69219	7.94039	-0.248195	1	0.286359
16278	Bradi3g00281.1	AT2G39130.1 Transmembrane amino acid transporter family protein									9.92101	9.89205	0.0289569	1	0.652475	10.24	9.61	0.630032	0.708804	0.00157163	9.81049	9.93586	-0.125366	1	0.887497	10.3316	9.88658	0.444983	1	0.0646825	10.0758	9.83112	0.244652	1	0.287196
11080	Bradi2g15940.1	AT2G46270.1 G-box binding factor 3									9.85302	9.20081	0.652206	0.371908	0.000584761	9.80724	9.62116	0.186086	1	0.669288	9.28608	9.196	0.0900817	1	0.921266	9.49292	9.44293	0.0499832	1	0.796556	9.60981	9.36522	0.244589	1	0.288137
17904	Bradi3g14233.1	AT2G39760.1 BTB/POZ/MATH-domains containing protein									7.26871	7.76633	-0.497617	1	0.00788857	7.7743	7.94429	-0.169984	1	0.712236	7.48895	7.81744	-0.328481	1	0.285697	7.90948	7.91437	-0.00489587	1	0.842379	7.61036	7.86061	-0.250244	1	0.288142
7204	Bradi1g61390.1	AT1G01490.1 Heavy metal transport/detoxification superfamily protein									9.09529	8.99897	0.0963163	1	0.513876	9.15402	8.67424	0.47978	1	0.0259827	8.89321	8.91392	-0.0207034	1	0.953389	9.13982	8.70357	0.436254	1	0.0742277	9.07059	8.82267	0.247912	1	0.289082
19365	Bradi3g28130.1										8.99265	9.4514	-0.458745	1	0.0144388	9.31787	9.52411	-0.20624	1	0.613147	9.17627	9.40685	-0.230581	1	0.630074	9.56218	9.65734	-0.0951579	1	0.741752	9.26224	9.50992	-0.247681	1	0.291528
6440	Bradi1g55480.1	AT3G22970.1 Protein of unknown function (DUF506)									8.91905	7.93853	0.980518	0.00170518	5.36219e-06	8.3161	8.24863	0.0674688	1	0.894111	7.76867	7.8104	-0.0417253	1	0.94673	8.13756	8.08114	0.0564271	1	0.792444	8.28535	8.01967	0.265672	1	0.292001
1169	Bradi1g09600.1										7.60951	7.11878	0.490724	1	0.0170183	7.34918	6.95839	0.390793	1	0.10685	7.21556	7.29197	-0.0764032	1	0.927791	7.44803	7.1996	0.248423	1	0.436137	7.40557	7.14219	0.263384	1	0.29212
23079	Bradi3g59942.1	AT3G22400.1 PLAT/LH2 domain-containing lipoxygenase family protein									8.0657	8.64334	-0.577633	1	0.00767711	8.61719	8.62751	-0.0103224	1	0.933774	8.10575	8.08285	0.022897	1	0.952199	8.30579	8.80646	-0.500673	1	0.0295377	8.27361	8.54004	-0.266433	1	0.292394
19198	Bradi3g26958.1										9.48756	9.74998	-0.262426	1	0.15467	9.29514	9.95358	-0.658441	0.393578	0.000941573	9.55916	9.44754	0.111618	1	0.903509	9.77678	9.98209	-0.205314	1	0.537118	9.52966	9.7833	-0.253641	1	0.292464
14819	Bradi2g50630.2	AT1G55900.1 Haloacid dehalogenase-like hydrolase (HAD) superfamily protein									10.0236	10.5275	-0.503873	1	0.00768725	10.3369	10.7143	-0.377422	1	0.147522	10.2996	10.3758	-0.0762094	1	0.928175	10.7964	10.8504	-0.0540263	1	0.791542	10.3641	10.617	-0.252883	1	0.294693
28529	Bradi4g44870.1	AT2G40300.1 ferritin 4									9.79213	9.20067	0.591454	1	0.00181761	9.71674	9.18465	0.532093	1	0.0105173	9.49556	9.83232	-0.336755	1	0.264179	10.2097	10.0013	0.208384	1	0.534968	9.80354	9.55474	0.248794	1	0.294994
19203	Bradi3g27000.1	AT3G51895.1 sulfate transporter 3	1								10.3979	10.2223	0.175628	1	0.323493	10.755	10.0948	0.660257	0.360561	0.00087303	10.6879	10.3611	0.326777	1	0.289152	10.86	11.0501	-0.190106	1	0.569582	10.6752	10.432	0.243139	1	0.295144
24239	Bradi4g08265.1	AT4G34220.1 Leucine-rich repeat protein kinase family protein									7.85897	8.48962	-0.630654	0.58826	0.000867641	8.21098	8.51305	-0.302066	1	0.347987	8.22781	8.31692	-0.0891103	1	0.92216	8.79252	8.82181	-0.0292963	1	0.821115	8.27257	8.53535	-0.262782	1	0.29523
19852	Bradi3g32353.1	AT3G51430.1 Calcium-dependent phosphotriesterase superfamily protein									9.96057	10.4629	-0.502284	1	0.0156241	10.327	10.4212	-0.0941591	1	0.862662	9.94216	10.1937	-0.251501	1	0.568511	10.0928	10.3402	-0.247372	1	0.44342	10.0806	10.3545	-0.273829	1	0.295461
19645	Bradi3g30300.1	AT1G66850.1 Bifunctional inhibitor/lipid-transfer protein/seed storage 2S albumin superfamily protein									15.9015	15.2209	0.680626	0.552943	0.00082039	15.7108	15.2796	0.431158	1	0.0691075	15.3819	15.5072	-0.125326	1	0.888716	15.717	15.6008	0.116262	1	0.724419	15.6778	15.4021	0.27568	1	0.295869
16120	Bradi2g61550.1	AT1G04945.2 HIT-type Zinc finger family protein									9.30032	9.74468	-0.444354	1	0.0172937	9.7633	9.92	-0.1567	1	0.741506	9.50371	9.74394	-0.240229	1	0.599491	9.85863	10.0158	-0.157218	1	0.640872	9.60649	9.85612	-0.249625	1	0.296397
17762	Bradi3g12975.1	AT2G36100.1 Uncharacterised protein family (UPF0497)									7.87498	8.39393	-0.518946	1	0.00568446	8.22774	8.3565	-0.128756	1	0.801203	8.32649	8.1478	0.178683	1	0.780087	7.89722	8.4266	-0.529376	1	0.0247714	8.08161	8.33121	-0.249599	1	0.29644
27210	Bradi4g34157.1	AT2G24430.1 NAC domain containing protein 38									9.20898	8.82514	0.383839	1	0.046115	9.2068	8.97602	0.230774	1	0.5412	8.99661	8.76243	0.234183	1	0.611241	9.23942	9.07701	0.162406	1	0.637779	9.16295	8.91015	0.252801	1	0.296599
20010	Bradi3g33690.1	AT1G10940.1 Protein kinase superfamily protein									11.223	10.4585	0.764463	0.0426593	8.94325e-05	10.7153	10.4785	0.236839	1	0.531559	10.1744	10.2979	-0.123542	1	0.889653	10.8422	10.7188	0.123409	1	0.703722	10.7387	10.4884	0.250292	1	0.296648
30347	Bradi5g16770.1	AT2G37710.1 receptor lectin kinase									7.41342	6.86192	0.551506	1	0.00314766	6.94696	6.62196	0.325	1	0.244647	6.57619	6.6613	-0.0851105	1	0.926409	7.04333	6.86384	0.179497	1	0.592793	6.99498	6.75225	0.242723	1	0.296798
31639	Bradi5g27675.1	AT5G64620.1 cell wall / vacuolar inhibitor of fructosidase 2									11.2896	10.9321	0.357491	1	0.0682462	11.0762	10.8755	0.200613	1	0.627357	10.8082	10.8575	-0.0492156	1	0.943927	11.3431	10.8462	0.496901	1	0.0337037	11.1293	10.8778	0.251447	1	0.29748
25714	Bradi4g21790.1	AT1G59740.1 Major facilitator superfamily protein									11.9457	11.5642	0.381541	1	0.0484327	12.0804	12.0354	0.045003	1	0.910486	11.7093	11.483	0.226329	1	0.637367	12.1266	11.7417	0.38491	1	0.153609	11.9655	11.7061	0.259446	1	0.298117
16249	Bradi2g62600.1	AT5G02600.1 Heavy metal transport/detoxification superfamily protein									8.92117	8.46321	0.457959	1	0.0165975	8.74989	8.46748	0.282413	1	0.378033	8.45166	8.40913	0.042525	1	0.946955	8.79352	8.58132	0.212201	1	0.521859	8.72906	8.48029	0.248775	1	0.298138
1181	Bradi1g09700.1	AT5G57550.1 xyloglucan endotransglucosylase/hydrolase 25									7.90881	7.91828	-0.00946695	1	0.684459	8.3928	7.99326	0.399532	1	0.0934377	8.77792	6.70749	2.07043	0	0	7.68249	9.11135	-1.42887	1.25671e-06	3.14176e-08	8.1905	7.9326	0.257908	1	0.298516
10033	Bradi2g07090.1	AT4G36020.1 cold shock domain protein 1									14.2338	14.6213	-0.387431	1	0.0385174	14.6962	14.808	-0.11171	1	0.83315	14.5934	14.7465	-0.153035	1	0.834157	14.8707	15.1884	-0.317702	1	0.252841	14.5985	14.841	-0.242469	1	0.29896
22674	Bradi3g56160.2	AT1G72310.1 RING/U-box superfamily protein									7.07489	6.3561	0.718784	0.108066	0.000197562	6.91763	6.55647	0.361158	1	0.174136	6.30307	6.45365	-0.150578	1	0.845109	6.71451	6.56152	0.152991	1	0.674441	6.75252	6.48194	0.270589	1	0.300519
4795	Bradi1g41970.1	AT3G20440.2 Alpha amylase family protein									10.3895	10.8857	-0.496164	1	0.0076729	11.0447	11.2313	-0.186663	1	0.667475	10.6509	11.0425	-0.391588	1	0.127409	11.0851	10.9746	0.110547	1	0.718882	10.7926	11.0335	-0.240967	1	0.30199
9793	Bradi2g04990.1	AT3G62160.1 HXXXD-type acyl-transferase family protein									12.497	12.535	-0.0380186	1	0.640083	12.4417	13.4675	-1.02583	7.24384e-05	4.58471e-07	12.3839	12.3062	0.0777574	1	0.927745	12.8456	12.8827	-0.0370708	1	0.811738	12.5421	12.7979	-0.255789	1	0.302493
13385	Bradi2g38114.1	AT1G12300.1 Tetratricopeptide repeat (TPR)-like superfamily protein									7.34255	7.80614	-0.463587	1	0.0126697	7.74085	7.9729	-0.232057	1	0.536806	7.53464	7.75237	-0.217733	1	0.663384	7.86358	7.92706	-0.0634805	1	0.782565	7.6204	7.86462	-0.244214	1	0.30284
2327	Bradi1g19720.1	AT5G23530.1 carboxyesterase 18									7.73595	6.95279	0.783165	0.0420979	8.8441e-05	7.39064	7.18645	0.204189	1	0.619104	7.08741	7.11372	-0.0263106	1	0.951953	7.37308	7.34693	0.0261484	1	0.823374	7.39677	7.14997	0.246798	1	0.303088
30039	Bradi5g14240.1	AT5G09220.1 amino acid permease 2									10.5625	10.7987	-0.236139	1	0.218982	10.7771	11.0644	-0.287291	1	0.359063	10.815	10.6976	0.117423	1	0.896466	10.8883	11.4662	-0.577977	1	0.00849064	10.7607	11.0067	-0.245996	1	0.303105
17761	Bradi3g12970.1	AT5G22360.1 vesicle-associated membrane protein 714									11.4351	11.264	0.17111	1	0.337976	11.6336	11.5787	0.0548606	1	0.902666	11.3942	11.2233	0.170857	1	0.796043	11.9373	11.289	0.648288	1	0.00552226	11.6	11.3388	0.261279	1	0.305758
13715	Bradi2g41060.1	AT2G26690.1 Major facilitator superfamily protein									12.0363	11.8841	0.152206	1	0.377761	12.3297	12.373	-0.0432777	1	0.912257	12.4404	11.8017	0.638714	0.0646467	0.000547853	12.618	12.4081	0.20985	1	0.52522	12.3561	12.1167	0.239373	1	0.306034
20775	Bradi3g39980.1	AT3G45140.1 lipoxygenase 2									6.43881	7.16561	-0.726801	0.0843011	0.000158759	6.83862	6.88644	-0.0478184	1	0.908703	7.01307	7.17663	-0.163562	1	0.813096	6.7693	6.90736	-0.138058	1	0.706615	6.76495	7.03401	-0.26906	1	0.307688
19207	Bradi3g27040.1	AT3G22540.1 Protein of unknown function (DUF1677)									8.76373	9.17711	-0.413377	1	0.0263986	9.17054	9.09711	0.0734323	1	0.887133	9.00818	9.2338	-0.225621	1	0.639965	8.64471	9.05643	-0.411724	1	0.096337	8.89679	9.14111	-0.244322	1	0.308045
16577	Bradi3g02803.1										6.3808	6.49375	-0.112955	1	0.484407	6.58511	7.09275	-0.507638	1	0.0287364	6.04638	6.45853	-0.412153	1	0.0929715	6.5462	6.59095	-0.0447563	1	0.803933	6.38962	6.659	-0.269376	1	0.308091
15330	Bradi2g55070.1	AT2G37970.1 SOUL heme-binding family protein									10.8198	11.2338	-0.413997	1	0.036429	11.207	11.4168	-0.209828	1	0.610084	10.735	10.952	-0.216999	1	0.672008	10.812	10.9942	-0.182211	1	0.587478	10.8935	11.1492	-0.255759	1	0.308101
9133	Bradi1g78340.2	AT1G65680.1 expansin B2									12.9197	12.4439	0.475785	1	0.0109812	13.0257	12.8459	0.179779	1	0.687173	12.4622	12.4071	0.0551234	1	0.940008	12.6761	12.4224	0.253725	1	0.410101	12.7709	12.5298	0.241103	1	0.308278
29823	Bradi5g12460.1	AT5G35525.1 PLAC8 family protein									9.67145	9.73449	-0.063035	1	0.589575	9.82862	10.7453	-0.916718	0.00131293	5.94085e-06	9.66115	9.46598	0.195169	1	0.737376	9.98697	10.212	-0.225007	1	0.495022	9.78705	10.0394	-0.252398	1	0.308285
23149	Bradi3g60510.1	AT1G61870.1 pentatricopeptide repeat 336									13.0488	13.5382	-0.489367	1	0.00933375	13.3836	13.6184	-0.23476	1	0.542042	13.366	13.4365	-0.0704587	1	0.931973	13.5886	13.8142	-0.225577	1	0.507271	13.3468	13.6018	-0.255041	1	0.308304
374	Bradi1g03070.1	AT5G64620.1 cell wall / vacuolar inhibitor of fructosidase 2									6.38172	7.29879	-0.917069	0.00259412	7.74365e-06	7.43817	7.49925	-0.0610878	1	0.898302	7.25028	6.07412	1.17615	8.63044e-10	3.75237e-11	6.20217	7.38497	-1.18281	6.12595e-05	8.06046e-07	6.81808	7.06429	-0.246202	1	0.30921
23203	Bradi3g60950.2	AT2G35330.2 RING/U-box superfamily protein									10.8195	10.3681	0.451325	1	0.0152723	10.9305	10.6119	0.318546	1	0.261011	10.2997	10.2251	0.0746148	1	0.928205	10.743	10.6165	0.126519	1	0.697219	10.6982	10.4554	0.242751	1	0.309439
14831	Bradi2g50770.3	AT1G69380.1 Protein of unknown function (DUF155)									9.94259	10.5025	-0.559882	1	0.00281519	10.3784	10.7507	-0.37237	1	0.138208	10.0983	10.2884	-0.190121	1	0.746612	10.5087	10.3677	0.140992	1	0.674188	10.232	10.4773	-0.245346	1	0.31002
7545	Bradi1g64400.1	AT1G06320.1									7.42834	7.84083	-0.412489	1	0.0296884	7.64145	7.87673	-0.23528	1	0.533588	7.48687	7.59092	-0.104053	1	0.906925	7.57275	7.80594	-0.233187	1	0.471897	7.53235	7.77861	-0.246252	1	0.310892
8866	Bradi1g76147.2	AT1G20560.1 acyl activating enzyme 1									7.55676	6.66581	0.890945	0.004114	1.13961e-05	6.86373	6.46854	0.395191	1	0.0997525	6.5307	6.65278	-0.122078	1	0.890614	6.49401	6.70519	-0.211181	1	0.523215	6.8613	6.62308	0.238219	1	0.312202
20341	Bradi3g36370.1	AT5G16600.1 myb domain protein 43									10.1302	9.07252	1.05769	0.000312467	1.14039e-06	9.10479	9.19289	-0.088098	1	0.868657	8.89648	8.85999	0.0364898	1	0.946683	9.34662	9.30256	0.0440613	1	0.80426	9.36953	9.10699	0.262535	1	0.313079
14208	Bradi2g45450.1	AT5G53450.1 OBP3-responsive gene 1									9.93869	10.1577	-0.218982	1	0.232274	9.91199	10.522	-0.609981	1	0.00335699	9.29596	9.22758	0.0683855	1	0.933379	9.40574	9.70646	-0.300715	1	0.322096	9.6381	9.90342	-0.265323	1	0.313361
4173	Bradi1g34850.1	AT5G17540.1 HXXXD-type acyl-transferase family protein									9.93594	10.08	-0.144037	1	0.409306	9.90701	11.0927	-1.18567	1.96801e-06	1.56191e-08	10.0591	10.1277	-0.0685759	1	0.932081	11.2443	10.8631	0.381182	1	0.161162	10.2866	10.5409	-0.254275	1	0.313415
3802	Bradi1g31860.2	AT5G44730.1 Haloacid dehalogenase-like hydrolase (HAD) superfamily protein									10.6264	10.3659	0.260465	1	0.157893	10.6026	10.5986	0.00402045	1	0.934228	10.3139	10.1287	0.185163	1	0.760904	11.0475	10.5175	0.530022	1	0.0190353	10.6476	10.4027	0.244918	1	0.316219
21537	Bradi3g46310.1	AT3G05327.1 Cyclin family protein									6.46024	6.76116	-0.30092	1	0.116824	6.78382	6.40344	0.380371	1	0.122042	6.93714	6.15895	0.778197	0.000832151	1.34218e-05	6.49346	6.3668	0.126652	1	0.696655	6.66866	6.42259	0.246075	1	0.316405
5165	Bradi1g45070.1	AT5G06540.1 Pentatricopeptide repeat (PPR) superfamily protein									7.26439	7.79934	-0.534946	1	0.00406834	7.64062	7.71838	-0.0777623	1	0.881934	7.38932	7.47841	-0.0890882	1	0.923433	7.76673	8.09831	-0.33159	1	0.272462	7.51527	7.77361	-0.258346	1	0.316917
14670	Bradi2g49340.1	AT2G19770.1 profilin 5									10.9157	11.4746	-0.558862	1	0.00329535	11.6775	11.3154	0.362156	1	0.164801	11.3884	11.5191	-0.130711	1	0.880375	10.9083	11.5959	-0.687618	0.92151	0.00261793	11.2225	11.4763	-0.253759	1	0.317504
23198	Bradi3g60920.1	AT2G21280.1 NAD(P)-binding Rossmann-fold superfamily protein									13.0099	13.1908	-0.180878	1	0.322579	12.9815	13.0983	-0.116797	1	0.826109	12.919	13.1045	-0.185556	1	0.761105	12.749	13.2978	-0.54878	1	0.0248913	12.9149	13.1729	-0.258003	1	0.318518
28500	Bradi4g44650.1										9.44838	9.21215	0.236223	1	0.210186	9.5477	9.03847	0.509233	1	0.0154281	9.172	8.94935	0.22265	1	0.645062	9.45366	9.44392	0.0097319	1	0.838426	9.40543	9.16097	0.24446	1	0.320184
29576	Bradi5g10357.1	AT4G09510.1 cytosolic invertase 2									9.87715	9.0102	0.866945	0.00620869	1.62531e-05	9.22789	8.90276	0.325124	1	0.249603	9.01223	8.8407	0.171531	1	0.79609	8.92742	9.32576	-0.398338	1	0.113551	9.26117	9.01986	0.241315	1	0.32102
20213	Bradi3g35290.1										6.72645	7.11677	-0.390319	1	0.035323	6.7957	7.58692	-0.791222	0.0347451	0.000116204	6.95487	6.77146	0.18341	1	0.767055	7.42522	7.44701	-0.0217986	1	0.827064	6.97556	7.23054	-0.254982	1	0.321037
3021	Bradi1g25517.1	AT4G26830.1 O-Glycosyl hydrolases family 17 protein									6.81777	6.41213	0.405641	1	0.0292824	7.47457	7.40197	0.0725997	1	0.888922	6.46015	5.99596	0.464187	1	0.0394167	6.84187	6.80222	0.0396458	1	0.808456	6.89859	6.65307	0.245518	1	0.321042
30029	Bradi5g14160.1	AT3G01800.1 Ribosome recycling factor									8.44164	8.91215	-0.470512	1	0.0120572	8.81872	8.91989	-0.101166	1	0.852507	8.44794	8.65956	-0.211625	1	0.686978	8.68297	8.87011	-0.187146	1	0.58108	8.59782	8.84043	-0.242612	1	0.322488
30386	Bradi5g17075.1										6.26463	5.56561	0.699016	1	0.00495391	5.58931	5.36726	0.222049	1	0.578048	5.43043	5.31084	0.119593	1	0.895413	5.50049	5.39294	0.107556	1	0.723459	5.69622	5.40916	0.287053	1	0.322922
26016	Bradi4g24315.1										5.22713	5.48864	-0.261507	1	0.174222	5.46518	5.61431	-0.149128	1	0.76007	5.71092	5.74161	-0.0306932	1	0.949236	5.22458	5.82403	-0.599454	1	0.0116997	5.40695	5.66715	-0.260195	1	0.324276
8966	Bradi1g77040.1	AT5G24530.1 2-oxoglutarate (2OG) and Fe(II)-dependent oxygenase superfamily protein									11.0596	10.9946	0.0649361	1	0.584957	11.145	12.2866	-1.14165	4.392e-06	3.30226e-08	10.9231	10.6564	0.266746	1	0.491896	11.2106	11.379	-0.168349	1	0.62516	11.0846	11.3292	-0.244578	1	0.324508
9947	Bradi2g06370.1	AT1G78600.2 light-regulated zinc finger protein 1									11.7442	11.0729	0.671276	0.274249	0.000445934	11.5769	11.5985	-0.0216117	1	0.929055	11.5334	11.2317	0.301711	1	0.377441	11.7006	11.684	0.0165947	1	0.831938	11.6388	11.3968	0.241992	1	0.326255
4009	Bradi1g33520.1	AT1G18210.1 Calcium-binding EF-hand family protein									10.4032	9.78433	0.6189	0.831414	0.00115474	10.133	9.90675	0.226259	1	0.577515	10.1069	9.94781	0.159076	1	0.824558	10.2866	10.2718	0.0148459	1	0.833617	10.2324	9.97767	0.25477	1	0.32638
27915	Bradi4g39950.1	AT3G03080.1 Zinc-binding dehydrogenase family protein									7.10401	6.3652	0.738808	0.13647	0.000240687	6.50675	6.76029	-0.253546	1	0.468872	6.34956	5.86401	0.485542	1	0.0255667	6.36853	6.32134	0.0471858	1	0.802701	6.58221	6.32771	0.254497	1	0.32641
8684	Bradi1g74540.1	AT5G56460.1 Protein kinase superfamily protein									11.2166	10.7397	0.476941	1	0.0102914	11.1549	10.9177	0.237221	1	0.51884	10.8617	10.5555	0.306184	1	0.351512	10.9749	11.0494	-0.074463	1	0.769214	11.052	10.8156	0.236471	1	0.326548
11336	Bradi2g18110.2	AT5G60250.1 zinc finger (C3HC4-type RING finger) family protein									9.12188	9.62158	-0.499694	1	0.00857651	9.48239	9.83981	-0.357418	1	0.166209	9.27341	9.5745	-0.301094	1	0.370243	9.74813	9.56459	0.183545	1	0.593473	9.40645	9.65012	-0.243665	1	0.326966
15753	Bradi2g58677.2	AT4G14030.1 selenium-binding protein 1									11.9456	11.4328	0.51273	1	0.00648498	11.8248	11.7507	0.0741159	1	0.886596	11.2374	11.3488	-0.111413	1	0.903242	11.9289	11.4363	0.492601	1	0.0332216	11.7342	11.4921	0.242008	1	0.327016
27068	Bradi4g33040.1	AT5G55730.1 FASCICLIN-like arabinogalactan 1									8.46188	8.88519	-0.423316	1	0.0234488	8.66147	9.02233	-0.360866	1	0.255572	8.71571	8.74444	-0.0287233	1	0.951488	8.79133	9.221	-0.429672	1	0.176854	8.6576	8.96824	-0.310644	1	0.327336
21314	Bradi3g44485.1										12.694	12.122	0.572034	1	0.00275261	12.289	12.4128	-0.123732	1	0.813018	12.2136	11.8712	0.342367	1	0.245222	12.539	12.3623	0.176685	1	0.599403	12.4339	12.1921	0.241838	1	0.328489
19487	Bradi3g29080.1	AT3G11920.1 glutaredoxin-related									8.4264	7.97807	0.448327	1	0.0174068	8.41037	8.97662	-0.566244	1	0.00548332	8.28581	7.76895	0.516852	1	0.0136727	9.02089	8.45789	0.563003	1	0.0107625	8.53587	8.29538	0.240484	1	0.328617
4159	Bradi1g34727.1	AT1G10360.1 glutathione S-transferase TAU 18									6.36184	5.63444	0.727399	0.241331	0.000399555	5.77988	6.03878	-0.258902	1	0.466195	6.19045	5.83062	0.35983	1	0.209897	5.95353	5.74718	0.206356	1	0.536969	6.07143	5.81275	0.258671	1	0.328698
2105	Bradi1g17840.1	AT5G05340.1 Peroxidase superfamily protein									10.1992	10.3253	-0.126073	1	0.446937	10.2595	10.4189	-0.159364	1	0.737353	10.3375	10.0662	0.271391	1	0.47995	11.0526	10.0703	0.982308	0.00171869	1.45651e-05	10.4622	10.2201	0.242066	1	0.328735
28722	Bradi5g01327.2	AT1G04610.1 YUCCA 3									8.28715	8.75168	-0.46453	1	0.0127751	8.40726	8.31856	0.0887001	1	0.8658	8.2502	8.64533	-0.395136	1	0.124153	8.29095	8.47435	-0.183398	1	0.587704	8.30889	8.54748	-0.238591	1	0.328742
19924	Bradi3g32950.2	AT4G12550.1 Auxin-Induced in Root cultures 1									7.17167	6.765	0.406666	1	0.0321334	6.46375	6.2833	0.180447	1	0.689322	8.9707	8.93252	0.0381806	1	0.946474	6.85578	6.48553	0.370246	1	0.152125	7.36547	7.11659	0.248885	1	0.328934
5137	Bradi1g44840.2	AT1G68530.1 3-ketoacyl-CoA synthase 6									6.30751	6.71226	-0.40475	1	0.0303691	6.48978	6.46107	0.0287073	1	0.924439	6.49723	6.38426	0.112975	1	0.903432	6.33345	7.04471	-0.711264	0.288879	0.00102804	6.40699	6.65058	-0.243583	1	0.328983
19004	Bradi3g23180.1	AT3G43440.1 jasmonate-zim-domain protein 11									5.68685	5.67999	0.006868	1	0.687973	5.7294	6.24505	-0.51565	1	0.0153841	5.32373	5.79373	-0.470004	1	0.0433595	5.52305	5.55223	-0.0291811	1	0.819816	5.56576	5.81775	-0.251992	1	0.329187
7598	Bradi1g64850.1	AT1G56300.1 Chaperone DnaJ-domain superfamily protein									12.1881	11.9112	0.276827	1	0.15469	12.0196	12.6001	-0.580433	1	0.0108446	12.3089	12.4775	-0.168628	1	0.805013	12.6528	13.3899	-0.73716	1	0.00383108	12.2923	12.5947	-0.302349	1	0.329306
13248	Bradi2g37060.1	AT5G42180.1 Peroxidase superfamily protein									9.11077	8.36308	0.747697	0.0621967	0.000123162	7.87061	6.49519	1.37543	3.09729e-08	3.22635e-10	8.32337	8.66718	-0.343808	1	0.244055	7.09484	7.88684	-0.792001	0.0926358	0.000415407	8.0999	7.85307	0.246828	1	0.329388
1416	Bradi1g11790.1	AT2G37210.1 lysine decarboxylase family protein									10.5864	11.0515	-0.465089	1	0.012855	11.0696	10.8211	0.248519	1	0.485571	10.7019	11.0211	-0.31922	1	0.312473	10.666	11.0982	-0.432159	1	0.0846418	10.756	10.998	-0.241987	1	0.330606
5592	Bradi1g48360.1	AT5G67140.1 F-box/RNI-like superfamily protein									11.5588	11.1353	0.423526	1	0.0238536	11.5063	11.1794	0.326924	1	0.237964	10.9665	10.9435	0.0229882	1	0.952288	11.6328	11.4549	0.177939	1	0.598587	11.4161	11.1783	0.237845	1	0.330895
7143	Bradi1g60840.1	AT4G33520.3 P-type ATP-ase 1									10.7775	11.3214	-0.543841	1	0.0149361	10.3594	10.4549	-0.0955481	1	0.860624	10.0455	10.4239	-0.378457	1	0.150209	10.3364	10.3861	-0.0496719	1	0.798407	10.3797	10.6466	-0.26688	1	0.331232
15094	Bradi2g53040.2	AT5G46170.1 F-box family protein									7.47831	7.04668	0.431624	1	0.0210984	7.52135	7.40891	0.112444	1	0.831878	7.23442	6.99169	0.242732	1	0.595917	7.29805	7.10099	0.19706	1	0.562646	7.38303	7.13707	0.245965	1	0.334239
28237	Bradi4g42540.1	AT2G27690.1 cytochrome P450, family 94, subfamily C, polypeptide 1									6.86303	6.84501	0.0180127	1	0.670993	6.82806	7.72593	-0.897872	0.0012406	5.66486e-06	6.5808	6.62719	-0.0463977	1	0.945423	6.42467	6.47794	-0.0532652	1	0.795434	6.67414	6.91902	-0.244881	1	0.334394
3550	Bradi1g29850.1	AT5G03650.1 starch branching enzyme 2.2									12.6308	11.769	0.861712	0.011959	2.86785e-05	11.9843	11.8865	0.0977985	1	0.859139	11.8528	11.9592	-0.106401	1	0.907084	11.967	11.7863	0.180697	1	0.608141	12.1087	11.8503	0.258452	1	0.335633
3506	Bradi1g29510.2	AT5G49220.1 Protein of unknown function (DUF789)									10.673	10.1574	0.515558	1	0.00568605	10.4627	10.3116	0.151072	1	0.750298	10.3209	10.1011	0.219803	1	0.656286	10.5915	10.5134	0.0781537	1	0.767568	10.512	10.2709	0.241147	1	0.335927
11266	Bradi2g17540.1	AT3G18280.1 Bifunctional inhibitor/lipid-transfer protein/seed storage 2S albumin superfamily protein									11.6096	10.627	0.982559	0.000830306	2.82417e-06	10.8022	10.8798	-0.0775512	1	0.880819	10.773	10.6297	0.143295	1	0.855304	11.1264	11.2376	-0.111272	1	0.718347	11.0778	10.8435	0.234258	1	0.336462
12431	Bradi2g27220.1										6.1724	5.6672	0.505203	1	0.0071248	5.86064	5.77785	0.0827876	1	0.875814	5.58091	5.50754	0.0733788	1	0.927959	5.83817	5.55244	0.285726	1	0.335964	5.86303	5.62626	0.236774	1	0.338879
10024	Bradi2g07010.1	AT5G45890.1 senescence-associated gene 12									6.79632	7.2119	-0.415583	1	0.0331585	6.95808	7.38356	-0.425479	1	0.0644041	6.94145	6.71776	0.223699	1	0.645263	6.82532	7.19501	-0.369692	1	0.166424	6.88029	7.12706	-0.246764	1	0.33888
13133	Bradi2g36160.1	AT1G60730.1 NAD(P)-linked oxidoreductase superfamily protein									6.3638	5.70774	0.656057	0.424799	0.000651532	5.69898	5.71882	-0.0198437	1	0.929991	5.61244	5.4615	0.150939	1	0.842954	5.70415	5.52952	0.174628	1	0.601449	5.84484	5.6044	0.240445	1	0.340454
6014	Bradi1g51730.1	AT3G06160.1 AP2/B3-like transcriptional factor family protein									9.03116	8.66476	0.366402	1	0.0502815	8.94468	8.35873	0.585957	1	0.00371253	8.34194	8.45752	-0.115579	1	0.899722	8.6245	8.51702	0.10748	1	0.723395	8.73557	8.49951	0.236065	1	0.340475
23714	Bradi4g04050.1	AT5G59780.3 myb domain protein 59									13.7573	13.3147	0.442581	1	0.0217601	14.0224	13.7744	0.248	1	0.485978	13.5888	13.3918	0.19703	1	0.73257	14.0444	13.972	0.0724003	1	0.772055	13.8532	13.6132	0.240003	1	0.340621
31606	Bradi5g27410.1										10.9872	11.454	-0.466742	1	0.0127938	11.0694	11.7453	-0.675885	0.233971	0.000596865	10.8067	10.7999	0.00683843	1	0.958558	11.6315	11.4362	0.195314	1	0.559736	11.1237	11.3588	-0.235119	1	0.34064
19783	Bradi3g31820.1	AT1G10360.1 glutathione S-transferase TAU 18									7.73401	8.19093	-0.456922	1	0.0141878	7.68049	8.13787	-0.457381	1	0.0384125	7.79835	7.84749	-0.0491402	1	0.943984	8.17915	8.21863	-0.0394774	1	0.809051	7.848	8.09873	-0.25073	1	0.342379
12790	Bradi2g33160.1	AT5G39150.1 RmlC-like cupins superfamily protein									9.41133	9.42797	-0.0166354	1	0.674805	9.23919	9.63906	-0.399868	1	0.0951679	8.86572	8.69129	0.174428	1	0.793398	9.21779	9.96348	-0.745694	0.254653	0.000932794	9.18351	9.43045	-0.246942	1	0.34254
7577	Bradi1g64646.1	AT4G16146.1 cAMP-regulated phosphoprotein 19-related protein									12.8824	12.793	0.0893734	1	0.534066	12.5395	13.6517	-1.11218	8.85927e-06	6.46662e-08	12.5385	12.4765	0.0619426	1	0.936408	13.0403	13.06	-0.0196553	1	0.829476	12.7502	12.9953	-0.245129	1	0.344977
7532	Bradi1g64280.2	AT5G49480.1 Ca2+-binding protein 1									8.24291	8.6674	-0.424492	1	0.0235161	8.48748	8.63551	-0.148035	1	0.760364	8.43067	8.69144	-0.260774	1	0.522261	8.42294	8.5613	-0.138355	1	0.679135	8.396	8.63891	-0.242914	1	0.346977
5948	Bradi1g51200.1	AT3G15990.1 sulfate transporter 3	4								13.7198	13.1786	0.541273	1	0.00365903	13.5762	13.661	-0.0847721	1	0.872534	13.234	12.7011	0.532888	1	0.00905659	13.5847	13.6427	-0.0579693	1	0.786935	13.5287	13.2958	0.232855	1	0.347302
18353	Bradi3g17740.1										9.14353	8.63966	0.503869	1	0.00689116	8.92279	9.03192	-0.10913	1	0.838306	9.02548	8.68556	0.339921	1	0.250156	8.99511	8.79539	0.199724	1	0.55326	9.02173	8.78813	0.233596	1	0.347498
22627	Bradi3g55767.1	AT4G00330.1 calmodulin-binding receptor-like cytoplasmic kinase 2									7.12944	6.48298	0.646467	0.903168	0.00123891	6.80107	6.63455	0.166516	1	0.721107	6.5416	6.65103	-0.109427	1	0.9032	6.94212	6.67802	0.264095	1	0.385634	6.85356	6.61164	0.241913	1	0.347698
3507	Bradi1g29515.1	AT4G09600.1 GAST1 protein homolog 3									10.8914	10.5	0.391396	1	0.044335	10.9296	10.8036	0.125936	1	0.811998	10.8074	10.6916	0.115808	1	0.899865	11.0983	10.7304	0.367926	1	0.156859	10.9317	10.6814	0.250267	1	0.347999
20001	Bradi3g33611.1										5.76455	6.35232	-0.587776	1	0.00170329	5.9347	6.13075	-0.196048	1	0.651513	5.86803	5.89071	-0.0226738	1	0.952268	5.8449	5.9841	-0.139202	1	0.673554	5.85305	6.08947	-0.236425	1	0.348087
23017	Bradi3g59390.1	AT4G10380.1 NOD26-like intrinsic protein 5	1								8.23067	8.43086	-0.200192	1	0.31083	8.3363	8.76491	-0.428607	1	0.116626	8.09425	8.05769	0.0365635	1	0.946104	8.29526	8.84964	-0.554375	1	0.0206618	8.23912	8.52577	-0.286653	1	0.349409
30391	Bradi5g17120.1	AT1G33260.1 Protein kinase superfamily protein									8.77679	9.01905	-0.242258	1	0.205069	8.79727	9.31085	-0.513573	1	0.0143391	8.81215	8.63857	0.17358	1	0.793859	8.80718	9.19293	-0.385745	1	0.140569	8.79835	9.04035	-0.241999	1	0.349721
31125	Bradi5g23340.1	AT5G65210.1 bZIP transcription factor family protein									9.99684	9.45592	0.540916	1	0.00435024	9.66234	9.55327	0.10907	1	0.842263	9.68395	9.36069	0.323259	1	0.305092	9.80365	9.79641	0.00724232	1	0.840252	9.7867	9.54157	0.245122	1	0.350046
10186	Bradi2g08370.1	AT2G42760.1									11.0361	10.5327	0.503445	1	0.009398	10.7499	10.518	0.231906	1	0.539317	10.5295	10.3803	0.149208	1	0.843896	10.6295	10.5663	0.0631864	1	0.781486	10.7363	10.4993	0.236936	1	0.352134
1491	Bradi1g12420.1	AT3G09110.1 Protein of unknown function (DUF674)									6.18658	6.26176	-0.0751822	1	0.565006	6.14537	6.2704	-0.125037	1	0.810872	6.04277	6.2256	-0.182832	1	0.767789	5.99812	6.56253	-0.564414	1	0.0112465	6.09321	6.33008	-0.236866	1	0.353571
30403	Bradi5g17230.1	AT5G24380.1 YELLOW STRIPE like 2									8.48231	7.91907	0.563237	1	0.00277787	8.40013	8.33352	0.066607	1	0.894178	8.17426	7.82889	0.345366	1	0.249149	8.71719	8.7147	0.00248192	1	0.844231	8.44347	8.19905	0.244423	1	0.353788
1568	Bradi1g13060.1	AT4G11650.1 osmotin 34									8.88623	8.31761	0.568616	1	0.00242323	8.19105	8.11781	0.0732306	1	0.887127	8.53093	8.43244	0.0984939	1	0.91316	8.53649	8.34494	0.191557	1	0.56757	8.53618	8.3032	0.232974	1	0.353847
30455	Bradi5g17640.1	AT4G32800.1 Integrase-type DNA-binding superfamily protein									8.62632	8.65866	-0.0323399	1	0.646871	8.48471	9.35504	-0.870323	0.00651528	2.60611e-05	8.48124	8.37945	0.101781	1	0.913336	8.50495	8.84603	-0.341079	1	0.309827	8.5243	8.8098	-0.28549	1	0.353847
14368	Bradi2g46750.1	AT1G71140.1 MATE efflux family protein									7.04565	6.63387	0.411778	1	0.0287994	6.84447	6.8042	0.0402667	1	0.914237	6.75974	6.49381	0.265927	1	0.497685	7.02643	6.79523	0.231199	1	0.479423	6.91907	6.68178	0.237293	1	0.354068
17099	Bradi3g07031.1	AT5G06839.3 bZIP transcription factor family protein									8.41981	7.76204	0.657769	0.596323	0.000874374	8.18058	8.13888	0.0417065	1	0.914413	7.5665	7.64705	-0.0805516	1	0.927057	8.21162	7.80691	0.404706	1	0.10386	8.09463	7.83872	0.255907	1	0.354141
25245	Bradi4g16501.1										14.7231	14.2272	0.495852	1	0.00832439	14.2477	14.3208	-0.0730432	1	0.886987	14.186	14.2124	-0.026335	1	0.952321	14.6713	14.1386	0.532647	1	0.0174872	14.457	14.2247	0.23228	1	0.354166
9577	Bradi2g03170.1	AT3G55440.1 triosephosphate isomerase									13.5468	14.0629	-0.516086	1	0.0062657	13.7309	14.178	-0.447081	1	0.0491605	13.8672	13.7426	0.124571	1	0.888376	14.1904	14.3068	-0.116393	1	0.713126	13.8338	14.0726	-0.238747	1	0.354983
13707	Bradi2g40970.1	AT3G15680.1 Ran BP2/NZF zinc finger-like superfamily protein									8.06874	6.93119	1.13755	6.88231e-05	2.94116e-07	7.21779	7.53413	-0.316335	1	0.27166	7.20989	6.91351	0.296385	1	0.388052	7.39845	7.52559	-0.12714	1	0.70999	7.47372	7.2261	0.247615	1	0.355676
12504	Bradi2g27950.1										6.39237	6.7206	-0.328227	1	0.0770844	6.56389	7.11468	-0.550792	1	0.00785368	6.26851	6.38049	-0.111976	1	0.901766	6.72408	6.67852	0.0455535	1	0.802662	6.48721	6.72357	-0.23636	1	0.355923
28254	Bradi4g42646.1	AT1G44080.1 F-box family protein with a domain of unknown function (DUF295)									5.65837	5.46249	0.195878	1	0.281899	5.2536	5.22871	0.0248949	1	0.926692	6.07337	5.32591	0.747459	0.0143408	0.000154202	5.54822	5.36856	0.17966	1	0.612159	5.63339	5.34642	0.286973	1	0.358075
8930	Bradi1g76690.1	AT4G38900.2 Basic-leucine zipper (bZIP) transcription factor family protein									7.98386	8.60584	-0.621977	0.661724	0.000949389	8.32232	8.47208	-0.149757	1	0.753185	8.18674	8.34188	-0.155146	1	0.831151	8.58252	8.58884	-0.0063196	1	0.841026	8.26886	8.50216	-0.2333	1	0.358401
26794	Bradi4g30667.1										7.51192	6.96228	0.549643	1	0.00337562	7.45911	7.49273	-0.0336226	1	0.921992	6.71822	6.62921	0.0890094	1	0.922423	7.34579	6.96753	0.378259	1	0.174308	7.25876	7.01294	0.245822	1	0.358695
9564	Bradi2g03080.1	AT5G46160.1 Ribosomal protein L14p/L23e family protein									10.9542	11.3893	-0.435138	1	0.020788	11.3276	11.5126	-0.184978	1	0.67141	11.038	11.3182	-0.280196	1	0.441658	11.2802	11.3078	-0.0275951	1	0.821396	11.15	11.382	-0.231977	1	0.358771
5646	Bradi1g48780.1	AT4G23850.1 AMP-dependent synthetase and ligase family protein									7.84775	7.43895	0.408801	1	0.0330958	7.82449	7.59413	0.230365	1	0.545338	7.56028	7.5876	-0.027321	1	0.952021	7.87317	7.5386	0.334569	1	0.220565	7.77642	7.53982	0.236603	1	0.359277
8678	Bradi1g74490.1	AT3G22530.1									8.49521	8.06177	0.433444	1	0.0205025	8.15759	7.92449	0.233102	1	0.532497	7.99174	7.93287	0.0588667	1	0.937606	8.20846	7.99587	0.212595	1	0.529253	8.21325	7.97875	0.234502	1	0.359716
30222	Bradi5g15700.1	AT1G07090.1 Protein of unknown function (DUF640)									11.4407	11.8695	-0.428825	1	0.0239316	11.8717	12.1085	-0.236732	1	0.519455	11.6833	11.6021	0.0812698	1	0.927387	11.6285	11.9802	-0.351633	1	0.181556	11.6561	11.89	-0.23398	1	0.360108
8878	Bradi1g76270.1	AT3G45970.1 expansin-like A1									9.78589	9.01302	0.772871	0.0481569	9.88849e-05	9.38149	9.33702	0.0444658	1	0.910558	8.78482	8.66628	0.118542	1	0.896243	9.35211	9.35354	-0.00142926	1	0.844955	9.32608	9.09247	0.233612	1	0.360846
22587	Bradi3g55430.2	AT3G12560.1 TRF-like 9									6.69135	7.25988	-0.568535	1	0.00335243	6.92738	6.92197	0.00540716	1	0.933218	6.80154	6.79436	0.00718426	1	0.9584	6.79486	8.03117	-1.23632	1	0.00909873	6.80378	7.25185	-0.448065	1	0.36142
31439	Bradi5g26000.1	AT5G16370.1 acyl activating enzyme 5									10.7772	10.2964	0.480805	1	0.0102514	10.566	10.4451	0.120893	1	0.818677	10.1498	9.85338	0.296443	1	0.410464	10.4501	10.3574	0.0927361	1	0.747329	10.4858	10.2381	0.247719	1	0.361466
28090	Bradi4g41420.1	AT2G05920.1 Subtilase family protein									11.2733	11.7226	-0.449365	1	0.0174498	11.7734	12.0029	-0.229541	1	0.544769	11.4908	11.807	-0.316154	1	0.31742	11.7439	11.6762	0.067754	1	0.776007	11.5704	11.8022	-0.231827	1	0.363811
16216	Bradi2g62315.1										13.8154	13.4326	0.382801	1	0.0443101	13.8148	13.6415	0.173308	1	0.703161	13.771	13.464	0.307097	1	0.357968	14.0929	14.0121	0.0808356	1	0.76308	13.8736	13.6376	0.23601	1	0.369693
7246	Bradi1g61764.2	AT5G02710.1									9.7521	10.2236	-0.471494	1	0.0130969	10.252	10.4277	-0.175631	1	0.69684	9.84278	10.0954	-0.25261	1	0.548155	10.2453	10.2747	-0.0294835	1	0.819651	10.023	10.2553	-0.232305	1	0.370454
14231	Bradi2g45650.1	AT2G36110.1 Polynucleotidyl transferase, ribonuclease H-like superfamily protein									9.54239	10.0504	-0.507996	1	0.00932962	9.95208	10.2991	-0.347018	1	0.191712	9.68897	9.77295	-0.0839763	1	0.925246	9.9749	9.99372	-0.0188282	1	0.829887	9.78959	10.029	-0.239455	1	0.370664
20500	Bradi3g37630.1	AT2G06040.1									8.06353	8.60323	-0.5397	1	0.00374638	9.29198	9.66576	-0.373785	1	0.185712	8.09574	8.31033	-0.214581	1	0.674766	8.80873	8.68304	0.125698	1	0.698968	8.565	8.81559	-0.250592	1	0.372468
31303	Bradi5g24800.1	AT5G09220.1 amino acid permease 2									8.40096	8.39452	0.00644538	1	0.68861	8.78657	8.33631	0.45025	1	0.0569225	8.98016	8.47646	0.503698	1	0.0229897	9.23141	9.13564	0.0957692	1	0.749269	8.84977	8.58573	0.264041	1	0.373078
9661	Bradi2g03873.1	AT5G37870.1 Protein with RING/U-box and TRAF-like domains									7.60822	8.17877	-0.57055	1	0.0022671	7.97164	8.26247	-0.290832	1	0.363605	7.84102	7.95513	-0.114107	1	0.900592	8.24422	8.22548	0.0187454	1	0.82996	7.91628	8.15546	-0.239186	1	0.37537
13215	Bradi2g36787.1										10.4032	9.0615	1.34165	4.34243e-06	2.34726e-08	9.39993	9.69842	-0.298491	1	0.32458	9.02247	9.07916	-0.056696	1	0.939068	9.58871	9.65473	-0.0660228	1	0.777807	9.60356	9.37345	0.230111	1	0.378718
26007	Bradi4g24244.1	AT1G75710.1 C2H2-like zinc finger protein									10.6384	10.3936	0.244796	1	0.18655	10.9469	10.5	0.446848	1	0.0458055	10.5379	10.6524	-0.114493	1	0.900394	10.7793	10.4327	0.346611	1	0.19258	10.7256	10.4947	0.23094	1	0.378719
9654	Bradi2g03825.1	AT3G51810.1 Stress induced protein									8.40796	8.60698	-0.199019	1	0.297164	8.85931	8.80515	0.0541554	1	0.903916	7.80125	7.88456	-0.0833045	1	0.926716	8.39293	9.19869	-0.805758	0.07154	0.000329678	8.36536	8.62384	-0.258481	1	0.378826
9732	Bradi2g04490.1	AT2G41480.1 Peroxidase superfamily protein									7.42486	7.22632	0.198539	1	0.272725	7.61089	8.81078	-1.1999	2.59756e-06	2.01361e-08	7.24491	6.77326	0.471647	1	0.0356823	7.52491	7.96549	-0.440581	1	0.0669972	7.45139	7.69396	-0.242572	1	0.379129
11198	Bradi2g16960.1	AT2G33770.1 phosphate 2									13.4799	13.2564	0.223504	1	0.224589	13.7204	13.6927	0.027674	1	0.924745	13.2866	13.0885	0.198085	1	0.729581	14.1037	13.5934	0.510264	1	0.0327812	13.6476	13.4077	0.239882	1	0.380601
14990	Bradi2g52130.1	AT1G27970.1 nuclear transport factor 2B									7.23098	7.12139	0.109595	1	0.493572	7.35109	7.14584	0.205252	1	0.645418	8.17182	7.52399	0.647834	0.303349	0.00218237	7.175	6.92155	0.253451	1	0.482986	7.48222	7.17819	0.304033	1	0.384728
15659	Bradi2g57887.1	AT3G48500.1 Nucleic acid-binding, OB-fold-like protein									12.5864	13.034	-0.447559	1	0.0235784	13.152	13.2651	-0.113106	1	0.837207	12.7132	12.9742	-0.260984	1	0.523777	13.1803	13.3783	-0.197986	1	0.569766	12.908	13.1629	-0.254909	1	0.385506
31137	Bradi5g23437.1	AT2G21960.1									7.57432	7.96731	-0.39299	1	0.03869	7.98426	7.77703	0.207227	1	0.615154	7.44953	7.87583	-0.4263	1	0.0782213	7.51677	7.84962	-0.332856	1	0.225366	7.63122	7.86745	-0.23623	1	0.388363
19598	Bradi3g29980.1	AT4G03430.1 pre-mRNA splicing factor-related									10.5641	10.1559	0.408239	1	0.0288883	10.5094	10.3825	0.126882	1	0.804841	10.2832	10.3193	-0.0360866	1	0.946372	10.7284	10.3074	0.421052	1	0.0909396	10.5213	10.2912	0.230021	1	0.388561
14157	Bradi2g45030.1	AT2G01400.1									6.05237	5.45697	0.595404	1	0.00155106	5.86634	5.77518	0.0911603	1	0.866663	5.49449	5.47075	0.0237332	1	0.951482	5.76777	5.53633	0.23144	1	0.470841	5.79524	5.55981	0.235434	1	0.388576
5822	Bradi1g50158.1										7.13483	7.74651	-0.61168	0.812943	0.00113381	7.55594	8.11193	-0.555983	1	0.00654443	7.58705	7.54841	0.0386354	1	0.947487	7.6699	7.45687	0.213025	1	0.526052	7.48693	7.71593	-0.229001	1	0.389364
12260	Bradi2g26010.1	AT3G23570.1 alpha/beta-Hydrolases superfamily protein									9.23833	9.62024	-0.381901	1	0.0404401	9.33993	9.65098	-0.31105	1	0.285375	8.85875	9.19603	-0.337272	1	0.260673	9.50486	9.38701	0.117849	1	0.7087	9.23547	9.46356	-0.228093	1	0.390573
7082	Bradi1g60390.1	AT3G48030.1 hypoxia-responsive family protein / zinc finger (C3HC4-type RING finger) family protein									11.411	10.9768	0.434151	1	0.023449	11.4365	11.3459	0.0905823	1	0.864569	10.9075	10.8134	0.0940408	1	0.917693	11.281	10.9451	0.335883	1	0.241862	11.259	11.0203	0.238664	1	0.390899
18725	Bradi3g20677.1	AT5G13700.1 polyamine oxidase 1									11.4418	10.9991	0.442624	1	0.0198692	11.5958	9.89966	1.69617	9.22401e-11	1.48774e-12	9.60816	9.90848	-0.30032	1	0.377794	9.78706	10.5881	-0.801048	0.308343	0.00108955	10.6082	10.3488	0.259356	1	0.391005
13329	Bradi2g37675.1	AT4G25225.1									11.8782	12.2776	-0.399356	1	0.0325297	11.7776	12.2986	-0.521033	1	0.0124716	11.7754	11.8571	-0.0817173	1	0.927533	12.4833	12.4223	0.0609891	1	0.786895	11.9786	12.2139	-0.235279	1	0.391795
213	Bradi1g01760.1	AT4G19970.1									11.854	11.0657	0.788325	0.0293973	6.43268e-05	11.4805	11.3871	0.0933233	1	0.862802	11.2101	11.2187	-0.00855082	1	0.956722	11.2708	11.2307	0.0401169	1	0.807632	11.4539	11.2256	0.228304	1	0.392179
21825	Bradi3g48840.1	AT2G37040.1 PHE ammonia lyase 1									10.2649	10.1685	0.096373	1	0.513203	10.0187	11.6108	-1.59204	2.7672e-10	3.95315e-12	10.7738	10.4517	0.32211	1	0.301837	10.3514	10.0989	0.252522	1	0.429657	10.3522	10.5825	-0.23026	1	0.392362
29713	Bradi5g11340.3	AT5G49890.1 chloride channel C									8.60275	8.60692	-0.00416407	1	0.692087	8.92864	9.52759	-0.598945	1	0.0028803	8.58661	8.32394	0.262673	1	0.506612	8.41943	9.02642	-0.606988	1	0.00536286	8.63436	8.87122	-0.236856	1	0.393128
12367	Bradi2g26740.1	AT4G23700.1 cation/H+ exchanger 17									6.97794	6.71824	0.259698	1	0.174559	7.29817	6.84904	0.449122	1	0.0447799	7.03072	6.88016	0.150558	1	0.845473	7.4403	7.3354	0.104904	1	0.734499	7.18678	6.94571	0.241071	1	0.396238
30119	Bradi5g14870.5	AT1G15740.1 Leucine-rich repeat family protein									11.3623	10.9852	0.377055	1	0.0451634	11.556	11.2945	0.261467	1	0.454486	10.7886	10.8425	-0.0538736	1	0.940437	11.3767	10.9966	0.380116	1	0.174678	11.2709	11.0297	0.241191	1	0.396508
6180	Bradi1g53295.1										7.63786	6.88348	0.754389	0.0712571	0.000137828	7.0996	6.97795	0.121656	1	0.827347	6.60572	6.56735	0.038372	1	0.946475	7.35341	7.20853	0.14488	1	0.685349	7.17415	6.90933	0.264824	1	0.396548
29058	Bradi5g04560.1	AT5G66110.1 Heavy metal transport/detoxification superfamily protein									8.95661	8.57053	0.38608	1	0.04853	9.1869	9.02344	0.163453	1	0.727053	8.5643	8.35907	0.205232	1	0.706616	8.82539	8.64185	0.183539	1	0.59055	8.8833	8.64872	0.234576	1	0.396579
4313	Bradi1g36055.1										9.04215	8.61019	0.431961	1	0.0370588	8.9737	8.70611	0.267593	1	0.487401	8.82993	8.62246	0.207469	1	0.704375	9.16564	8.99761	0.16803	1	0.632519	9.00285	8.73409	0.268763	1	0.397949
21062	Bradi3g42360.1	AT5G66140.1 proteasome alpha subunit D2									11.604	11.9963	-0.392332	1	0.0353771	11.7938	12.1429	-0.34908	1	0.185762	11.8	11.6877	0.112303	1	0.90196	12.0438	12.3201	-0.276303	1	0.356052	11.8104	12.0368	-0.226353	1	0.398244
1414	Bradi1g11780.1	AT2G40090.1 ABC2 homolog 9									9.15353	9.6828	-0.529271	1	0.00542305	9.45606	9.84589	-0.389828	1	0.107972	9.30178	9.36605	-0.0642685	1	0.933636	9.85872	9.78681	0.0719083	1	0.772218	9.44252	9.67039	-0.227865	1	0.398489
3993	Bradi1g33430.2	AT2G24490.1 replicon protein A2									6.55782	7.17924	-0.621425	0.682315	0.000971958	7.23787	7.48643	-0.248562	1	0.495733	7.05623	7.29886	-0.242635	1	0.583789	7.40683	7.23215	0.17468	1	0.613105	7.06469	7.29917	-0.234485	1	0.398535
29268	Bradi5g07855.1	AT5G43260.1 chaperone protein dnaJ-related									11.1905	10.9318	0.258696	1	0.166061	11.1813	11.1618	0.0195105	1	0.929972	10.672	10.5708	0.101159	1	0.910901	11.2551	10.7207	0.534367	1	0.017842	11.0747	10.8463	0.228433	1	0.398636
10446	Bradi2g10450.1	AT2G36640.1 embryonic cell protein 63									6.85696	5.94375	0.913211	0.00275314	8.1454e-06	5.7913	6.10446	-0.31316	1	0.296564	6.2682	5.91711	0.351096	1	0.216016	5.83754	5.86707	-0.0295293	1	0.819503	6.1885	5.9581	0.230404	1	0.398782
3407	Bradi1g28810.1	AT1G68280.1 Thioesterase superfamily protein									8.56713	8.68084	-0.113716	1	0.489443	8.75276	8.53554	0.217221	1	0.581507	8.10678	7.99092	0.115853	1	0.899295	7.94849	9.11517	-1.16668	9.8612e-05	1.16014e-06	8.34379	8.58062	-0.236831	1	0.398832
27835	Bradi4g39335.1	AT1G51450.1 TRAUCO									7.84288	8.24632	-0.403442	1	0.0304648	8.34199	8.49664	-0.154649	1	0.745636	7.80349	7.94309	-0.139601	1	0.863846	8.06848	8.2704	-0.201917	1	0.546209	8.01421	8.23911	-0.224902	1	0.400639
8896	Bradi1g76387.1	AT2G17550.2									11.8225	11.6804	0.14213	1	0.40291	12.2297	11.7827	0.446972	1	0.0464462	12.0637	11.8211	0.242632	1	0.596126	11.9608	11.8505	0.110269	1	0.723845	12.0192	11.7837	0.235501	1	0.402024
3176	Bradi1g26790.1	AT3G16520.3 UDP-glucosyl transferase 88A1									10.5068	9.93576	0.571078	1	0.00274124	10.22	9.99804	0.221972	1	0.568658	9.59758	9.39119	0.20639	1	0.702024	9.81991	9.91283	-0.0929281	1	0.744163	10.0361	9.80946	0.226628	1	0.402288
28176	Bradi4g42100.1	AT3G11600.1									8.71356	9.21829	-0.504724	1	0.00669981	9.11009	9.06179	0.0483075	1	0.908167	9.10558	9.22648	-0.120899	1	0.892305	9.20734	9.52821	-0.320867	1	0.24597	9.03414	9.25869	-0.224546	1	0.403031
22229	Bradi3g52367.2	AT5G16930.1 AAA-type ATPase family protein									10.9614	11.4747	-0.513292	1	0.00651622	11.3774	11.7323	-0.354902	1	0.183435	11.2432	11.35	-0.106789	1	0.906464	11.7965	11.7551	0.0414166	1	0.807131	11.3447	11.578	-0.233392	1	0.403229
2326	Bradi1g19716.1	AT5G23530.1 carboxyesterase 18									7.29767	6.41606	0.881603	0.00539311	1.44587e-05	6.364	6.3412	0.0228002	1	0.928196	6.20788	6.25244	-0.0445688	1	0.946154	6.37081	6.26398	0.106827	1	0.738013	6.56009	6.31842	0.241665	1	0.40393
22165	Bradi3g51860.1	AT3G18420.1 Protein prenylyltransferase superfamily protein									9.4908	9.87219	-0.38139	1	0.0396962	9.77582	10.0268	-0.250958	1	0.476253	9.38665	9.65113	-0.26448	1	0.505188	9.9201	9.94143	-0.0213295	1	0.827662	9.64334	9.87288	-0.229539	1	0.405539
19548	Bradi3g29530.2	AT1G08130.1 DNA ligase 1									8.98118	9.40591	-0.424727	1	0.0356508	9.59874	9.70156	-0.102824	1	0.850104	9.26046	9.5394	-0.278948	1	0.446274	9.58558	9.71941	-0.133834	1	0.682704	9.35649	9.59157	-0.235083	1	0.40665
2918	Bradi1g24620.1	AT2G29990.1 alternative NAD(P)H dehydrogenase 2									5.65467	6.0806	-0.425928	1	0.0232235	5.82858	6.36828	-0.539703	1	0.0125888	5.36907	5.40376	-0.0346934	1	0.947359	6.27031	6.22383	0.0464788	1	0.800223	5.78066	6.01912	-0.238461	1	0.407872
10122	Bradi2g07820.2	AT3G20740.1 Transducin/WD40 repeat-like superfamily protein									6.92996	7.56572	-0.635757	0.50136	0.00075506	7.64308	7.46295	0.180124	1	0.686764	7.26849	6.5042	0.76429	0.00132665	1.95095e-05	7.25153	6.63482	0.616702	1	0.00559481	7.27326	7.04192	0.23134	1	0.407978
2868	Bradi1g24230.1	AT5G06860.1 polygalacturonase inhibiting protein 1									12.8415	12.0916	0.749954	0.0677707	0.000132365	12.4884	12.8937	-0.40526	1	0.0917052	12.1934	12.0398	0.153572	1	0.835887	12.4865	12.0512	0.435368	1	0.0727346	12.5025	12.269	0.233409	1	0.408202
8160	Bradi1g69557.1	AT5G17610.1									6.94856	6.66942	0.279147	1	0.135736	6.87228	6.13042	0.741859	0.0502261	0.000159448	6.68493	6.81161	-0.12668	1	0.891181	6.60948	6.53093	0.0785483	1	0.764487	6.77881	6.53559	0.243219	1	0.409124
19692	Bradi3g30718.1										13.9274	13.5456	0.381883	1	0.039613	13.8619	13.6719	0.190054	1	0.662944	13.6087	13.4984	0.110257	1	0.903018	13.9679	13.7459	0.222065	1	0.497328	13.8415	13.6154	0.226065	1	0.409323
27288	Bradi4g34830.2	AT5G50810.1 translocase inner membrane subunit 8									8.05659	8.63689	-0.580294	1	0.00196743	8.61367	8.81091	-0.197239	1	0.641239	7.98242	8.21324	-0.230821	1	0.62918	8.46241	8.35849	0.103928	1	0.730563	8.27877	8.50488	-0.226106	1	0.411889
4853	Bradi1g42546.1	AT3G07930.2 DNA glycosylase superfamily protein									7.38615	7.81648	-0.430337	1	0.0410789	7.2989	8.00248	-0.703589	0.126991	0.000353734	7.5765	7.55137	0.025135	1	0.951947	7.91894	7.8292	0.0897398	1	0.758693	7.54512	7.79988	-0.254763	1	0.411895
2591	Bradi1g21900.1	AT4G14540.1 nuclear factor Y, subunit B3									8.66571	8.97129	-0.305577	1	0.104145	9.12791	9.33149	-0.20358	1	0.621932	9.02478	8.86541	0.159372	1	0.820946	8.78414	9.3433	-0.559151	1	0.0133511	8.90064	9.12787	-0.227234	1	0.411932
17242	Bradi3g08160.1	AT5G42650.1 allene oxide synthase									13.9618	13.493	0.468804	1	0.0119692	13.7318	15.1029	-1.37113	5.96398e-08	5.96398e-10	13.8842	13.6029	0.28125	1	0.46065	13.9623	14.3288	-0.366559	1	0.18309	13.885	14.1319	-0.246908	1	0.412141
6354	Bradi1g54760.1	AT3G28610.1 P-loop containing nucleoside triphosphate hydrolases superfamily protein									9.95452	9.50063	0.45389	1	0.0148224	9.84116	9.74318	0.0979779	1	0.855891	9.92471	9.92656	-0.00184888	1	0.958587	10.3384	9.98811	0.350244	1	0.186549	10.0147	9.78962	0.225066	1	0.415004
31424	Bradi5g25850.2	AT1G10820.2 Protein of unknown function (DUF3755)									10.095	9.72558	0.369465	1	0.0464928	10.1983	9.94624	0.252013	1	0.474347	9.84564	9.60916	0.236474	1	0.616849	9.99297	9.93079	0.0621819	1	0.782557	10.033	9.80294	0.230033	1	0.416085
25446	Bradi4g18820.1	AT5G50720.1 HVA22 homologue E									7.5836	6.70111	0.882498	0.00484278	1.31956e-05	6.67593	6.66801	0.00792828	1	0.934259	6.65022	6.57553	0.0746904	1	0.928135	6.54245	6.58391	-0.0414646	1	0.807132	6.86305	6.63214	0.230913	1	0.4172
3056	Bradi1g25860.1	AT5G54770.1 thiazole biosynthetic enzyme, chloroplast (ARA6) (THI1) (THI4)									13.7604	13.8768	-0.116436	1	0.491942	14.1148	14.0917	0.0231567	1	0.928334	14.2017	14.3983	-0.196643	1	0.737967	14.0581	14.7843	-0.726181	0.322709	0.00113231	14.0338	14.2878	-0.254026	1	0.417538
12877	Bradi2g34040.1	AT5G25510.1 Protein phosphatase 2A regulatory B subunit family protein									11.422	11.0245	0.39748	1	0.0322849	11.3386	11.0737	0.264898	1	0.432322	11.0168	10.9539	0.0629171	1	0.935025	11.3385	11.1748	0.163658	1	0.624807	11.279	11.0567	0.222238	1	0.417712
24678	Bradi4g11540.1	AT5G42500.1 Disease resistance-responsive (dirigent-like protein) family protein									13.6098	13.4299	0.179926	1	0.320659	13.9475	13.1839	0.76355	0.0382985	0.000125569	13.6983	13.7946	-0.0962093	1	0.913901	13.7731	13.6703	0.102755	1	0.738587	13.7572	13.5197	0.237505	1	0.418343
20322	Bradi3g36200.1	AT4G04330.1 Chaperonin-like RbcX protein									8.68578	8.63367	0.0521181	1	0.612197	8.64612	8.90509	-0.258969	1	0.453362	8.39057	8.5615	-0.170927	1	0.795778	8.60296	9.12165	-0.518685	1	0.0234406	8.58136	8.80548	-0.224116	1	0.418769
28699	Bradi5g01180.1	AT5G10690.1 pentatricopeptide (PPR) repeat-containing protein / CBS domain-containing protein									14.9869	14.5554	0.431499	1	0.022915	14.9904	14.635	0.355415	1	0.171452	14.7942	14.6663	0.127944	1	0.885659	14.802	14.804	-0.00207463	1	0.844618	14.8934	14.6652	0.228196	1	0.422359
30827	Bradi5g20875.1	AT5G10700.1 Peptidyl-tRNA hydrolase II (PTH2) family protein									8.81597	9.27887	-0.462898	1	0.0128595	9.14157	9.29218	-0.150606	1	0.758261	8.98277	9.15335	-0.170582	1	0.795992	9.27457	9.41726	-0.142694	1	0.673509	9.05372	9.28541	-0.231695	1	0.422802
2365	Bradi1g20040.1	AT1G48130.1 1-cysteine peroxiredoxin 1									6.80775	5.67477	1.13298	0.000154551	6.01368e-07	5.6515	5.83412	-0.182624	1	0.693252	5.83809	5.73628	0.101816	1	0.90984	5.30516	5.37532	-0.0701615	1	0.778307	5.90062	5.65512	0.245503	1	0.422839
14243	Bradi2g45750.1	AT3G50870.1 GATA type zinc finger transcription factor family protein									8.68265	9.13922	-0.456576	1	0.0142029	8.94033	9.27053	-0.330205	1	0.246554	9.00442	9.20191	-0.197494	1	0.733515	9.21294	9.15253	0.0604164	1	0.785094	8.96008	9.19105	-0.230964	1	0.426593
6623	Bradi1g56910.1	AT5G06570.1 alpha/beta-Hydrolases superfamily protein									11.3155	10.9492	0.366244	1	0.0481453	11.4393	10.9533	0.485986	1	0.0233849	11.0759	11.0587	0.0171707	1	0.955015	11.0762	11.0589	0.017247	1	0.83106	11.2267	11.0051	0.221662	1	0.427814
24715	Bradi4g11850.1	AT3G09220.1 laccase 7									7.63818	6.85431	0.783866	0.0284576	6.25442e-05	6.74381	6.71867	0.0251438	1	0.926429	7.08466	7.05041	0.0342485	1	0.947182	7.06095	7.00313	0.0578195	1	0.787489	7.1319	6.90663	0.22527	1	0.430544
10353	Bradi2g09660.1	AT5G66390.1 Peroxidase superfamily protein									6.48774	6.08966	0.398078	1	0.0334553	6.16356	6.20862	-0.0450562	1	0.910879	6.78082	6.37024	0.410577	1	0.0976925	6.53717	6.38036	0.156806	1	0.636647	6.49232	6.26222	0.230101	1	0.431648
25054	Bradi4g14640.1	AT1G09310.1 Protein of unknown function, DUF538									6.35482	6.04262	0.312192	1	0.124013	5.64541	5.73865	-0.0932387	1	0.861856	5.78214	6.86013	-1.07799	1.9378e-08	7.45309e-10	5.38942	5.49164	-0.102225	1	0.740237	5.79295	6.03326	-0.240317	1	0.431834
9470	Bradi2g02370.1	AT2G20340.1 Pyridoxal phosphate (PLP)-dependent transferases superfamily protein									6.97731	5.95727	1.02004	0.00153645	4.90879e-06	5.7335	5.71015	0.0233492	1	0.927644	6.18959	6.19547	-0.00588438	1	0.958537	5.80196	5.91529	-0.113337	1	0.715072	6.17559	5.94455	0.231042	1	0.431972
7865	Bradi1g67120.1	AT4G37300.1 maternal effect embryo arrest 59									14.8382	14.9998	-0.161538	1	0.357146	15.2968	14.9059	0.390889	1	0.107979	15.031	15.111	-0.080072	1	0.927816	14.7615	15.8028	-1.04138	0.000769644	7.54553e-06	14.9819	15.2049	-0.223027	1	0.431999
21766	Bradi3g48370.1	AT2G31810.1 ACT domain-containing small subunit of acetolactate synthase protein									11.0416	11.4582	-0.416624	1	0.0249268	11.5531	11.6671	-0.114056	1	0.829973	11.0804	11.4001	-0.319636	1	0.306288	11.5163	11.5536	-0.0372891	1	0.810459	11.2979	11.5198	-0.221901	1	0.432138
28904	Bradi5g03020.1	AT4G19130.1 Replication factor-A protein 1-related									6.75848	6.92263	-0.164156	1	0.35163	6.42538	6.93378	-0.508402	1	0.0341464	6.35057	6.48761	-0.137037	1	0.868965	6.78648	6.96156	-0.17508	1	0.601381	6.58023	6.82639	-0.246169	1	0.43216
13106	Bradi2g35965.1	AT1G79670.1 Wall-associated kinase family protein									10.0959	9.42407	0.671868	0.245023	0.000403661	9.85321	9.99867	-0.145462	1	0.764684	9.45953	9.30306	0.156473	1	0.824893	10.0938	9.89472	0.199111	1	0.552824	9.87563	9.65513	0.220497	1	0.432162
18105	Bradi3g15811.1	AT1G53280.1 Class I glutamine amidotransferase-like superfamily protein									7.2025	6.64719	0.555303	1	0.00287882	6.68611	6.34562	0.340488	1	0.291138	6.49714	6.55325	-0.0561038	1	0.940201	6.57287	6.38264	0.19023	1	0.569107	6.73966	6.48218	0.257479	1	0.432195
5422	Bradi1g47030.1	AT4G35160.1 O-methyltransferase family protein									10.8044	10.8316	-0.0271387	1	0.656455	11.1462	10.8966	0.249569	1	0.488974	10.4844	11.3019	-0.81755	0.000173371	3.27114e-06	11.176	11.5257	-0.349652	1	0.230388	10.9028	11.139	-0.236193	1	0.433094
19841	Bradi3g32267.1										7.80603	8.28078	-0.474748	1	0.0122409	8.31534	8.48755	-0.172208	1	0.704869	7.80356	8.11109	-0.307525	1	0.358562	8.27284	8.22449	0.0483551	1	0.798409	8.04944	8.27598	-0.226531	1	0.433622
9560	Bradi2g03040.1	AT3G14470.1 NB-ARC domain-containing disease resistance protein									8.66384	8.24249	0.421355	1	0.0285966	8.35988	8.37448	-0.0145921	1	0.931808	8.35623	8.13211	0.224117	1	0.644219	8.7969	8.50874	0.288158	1	0.334801	8.54421	8.31445	0.22976	1	0.436255
31587	Bradi5g27210.1	AT1G71695.1 Peroxidase superfamily protein									7.44993	6.93538	0.514548	1	0.00615799	7.22704	7.35702	-0.129985	1	0.79885	7.31824	7.09155	0.226696	1	0.635534	7.44997	7.17346	0.276507	1	0.352538	7.36129	7.13935	0.221941	1	0.436284
29243	Bradi5g07650.2	AT5G37930.1 Protein with RING/U-box and TRAF-like domains									9.54264	9.73271	-0.190077	1	0.291486	9.72954	10.2716	-0.542036	1	0.00864105	9.22712	9.44078	-0.213663	1	0.686895	9.82501	9.79276	0.0322554	1	0.817117	9.58108	9.80946	-0.22838	1	0.436333
11191	Bradi2g16896.1										6.83149	6.79479	0.0366971	1	0.640533	6.79159	7.54603	-0.754436	0.0356872	0.000118562	6.18453	6.49151	-0.306978	1	0.350302	7.69989	7.58544	0.114449	1	0.719946	6.87688	7.10444	-0.227567	1	0.440539
17226	Bradi3g08035.1	AT3G01270.1 Pectate lyase family protein									7.74489	8.10663	-0.361736	1	0.0564857	8.25727	8.43973	-0.182453	1	0.678976	7.88468	7.76787	0.116807	1	0.897544	7.94688	8.41171	-0.464829	1	0.0481555	7.95843	8.18148	-0.223053	1	0.440644
401	Bradi1g03283.1										10.5493	10.9577	-0.408395	1	0.0288407	10.9486	11.1313	-0.182691	1	0.67852	10.5781	10.8017	-0.223564	1	0.644246	10.9351	11.0093	-0.0742532	1	0.770163	10.7528	10.975	-0.222226	1	0.440864
30372	Bradi5g16970.1	AT1G62740.1 stress-inducible protein, putative									8.34179	8.26835	0.0734442	1	0.568109	8.59943	8.4294	0.170032	1	0.711763	8.10858	7.96137	0.147207	1	0.850079	8.62578	8.09029	0.535486	1	0.0261171	8.41889	8.18735	0.231542	1	0.44098
12724	Bradi2g32230.1	AT5G53190.1 Nodulin MtN3 family protein									8.21467	8.36838	-0.15371	1	0.378596	8.44897	9.24906	-0.800094	0.0114726	4.32929e-05	8.62315	8.39526	0.227888	1	0.631478	8.89528	9.07447	-0.179188	1	0.60593	8.54552	8.77179	-0.226276	1	0.441687
6253	Bradi1g53910.1										8.74203	9.30398	-0.561947	1	0.00352348	9.24385	9.53689	-0.293041	1	0.360177	9.01596	9.20048	-0.18452	1	0.762557	9.3909	9.2717	0.119197	1	0.708594	9.09819	9.32826	-0.230078	1	0.443358
19880	Bradi3g32560.1	AT3G51790.1 transmembrane protein G1P-related 1									9.28305	10.0212	-0.738194	0.0967773	0.000178886	9.75965	10.0315	-0.271874	1	0.419698	9.45117	9.35996	0.0912043	1	0.922883	10.0794	10.1343	-0.0549395	1	0.793036	9.64331	9.88676	-0.243451	1	0.445246
16898	Bradi3g05380.1	AT1G31040.1 PLATZ transcription factor family protein									10.507	10.9578	-0.450834	1	0.0274729	10.694	10.9613	-0.267278	1	0.462563	10.7933	11.0854	-0.292099	1	0.414985	11.0402	11.0717	-0.0314975	1	0.820149	10.7586	11.019	-0.260427	1	0.445271
9757	Bradi2g04690.1	AT1G15460.1 HCO3- transporter family									8.69235	8.47812	0.214233	1	0.246309	9.01799	8.67221	0.345778	1	0.211336	8.77231	8.90776	-0.135444	1	0.876511	9.17568	8.64131	0.534374	1	0.022155	8.91458	8.67485	0.239735	1	0.448085
24253	Bradi4g08370.2	AT1G65680.1 expansin B2									6.14099	6.00527	0.135722	1	0.437388	6.08365	6.90201	-0.818353	0.00767671	3.02232e-05	6.06247	6.27026	-0.207797	1	0.697673	6.18355	6.21667	-0.0331269	1	0.817028	6.11766	6.34855	-0.230889	1	0.450018
30739	Bradi5g20130.1	AT1G79180.1 myb domain protein 63									9.20806	9.16889	0.039178	1	0.635282	8.98107	9.58385	-0.60278	1	0.00319935	8.72148	8.76227	-0.0407883	1	0.946379	9.4395	9.73483	-0.295326	1	0.319775	9.08753	9.31246	-0.224929	1	0.450135
28975	Bradi5g03550.2	AT1G21240.1 wall associated kinase 3									7.592	6.82058	0.771422	0.0420928	8.86163e-05	6.97866	7.04986	-0.0711952	1	0.892352	6.83395	6.73365	0.100294	1	0.912924	7.1366	6.97971	0.15689	1	0.643696	7.1353	6.89595	0.239353	1	0.451575
3304	Bradi1g28010.1	AT4G07390.1 Mannose-P-dolichol utilization defect 1 protein									12.2293	12.3709	-0.141586	1	0.403847	12.5564	11.3922	1.16419	2.38684e-06	1.8794e-08	12.2599	12.2894	-0.0295579	1	0.950405	12.1419	12.2593	-0.117329	1	0.709606	12.2969	12.0779	0.218929	1	0.451742
27744	Bradi4g38527.1	AT2G27470.1 nuclear factor Y, subunit B11									10.875	11.2782	-0.403231	1	0.0300235	11.2045	11.4568	-0.252252	1	0.474691	11.0117	11.2413	-0.22957	1	0.63033	11.1788	11.1835	-0.00467465	1	0.842387	11.0675	11.2899	-0.222432	1	0.451832
12133	Bradi2g24987.1	AT1G01720.1 NAC (No Apical Meristem) domain transcriptional regulator superfamily protein									7.63613	6.93896	0.697169	0.149635	0.000261143	7.25822	6.92599	0.332226	1	0.243599	6.72593	6.82596	-0.100025	1	0.911873	6.92753	6.95489	-0.0273598	1	0.822376	7.13695	6.91145	0.225503	1	0.452491
11577	Bradi2g20120.1										5.71539	5.44179	0.273597	1	0.148308	5.57757	5.68716	-0.109589	1	0.838093	5.5969	5.39468	0.202224	1	0.722141	5.99229	5.44588	0.546418	1	0.0159361	5.72054	5.49238	0.228162	1	0.452683
16488	Bradi3g02140.1	AT1G02060.1 Tetratricopeptide repeat (TPR)-like superfamily protein									7.7467	8.19407	-0.447372	1	0.0179654	8.07946	8.48726	-0.4078	1	0.0844432	7.90583	7.84424	0.0615883	1	0.936546	8.20946	8.29807	-0.0886133	1	0.750006	7.98536	8.20591	-0.220549	1	0.452822
27692	Bradi4g38060.1	AT4G36690.4 U2 snRNP auxilliary factor, large subunit, splicing factor									8.28898	7.8683	0.420674	1	0.0241598	8.23334	8.16855	0.0647979	1	0.89457	7.97028	7.77799	0.192291	1	0.745996	8.46885	8.24138	0.227468	1	0.479667	8.24036	8.01406	0.226308	1	0.453047
14972	Bradi2g52000.1	AT5G54510.1 Auxin-responsive GH3 family protein									10.4928	10.0953	0.397485	1	0.0499061	10.3621	10.3809	-0.0187586	1	0.93121	10.1587	9.94119	0.217487	1	0.663914	10.5569	10.2222	0.334728	1	0.219488	10.3926	10.1599	0.232735	1	0.453101
14916	Bradi2g51540.1	AT1G19715.2 Mannose-binding lectin superfamily protein									9.54089	8.82341	0.717475	0.14875	0.000260053	9.32206	9.16569	0.156363	1	0.742565	9.23719	8.84087	0.396315	1	0.135849	9.00429	9.33867	-0.334386	1	0.225842	9.2761	9.04216	0.233942	1	0.454997
9147	Bradi1g78460.1	AT4G16700.1 phosphatidylserine decarboxylase 1									7.90324	8.36913	-0.465889	1	0.0128862	8.32896	8.70943	-0.380474	1	0.126364	7.81849	7.95795	-0.139456	1	0.86374	8.56153	8.45687	0.10466	1	0.730657	8.15306	8.37335	-0.22029	1	0.455803
19356	Bradi3g28070.1	AT3G23990.1 heat shock protein 60									11.7407	12.4377	-0.697006	0.163997	0.000283731	12.2497	12.6151	-0.365367	1	0.150414	11.9553	11.9247	0.0306408	1	0.949276	12.7277	12.5749	0.152816	1	0.647862	12.1684	12.3881	-0.219729	1	0.455804
20933	Bradi3g41284.1	AT5G19000.1 BTB-POZ and MATH domain 1									6.69448	7.10849	-0.414014	1	0.0259537	6.68778	7.20451	-0.516729	1	0.0149415	6.62915	6.58299	0.0461602	1	0.94604	7.12956	7.16825	-0.0386902	1	0.809165	6.78524	7.01606	-0.230818	1	0.456188
22254	Bradi3g52580.1	AT2G15820.1 endonucleases									11.2189	11.6172	-0.398296	1	0.0327409	11.5651	11.6452	-0.0801313	1	0.879833	11.0252	11.3512	-0.325932	1	0.290587	11.3596	11.438	-0.0784154	1	0.766458	11.2922	11.5129	-0.220694	1	0.45625
7629	Bradi1g65157.1	AT5G37070.1 Protein of unknown function, DUF538									10.4826	10.1928	0.289836	1	0.151807	10.4171	10.5066	-0.0895671	1	0.864733	10.3136	10.0649	0.248626	1	0.579923	10.8723	10.3798	0.492574	1	0.0318303	10.5214	10.286	0.235367	1	0.456309
16775	Bradi3g04370.1										5.87932	6.51856	-0.639237	1	0.0138526	5.87849	5.86106	0.0174305	1	0.931281	5.82881	6.20494	-0.376122	1	0.213889	5.68989	5.85665	-0.166754	1	0.620665	5.81913	6.1103	-0.29117	1	0.456871
8974	Bradi1g77120.1	AT5G51990.1 C-repeat-binding factor 4									9.57234	9.60941	-0.0370746	1	0.638884	9.6876	9.79711	-0.109519	1	0.84143	9.6004	9.78531	-0.184905	1	0.762395	9.83028	10.3905	-0.560177	1	0.012115	9.67265	9.89557	-0.222919	1	0.456938
9285	Bradi2g00810.1	AT1G19670.1 chlorophyllase 1									14.2354	13.3132	0.922242	0.00235899	7.17017e-06	13.4464	14.0123	-0.565905	1	0.00551582	13.2808	13.0913	0.189489	1	0.745483	14.0707	13.7463	0.324461	1	0.241503	13.7583	13.5408	0.217572	1	0.459283
11334	Bradi2g18101.1	AT3G15670.1 Late embryogenesis abundant protein (LEA) family protein									9.32526	9.76474	-0.439485	1	0.0190541	9.60355	9.8583	-0.254753	1	0.475526	9.26593	9.55752	-0.291592	1	0.415256	9.87058	9.78955	0.081037	1	0.762915	9.51633	9.74253	-0.226198	1	0.459842
25993	Bradi4g24140.1										11.3868	11.1405	0.246307	1	0.18234	11.3623	11.2292	0.133169	1	0.795492	11.1801	11.2605	-0.0804347	1	0.927715	12.0322	11.4563	0.575939	1	0.00877279	11.4904	11.2716	0.218745	1	0.463372
13708	Bradi2g40980.1	AT1G15410.1 aspartate-glutamate racemase family									8.22959	7.94981	0.279775	1	0.131341	8.47044	7.88871	0.581725	1	0.0039799	8.18983	8.34768	-0.157855	1	0.823409	8.37477	8.21165	0.163127	1	0.624901	8.31616	8.09946	0.216693	1	0.463693
15448	Bradi2g56090.3										8.33666	8.85429	-0.517629	1	0.00594187	8.8911	9.03016	-0.139064	1	0.783393	8.46402	8.72459	-0.260565	1	0.516098	8.86284	8.83069	0.0321552	1	0.817038	8.63866	8.85993	-0.221276	1	0.464316
16678	Bradi3g03641.1										9.80521	9.49504	0.310178	1	0.116691	9.80941	9.76017	0.0492372	1	0.907891	9.49796	9.41589	0.0820632	1	0.927397	9.81545	9.285	0.530452	1	0.0368142	9.73201	9.48902	0.242983	1	0.464679
23715	Bradi4g04060.2	AT4G29990.1 Leucine-rich repeat transmembrane protein kinase protein									6.16952	5.76915	0.400374	1	0.0490731	5.79736	5.55602	0.24134	1	0.506636	6.0775	5.93177	0.145725	1	0.862284	5.64847	5.46307	0.185396	1	0.582897	5.92321	5.68	0.243209	1	0.464772
8410	Bradi1g71740.1	AT4G39780.1 Integrase-type DNA-binding superfamily protein									9.70694	9.50451	0.202423	1	0.268032	9.76155	9.82971	-0.0681536	1	0.892213	9.21474	8.98852	0.226225	1	0.640846	9.9255	9.39986	0.525639	1	0.0196878	9.65218	9.43065	0.221534	1	0.464951
20755	Bradi3g39800.1	AT5G47560.1 tonoplast dicarboxylate transporter									12.6582	11.7836	0.874584	0.00545012	1.45337e-05	12.1915	11.8239	0.367524	1	0.146255	11.7122	11.9927	-0.280502	1	0.438548	11.801	11.9002	-0.0991953	1	0.737557	12.0907	11.8751	0.215603	1	0.46687
4008	Bradi1g33510.1	AT1G72300.1 Leucine-rich receptor-like protein kinase family protein									8.54503	8.13653	0.408498	1	0.0282915	8.74078	8.43291	0.307864	1	0.303165	8.02636	7.83253	0.193831	1	0.745378	8.44135	8.44423	-0.00287153	1	0.844104	8.43838	8.21155	0.22683	1	0.466969
12354	Bradi2g26627.2	AT5G58003.1 C-terminal domain phosphatase-like 4									9.02887	8.51824	0.510628	1	0.0060521	8.70447	8.67685	0.0276256	1	0.924337	8.31727	8.31237	0.00490234	1	0.958272	8.94569	8.59416	0.35153	1	0.185757	8.74908	8.5254	0.223671	1	0.466991
7254	Bradi1g61850.1										9.1194	8.50025	0.619143	1	0.00179149	8.79977	8.39551	0.404262	1	0.109354	8.45087	8.44675	0.00411708	1	0.95771	8.33197	8.39111	-0.0591441	1	0.788097	8.6755	8.43341	0.242095	1	0.468212
7266	Bradi1g61973.1	AT4G05460.1 RNI-like superfamily protein									7.37799	7.45246	-0.0744715	1	0.565525	7.54162	8.05238	-0.510763	1	0.0156348	7.33673	7.60798	-0.271253	1	0.479882	7.82937	7.85442	-0.0250506	1	0.824059	7.52143	7.74181	-0.220385	1	0.468232
4677	Bradi1g39191.1										14.0542	14.8298	-0.775653	0.372318	0.000584486	14.982	14.9054	0.0766654	1	0.889083	14.5169	14.703	-0.186084	1	0.785188	14.8439	15.1753	-0.33134	1	0.355137	14.5993	14.9034	-0.304103	1	0.468885
18756	Bradi3g20930.1										6.44846	5.97396	0.474496	1	0.0200369	6.26447	5.88778	0.376695	1	0.16303	5.90813	5.73796	0.170169	1	0.798394	5.70144	5.76261	-0.0611648	1	0.782749	6.08063	5.84058	0.240049	1	0.470164
19196	Bradi3g26944.1										10.6991	10.8336	-0.134486	1	0.42172	10.67	11.472	-0.802	0.0107636	4.09264e-05	10.2861	10.2651	0.0210765	1	0.95305	11.603	11.5595	0.0435879	1	0.805094	10.8146	11.0325	-0.217955	1	0.472429
18711	Bradi3g20590.1	AT1G63660.1 GMP synthase (glutamine-hydrolyzing), putative / glutamine amidotransferase, putative									5.67946	6.13328	-0.453819	1	0.0216823	5.98602	6.16279	-0.176767	1	0.694223	5.88559	6.0075	-0.121907	1	0.894339	5.88424	6.05256	-0.168326	1	0.614502	5.85883	6.08903	-0.230205	1	0.472997
18820	Bradi3g21432.1										5.07904	5.48507	-0.40603	1	0.0316478	5.5964	5.58265	0.0137559	1	0.933165	5.70802	6.04947	-0.341451	1	0.24544	5.17461	5.34451	-0.169898	1	0.610953	5.38952	5.61542	-0.225906	1	0.473756
18689	Bradi3g20317.1										8.03154	8.45396	-0.422418	1	0.0232064	8.66531	8.58931	0.0759989	1	0.883099	8.14802	8.40207	-0.254047	1	0.553012	8.22672	8.50765	-0.280937	1	0.346012	8.2679	8.48825	-0.220351	1	0.473993
22183	Bradi3g52006.1	AT5G41970.1 Metal-dependent protein hydrolase									11.8389	12.2943	-0.455378	1	0.0143923	12.5036	12.5209	-0.0172857	1	0.931276	11.7935	12.0811	-0.287549	1	0.415317	12.2223	12.3291	-0.106853	1	0.72714	12.0896	12.3063	-0.216766	1	0.474999
2242	Bradi1g19010.1	AT2G41250.1 Haloacid dehalogenase-like hydrolase (HAD) superfamily protein									12.4493	12.2258	0.223514	1	0.229621	12.568	11.9525	0.615517	1	0.00230145	12.1564	12.1407	0.015714	1	0.955353	12.2116	12.1929	0.0187102	1	0.829746	12.3463	12.128	0.218364	1	0.47554
16101	Bradi2g61430.1	AT1G21740.1 Protein of unknown function (DUF630 and DUF632)									9.26677	9.23156	0.0352074	1	0.642419	9.40431	9.1468	0.257513	1	0.460296	9.50658	8.99173	0.51485	1	0.015122	9.54641	9.41927	0.127138	1	0.708668	9.43102	9.19734	0.233677	1	0.475778
2590	Bradi1g21890.1	AT5G23530.1 carboxyesterase 18									9.66958	10.0528	-0.383179	1	0.0390611	10.0118	10.0425	-0.0306994	1	0.922871	9.82622	9.86778	-0.041557	1	0.946761	10.2187	10.6537	-0.434989	1	0.0907891	9.93158	10.1542	-0.222606	1	0.477319
10895	Bradi2g14220.1	AT5G53420.1 CCT motif family protein									12.1426	11.5683	0.574276	1	0.00222347	11.8426	11.5839	0.258762	1	0.458494	11.5417	11.6672	-0.125516	1	0.887469	11.8978	11.7414	0.156433	1	0.638469	11.8562	11.6402	0.215989	1	0.478513
8381	Bradi1g71500.4	AT1G22150.1 sulfate transporter 1	3								8.38255	8.61888	-0.236334	1	0.218603	9.17069	8.51185	0.658841	0.344073	0.000837162	8.67644	8.38418	0.292266	1	0.415473	8.86809	8.65641	0.211675	1	0.540461	8.77444	8.54283	0.231612	1	0.478632
10136	Bradi2g07970.1	AT3G15355.1 ubiquitin-conjugating enzyme 25									9.68478	9.1722	0.512577	1	0.0060229	9.594	9.37702	0.216979	1	0.581307	9.14878	9.15463	-0.00584799	1	0.958491	9.63365	9.48672	0.146934	1	0.66159	9.5153	9.29764	0.21766	1	0.478683
838	Bradi1g06650.2	AT5G14080.1 Tetratricopeptide repeat (TPR)-like superfamily protein									8.13681	8.5577	-0.420889	1	0.0239455	8.45634	8.54179	-0.0854512	1	0.872625	8.23016	8.5113	-0.281139	1	0.436781	8.43701	8.52952	-0.0925163	1	0.747558	8.31508	8.53508	-0.219999	1	0.479041
10050	Bradi2g07227.1	AT2G46370.4 Auxin-responsive GH3 family protein									10.7784	10.666	0.112418	1	0.479597	10.9402	10.4125	0.527662	1	0.0116673	10.6437	10.5313	0.112357	1	0.903306	11.1196	10.9877	0.131941	1	0.686633	10.8705	10.6494	0.221094	1	0.482259
29436	Bradi5g09237.1	AT3G19430.1 late embryogenesis abundant protein-related / LEA protein-related									7.02455	6.44049	0.584052	1	0.00182971	6.35202	6.15911	0.192912	1	0.664601	6.85457	6.82885	0.0257194	1	0.952122	6.9704	6.84029	0.130104	1	0.689207	6.80038	6.56719	0.233197	1	0.484906
11526	Bradi2g19735.1										6.48482	6.74948	-0.264666	1	0.152464	6.65631	6.80643	-0.150119	1	0.762776	6.51045	6.44735	0.0630996	1	0.934944	6.52464	7.17588	-0.651239	1	0.0132703	6.54406	6.79479	-0.250731	1	0.485694
14999	Bradi2g52210.1										7.49098	6.4417	1.04928	0.00048702	1.72092e-06	5.36883	5.583	-0.214169	1	0.599055	7.64753	7.70159	-0.0540534	1	0.941514	6.32743	6.15613	0.171301	1	0.625311	6.70869	6.47061	0.238089	1	0.488349
26273	Bradi4g26500.1	AT3G10300.3 Calcium-binding EF-hand family protein									10.9777	10.5544	0.423316	1	0.0231825	10.8345	10.7591	0.0754206	1	0.884021	10.6173	10.4182	0.199103	1	0.725081	10.7523	10.5947	0.157546	1	0.640384	10.7955	10.5816	0.213846	1	0.488669
11247	Bradi2g17360.1	AT5G57500.1 Galactosyltransferase family protein									7.85452	7.93792	-0.0834046	1	0.544218	8.23824	8.04796	0.190287	1	0.659056	7.81278	7.54323	0.26955	1	0.479839	8.53307	8.01985	0.51322	1	0.0358977	8.10965	7.88724	0.222413	1	0.488769
17545	Bradi3g10580.2	AT4G37970.1 cinnamyl alcohol dehydrogenase 6									7.6793	7.69758	-0.0182752	1	0.6709	7.71671	8.00615	-0.289435	1	0.358379	7.49456	7.37222	0.122337	1	0.893344	7.447	8.16596	-0.718959	0.295785	0.00104888	7.58439	7.81047	-0.226083	1	0.491106
23147	Bradi3g60490.1	AT1G61870.1 pentatricopeptide repeat 336									12.4775	12.9626	-0.485099	1	0.00912962	12.8429	13.0094	-0.166541	1	0.729616	12.7898	12.8571	-0.0673206	1	0.932618	13.0515	13.2425	-0.190981	1	0.590779	12.7904	13.0179	-0.227485	1	0.491528
15200	Bradi2g53930.1										8.24687	8.46274	-0.215876	1	0.236883	8.48243	8.57851	-0.0960763	1	0.85937	8.34844	8.41218	-0.0637356	1	0.936721	8.22253	8.75542	-0.532895	1	0.0176283	8.32507	8.55221	-0.227146	1	0.491673
12606	Bradi2g30590.1	AT3G56330.1 N2,N2-dimethylguanosine tRNA methyltransferase									10.5242	10.9163	-0.392099	1	0.0351402	10.9412	10.9871	-0.0458651	1	0.910104	10.6426	10.9518	-0.30926	1	0.358789	10.8861	11.0471	-0.161061	1	0.644729	10.7485	10.9756	-0.227071	1	0.49318
28656	Bradi5g00810.1	AT1G76680.1 12-oxophytodienoate reductase 1									9.99861	10.0508	-0.0522038	1	0.611281	10.3176	10.1047	0.212895	1	0.605694	10.5707	10.3467	0.22407	1	0.641003	10.9053	10.4217	0.483623	1	0.0359921	10.4481	10.231	0.217096	1	0.493218
1009	Bradi1g08157.1	AT3G02100.1 UDP-Glycosyltransferase superfamily protein									6.70934	7.09697	-0.387621	1	0.0388464	7.0597	7.10397	-0.0442683	1	0.910657	6.58315	6.83439	-0.251238	1	0.567587	7.06127	7.26377	-0.202505	1	0.548078	6.85336	7.07477	-0.221408	1	0.494684
5474	Bradi1g47512.1	ATMG00650.1 NADH dehydrogenase subunit 4L									7.63921	7.90732	-0.268107	1	0.146765	8.00581	8.58935	-0.583539	1	0.00407351	7.39415	7.80703	-0.412877	1	0.0917897	8.5726	8.30522	0.26738	1	0.503711	7.90295	8.15223	-0.249286	1	0.496238
11075	Bradi2g15890.1	AT4G01037.1 Ubiquitin carboxyl-terminal hydrolase family protein									13.175	13.5725	-0.397566	1	0.0342916	13.556	13.6113	-0.0553274	1	0.903508	13.3732	13.5319	-0.15873	1	0.824812	13.6437	13.9655	-0.321729	1	0.268882	13.437	13.6703	-0.233338	1	0.496969
24043	Bradi4g06740.1	AT2G03530.1 ureide permease 2									10.9698	10.4432	0.526642	1	0.00463877	10.8053	10.5729	0.232416	1	0.535032	10.3154	10.2751	0.0403397	1	0.945906	10.8204	10.7719	0.0485187	1	0.798245	10.7278	10.5158	0.211979	1	0.498288
16920	Bradi3g05590.1	AT1G78900.1 vacuolar ATP synthase subunit A									8.60563	8.53257	0.0730551	1	0.566997	8.93838	8.49414	0.444245	1	0.0473958	8.53703	8.52503	0.0119984	1	0.954353	8.96752	8.60868	0.358835	1	0.172413	8.76214	8.54011	0.222033	1	0.498422
27180	Bradi4g33965.1										7.22709	7.54233	-0.315234	1	0.100285	7.32823	7.57348	-0.245242	1	0.532564	7.00372	7.60032	-0.596608	0.310146	0.00221533	7.48942	7.32566	0.163762	1	0.655803	7.26212	7.51045	-0.248331	1	0.498846
24440	Bradi4g09760.1	AT2G43620.1 Chitinase family protein									7.83484	7.02989	0.804942	0.0218327	4.89523e-05	6.59023	6.55161	0.0386242	1	0.91635	7.65135	7.60631	0.0450472	1	0.946181	6.76466	6.76931	-0.00465842	1	0.842358	7.21027	6.98928	0.220989	1	0.499302
30678	Bradi5g19620.1	AT4G17670.1 Protein of unknown function (DUF581)									10.6852	10.1924	0.492838	1	0.0102525	10.6863	10.5275	0.158776	1	0.739636	10.0321	9.88733	0.144768	1	0.852679	10.2094	10.1376	0.0718822	1	0.772104	10.4033	10.1862	0.217066	1	0.499493
12708	Bradi2g31950.1	AT4G08685.1 Pollen Ole e 1 allergen and extensin family protein									6.89709	7.38187	-0.484773	1	0.00932948	7.05734	7.13679	-0.0794499	1	0.882852	6.91167	7.20362	-0.29195	1	0.403773	7.16006	7.19571	-0.0356532	1	0.812096	7.00654	7.2295	-0.222956	1	0.501719
16185	Bradi2g62080.1										7.77855	8.26132	-0.482777	1	0.0116371	7.92861	7.99589	-0.0672847	1	0.893047	7.88058	7.91591	-0.0353328	1	0.946723	7.96878	8.29423	-0.325448	1	0.294056	7.88913	8.11684	-0.227711	1	0.501979
4455	Bradi1g37280.1	AT5G15110.1 Pectate lyase family protein									5.53509	5.3996	0.135483	1	0.451432	5.5289	5.37644	0.15246	1	0.748908	5.37678	5.4321	-0.0553235	1	0.93963	6.85841	6.0768	0.781609	0.90188	0.00256946	5.82479	5.57124	0.253557	1	0.504396
6019	Bradi1g51770.1	AT1G32560.1 Late embryogenesis abundant protein, group 1 protein									7.26887	6.52485	0.744026	0.0984261	0.000181598	6.73301	6.7209	0.0121092	1	0.933533	6.58826	6.44981	0.138443	1	0.868693	6.58428	6.58099	0.00329612	1	0.843935	6.79361	6.56914	0.224469	1	0.504674
27849	Bradi4g39435.1										11.3115	11.2959	0.0155814	1	0.675217	11.5855	11.4075	0.178002	1	0.695787	11.5655	11.4001	0.165389	1	0.814773	11.8239	11.2778	0.546084	1	0.0189773	11.5716	11.3453	0.226264	1	0.504765
25984	Bradi4g24040.1	AT1G65870.1 Disease resistance-responsive (dirigent-like protein) family protein									9.6321	9.56079	0.071313	1	0.571828	10.2783	9.76853	0.509734	1	0.0153579	10.141	9.83794	0.303063	1	0.364864	10.1707	10.2033	-0.0326094	1	0.816844	10.0555	9.84263	0.212875	1	0.505639
22365	Bradi3g53601.1	AT4G14620.1 Protein of unknown function (DUF506)									6.871	7.3909	-0.519905	1	0.00580278	7.14127	7.56948	-0.428205	1	0.0607916	6.91924	8.28097	-1.36173	0	0	8.98688	7.53887	1.44801	1.3149e-06	3.20708e-08	7.4796	7.69506	-0.21546	1	0.505707
19933	Bradi3g33040.1	AT1G12110.1 nitrate transporter 1.1									6.6021	6.80444	-0.202337	1	0.293661	7.08998	7.03276	0.0572246	1	0.901653	6.95931	7.08473	-0.125429	1	0.8886	6.49396	7.10777	-0.613812	1	0.00479502	6.78634	7.00743	-0.221088	1	0.507985
6459	Bradi1g55570.1	AT3G22840.1 Chlorophyll A-B binding family protein									8.58822	7.14019	1.44803	8.66925e-07	5.55721e-09	7.07049	6.97377	0.0967154	1	0.857997	6.74747	7.09198	-0.34451	1	0.245255	6.77792	7.10917	-0.33125	1	0.236164	7.29602	7.07878	0.217246	1	0.508819
18053	Bradi3g15390.1	AT2G03800.1 D-aminoacyl-tRNA deacylases									12.1093	12.5426	-0.433372	1	0.0208342	12.5062	12.8353	-0.32911	1	0.231202	12.2024	12.2443	-0.0418333	1	0.946744	12.7624	12.8014	-0.0390218	1	0.808343	12.3951	12.6059	-0.210834	1	0.509324
14718	Bradi2g49781.2	AT1G29660.1 GDSL-like Lipase/Acylhydrolase superfamily protein									12.5751	12.1024	0.47265	1	0.0109868	12.3335	12.227	0.106431	1	0.846196	12.2406	12.0191	0.221537	1	0.652257	12.5554	12.4694	0.0859937	1	0.762543	12.4261	12.2045	0.221653	1	0.514129
29895	Bradi5g13041.2	AT5G56110.1 myb domain protein 103									5.61959	5.66591	-0.0463123	1	0.622656	5.6217	5.60169	0.0200118	1	0.930043	6.73364	6.05205	0.681595	0.0439119	0.000402861	5.76094	5.49592	0.265022	1	0.384612	5.93397	5.70389	0.230079	1	0.514216
2013	Bradi1g17090.1	AT1G09240.1 nicotianamine synthase 3									12.4429	12.4829	-0.0400206	1	0.633901	13.0492	12.4547	0.594482	1	0.00357198	12.7631	12.3569	0.406177	1	0.100904	13.019	13.1167	-0.0976747	1	0.740767	12.8186	12.6028	0.215741	1	0.514238
1235	Bradi1g10170.2	AT4G37850.1 basic helix-loop-helix (bHLH) DNA-binding superfamily protein									9.08404	8.98838	0.0956659	1	0.51474	9.20266	9.74395	-0.541294	1	0.00862775	9.02103	8.99407	0.0269646	1	0.951919	9.0794	9.51199	-0.432585	1	0.081939	9.09678	9.3096	-0.212812	1	0.514355
3022	Bradi1g25530.1	AT2G05790.1 O-Glycosyl hydrolases family 17 protein									6.04831	5.97754	0.0707714	1	0.578476	6.30296	6.72468	-0.421718	1	0.0758939	6.89397	5.95512	0.938849	7.48485e-06	1.7011e-07	6.55417	6.21208	0.342091	1	0.200404	6.44985	6.21735	0.232499	1	0.51437
25048	Bradi4g14620.1	AT1G09310.1 Protein of unknown function, DUF538									5.97957	5.85095	0.128622	1	0.437184	5.7226	5.98254	-0.259935	1	0.46727	5.84637	6.32274	-0.476374	1	0.0289053	5.79484	6.04868	-0.253843	1	0.409966	5.83584	6.05123	-0.215382	1	0.514376
2051	Bradi1g17440.1	AT5G18270.2 Arabidopsis NAC domain containing protein 87									6.59075	7.07989	-0.489134	1	0.00849962	6.43089	7.29347	-0.862586	0.00266008	1.15656e-05	6.20325	6.12049	0.0827538	1	0.926481	7.24647	6.84779	0.398689	1	0.130651	6.61784	6.83541	-0.217569	1	0.514407
1155	Bradi1g09470.1	AT1G77405.1 Pentatricopeptide repeat (PPR) superfamily protein									6.88163	7.28445	-0.402821	1	0.0300167	7.1867	7.26097	-0.0742725	1	0.887078	7.08482	7.25831	-0.173488	1	0.793973	7.25067	7.45552	-0.204841	1	0.539427	7.10096	7.31481	-0.213856	1	0.516162
10589	Bradi2g11567.1	AT4G16160.1 Mitochondrial import inner membrane translocase subunit Tim17/Tim22/Tim23 family protein									6.75441	5.84498	0.90943	0.00828666	2.09259e-05	5.88281	5.82822	0.0545941	1	0.903644	5.73768	5.76231	-0.0246305	1	0.951468	5.70774	5.64571	0.0620371	1	0.787554	6.02066	5.7703	0.250358	1	0.517061
21667	Bradi3g47500.1	AT3G05550.1 Hypoxia-responsive family protein									11.1766	11.7168	-0.540244	1	0.00430487	11.3767	11.8364	-0.459733	1	0.0398032	11.3387	11.2095	0.129264	1	0.880199	11.8425	11.8264	0.0160951	1	0.832545	11.4336	11.6473	-0.213654	1	0.517134
16288	Bradi3g00370.1	AT2G16630.1 Pollen Ole e 1 allergen and extensin family protein									6.77204	7.24471	-0.472664	1	0.0110058	7.03309	7.35365	-0.320562	1	0.263864	7.37202	7.51414	-0.142123	1	0.85876	7.44037	7.35283	0.0875416	1	0.752944	7.15438	7.36633	-0.211952	1	0.51848
1735	Bradi1g14422.1										9.30612	8.82973	0.476389	1	0.0123774	8.98478	8.94089	0.0438976	1	0.910953	8.95686	8.96428	-0.00741654	1	0.958284	9.22288	8.88732	0.335555	1	0.215958	9.11766	8.90555	0.212106	1	0.519269
19331	Bradi3g27890.1	AT5G03530.1 RAB GTPase homolog C2A									9.60904	9.0858	0.523239	1	0.00490686	9.35046	9.19541	0.155048	1	0.748156	9.16653	9.12114	0.0453817	1	0.94593	9.36245	9.23633	0.126121	1	0.697138	9.37212	9.15967	0.212447	1	0.519293
5322	Bradi1g46255.1										6.28768	5.91531	0.372368	1	0.0447262	6.23601	6.06405	0.171961	1	0.713495	5.97287	5.94757	0.0253056	1	0.952151	6.22798	5.9439	0.28408	1	0.334687	6.18113	5.96771	0.213429	1	0.519606
13710	Bradi2g41000.1										5.97173	6.88754	-0.915817	0.00318494	9.25854e-06	6.27049	6.68577	-0.41528	1	0.0823328	6.09493	6.08669	0.00823827	1	0.957048	6.93889	6.5041	0.434794	1	0.0834912	6.31901	6.54103	-0.222016	1	0.51974
28556	Bradi4g45100.1										9.27599	9.7332	-0.457213	1	0.0141888	9.25286	9.96277	-0.709909	0.10096	0.000296072	9.31169	9.10623	0.205455	1	0.708088	10.0509	9.93277	0.118178	1	0.708535	9.47287	9.68374	-0.210872	1	0.521148
18359	Bradi3g17773.1										7.00109	6.88673	0.114365	1	0.498169	7.26712	6.76443	0.50269	1	0.0179021	6.80139	6.69436	0.107031	1	0.906059	7.41056	7.24121	0.169353	1	0.611956	7.12004	6.89668	0.22336	1	0.521521
26765	Bradi4g30420.1	AT3G53690.1 RING/U-box superfamily protein									9.79928	9.22353	0.575743	1	0.00206511	9.56364	9.42333	0.140306	1	0.777987	8.97852	8.92901	0.0495101	1	0.943762	9.57317	9.49429	0.0788892	1	0.765676	9.47865	9.26754	0.211112	1	0.521527
24666	Bradi4g11461.1										7.867	7.57927	0.287727	1	0.12191	7.86437	7.85273	0.0116316	1	0.933593	7.38186	7.56293	-0.181074	1	0.772898	8.26278	7.5235	0.739285	0.206107	0.000801971	7.844	7.62961	0.214392	1	0.524792
27917	Bradi4g39970.1	AT3G03080.1 Zinc-binding dehydrogenase family protein									12.3371	12.7143	-0.377216	1	0.0428186	12.4063	12.9013	-0.494957	1	0.0246553	12.3647	12.2223	0.142467	1	0.860372	12.6844	12.8337	-0.149272	1	0.657821	12.4481	12.6679	-0.219745	1	0.526806
8175	Bradi1g69690.1	AT1G05370.1 Sec14p-like phosphatidylinositol transfer family protein									10.371	10.8638	-0.492802	1	0.0143962	10.4989	10.6902	-0.191329	1	0.661768	10.5943	10.8242	-0.229902	1	0.630054	10.9666	10.9639	0.00276296	1	0.844332	10.6077	10.8355	-0.227817	1	0.527137
13462	Bradi2g38695.1	AT4G36590.1 MADS-box transcription factor family protein									6.02104	6.09675	-0.0757109	1	0.562088	6.21435	6.37003	-0.155678	1	0.745349	5.86613	6.08691	-0.220783	1	0.652593	6.68877	7.39066	-0.70189	1	0.0433944	6.19757	6.48609	-0.288515	1	0.528683
8877	Bradi1g76260.1	AT3G45970.1 expansin-like A1									12.9402	12.4951	0.44509	1	0.0167976	12.8949	12.9304	-0.0354818	1	0.919571	12.4829	12.2953	0.187676	1	0.75716	13.0925	12.8443	0.248164	1	0.43003	12.8526	12.6413	0.211362	1	0.529002
15174	Bradi2g53670.1	AT5G58380.1 SOS3-interacting protein 1									7.3598	6.82453	0.535269	1	0.00445698	6.9453	6.92144	0.0238628	1	0.927532	6.80041	6.70228	0.0981329	1	0.913987	7.28317	7.07901	0.204157	1	0.54983	7.09717	6.88181	0.215355	1	0.529681
27927	Bradi4g40070.1	AT2G20370.1 Exostosin family protein									7.33847	6.8512	0.487274	1	0.00898682	6.44073	6.13661	0.304129	1	0.303264	6.93499	6.91079	0.0241932	1	0.951309	6.66803	6.64344	0.0245903	1	0.824575	6.84556	6.63551	0.210047	1	0.532191
9154	Bradi1g78510.1	AT3G16980.1 RNA polymerases M/15 Kd subunit									11.0389	11.4658	-0.42682	1	0.0219537	11.3413	11.6299	-0.288599	1	0.354735	11.0422	11.2252	-0.182993	1	0.766976	11.5979	11.5275	0.0703649	1	0.773091	11.2551	11.4621	-0.207012	1	0.532706
1962	Bradi1g16500.1	AT5G13610.1 Protein of unknown function (DUF155)									12.7905	13.1739	-0.383402	1	0.0415682	13.0126	13.1975	-0.184909	1	0.678815	12.7746	12.9047	-0.130063	1	0.879072	13.007	13.1807	-0.173678	1	0.618317	12.8962	13.1142	-0.218013	1	0.538153
17371	Bradi3g09240.1	AT5G26330.1 Cupredoxin superfamily protein									10.6494	9.78261	0.866782	0.0130943	3.09558e-05	10.3745	10.5499	-0.175485	1	0.712561	9.90235	9.87598	0.0263702	1	0.951876	10.6618	10.4419	0.219932	1	0.521519	10.397	10.1626	0.2344	1	0.538444
16629	Bradi3g03242.1										5.7063	5.30664	0.399659	1	0.0370704	5.433	5.30427	0.128732	1	0.80243	5.61101	5.47366	0.137343	1	0.868929	5.53881	5.35695	0.181859	1	0.588403	5.57228	5.36038	0.211898	1	0.538916
8844	Bradi1g75950.1	AT2G19130.1 S-locus lectin protein kinase family protein									8.16379	8.6783	-0.514503	1	0.00576546	8.81756	9.04478	-0.22722	1	0.562841	8.18298	8.42655	-0.243573	1	0.581877	8.69202	8.54766	0.144351	1	0.663895	8.46409	8.67432	-0.210236	1	0.539251
29104	Bradi5g05110.1	AT5G57150.2 basic helix-loop-helix (bHLH) DNA-binding superfamily protein									5.77346	5.50411	0.269348	1	0.145324	6.07901	7.07191	-0.992892	0.000441223	2.29803e-06	5.82282	5.88075	-0.0579373	1	0.939418	5.3759	5.53006	-0.154155	1	0.660301	5.7628	5.99671	-0.233909	1	0.539294
26242	Bradi4g26220.1										5.96881	5.88879	0.0800214	1	0.552994	5.84953	5.76228	0.087252	1	0.869041	7.49125	6.77069	0.720557	0.0508409	0.000449919	5.8465	5.71224	0.134264	1	0.684601	6.28902	6.0335	0.255523	1	0.541599
20218	Bradi3g35340.1	AT4G29820.1 homolog of CFIM-25									11.5068	10.6352	0.871632	0.0178626	4.10635e-05	10.86	10.7076	0.152422	1	0.754292	10.4044	10.6475	-0.243091	1	0.595201	10.926	10.7635	0.162582	1	0.647788	10.9243	10.6884	0.235886	1	0.541735
28772	Bradi5g01890.1	AT2G45730.1 eukaryotic initiation factor 3 gamma subunit family protein									11.2498	11.6929	-0.443123	1	0.0174757	11.6236	11.9222	-0.298599	1	0.333121	11.5357	11.633	-0.0972634	1	0.913471	11.8529	11.8551	-0.00223775	1	0.844365	11.5655	11.7758	-0.210306	1	0.541971
10360	Bradi2g09720.1	AT5G39660.1 cycling DOF factor 2									9.51224	9.13496	0.377281	1	0.0445314	9.38673	9.3429	0.0438341	1	0.910914	8.71106	8.6378	0.0732563	1	0.929107	9.1218	8.76666	0.35514	1	0.178222	9.18296	8.97058	0.212378	1	0.543653
12050	Bradi2g24175.1	AT5G61890.1 Integrase-type DNA-binding superfamily protein									6.62492	6.21105	0.413874	1	0.0326372	6.68119	7.84421	-1.16302	2.52019e-06	1.9689e-08	6.73264	6.73783	-0.00518756	1	0.958309	6.47671	6.57677	-0.100067	1	0.73664	6.62886	6.84246	-0.213601	1	0.543838
15884	Bradi2g59750.1	AT3G14260.1 Protein of unknown function (DUF567)									9.1928	8.83238	0.360422	1	0.0583767	8.90151	9.72325	-0.821733	0.00753614	2.97871e-05	8.86423	8.63057	0.233658	1	0.613591	8.72403	9.34854	-0.624505	1	0.00495832	8.92064	9.13368	-0.213039	1	0.546859
26701	Bradi4g29852.1	AT5G37840.1									10.8234	10.0683	0.755107	0.0761563	0.000145893	10.76	10.6509	0.109168	1	0.83828	10.2268	10.316	-0.0891728	1	0.922331	10.4651	10.3929	0.0722344	1	0.772226	10.5688	10.357	0.211834	1	0.548292
769	Bradi1g06036.1	AT2G36320.1 A20/AN1-like zinc finger family protein									10.8468	10.41	0.436798	1	0.0192766	10.5136	10.4127	0.100879	1	0.852508	10.3138	10.1935	0.120279	1	0.892274	10.7035	10.5381	0.165415	1	0.620665	10.5944	10.3886	0.205843	1	0.549678
14446	Bradi2g47347.1	AT1G02520.1 P-glycoprotein 11									9.28975	9.10788	0.181871	1	0.312097	8.57621	8.48578	0.090426	1	0.867075	8.50372	8.00707	0.496647	1	0.0197638	8.68015	8.58871	0.091445	1	0.748206	8.76246	8.54736	0.215097	1	0.549851
4323	Bradi1g36140.1	AT5G35670.1 IQ-domain 33									7.84413	7.4021	0.442022	1	0.0174137	7.91083	7.79858	0.112251	1	0.831958	7.39058	7.18475	0.205824	1	0.705124	7.58973	7.52686	0.0628672	1	0.781763	7.68381	7.47807	0.205741	1	0.549863
22	Bradi1g00219.1	AT1G07530.1 SCARECROW-like 14									7.88914	7.46802	0.421116	1	0.023575	7.85722	7.63455	0.222669	1	0.574473	7.41623	7.50277	-0.0865336	1	0.923958	8.19408	7.91666	0.277427	1	0.35728	7.83917	7.6305	0.20867	1	0.550078
13931	Bradi2g42858.1										10.0177	9.53733	0.480387	1	0.00995792	10.0208	9.93777	0.0830056	1	0.875329	9.64746	9.59365	0.053805	1	0.940461	10.1589	9.94216	0.216737	1	0.522251	9.96121	9.75273	0.208483	1	0.550201
3156	Bradi1g26647.1										6.9325	7.7966	-0.864098	0.00729607	1.866e-05	7.15151	7.32955	-0.17804	1	0.699531	6.9625	6.95394	0.00856962	1	0.956738	7.15412	7.03459	0.119528	1	0.723357	7.05016	7.27867	-0.22851	1	0.550273
24708	Bradi4g11770.1	AT3G09220.1 laccase 7									5.87226	5.41389	0.45837	1	0.0138055	5.64326	5.45999	0.183273	1	0.687446	5.41496	5.42391	-0.00894602	1	0.956488	5.28731	5.04964	0.237663	1	0.480269	5.55445	5.33686	0.21759	1	0.550283
9591	Bradi2g03280.1	AT3G09390.1 metallothionein 2A									11.5997	10.7232	0.87655	0.00612372	1.61151e-05	11.1229	10.9947	0.128165	1	0.802246	10.6854	10.6996	-0.014178	1	0.955011	11.1389	11.272	-0.13306	1	0.692684	11.1367	10.9224	0.214369	1	0.55166
16901	Bradi3g05410.1	AT1G35830.1 VQ motif-containing protein									7.65186	7.06195	0.589916	1	0.00358366	7.47047	7.74939	-0.278917	1	0.399461	6.91393	6.71086	0.203071	1	0.7121	7.65005	7.27609	0.373959	1	0.165252	7.42158	7.19957	0.222007	1	0.551791
4257	Bradi1g35600.1	AT5G38530.1 tryptophan synthase beta type 2									7.07839	6.6046	0.473782	1	0.0117813	6.93576	7.05664	-0.120876	1	0.817236	6.60375	6.49556	0.108193	1	0.904629	7.24669	6.83342	0.413264	1	0.128441	6.96615	6.74756	0.218591	1	0.551832
3417	Bradi1g28880.1										14.3842	14.1354	0.248741	1	0.184401	14.5088	14.3542	0.154631	1	0.750235	14.027	14.0524	-0.0253548	1	0.952143	14.5071	13.989	0.518097	1	0.0320159	14.3568	14.1327	0.224029	1	0.551901
23908	Bradi4g05660.1	AT2G47870.1 Thioredoxin superfamily protein									9.95574	10.0005	-0.0447922	1	0.624927	10.0653	10.1251	-0.0597297	1	0.899327	9.56521	9.12571	0.439495	1	0.0577973	11.0854	10.5931	0.492242	1	0.0321483	10.1679	9.96111	0.206804	1	0.551938
29803	Bradi5g12330.2	AT1G12900.1 glyceraldehyde 3-phosphate dehydrogenase A subunit 2									8.56367	8.62882	-0.065147	1	0.588889	8.53239	8.45657	0.0758187	1	0.888541	8.27841	8.57828	-0.299862	1	0.384469	8.2985	8.92535	-0.62685	1	0.00482138	8.41824	8.64725	-0.22901	1	0.552041
27502	Bradi4g36601.1	AT3G54820.1 plasma membrane intrinsic protein 2	5								13.9872	13.5644	0.422774	1	0.0234565	14.0896	13.3353	0.754311	0.0342502	0.000114933	13.2111	13.5776	-0.366467	1	0.181109	14.3393	14.3172	0.0220975	1	0.82613	13.9068	13.6986	0.208179	1	0.55216
21470	Bradi3g45740.1	AT5G63860.1 Regulator of chromosome condensation (RCC1) family protein									8.32414	7.80264	0.521504	1	0.0101322	8.01178	8.06963	-0.0578477	1	0.901774	7.84865	7.75931	0.0893403	1	0.923083	8.2465	7.88259	0.363909	1	0.189902	8.10777	7.87854	0.229226	1	0.55263
10430	Bradi2g10302.1	AT1G21430.1 Flavin-binding monooxygenase family protein									11.6555	12.032	-0.376503	1	0.0509085	11.1328	11.299	-0.166173	1	0.813185	10.992	11.3019	-0.309938	1	0.597856	11.6844	13.0155	-1.33112	1	0.013849	11.3662	11.9121	-0.545933	1	0.553939
23673	Bradi4g03716.1	AT5G07740.1 actin binding									6.33611	5.6043	0.73181	1	0.00161948	5.57328	5.60608	-0.0327956	1	0.923575	5.59057	5.47993	0.110635	1	0.903109	5.69543	5.47793	0.217499	1	0.517316	5.79885	5.54206	0.256787	1	0.554125
13604	Bradi2g39940.1										6.35532	6.74572	-0.390399	1	0.0361424	6.66491	6.70211	-0.0371933	1	0.918536	6.4833	6.76098	-0.277683	1	0.465721	6.75374	6.9544	-0.200663	1	0.575592	6.56432	6.7908	-0.226485	1	0.555325
2666	Bradi1g22551.1										11.2395	10.7841	0.455441	1	0.0152287	10.8875	11.0297	-0.142211	1	0.773171	10.599	10.4142	0.184761	1	0.762539	11.0254	10.7026	0.322792	1	0.241691	10.9378	10.7326	0.205196	1	0.555502
5278	Bradi1g45980.1	AT1G20430.1									9.14978	9.6058	-0.456017	1	0.0142299	9.52006	9.74121	-0.221143	1	0.573883	9.3873	9.5021	-0.114795	1	0.898919	9.46482	9.49443	-0.029612	1	0.819638	9.38049	9.58588	-0.205392	1	0.556956
10879	Bradi2g14070.2	AT4G11560.1 bromo-adjacent homology (BAH) domain-containing protein									8.35163	8.94977	-0.598135	1	0.00151956	8.62558	8.96194	-0.336367	1	0.21073	8.23948	8.46011	-0.220628	1	0.657411	8.96168	8.64074	0.320935	1	0.250971	8.54459	8.75314	-0.208549	1	0.557997
14754	Bradi2g50070.1	AT1G28520.1 vascular plant one zinc finger protein									8.90454	8.51075	0.39379	1	0.0435835	8.82191	8.71431	0.107601	1	0.841317	8.58945	8.48676	0.102692	1	0.90955	9.08642	8.83748	0.248937	1	0.437428	8.85058	8.63732	0.213255	1	0.558236
4560	Bradi1g38050.1	AT4G29110.1									9.25432	8.35481	0.89951	0.00423278	1.16928e-05	8.66776	8.9993	-0.33154	1	0.2256	8.38241	8.0584	0.324001	1	0.297447	8.53951	8.60676	-0.0672583	1	0.775967	8.711	8.50482	0.206178	1	0.559785
12654	Bradi2g31510.1	AT2G30490.1 cinnamate-4-hydroxylase									9.30169	9.71692	-0.415232	1	0.0255236	9.67092	10.0587	-0.387787	1	0.123894	9.31425	9.18645	0.127801	1	0.88286	9.7796	9.94186	-0.162256	1	0.629269	9.51662	9.72599	-0.209368	1	0.561697
11501	Bradi2g19520.1	AT1G27480.1 alpha/beta-Hydrolases superfamily protein									8.78574	9.26425	-0.478508	1	0.0100961	8.95355	9.16505	-0.211498	1	0.607247	8.81728	9.0579	-0.240615	1	0.590698	9.12033	9.0937	0.0266309	1	0.824784	8.91923	9.14522	-0.225998	1	0.561979
4461	Bradi1g37311.4	AT1G22750.2									7.43843	7.86914	-0.430714	1	0.021852	7.7921	7.89365	-0.10155	1	0.85284	7.53181	7.64155	-0.109743	1	0.902044	7.56442	7.79984	-0.235415	1	0.492224	7.58169	7.80105	-0.219355	1	0.563977
1008	Bradi1g08150.1	AT3G02100.1 UDP-Glycosyltransferase superfamily protein									6.09071	6.50956	-0.418852	1	0.0241651	6.43183	6.55114	-0.119311	1	0.820564	6.41402	6.49969	-0.0856723	1	0.926169	6.64495	6.85163	-0.206677	1	0.533127	6.39538	6.60301	-0.207628	1	0.564542
510	Bradi1g04210.4	AT3G10690.1 DNA GYRASE A									8.06268	8.49702	-0.434336	1	0.0284923	8.59664	8.66518	-0.0685339	1	0.892319	8.06796	8.36379	-0.295825	1	0.388138	8.46472	8.51417	-0.0494474	1	0.796843	8.298	8.51004	-0.212036	1	0.564928
19625	Bradi3g30165.1										7.79409	7.39478	0.399311	1	0.0319403	7.84383	7.35965	0.484179	1	0.0365669	7.42894	7.39304	0.0359023	1	0.946464	7.61491	7.61591	-0.000996892	1	0.845022	7.67044	7.44084	0.229599	1	0.564993
20632	Bradi3g38720.1	AT5G64260.1 EXORDIUM like 2									11.9033	12.1992	-0.29586	1	0.13022	12.2276	12.8832	-0.65559	0.524046	0.00120748	11.8679	11.9492	-0.0813531	1	0.927406	12.296	12.2036	0.0924766	1	0.762864	12.0737	12.3088	-0.235082	1	0.565624
12690	Bradi2g31800.2	AT2G25810.1 tonoplast intrinsic protein 4	1								12.9358	13.0334	-0.0975664	1	0.510292	13.225	13.4979	-0.272836	1	0.40526	13.1921	13.0629	0.129178	1	0.880122	13.0652	13.6367	-0.571576	1	0.00938459	13.1045	13.3077	-0.2032	1	0.566629
16573	Bradi3g02786.1	AT5G48790.1 Domain of unknown function (DUF1995)									11.4516	11.4972	-0.0455666	1	0.624276	11.6651	11.6764	-0.011235	1	0.933578	11.659	11.7725	-0.113533	1	0.900802	11.3985	12.0508	-0.652277	0.998004	0.00279553	11.5435	11.7492	-0.205653	1	0.566767
3835	Bradi1g32180.1	AT1G56110.1 homolog of nucleolar protein NOP56									11.8757	12.3899	-0.514246	1	0.0058448	12.4891	12.5296	-0.0404558	1	0.914417	12.051	12.2855	-0.234472	1	0.612912	12.5246	12.57	-0.0454051	1	0.802636	12.2351	12.4437	-0.208645	1	0.566897
9921	Bradi2g06120.1	AT5G11650.1 alpha/beta-Hydrolases superfamily protein									11.8315	11.0885	0.743014	0.104702	0.000191761	11.3661	11.2113	0.154779	1	0.745856	10.5	10.4805	0.0194943	1	0.953863	11.0606	11.146	-0.0853796	1	0.75638	11.1895	10.9815	0.207977	1	0.570037
3403	Bradi1g28780.1	AT2G37170.1 plasma membrane intrinsic protein 2									7.45359	6.93903	0.514567	1	0.011588	6.8911	7.06674	-0.175646	1	0.697694	6.77718	6.54255	0.234635	1	0.619373	6.68373	6.3737	0.310031	1	0.286369	6.9514	6.7305	0.220897	1	0.570423
24408	Bradi4g09504.1	AT4G31360.1 selenium binding									10.0647	10.5133	-0.448592	1	0.0158993	10.3783	10.568	-0.189617	1	0.662717	10.2249	10.3418	-0.116924	1	0.897309	10.412	10.4816	-0.0695138	1	0.774767	10.27	10.4762	-0.206162	1	0.570441
10501	Bradi2g10890.1	AT5G06150.1 Cyclin family protein									8.8195	9.25784	-0.438345	1	0.0259644	9.08785	9.45876	-0.370916	1	0.141319	9.05381	9.26736	-0.21355	1	0.675462	9.54264	9.40078	0.141864	1	0.685423	9.12595	9.34619	-0.220237	1	0.570466
30252	Bradi5g15950.1	AT5G60680.1 Protein of unknown function, DUF584									10.4057	10.2131	0.19259	1	0.307482	10.504	9.93639	0.567615	1	0.00817604	10.3829	10.2475	0.135396	1	0.878769	10.443	10.4078	0.0351882	1	0.814064	10.4339	10.2012	0.232697	1	0.570607
14557	Bradi2g48350.1	AT5G19600.1 sulfate transporter 3	5								10.3079	9.69904	0.608884	0.94967	0.00128856	10.7549	11.1178	-0.362921	1	0.153397	10.0686	9.37966	0.688984	0.0131214	0.000142624	10.2002	10.3188	-0.118575	1	0.708412	10.3329	10.1288	0.204093	1	0.571452
23351	Bradi4g01250.2	AT5G06590.1									11.9605	11.7295	0.230993	1	0.232535	12.0549	11.4504	0.60457	1	0.00320645	11.8459	11.7145	0.131407	1	0.879755	11.8581	11.9519	-0.0938755	1	0.742394	11.9298	11.7116	0.218273	1	0.57281
20939	Bradi3g41330.2	AT4G35540.1 zinc ion binding	transcription regulators								6.84382	6.40462	0.4392	1	0.0181861	6.57687	6.43041	0.146456	1	0.761642	6.31476	6.27492	0.0398354	1	0.946649	6.73352	6.54196	0.191567	1	0.572013	6.61724	6.41298	0.204265	1	0.573511
9812	Bradi2g05160.1	AT3G24495.1 MUTS homolog 7									9.34817	9.72654	-0.378375	1	0.0439554	9.60101	9.86349	-0.262474	1	0.441377	9.36307	9.59445	-0.231379	1	0.622817	9.77539	9.72165	0.053745	1	0.792116	9.52191	9.72653	-0.204621	1	0.573908
19554	Bradi3g29580.1										9.12818	8.22395	0.904238	0.0032328	9.31643e-06	8.26095	9.25579	-0.994847	0.000115309	6.86362e-07	7.85837	7.9758	-0.117433	1	0.896417	8.74975	7.70074	1.04901	0.00126038	1.1458e-05	8.49931	8.28907	0.210242	1	0.573961
23620	Bradi4g03280.1	AT4G11650.1 osmotin 34									6.93156	6.32951	0.602051	0.992018	0.00134056	6.57111	6.95347	-0.382364	1	0.130991	6.56498	6.31716	0.247827	1	0.568717	7.03448	6.63614	0.39834	1	0.13898	6.77553	6.55907	0.216464	1	0.574204
22374	Bradi3g53690.1	AT2G29120.1 glutamate receptor 2.7									9.45855	9.92262	-0.464071	1	0.0172655	9.89692	9.97285	-0.0759343	1	0.884384	9.64028	9.83389	-0.193607	1	0.740867	9.86055	9.99745	-0.136897	1	0.680363	9.71407	9.9317	-0.217627	1	0.57495
18924	Bradi3g22515.1										6.45561	5.98004	0.475574	1	0.0105906	6.04294	5.67716	0.36578	1	0.151085	5.84373	5.78457	0.0591645	1	0.938269	5.76037	5.82968	-0.0693139	1	0.7736	6.02566	5.81786	0.207801	1	0.576193
16152	Bradi2g61800.3	AT1G51980.1 Insulinase (Peptidase family M16) protein									9.66964	10.1054	-0.435746	1	0.0275223	10.147	10.2139	-0.0668592	1	0.89364	9.80561	9.93538	-0.129771	1	0.879597	10.0975	10.3031	-0.205662	1	0.535836	9.92993	10.1394	-0.20951	1	0.576466
13576	Bradi2g39677.1	AT5G64700.1 nodulin MtN21 /EamA-like transporter family protein									6.23749	6.24114	-0.00364149	1	0.692541	6.38882	7.15361	-0.764787	0.0280939	9.55575e-05	6.23297	6.07111	0.161853	1	0.816553	6.22293	6.43339	-0.210467	1	0.52517	6.27055	6.47481	-0.204261	1	0.576729
107	Bradi1g00860.1	AT1G50510.1 indigoidine synthase A family protein									12.3159	12.282	0.0339003	1	0.644365	12.4252	11.7445	0.680749	0.206082	0.000531139	12.2429	12.2357	0.00713586	1	0.958498	12.256	12.1719	0.0840423	1	0.759651	12.31	12.1085	0.201457	1	0.578361
7516	Bradi1g64155.1										8.8459	9.30873	-0.462829	1	0.0128446	9.32488	9.38465	-0.0597695	1	0.899658	9.15115	9.44528	-0.294138	1	0.405219	9.45297	9.48773	-0.0347598	1	0.815403	9.19372	9.4066	-0.212874	1	0.579485
24116	Bradi4g07397.2	AT4G16630.1 DEA(D/H)-box RNA helicase family protein									8.94476	9.36177	-0.417013	1	0.0248205	9.56307	9.62564	-0.0625773	1	0.896678	9.0102	9.28294	-0.272737	1	0.472841	9.50556	9.57368	-0.0681198	1	0.775938	9.2559	9.46101	-0.205112	1	0.579749
12038	Bradi2g24090.2	AT1G43670.1 Inositol monophosphatase family protein									9.1587	8.69651	0.462193	1	0.0130986	8.97855	8.83046	0.148086	1	0.759668	8.51062	8.45351	0.0571051	1	0.939517	8.99988	8.84908	0.150796	1	0.650122	8.91194	8.70739	0.204545	1	0.579749
4868	Bradi1g42650.1	AT3G51520.1 diacylglycerol acyltransferase family									9.07874	8.78604	0.292694	1	0.122977	8.83556	9.67883	-0.843275	0.00416254	1.72006e-05	8.68218	8.68843	-0.00625068	1	0.958138	8.89812	9.16766	-0.269534	1	0.373196	8.87365	9.08024	-0.206591	1	0.581495
6705	Bradi1g57470.1	AT1G05620.1 uridine-ribohydrolase 2									6.22238	6.40012	-0.177742	1	0.328423	6.62052	6.46479	0.155731	1	0.743742	6.14761	6.33012	-0.18251	1	0.768096	6.09686	6.7202	-0.623336	1	0.00481666	6.27184	6.47881	-0.206964	1	0.581609
8809	Bradi1g75610.1	AT3G23920.1 beta-amylase 1									12.3073	10.9989	1.30838	5.80802e-06	3.08937e-08	11.0015	11.4832	-0.48179	1	0.02503	10.9139	10.8931	0.0207872	1	0.953343	10.5929	10.6037	-0.0107513	1	0.837883	11.2039	10.9947	0.209157	1	0.583166
10944	Bradi2g14650.3	AT5G20060.1 alpha/beta-Hydrolases superfamily protein									8.98354	8.45316	0.530379	1	0.00731488	9.18067	9.08569	0.0949757	1	0.862889	9.0192	8.76214	0.257054	1	0.533599	9.06689	8.9987	0.0681971	1	0.785574	9.06257	8.82492	0.237651	1	0.583277
16966	Bradi3g06010.1	AT2G24020.1 Uncharacterised BCR, YbaB family COG0718									10.3694	10.8952	-0.525748	1	0.00492272	11.1001	10.8808	0.219302	1	0.580529	10.6659	10.7639	-0.0980318	1	0.912727	10.5758	10.9889	-0.41309	1	0.0989021	10.6778	10.8822	-0.204392	1	0.584195
25235	Bradi4g16440.1	AT2G20610.1 Tyrosine transaminase family protein									6.7561	7.19839	-0.442287	1	0.0182964	7.07248	7.2715	-0.199019	1	0.65375	6.91493	7.19709	-0.282169	1	0.433528	7.04389	6.96219	0.081695	1	0.762908	6.94685	7.15729	-0.210445	1	0.584349
2731	Bradi1g23110.1	AT3G16520.3 UDP-glucosyl transferase 88A1									11.0424	11.2263	-0.183871	1	0.307839	11.1131	11.2293	-0.116138	1	0.828633	11.2044	11.1654	0.0390119	1	0.947447	10.8625	11.4584	-0.595923	1	0.0113875	11.0556	11.2699	-0.21423	1	0.584792
19776	Bradi3g31750.1	AT1G10370.1 Glutathione S-transferase family protein									6.81321	6.30955	0.503666	1	0.00690651	6.33778	6.50913	-0.171347	1	0.709852	6.34822	6.11816	0.230058	1	0.630525	6.64171	6.37694	0.264778	1	0.402615	6.53523	6.32844	0.206789	1	0.586389
19721	Bradi3g31090.1	AT5G41950.1 Tetratricopeptide repeat (TPR)-like superfamily protein									10.5985	10.3341	0.264398	1	0.15425	10.7784	10.7084	0.0700018	1	0.889303	10.426	10.3833	0.0427368	1	0.94677	11.0246	10.4199	0.604706	1	0.0421375	10.7069	10.4614	0.245461	1	0.588321
6964	Bradi1g59440.1	AT5G54500.1 flavodoxin-like quinone reductase 1									6.81113	6.96176	-0.150627	1	0.391313	6.71986	7.20824	-0.488376	1	0.0227097	6.29091	6.50169	-0.210776	1	0.686961	7.27423	7.23657	0.0376656	1	0.809626	6.77403	6.97706	-0.203028	1	0.588389
6598	Bradi1g56755.1										9.32862	8.96781	0.360815	1	0.0525657	9.35868	9.51241	-0.15373	1	0.746442	8.75927	8.9524	-0.19313	1	0.73935	9.69184	8.90463	0.787213	0.0663117	0.00031577	9.2846	9.08431	0.200292	1	0.591389
30064	Bradi5g14450.1	AT5G25460.1 Protein of unknown function, DUF642									7.08557	6.81842	0.267148	1	0.155916	6.68497	7.28143	-0.596455	1	0.00300744	6.76269	6.63201	0.130679	1	0.880274	6.58898	7.20998	-0.621001	1	0.00481682	6.78055	6.98546	-0.204907	1	0.592041
24028	Bradi4g06650.1	AT4G33905.1 Peroxisomal membrane 22 kDa (Mpv17/PMP22) family protein									10.2874	10.7391	-0.451717	1	0.0152733	10.5139	10.8372	-0.323302	1	0.252654	10.3917	10.5193	-0.127644	1	0.885723	10.8169	10.7518	0.0650616	1	0.78212	10.5025	10.7119	-0.2094	1	0.59534
15000	Bradi2g52220.1	AT1G27870.1 Polynucleotidyl transferase, ribonuclease H-like superfamily protein									7.45462	6.91777	0.536851	1	0.00474418	7.11541	7.20966	-0.0942581	1	0.862829	6.72704	6.68564	0.0414073	1	0.946412	7.56026	7.20332	0.35694	1	0.181358	7.21433	7.0041	0.210235	1	0.596233
27509	Bradi4g36680.1	AT2G46950.1 cytochrome P450, family 709, subfamily B, polypeptide 2									10.554	10.3321	0.221877	1	0.226894	10.6929	10.1879	0.505037	1	0.0172474	10.2153	10.1031	0.112178	1	0.902086	10.2819	10.2909	-0.00905676	1	0.839254	10.436	10.2285	0.207509	1	0.596774
19842	Bradi3g32276.2	AT2G34930.1 disease resistance family protein / LRR family protein									9.21879	8.65778	0.561017	1	0.00263503	8.89327	8.81281	0.0804595	1	0.87904	8.9655	8.70351	0.261991	1	0.509629	8.7537	8.84821	-0.0945063	1	0.743036	8.95782	8.75558	0.20224	1	0.597059
10799	Bradi2g13223.2	AT4G03020.1 transducin family protein / WD-40 repeat family protein									8.8836	8.74369	0.139917	1	0.409366	8.63567	9.2508	-0.615134	1	0.0021318	8.42351	8.48947	-0.0659614	1	0.933362	8.85844	9.11804	-0.259606	1	0.400076	8.7003	8.9005	-0.200196	1	0.598922
30628	Bradi5g19180.1	AT3G61460.1 brassinosteroid-responsive RING-H2									9.66123	9.47271	0.188524	1	0.296235	9.63869	9.5521	0.0865859	1	0.869159	10.0053	9.34375	0.6616	0.0829169	0.000685264	9.50221	9.5608	-0.0585871	1	0.7859	9.70187	9.48234	0.219531	1	0.599133
5292	Bradi1g46070.1	AT2G36800.1 don-glucosyltransferase 1									7.66697	6.9789	0.688072	0.225243	0.000374781	6.62356	6.947	-0.32344	1	0.246866	6.49879	6.37363	0.125162	1	0.8888	7.30973	6.99176	0.317971	1	0.258955	7.02476	6.82282	0.201941	1	0.600006
21397	Bradi3g45167.1	AT3G50950.1 HOPZ-ACTIVATED RESISTANCE 1									6.22295	5.67084	0.552106	1	0.0357523	5.76487	5.38383	0.381038	1	0.120808	5.57538	5.57964	-0.0042669	1	0.957534	5.551	5.48526	0.0657413	1	0.779426	5.77855	5.52989	0.248655	1	0.602534
25106	Bradi4g15043.2	AT4G23180.1 cysteine-rich RLK (RECEPTOR-like protein kinase) 10									8.14304	7.87355	0.269484	1	0.14674	8.32864	8.24457	0.084063	1	0.873789	7.79519	7.91903	-0.123832	1	0.888772	8.63415	8.05383	0.580318	1	0.00968706	8.22525	8.02275	0.202508	1	0.603152
20592	Bradi3g38403.1										5.24329	5.76785	-0.524561	1	0.00652092	5.57943	5.477	0.102433	1	0.851671	5.339	5.56638	-0.227379	1	0.634556	5.35535	5.52779	-0.172445	1	0.608227	5.37927	5.58475	-0.205488	1	0.60359
31596	Bradi5g27311.1	AT5G53890.1 phytosylfokine-alpha receptor 2									9.65367	8.88731	0.766357	0.0399915	8.45486e-05	9.09477	8.3366	0.758178	0.0356788	0.000118929	8.31556	8.35489	-0.0393275	1	0.947232	8.14993	8.80558	-0.655649	1	0.00394215	8.80348	8.5961	0.207389	1	0.604229
30882	Bradi5g21383.1	AT1G79460.1 Terpenoid cyclases/Protein prenyltransferases superfamily protein									11.2816	11.4926	-0.211094	1	0.250273	11.6478	12.1122	-0.464451	1	0.0363055	11.6705	11.6086	0.0619394	1	0.936353	11.433	11.652	-0.219017	1	0.521701	11.5082	11.7164	-0.208156	1	0.605792
3945	Bradi1g33016.1										9.6848	10.56	-0.875175	0.0226135	5.03641e-05	10.6624	10.2597	0.402701	1	0.146007	10.3925	10.6617	-0.269136	1	0.532238	10.7318	11.0098	-0.277962	1	0.391446	10.3679	10.6228	-0.254893	1	0.609121
15521	Bradi2g56717.1	AT3G57030.1 Calcium-dependent phosphotriesterase superfamily protein									7.20289	7.74845	-0.54556	1	0.00347907	7.48927	7.62421	-0.13494	1	0.787538	7.65924	7.49673	0.162514	1	0.819511	7.53809	7.85136	-0.313275	1	0.281742	7.47237	7.68019	-0.207815	1	0.609245
116	Bradi1g00950.1	AT4G25420.1 2-oxoglutarate (2OG) and Fe(II)-dependent oxygenase superfamily protein									12.0195	11.7371	0.282373	1	0.144478	12.1616	11.5897	0.571859	1	0.00590389	11.9241	12.0001	-0.0760159	1	0.927335	12.1352	12.0493	0.0858692	1	0.762298	12.0601	11.8441	0.216021	1	0.60931
22049	Bradi3g50810.4	AT5G51460.1 Haloacid dehalogenase-like hydrolase (HAD) superfamily protein									9.94559	10.4237	-0.478092	1	0.0127981	10.7223	10.6342	0.0880938	1	0.866637	10.2724	10.0735	0.198881	1	0.727797	9.89053	10.5114	-0.620834	1	0.00441417	10.2077	10.4107	-0.202988	1	0.609377
15507	Bradi2g56630.1	AT1G10280.1 Core-2/I-branching beta-1,6-N-acetylglucosaminyltransferase family protein									9.04405	9.47672	-0.432666	1	0.023495	9.31931	9.56497	-0.245664	1	0.505196	9.41582	9.14378	0.272039	1	0.478954	9.34591	9.77294	-0.427035	1	0.0828474	9.28127	9.4896	-0.208331	1	0.609477
17675	Bradi3g11565.2										5.95315	5.49371	0.45944	1	0.0136996	5.35885	5.30421	0.0546471	1	0.902547	5.55484	5.58249	-0.0276485	1	0.952046	5.78514	5.38799	0.397151	1	0.16142	5.663	5.4421	0.220897	1	0.609502
26112	Bradi4g25022.1	AT2G16400.1 BEL1-like homeodomain 7									12.2121	11.7761	0.435965	1	0.0240725	12.4101	12.2889	0.121258	1	0.827452	12.1557	11.8921	0.263575	1	0.538956	12.429	12.3382	0.0907824	1	0.747929	12.3017	12.0738	0.227895	1	0.609628
22694	Bradi3g56340.1	AT5G08130.5 basic helix-loop-helix (bHLH) DNA-binding superfamily protein									9.34193	9.04565	0.296278	1	0.118184	8.83538	9.4345	-0.599121	1	0.00355522	9.13974	9.00353	0.136206	1	0.871702	9.98722	8.9859	1.00133	0.00175261	1.47279e-05	9.32607	9.11739	0.208673	1	0.609635
14097	Bradi2g44300.1	AT3G14680.1 cytochrome P450, family 72, subfamily A, polypeptide 14									9.43597	8.94735	0.488622	1	0.0093601	9.84167	10.2848	-0.443126	1	0.047783	9.51766	9.02168	0.495977	1	0.0199939	9.99773	9.73082	0.266909	1	0.393381	9.69826	9.49616	0.202096	1	0.609675
3861	Bradi1g32410.1	AT1G30680.1 toprim domain-containing protein									7.9571	8.42541	-0.468309	1	0.0158473	8.46586	8.56065	-0.0947868	1	0.861927	8.02382	8.12789	-0.104068	1	0.906893	8.30397	8.46778	-0.163807	1	0.628187	8.18769	8.39543	-0.207743	1	0.609724
18473	Bradi3g18634.1										7.2439	6.34575	0.898154	0.00355661	9.99048e-06	6.37595	6.30152	0.0744306	1	0.886835	6.18047	6.29723	-0.116761	1	0.898293	6.70264	6.74166	-0.0390238	1	0.808319	6.62574	6.42154	0.2042	1	0.609944
20667	Bradi3g39073.1	AT3G50120.1 Plant protein of unknown function (DUF247)									8.14688	8.55694	-0.410067	1	0.0357997	8.48417	8.73735	-0.25318	1	0.469989	8.34839	8.21187	0.13652	1	0.871072	8.52578	8.88454	-0.358759	1	0.24319	8.3763	8.59767	-0.221372	1	0.609987
4763	Bradi1g41684.1	AT3G47680.1 DNA binding									5.46995	5.43741	0.0325347	1	0.646645	6.14513	6.05104	0.0940937	1	0.862551	5.64187	6.20589	-0.564028	0.67641	0.00430834	5.54616	5.91976	-0.373608	1	0.150851	5.70078	5.90353	-0.202752	1	0.610143
17948	Bradi3g14640.1	AT5G54580.1 RNA-binding (RRM/RBD/RNP motifs) family protein									10.5155	11.0069	-0.491387	1	0.00822651	10.8933	11.1204	-0.227082	1	0.552492	10.7858	10.8541	-0.0683025	1	0.93261	11.1252	11.1346	-0.00948701	1	0.838331	10.83	11.029	-0.199065	1	0.610248
19944	Bradi3g33140.1	AT1G65680.1 expansin B2									10.1749	9.88992	0.284993	1	0.129705	9.67252	9.62189	0.0506307	1	0.904969	9.89438	10.2601	-0.365748	1	0.18308	9.66631	10.4515	-0.785231	0.0698207	0.000327797	9.85203	10.0559	-0.203839	1	0.61027
2139	Bradi1g18170.1	AT3G05500.1 Rubber elongation factor protein (REF)									13.7983	13.1099	0.688472	0.203898	0.000343842	13.3346	13.398	-0.0633334	1	0.895696	13.1237	13.0513	0.0724016	1	0.92924	13.2016	13.1014	0.100247	1	0.736515	13.3646	13.1651	0.199447	1	0.616113
21553	Bradi3g46460.1	AT1G47480.1 alpha/beta-Hydrolases superfamily protein									6.52795	6.02362	0.504338	1	0.00770392	6.16632	6.15628	0.0100337	1	0.933584	6.30976	6.16436	0.145405	1	0.853874	6.39287	6.19282	0.200047	1	0.580862	6.34923	6.13427	0.214956	1	0.617852
6910	Bradi1g58997.2	AT4G37530.1 Peroxidase superfamily protein									9.41016	9.32617	0.0839879	1	0.547012	9.82099	9.28615	0.534845	1	0.0163271	9.10731	9.13166	-0.0243532	1	0.95165	9.70096	9.41566	0.285305	1	0.33876	9.50986	9.28991	0.219946	1	0.618163
27822	Bradi4g39227.2	AT5G63290.1 Radical SAM superfamily protein									9.18726	9.58667	-0.399415	1	0.0318143	9.63996	9.57895	0.0610067	1	0.898489	9.2263	9.54455	-0.318255	1	0.310361	9.47321	9.61016	-0.13695	1	0.677193	9.38168	9.58008	-0.198403	1	0.618243
16146	Bradi2g61750.1										7.39142	7.85091	-0.459496	1	0.015315	7.87035	8.07266	-0.202305	1	0.640171	7.79958	7.76133	0.0382472	1	0.94585	7.68973	7.89831	-0.208586	1	0.540298	7.68777	7.8958	-0.208035	1	0.618537
11286	Bradi2g17680.1	AT3G18000.1 S-adenosyl-L-methionine-dependent methyltransferases superfamily protein									15.5377	14.9184	0.619344	0.724351	0.00102599	15.4582	15.0201	0.438143	1	0.0580136	15.3957	15.2759	0.119732	1	0.895443	15.1503	15.5082	-0.357904	1	0.177327	15.3855	15.1806	0.204829	1	0.619226
16665	Bradi3g03538.2	AT3G13040.1 myb-like HTH transcriptional regulator family protein									7.139	6.42143	0.717574	0.199556	0.000337659	6.56037	6.44858	0.111789	1	0.841139	6.41821	6.3511	0.067108	1	0.933681	6.60258	6.60393	-0.0013432	1	0.845175	6.68004	6.45626	0.223782	1	0.619561
27641	Bradi4g37670.1	AT2G24220.1 purine permease 5									7.24406	7.09191	0.15215	1	0.379091	7.12816	8.11552	-0.987358	0.000145051	8.53244e-07	7.04548	6.90672	0.138758	1	0.866089	6.90973	7.02591	-0.116177	1	0.715587	7.08186	7.28502	-0.203157	1	0.619625
5442	Bradi1g47220.1	AT3G29590.1 HXXXD-type acyl-transferase family protein									9.44387	9.41768	0.0261922	1	0.657044	9.52198	9.42156	0.100421	1	0.855896	9.34778	9.09782	0.249958	1	0.557426	8.64256	9.86822	-1.22566	8.65631e-05	1.05565e-06	9.23905	9.45132	-0.212272	1	0.620063
1479	Bradi1g12320.1	AT5G22820.2 ARM repeat superfamily protein									7.68391	7.83918	-0.155275	1	0.371669	8.09212	7.11969	0.972424	0.000200453	1.12614e-06	7.77361	7.84561	-0.072003	1	0.930947	7.58409	7.51464	0.069445	1	0.774618	7.78343	7.57978	0.203648	1	0.621556
30825	Bradi5g20857.1	AT5G10700.1 Peptidyl-tRNA hydrolase II (PTH2) family protein									10.7195	11.14	-0.420511	1	0.0237168	11.1739	11.1706	0.00332991	1	0.93384	11.0941	11.2046	-0.110538	1	0.903145	11.1812	11.4392	-0.257959	1	0.400994	11.0422	11.2386	-0.196419	1	0.623276
2275	Bradi1g19270.1	AT3G18080.1 B-S glucosidase 44									11.3596	10.8614	0.498237	1	0.00922692	11.252	11.0073	0.24468	1	0.495615	10.8343	10.9532	-0.11886	1	0.895957	11.2821	11.0888	0.193335	1	0.57388	11.182	10.9777	0.204348	1	0.6233
4504	Bradi1g37642.1										5.98984	6.27568	-0.285836	1	0.123944	6.21745	6.81733	-0.599883	1	0.00296126	6.05314	5.9596	0.0935428	1	0.918169	6.3841	6.43728	-0.0531743	1	0.797614	6.16113	6.37247	-0.211338	1	0.624642
8503	Bradi1g72600.1	AT1G19180.1 jasmonate-zim-domain protein 1									7.12895	6.97942	0.149529	1	0.384114	7.08061	7.53666	-0.45605	1	0.0391387	6.67806	6.88919	-0.211133	1	0.700143	7.00658	7.32918	-0.322603	1	0.274037	6.97355	7.18361	-0.210064	1	0.627665
31479	Bradi5g26340.1	AT3G47160.1 RING/U-box superfamily protein									10.5526	9.93111	0.621494	0.689701	0.000981083	10.2259	10.1334	0.0925022	1	0.863815	9.67504	9.65372	0.0213232	1	0.952993	10.1735	10.0983	0.0751671	1	0.769011	10.1568	9.95414	0.202622	1	0.628122
26584	Bradi4g28950.1	AT4G39830.1 Cupredoxin superfamily protein									7.48221	7.36492	0.117292	1	0.475117	7.71095	7.56587	0.145083	1	0.765774	8.14799	7.3479	0.800088	0.000519234	8.9523e-06	7.42939	7.65965	-0.230263	1	0.47379	7.69264	7.48459	0.20805	1	0.628477
25652	Bradi4g21150.1	AT1G27040.1 Major facilitator superfamily protein									11.9342	11.1347	0.799524	0.0296957	6.48377e-05	11.452	11.5223	-0.0703082	1	0.8892	11.2003	11.1455	0.054819	1	0.940407	11.7206	11.6968	0.0237205	1	0.825077	11.5768	11.3748	0.201939	1	0.628588
27701	Bradi4g38140.4	AT4G11800.1 Calcineurin-like metallo-phosphoesterase superfamily protein									8.34951	8.18223	0.167276	1	0.360888	8.34019	8.45903	-0.118835	1	0.821406	8.57319	8.1931	0.380089	1	0.163686	9.69683	9.00972	0.687107	1	0.0482581	8.73993	8.46102	0.278909	1	0.628978
3579	Bradi1g30110.1	AT1G34320.1 Protein of unknown function (DUF668)									8.99324	8.58234	0.410896	1	0.0350824	9.01876	8.91445	0.104304	1	0.847046	8.56556	8.46208	0.10348	1	0.909697	9.0331	8.80138	0.231716	1	0.494959	8.90266	8.69006	0.212599	1	0.629233
16457	Bradi3g01870.1	AT1G63855.3 Putative methyltransferase family protein									7.54797	7.97495	-0.42698	1	0.0275342	8.02843	8.2152	-0.186764	1	0.681334	7.63381	7.78933	-0.155522	1	0.827786	8.04579	8.11065	-0.0648626	1	0.780564	7.814	8.02253	-0.208532	1	0.629364
30136	Bradi5g15020.1	AT5G19160.1 TRICHOME BIREFRINGENCE-LIKE 11									10.5117	9.82682	0.684899	0.320865	0.000513384	10.0609	9.84332	0.217567	1	0.586367	9.71745	9.67417	0.0432755	1	0.946875	9.9993	10.1134	-0.114097	1	0.714439	10.0723	9.86443	0.207911	1	0.629579
15974	Bradi2g60490.1	AT4G16260.1 Glycosyl hydrolase superfamily protein									6.75516	6.03511	0.720043	1	0.00178894	6.03275	6.09519	-0.0624413	1	0.896465	6.06176	5.93031	0.131445	1	0.879124	5.86891	5.75953	0.109383	1	0.720638	6.17964	5.95504	0.224607	1	0.630266
12949	Bradi2g34570.1	AT2G42350.1 RING/U-box superfamily protein									5.43865	5.39669	0.0419588	1	0.629661	5.58284	5.5819	0.00093872	1	0.935756	5.58541	5.27579	0.309618	1	0.352836	6.26213	5.61781	0.644312	1	0.0337848	5.71726	5.46805	0.249207	1	0.63116
20524	Bradi3g37840.1	AT5G22110.1 DNA polymerase epsilon subunit B2									9.76587	10.2704	-0.504481	1	0.00748603	10.1503	10.3667	-0.216415	1	0.585647	9.86688	10.0964	-0.229554	1	0.629244	10.1027	9.94906	0.153649	1	0.645793	9.97143	10.1706	-0.1992	1	0.63143
11834	Bradi2g22460.1	AT5G01670.1 NAD(P)-linked oxidoreductase superfamily protein									6.44188	6.03868	0.4032	1	0.0383239	6.02973	6.01185	0.0178736	1	0.931452	6.37944	5.99491	0.384532	1	0.139368	6.10319	6.07925	0.0239316	1	0.825086	6.23856	6.03117	0.207384	1	0.631918
11162	Bradi2g16670.1	AT3G05700.1 Drought-responsive family protein									13.0736	12.5102	0.563415	1	0.00276271	12.7101	12.7652	-0.0551085	1	0.902613	12.3877	12.3347	0.0529753	1	0.941348	12.7613	12.5037	0.257545	1	0.422158	12.7332	12.5285	0.204707	1	0.632211
23136	Bradi3g60407.2	AT5G26030.1 ferrochelatase 1									9.94732	9.37749	0.569829	1	0.00280843	9.73728	9.71734	0.0199382	1	0.92989	9.52823	9.32312	0.205114	1	0.710418	9.91195	9.87738	0.0345762	1	0.815401	9.7812	9.57383	0.207364	1	0.632572
26313	Bradi4g26802.1	AT2G38300.1 myb-like HTH transcriptional regulator family protein									8.75105	9.1575	-0.406452	1	0.0288244	9.03968	9.10823	-0.0685525	1	0.891966	8.89541	9.07853	-0.183121	1	0.767215	9.45249	9.57914	-0.126645	1	0.69723	9.03466	9.23085	-0.196192	1	0.634912
14522	Bradi2g48040.1	AT2G19570.1 cytidine deaminase 1									9.59938	8.9107	0.688684	0.184248	0.000314954	9.2982	9.53797	-0.239764	1	0.516507	9.02851	8.7868	0.241716	1	0.590188	9.20586	9.08978	0.116084	1	0.714569	9.28299	9.08131	0.20168	1	0.635005
24204	Bradi4g08010.1	AT5G63370.1 Protein kinase superfamily protein									9.98018	9.96835	0.0118277	1	0.680942	9.95813	10.6173	-0.659193	0.368641	0.000886156	9.90131	9.83188	0.0694311	1	0.932063	10.0869	10.3089	-0.221979	1	0.496764	9.98163	10.1816	-0.199978	1	0.635498
11431	Bradi2g18930.1	AT1G29640.1 Protein of unknown function, DUF584									6.44068	6.84629	-0.405606	1	0.0370443	6.62617	6.9055	-0.27933	1	0.383559	6.55217	6.46605	0.0861287	1	0.92518	6.75029	6.99846	-0.248167	1	0.470852	6.59233	6.80407	-0.211744	1	0.635631
1931	Bradi1g16010.1	AT1G27730.1 salt tolerance zinc finger									5.89826	5.65006	0.248208	1	0.215882	5.99912	6.91676	-0.917635	0.000666026	3.26483e-06	5.94097	6.10588	-0.164903	1	0.80858	5.97786	5.9649	0.0129625	1	0.83478	5.95406	6.1594	-0.205342	1	0.638759
18667	Bradi3g20045.1	AT2G47000.1 ATP binding cassette subfamily B4									11.6835	11.0659	0.617677	0.729896	0.00103238	11.4289	11.5865	-0.15759	1	0.738612	11.1611	11.1686	-0.00752897	1	0.958223	11.796	11.47	0.325918	1	0.236993	11.5174	11.3228	0.194619	1	0.642246
24608	Bradi4g10998.1	AT3G47570.1 Leucine-rich repeat protein kinase family protein									8.93199	8.40774	0.52425	1	0.0062386	8.75616	8.63828	0.117881	1	0.822613	8.48651	8.42035	0.0661678	1	0.933525	9.01316	8.90335	0.109805	1	0.725709	8.79695	8.59243	0.204526	1	0.642703
23226	Bradi3g61220.1										5.62688	5.79856	-0.171676	1	0.377273	7.81581	6.43891	1.37691	2.12284e-08	2.38521e-10	5.64532	5.97877	-0.333454	1	0.268515	6.21605	6.25967	-0.0436144	1	0.803977	6.32602	6.11898	0.20704	1	0.643819
17666	Bradi3g11500.1	AT3G03730.1 F-box family protein with a domain of unknown function (DUF295)									6.31073	6.72792	-0.417186	1	0.0302055	6.57353	6.55094	0.0225951	1	0.928335	6.19229	6.51849	-0.326196	1	0.321382	6.36021	6.51443	-0.154223	1	0.655546	6.35919	6.57794	-0.218753	1	0.643962
30460	Bradi5g17690.1	AT5G47450.1 tonoplast intrinsic protein 2	3								5.69229	5.89865	-0.206361	1	0.260729	5.6616	5.63685	0.0247514	1	0.926657	7.40905	6.48261	0.926436	4.39719e-06	1.0226e-07	5.7164	5.67245	0.0439508	1	0.80341	6.11983	5.92264	0.197194	1	0.644292
9425	Bradi2g01960.2	AT1G68320.1 myb domain protein 62									7.52409	6.59568	0.92841	0.00300225	8.80424e-06	6.8383	7.22229	-0.383989	1	0.118283	6.53995	6.60242	-0.0624659	1	0.936166	6.98033	6.63339	0.346937	1	0.227959	6.97067	6.76345	0.207223	1	0.644402
4191	Bradi1g35030.1	AT1G75540.1 salt tolerance homolog2									8.41578	7.70332	0.71246	0.15401	0.000267843	8.28343	8.11384	0.169587	1	0.714131	7.77806	7.72492	0.053139	1	0.941638	8.16922	8.2868	-0.117587	1	0.717829	8.16162	7.95722	0.2044	1	0.644646
24279	Bradi4g08620.1	AT4G31830.1									5.81634	5.58061	0.235737	1	0.23082	5.95725	5.68994	0.267313	1	0.423771	6.08546	5.62019	0.465276	1	0.0406335	5.48805	5.6192	-0.131153	1	0.692793	5.83678	5.62748	0.209293	1	0.644701
2203	Bradi1g18670.1	AT2G29760.1 Tetratricopeptide repeat (TPR)-like superfamily protein									7.18875	7.7988	-0.610047	1	0.00149768	7.62786	7.72948	-0.101623	1	0.852583	7.47737	7.56115	-0.0837831	1	0.92519	7.90101	7.90605	-0.00503618	1	0.842198	7.54875	7.74887	-0.200122	1	0.644725
23691	Bradi4g03864.1	AT2G39705.1 ROTUNDIFOLIA like 8									12.69	12.3742	0.315807	1	0.0891554	12.9689	12.5111	0.457878	1	0.0388019	12.7877	12.6271	0.160521	1	0.820264	12.3259	12.4685	-0.14256	1	0.669228	12.6931	12.4952	0.197912	1	0.64499
13958	Bradi2g43050.2	AT4G14805.1 Bifunctional inhibitor/lipid-transfer protein/seed storage 2S albumin superfamily protein									6.35248	6.95817	-0.605691	1	0.00184733	6.85839	6.743	0.115396	1	0.828668	6.78674	6.81115	-0.0244047	1	0.951154	6.79403	7.07871	-0.284682	1	0.333754	6.69791	6.89776	-0.199846	1	0.645044
20753	Bradi3g39790.1	AT5G55480.1 SHV3-like 1									11.3555	10.9777	0.377785	1	0.0437239	11.307	11.391	-0.0839732	1	0.876601	11.1712	11.0283	0.142829	1	0.857274	11.7644	11.3726	0.391839	1	0.139617	11.3995	11.1924	0.20712	1	0.64584
14213	Bradi2g45490.2										9.49024	9.93476	-0.444519	1	0.0217474	10.0712	9.86875	0.202416	1	0.631839	9.61807	10.0624	-0.444336	1	0.0535878	9.85222	9.9775	-0.125282	1	0.700372	9.75793	9.96086	-0.20293	1	0.645853
15817	Bradi2g59170.1	AT3G27027.1 Protein of unknown function (DUF 3339)									7.74903	8.20635	-0.457322	1	0.0140721	8.13941	8.24329	-0.103878	1	0.847727	8.26341	8.0907	0.172714	1	0.795403	8.09257	8.51156	-0.418992	1	0.109019	8.06111	8.26298	-0.201869	1	0.645944
18380	Bradi3g17935.1										7.67264	8.35769	-0.685046	0.233257	0.00038747	7.73576	8.38603	-0.650262	0.643125	0.00145175	7.13267	7.30323	-0.170569	1	0.795835	8.38893	7.72068	0.668248	1	0.00363458	7.7325	7.94191	-0.209407	1	0.646148
9755	Bradi2g04670.1	AT1G52720.1									7.68296	7.25812	0.424835	1	0.0393275	7.65582	7.56363	0.092193	1	0.867492	7.319	7.32109	-0.00208926	1	0.95806	7.60742	7.21867	0.388754	1	0.146363	7.5663	7.34038	0.225923	1	0.646472
30635	Bradi5g19250.1	AT4G10500.1 2-oxoglutarate (2OG) and Fe(II)-dependent oxygenase superfamily protein									10.1794	9.79784	0.381516	1	0.0408796	9.60289	10.6906	-1.08769	1.33809e-05	9.55778e-08	9.12258	8.46185	0.660725	0.0320763	0.000302607	9.49368	10.2417	-0.747994	0.210023	0.0008109	9.59962	9.79799	-0.198361	1	0.649387
6866	Bradi1g58743.2	AT5G03970.2 F-box associated ubiquitination effector family protein									6.30946	5.91719	0.392263	1	0.0344036	6.34134	6.20226	0.139077	1	0.780849	6.11058	6.31147	-0.200889	1	0.723355	6.83702	6.37934	0.457681	1	0.0528491	6.3996	6.20256	0.197033	1	0.649416
8447	Bradi1g72100.1	AT5G62440.1 Protein of unknown function (DUF3223)									12.9553	13.3432	-0.387861	1	0.0367884	13.2408	13.4408	-0.19998	1	0.632072	13.1953	13.4048	-0.209476	1	0.691388	13.5222	13.5001	0.0220799	1	0.826029	13.2284	13.4222	-0.193809	1	0.652012
13105	Bradi2g35950.1	AT3G62760.1 Glutathione S-transferase family protein									6.09268	5.89986	0.192824	1	0.289197	6.01698	5.97384	0.043138	1	0.911994	5.88177	5.8236	0.0581656	1	0.939192	6.00667	5.50519	0.501472	1	0.0282547	5.99952	5.80062	0.1989	1	0.655834
22127	Bradi3g51520.2										9.38241	8.47881	0.903605	0.00500289	1.3558e-05	9.17725	8.88418	0.293066	1	0.345996	8.16788	8.40061	-0.232728	1	0.639907	8.64996	8.77008	-0.120119	1	0.70394	8.84437	8.63342	0.210956	1	0.656432
11855	Bradi2g22630.1	AT5G05520.1 Outer membrane OMP85 family protein									10.3702	10.787	-0.416774	1	0.0261235	10.8285	11.1364	-0.307915	1	0.291561	10.6349	10.5866	0.0482839	1	0.944611	11.0242	11.1216	-0.097393	1	0.738335	10.7145	10.9079	-0.193449	1	0.657786
19039	Bradi3g23520.1										7.67245	7.18381	0.488645	1	0.00966094	7.44373	7.24659	0.197142	1	0.643291	7.1204	7.07512	0.0452818	1	0.946159	7.46332	7.38468	0.0786397	1	0.766359	7.42498	7.22255	0.202427	1	0.658029
25996	Bradi4g24180.2	AT1G71800.1 cleavage stimulating factor 64									10.6456	10.6022	0.0433358	1	0.62724	10.9791	10.7561	0.223064	1	0.575002	10.5728	10.5804	-0.00760294	1	0.958253	10.8821	10.2585	0.62365	1	0.0180428	10.7699	10.5493	0.220612	1	0.658693
24485	Bradi4g10030.2	AT3G14470.1 NB-ARC domain-containing disease resistance protein									5.69523	5.61742	0.0778142	1	0.556461	5.42439	5.57241	-0.148021	1	0.760076	6.32784	5.36254	0.965301	1.54189e-05	3.35194e-07	5.1963	5.18706	0.00924703	1	0.838606	5.66094	5.43486	0.226085	1	0.658773
3695	Bradi1g31060.1	AT5G13210.1 Uncharacterised conserved protein UCP015417, vWA									5.49279	6.0021	-0.509308	1	0.0065217	5.71561	6.16734	-0.451729	1	0.0487038	5.51387	5.50392	0.00994926	1	0.955703	6.01772	5.85878	0.158939	1	0.636249	5.685	5.88303	-0.198037	1	0.658873
21379	Bradi3g45020.1	AT2G27385.2 Pollen Ole e 1 allergen and extensin family protein									8.97779	9.40593	-0.428142	1	0.0218903	9.31098	8.97521	0.335772	1	0.213632	9.07091	8.9639	0.107007	1	0.905535	8.77892	9.56943	-0.790505	0.0711869	0.000331102	9.03465	9.22862	-0.193967	1	0.658932
24358	Bradi4g09175.1	AT1G07530.1 SCARECROW-like 14									5.60028	5.17158	0.428696	1	0.0239353	5.57363	5.4871	0.0865296	1	0.86952	5.85969	5.69619	0.163503	1	0.812994	5.69739	5.5965	0.100891	1	0.735712	5.68275	5.48784	0.194905	1	0.659481
17854	Bradi3g13780.2	AT3G63480.2 ATP binding microtubule motor family protein									8.69668	9.29477	-0.598099	1	0.00463475	8.91964	9.431	-0.511357	1	0.0352138	8.89213	8.95121	-0.0590786	1	0.939612	9.68106	9.49005	0.191014	1	0.5776	9.04738	9.29176	-0.24438	1	0.659667
25111	Bradi4g15090.1	AT3G06170.1 Serinc-domain containing serine and sphingolipid biosynthesis protein									10.5114	10.0427	0.468699	1	0.0168507	10.3451	10.2332	0.111909	1	0.832575	10.0909	10.0444	0.0465079	1	0.945496	10.5372	10.339	0.198166	1	0.57454	10.3711	10.1648	0.20632	1	0.660978
27298	Bradi4g34910.1	AT5G47920.1									5.38638	5.65115	-0.264772	1	0.152078	5.37425	6.06435	-0.690099	0.184167	0.000483378	5.46632	5.35828	0.108041	1	0.904593	5.36118	5.32996	0.0312184	1	0.819766	5.39703	5.60093	-0.203903	1	0.662482
18932	Bradi3g22590.2										9.11293	8.72788	0.38505	1	0.0388009	9.03786	8.89222	0.145644	1	0.763594	9.11481	8.97574	0.139076	1	0.866631	9.06197	8.95431	0.107651	1	0.723725	9.08189	8.88754	0.194355	1	0.663386
994	Bradi1g08030.1	AT5G15350.1 early nodulin-like protein 17									9.88528	10.358	-0.472689	1	0.0109878	10.308	10.3743	-0.0662963	1	0.894113	10.0929	10.2545	-0.161662	1	0.816383	10.1233	10.1919	-0.068649	1	0.774681	10.1024	10.2947	-0.192324	1	0.663731
419	Bradi1g03470.1	AT5G57580.1 Calmodulin-binding protein									8.52121	8.07313	0.448081	1	0.0158863	8.38165	8.24377	0.137876	1	0.782963	7.80181	7.79119	0.0106258	1	0.955082	8.3797	8.2095	0.170204	1	0.610787	8.27109	8.0794	0.191697	1	0.663875
6997	Bradi1g59720.1	AT1G11700.1 Protein of unknown function, DUF584									8.82174	8.32547	0.496262	1	0.00773273	8.53531	8.37099	0.164313	1	0.726011	8.46715	8.36713	0.100014	1	0.913458	8.2654	8.20218	0.0632115	1	0.785097	8.5224	8.31645	0.20595	1	0.664026
20950	Bradi3g41410.1	AT5G50790.1 Nodulin MtN3 family protein									11.7968	11.9201	-0.12327	1	0.451661	12.1475	12.2127	-0.0651283	1	0.893864	12.062	11.7128	0.349222	1	0.222426	12.4605	11.8498	0.610672	1	0.00528186	12.1167	11.9238	0.192874	1	0.664146
3688	Bradi1g30980.1	AT1G80920.1 Chaperone DnaJ-domain superfamily protein									8.12343	7.45045	0.672974	0.315396	0.000506254	7.66087	8.97035	-1.30948	6.78426e-07	5.8485e-09	6.77892	6.90562	-0.126705	1	0.885348	7.36525	7.44758	-0.082331	1	0.762968	7.48212	7.6935	-0.211386	1	0.66428
27390	Bradi4g35665.1	AT3G46220.2									8.43354	7.98318	0.450357	1	0.016282	8.42539	8.35661	0.0687735	1	0.891685	8.2192	8.2265	-0.00729809	1	0.958471	8.59738	8.33074	0.266646	1	0.384806	8.41888	8.22426	0.19462	1	0.665694
29942	Bradi5g13435.1	AT2G15630.1 Pentatricopeptide repeat (PPR) superfamily protein									7.86225	8.27983	-0.417574	1	0.0260067	8.24071	8.48972	-0.249006	1	0.485858	8.03434	8.15777	-0.123423	1	0.891308	8.56289	8.61939	-0.0564968	1	0.795311	8.17505	8.38667	-0.211625	1	0.667854
27134	Bradi4g33590.1	AT5G13070.1 MSF1-like family protein									7.77308	7.01972	0.753358	0.0505792	0.000102387	7.29701	7.38945	-0.0924356	1	0.864495	6.97386	7.05434	-0.0804796	1	0.927859	7.37636	7.16731	0.209049	1	0.526225	7.35508	7.15771	0.197373	1	0.668841
25398	Bradi4g17950.1	AT2G02040.1 peptide transporter 2									11.2698	11.6633	-0.393564	1	0.0336961	11.6272	11.7533	-0.126098	1	0.807035	11.5801	11.6305	-0.0503455	1	0.942655	11.6723	11.8691	-0.19686	1	0.558865	11.5373	11.7291	-0.191717	1	0.66945
12528	Bradi2g28150.1	AT1G56320.1									8.5182	8.53067	-0.0124696	1	0.679631	8.68335	8.33418	0.34917	1	0.184404	8.63301	8.09778	0.535232	1	0.00901619	8.35265	8.44777	-0.0951201	1	0.741958	8.5468	8.3526	0.194203	1	0.670368
28422	Bradi4g44013.1	AT5G18280.1 apyrase 2									7.99311	7.44714	0.545966	1	0.0085518	7.73435	7.63067	0.103674	1	0.852421	7.59786	7.1852	0.412657	1	0.0915671	7.96175	8.14379	-0.182047	1	0.617305	7.82176	7.6017	0.220063	1	0.670429
28164	Bradi4g42000.1	AT3G52490.1 Double Clp-N motif-containing P-loop nucleoside triphosphate hydrolases superfamily protein									8.93702	9.5778	-0.640774	0.459939	0.000700059	9.51788	9.56914	-0.0512609	1	0.904606	9.32385	9.58757	-0.263723	1	0.507535	9.65999	9.48407	0.175925	1	0.600257	9.35969	9.55464	-0.194958	1	0.670445
19592	Bradi3g29917.1	AT1G29940.1 nuclear RNA polymerase A2									9.6883	10.0763	-0.388012	1	0.0368234	10.0703	10.2725	-0.20228	1	0.624705	9.71754	10.004	-0.286419	1	0.418658	10.2756	10.1758	0.099845	1	0.738328	9.93794	10.1322	-0.194216	1	0.67089
17931	Bradi3g14470.1										7.83755	8.41082	-0.573268	1	0.00224516	8.50295	8.44669	0.0562588	1	0.902816	8.06138	8.11708	-0.0557019	1	0.939462	8.30618	8.55681	-0.250637	1	0.473038	8.17701	8.38285	-0.205837	1	0.670931
22949	Bradi3g58770.1	AT1G34670.1 myb domain protein 93									9.70009	10.1059	-0.405787	1	0.0304807	9.8154	10.1235	-0.308057	1	0.322619	9.80154	9.7472	0.0543363	1	0.940032	9.78832	9.93247	-0.14415	1	0.667126	9.77634	9.97725	-0.200914	1	0.671514
3236	Bradi1g27290.2	AT1G22360.1 UDP-glucosyl transferase 85A2									8.67542	9.07748	-0.402061	1	0.0304779	8.65572	8.79158	-0.135862	1	0.786436	8.39586	8.28524	0.110619	1	0.903093	8.78288	9.13472	-0.351836	1	0.185785	8.62747	8.82226	-0.194785	1	0.674147
2107	Bradi1g17860.1	AT5G05340.1 Peroxidase superfamily protein									8.89969	9.2147	-0.315006	1	0.0899948	8.14065	8.72029	-0.579638	1	0.00426769	9.0031	9.36178	-0.358674	1	0.209511	9.60145	9.13271	0.468739	1	0.0453212	8.91122	9.10737	-0.196145	1	0.674586
12223	Bradi2g25700.1	AT1G75130.1 cytochrome P450, family 721, subfamily A, polypeptide 1									9.514	8.87636	0.637635	0.624608	0.000906543	9.34087	9.5169	-0.176027	1	0.704045	9.09487	9.11072	-0.0158476	1	0.955388	9.72172	9.35376	0.367964	1	0.16628	9.41786	9.21443	0.203431	1	0.678566
5940	Bradi1g51140.1	AT5G23310.1 Fe superoxide dismutase 3									8.25981	8.75492	-0.495112	1	0.00785231	8.73679	8.68612	0.0506719	1	0.904933	8.26659	8.55898	-0.292385	1	0.41164	8.58533	8.63037	-0.0450403	1	0.80243	8.46213	8.6576	-0.195466	1	0.681122
23427	Bradi4g01900.4	AT5G64150.1 RNA methyltransferase family protein									6.16354	5.77571	0.387835	1	0.0400945	6.11677	5.98832	0.128441	1	0.80225	6.17705	6.17091	0.00614493	1	0.95816	6.31286	6.05173	0.261135	1	0.398546	6.19256	5.99667	0.195889	1	0.681588
1993	Bradi1g16770.1	AT3G08840.2 D-alanine--D-alanine ligase family									10.2738	9.68712	0.586645	1	0.00172048	10.0257	9.87269	0.152992	1	0.752473	9.57047	9.66107	-0.0905916	1	0.921077	9.95488	9.81228	0.142592	1	0.672376	9.9562	9.75829	0.197909	1	0.681986
19527	Bradi3g29380.2										5.91808	5.92739	-0.00930863	1	0.684505	6.05761	6.01667	0.0409407	1	0.913749	5.80017	6.32567	-0.525496	1	0.0116565	5.81995	6.10331	-0.283362	1	0.334732	5.89895	6.09326	-0.194306	1	0.682131
22930	Bradi3g58590.1	AT5G51440.1 HSP20-like chaperones superfamily protein									6.95469	7.11178	-0.157087	1	0.37048	7.0235	6.96257	0.0609326	1	0.898952	6.9696	6.6814	0.288201	1	0.420027	7.75303	7.14699	0.606042	1	0.00658928	7.17521	6.97568	0.199522	1	0.682645
9539	Bradi2g02890.3	AT2G39795.1 Mitochondrial glycoprotein family protein									12.0415	12.458	-0.416509	1	0.0275921	12.5742	12.5623	0.0119145	1	0.933572	12.1019	12.2755	-0.1736	1	0.792832	12.3259	12.5205	-0.19466	1	0.565894	12.2609	12.4541	-0.193214	1	0.682981
15675	Bradi2g58007.1	AT5G06590.1									10.082	9.91058	0.171397	1	0.347279	10.2681	9.59928	0.6688	0.30323	0.00075057	9.88427	9.87542	0.00884502	1	0.95657	10.0929	10.1526	-0.059698	1	0.785376	10.0818	9.88447	0.197336	1	0.68318
29819	Bradi5g12430.1	AT1G68590.1 Ribosomal protein PSRP-3/Ycf65									12.7613	13.0262	-0.264939	1	0.152418	13.1815	13.0007	0.180775	1	0.683455	12.7497	12.9316	-0.18192	1	0.769512	12.6649	13.1575	-0.492559	1	0.0320208	12.8394	13.029	-0.18966	1	0.683284
17428	Bradi3g09702.1	AT3G42860.1 zinc knuckle (CCHC-type) family protein									5.33273	6.01341	-0.68068	0.732115	0.00103406	5.51685	5.51249	0.00436303	1	0.934269	5.62377	5.76576	-0.141992	1	0.860177	5.27957	5.35655	-0.0769771	1	0.777617	5.43823	5.66205	-0.223821	1	0.683461
4047	Bradi1g33817.1	AT5G57560.1 Xyloglucan endotransglucosylase/hydrolase family protein									12.2996	12.2686	0.0309891	1	0.64877	12.7352	12.2737	0.46157	1	0.0362959	12.7097	12.6789	0.0307515	1	0.94906	12.649	12.3916	0.257407	1	0.422046	12.5984	12.4032	0.19518	1	0.683483
26100	Bradi4g24950.1										6.23273	6.29892	-0.0661888	1	0.584179	6.59386	6.32044	0.273426	1	0.405224	7.65001	7.05659	0.593419	0.568494	0.0036677	6.68273	6.64772	0.0350097	1	0.813392	6.78983	6.58092	0.208916	1	0.683885
9951	Bradi2g06410.1	AT1G53460.1									8.56541	8.98269	-0.41728	1	0.0251571	9.11794	9.23435	-0.116406	1	0.827389	8.6984	8.93156	-0.233163	1	0.619099	9.07936	9.08953	-0.0101707	1	0.837883	8.86528	9.05953	-0.194255	1	0.685194
22168	Bradi3g51880.1	AT3G45070.1 P-loop containing nucleoside triphosphate hydrolases superfamily protein									6.57758	6.08465	0.49292	1	0.0143596	6.52853	6.51454	0.0139935	1	0.932624	6.42378	6.25542	0.168365	1	0.799765	6.72619	6.61429	0.111894	1	0.717368	6.56402	6.36723	0.196793	1	0.685278
15566	Bradi2g57140.1	AT4G33170.1 Tetratricopeptide repeat (TPR)-like superfamily protein									6.70888	7.25698	-0.548106	1	0.00331625	6.99716	7.21114	-0.213971	1	0.615374	7.10315	7.19012	-0.0869733	1	0.926271	7.28764	7.33716	-0.0495233	1	0.803885	7.02421	7.24885	-0.224643	1	0.685302
2394	Bradi1g20240.1	AT2G46960.2 cytochrome P450, family 709, subfamily B, polypeptide 1									7.66187	7.00318	0.658686	1	0.00238486	7.35241	9.2516	-1.8992	0	0	7.54673	7.4694	0.0773303	1	0.927762	7.6133	7.36772	0.245578	1	0.471994	7.54357	7.77298	-0.229401	1	0.685501
15417	Bradi2g55820.1	AT3G11600.1									6.85836	7.22608	-0.367722	1	0.0612265	7.11603	6.80248	0.313546	1	0.296369	6.93117	7.12594	-0.194777	1	0.736766	6.78019	7.3369	-0.556708	1	0.0129564	6.92144	7.12285	-0.201415	1	0.685562
18769	Bradi3g21030.1	AT2G21140.1 proline-rich protein 2									8.44527	8.46285	-0.0175768	1	0.671659	8.81791	8.00789	0.810019	0.00927136	3.56591e-05	8.57231	8.59799	-0.0256795	1	0.952142	8.16338	8.16912	-0.00573926	1	0.841655	8.49972	8.30946	0.190256	1	0.685575
15285	Bradi2g54690.1	AT5G60020.1 laccase 17									13.2845	13.4437	-0.159149	1	0.361936	13.422	13.9995	-0.577567	1	0.00447337	13.4674	12.9721	0.495237	1	0.0203708	13.4221	13.9632	-0.541108	1	0.0212488	13.399	13.5946	-0.195647	1	0.685737
26690	Bradi4g29792.1										11.3362	10.971	0.365234	1	0.049515	11.2469	12.3866	-1.13974	4.35497e-06	3.29922e-08	10.7075	10.535	0.172456	1	0.794976	11.1302	11.2943	-0.16413	1	0.624563	11.1052	11.2967	-0.191546	1	0.685906
4640	Bradi1g38859.1										5.80698	6.11008	-0.303102	1	0.103243	5.86162	6.3868	-0.525174	1	0.0157651	5.79508	5.86528	-0.0701962	1	0.93265	5.972	5.89079	0.0812148	1	0.763144	5.85892	6.06324	-0.204314	1	0.686217
14564	Bradi2g48400.1	AT1G01300.1 Eukaryotic aspartyl protease family protein									5.58693	5.49578	0.091152	1	0.539656	5.88659	5.3468	0.539785	1	0.0142625	5.69091	5.44717	0.243743	1	0.584137	5.86018	5.89625	-0.03607	1	0.81206	5.75615	5.5465	0.209652	1	0.687848
2425	Bradi1g20480.1	AT1G26800.1 RING/U-box superfamily protein									10.1285	10.4509	-0.32238	1	0.101923	10.6846	10.7134	-0.0288061	1	0.924316	10.0685	9.95168	0.116844	1	0.899363	10.1558	10.7887	-0.632893	1	0.00709409	10.2593	10.4761	-0.216809	1	0.688014
16845	Bradi3g04947.2	AT1G56020.1									8.14965	8.28292	-0.133275	1	0.458206	8.11766	8.66115	-0.54349	1	0.00862703	8.17523	8.19896	-0.023732	1	0.951555	8.37496	8.48782	-0.11286	1	0.718896	8.20437	8.40771	-0.203339	1	0.688938
2725	Bradi1g23060.1	AT4G37650.1 GRAS family transcription factor									7.00555	7.50676	-0.501208	1	0.00833079	7.38527	7.62508	-0.23981	1	0.576876	7.43966	7.40327	0.0363927	1	0.9463	7.56439	7.71822	-0.15383	1	0.655915	7.34872	7.56333	-0.214614	1	0.695182
5530	Bradi1g47930.2	AT3G49800.1 BSD domain-containing protein									9.87083	9.46535	0.405485	1	0.0292696	9.76775	9.726	0.0417435	1	0.913588	9.19886	9.09485	0.104017	1	0.907099	9.89873	9.68123	0.217503	1	0.512399	9.68404	9.49186	0.192187	1	0.696008
15896	Bradi2g59840.1	AT3G62760.1 Glutathione S-transferase family protein									9.7981	9.40831	0.389791	1	0.0441512	9.89074	9.83868	0.0520653	1	0.904441	9.61897	9.51506	0.103908	1	0.906965	10.0613	9.83475	0.226552	1	0.487059	9.84228	9.6492	0.193079	1	0.697664
16453	Bradi3g01830.1	AT1G76250.1									8.85683	8.98273	-0.125896	1	0.443174	8.76161	9.26902	-0.507404	1	0.0184799	8.58173	8.51646	0.065278	1	0.933572	9.01206	9.23194	-0.219886	1	0.523186	8.80306	9.00004	-0.196977	1	0.698263
5796	Bradi1g49920.1										15.573	14.8001	0.77296	0.0372907	7.90057e-05	15.5604	14.4827	1.07776	1.65153e-05	1.13899e-07	14.647	14.6357	0.0113075	1	0.954708	14.0836	15.1753	-1.09167	0.000426176	4.39356e-06	14.966	14.7734	0.192589	1	0.698674
14878	Bradi2g51210.1	AT2G26975.1 Ctr copper transporter family									11.1749	11.5449	-0.370001	1	0.0461893	11.5333	11.7669	-0.233673	1	0.543711	11.42	11.4396	-0.0195882	1	0.953702	11.5383	11.7028	-0.164416	1	0.636807	11.4166	11.6136	-0.196919	1	0.698875
23736	Bradi4g04236.1										7.2111	7.5998	-0.388702	1	0.0367544	7.39478	7.69319	-0.298408	1	0.332984	7.37422	7.66394	-0.28972	1	0.410863	7.5323	7.32882	0.203481	1	0.55223	7.3781	7.57144	-0.193337	1	0.702261
5739	Bradi1g49470.1	AT4G10770.1 oligopeptide transporter 7									8.67266	8.9258	-0.253144	1	0.176591	9.37255	9.1091	0.263453	1	0.4389	9.00219	9.16003	-0.15784	1	0.823496	8.69971	9.3211	-0.621389	1	0.00505471	8.93678	9.12901	-0.19223	1	0.703229
30097	Bradi5g14700.1	AT1G06380.1 Ribosomal protein L1p/L10e family									9.9803	10.4231	-0.442832	1	0.0172341	10.2972	10.4087	-0.111459	1	0.83441	10.1408	10.3678	-0.226964	1	0.635529	10.5497	10.5509	-0.00119043	1	0.845008	10.242	10.4376	-0.195611	1	0.70323
6794	Bradi1g58230.1	AT1G09530.1 phytochrome interacting factor 3									9.11679	8.6941	0.422687	1	0.0281424	9.07933	8.83684	0.242494	1	0.504844	8.76774	8.66616	0.101579	1	0.910394	9.17399	9.16279	0.011203	1	0.836907	9.03446	8.83997	0.194491	1	0.703349
9971	Bradi2g06550.1	AT5G45820.1 CBL-interacting protein kinase 20									5.93564	5.81666	0.118972	1	0.468721	5.9216	6.60529	-0.683693	0.213386	0.00054855	5.91166	5.86375	0.0479128	1	0.945125	5.74038	6.03421	-0.293827	1	0.325324	5.87732	6.07998	-0.202659	1	0.705274
11386	Bradi2g18530.1	AT5G64810.1 WRKY DNA-binding protein 51									7.74633	6.61967	1.12665	0.000100677	4.09256e-07	6.95783	7.28588	-0.328052	1	0.28162	6.48251	6.49945	-0.0169356	1	0.955105	6.80139	6.7415	0.0598941	1	0.789325	6.99701	6.78662	0.21039	1	0.705657
16800	Bradi3g04567.1	AT1G21250.1 cell wall-associated kinase									6.82795	7.37819	-0.55024	1	0.00827891	7.24622	7.40375	-0.157526	1	0.740671	6.92345	7.11231	-0.188861	1	0.750052	7.35661	7.26085	0.0957638	1	0.74137	7.08856	7.28877	-0.200216	1	0.705919
4010	Bradi1g33530.1	AT1G44350.1 IAA-leucine resistant (ILR)-like gene 6									6.54391	6.58088	-0.036976	1	0.638827	6.89412	7.70512	-0.811007	0.00916271	3.55144e-05	6.74924	6.62325	0.125989	1	0.889006	6.86974	6.93775	-0.0680085	1	0.777492	6.76425	6.96175	-0.197501	1	0.708076
30180	Bradi5g15418.1	AT4G26740.1 seed gene 1									6.5939	5.95232	0.641571	0.660716	0.000949305	6.08241	6.06783	0.0145862	1	0.931865	5.86036	5.83825	0.0221108	1	0.952036	5.77664	5.68177	0.0948684	1	0.743196	6.07833	5.88504	0.193284	1	0.708242
488	Bradi1g04010.1	AT5G01750.2 Protein of unknown function (DUF567)									8.50675	7.9207	0.586049	1	0.00526391	8.42897	8.16392	0.265045	1	0.449032	8.09067	8.03956	0.0511119	1	0.943033	8.06915	8.14627	-0.077114	1	0.766645	8.27389	8.06761	0.206273	1	0.711048
11267	Bradi2g17550.1	AT3G18280.1 Bifunctional inhibitor/lipid-transfer protein/seed storage 2S albumin superfamily protein									10.0145	9.27872	0.735777	0.167516	0.00028882	9.40361	9.21263	0.190981	1	0.655688	9.66281	9.60231	0.0604925	1	0.936843	9.84409	10.0432	-0.199125	1	0.562373	9.73125	9.53422	0.197031	1	0.712955
18968	Bradi3g22875.1	AT1G68390.1 Core-2/I-branching beta-1,6-N-acetylglucosaminyltransferase family protein									6.63813	5.88769	0.750441	0.10283	0.00018868	5.71323	5.69234	0.0208865	1	0.929215	6.59996	6.47507	0.124886	1	0.888433	5.68365	5.78629	-0.102642	1	0.738787	6.15874	5.96035	0.198393	1	0.713178
14932	Bradi2g51675.1										9.04419	8.57275	0.471446	1	0.0117516	8.70516	8.6969	0.00825974	1	0.934426	8.55037	8.37939	0.170976	1	0.79561	8.79242	8.67715	0.115263	1	0.713581	8.77303	8.58155	0.191486	1	0.713183
11153	Bradi2g16570.1	AT5G03170.1 FASCICLIN-like arabinogalactan-protein 11									10.7845	11.2359	-0.451318	1	0.0158794	11.1392	11.2539	-0.114636	1	0.828989	10.8939	10.9741	-0.0801452	1	0.927437	10.9658	11.1178	-0.151985	1	0.670539	10.9459	11.1454	-0.199521	1	0.713767
14179	Bradi2g45180.2	AT1G55300.1 TBP-associated factor 7									11.7886	11.9395	-0.150876	1	0.381751	11.8866	11.0864	0.80021	0.0114917	4.32019e-05	11.7283	11.6746	0.0536537	1	0.940694	11.8094	11.7663	0.043162	1	0.804495	11.8032	11.6167	0.186537	1	0.713884
27743	Bradi4g38520.1	AT5G20130.1									10.694	11.0769	-0.382883	1	0.042365	11.0004	10.9805	0.0199256	1	0.930181	10.853	11.0837	-0.230676	1	0.626365	10.897	11.07	-0.172944	1	0.610832	10.8611	11.0527	-0.191644	1	0.714285
22633	Bradi3g55820.4	AT2G45980.1									10.3062	9.85482	0.451366	1	0.0152798	10.1219	9.90758	0.214285	1	0.590376	9.70881	9.8243	-0.115495	1	0.899758	10.2534	10.0545	0.198842	1	0.552584	10.0976	9.91031	0.18725	1	0.714529
15707	Bradi2g58290.1	AT4G12690.1 Plant protein of unknown function (DUF868)									10.9732	10.9268	0.0464397	1	0.627792	11.4385	10.6796	0.758833	0.0436967	0.000140054	11.1947	11.1035	0.0912	1	0.919996	11.0287	11.1311	-0.102488	1	0.733887	11.1588	10.9603	0.198496	1	0.714645
1300	Bradi1g10780.2	AT2G44050.1 6,7-dimethyl-8-ribityllumazine synthase / DMRL synthase / lumazine synthase / riboflavin synthase									9.8835	10.3874	-0.503923	1	0.0135331	10.3074	10.3667	-0.0592705	1	0.900872	10.1717	10.2749	-0.103155	1	0.909894	10.2356	10.4139	-0.178292	1	0.610956	10.1496	10.3607	-0.21116	1	0.714672
1054	Bradi1g08530.1	AT3G58470.1 nucleic acid binding	methyltransferases								8.09614	8.5778	-0.481657	1	0.0138501	8.60656	8.68579	-0.0792291	1	0.88004	8.13512	8.46116	-0.326037	1	0.300706	8.52235	8.42306	0.0992844	1	0.738045	8.34004	8.53695	-0.19691	1	0.715127
26731	Bradi4g30110.1	AT4G32940.1 gamma vacuolar processing enzyme									12.921	12.9206	0.000417755	1	0.697943	12.9933	13.3231	-0.329791	1	0.268514	12.8713	12.7214	0.149961	1	0.845096	12.8091	13.4826	-0.673503	1	0.00339102	12.8987	13.1119	-0.213229	1	0.715833
21257	Bradi3g44010.1	AT5G43260.1 chaperone protein dnaJ-related									11.465	11.4399	0.0251493	1	0.659448	11.4786	11.5035	-0.0248474	1	0.926855	11.5443	11.7796	-0.235236	1	0.609685	11.571	12.0861	-0.515157	1	0.0230545	11.5147	11.7023	-0.187523	1	0.716219
21573	Bradi3g46650.1	AT1G34580.1 Major facilitator superfamily protein									9.29555	8.81253	0.483019	1	0.00966634	9.17064	9.06088	0.10976	1	0.836742	8.96786	8.85371	0.114152	1	0.900317	8.91472	8.85909	0.0556219	1	0.79153	9.08719	8.89655	0.190638	1	0.718024
19029	Bradi3g23346.1										8.07423	8.66916	-0.594925	1	0.00166917	8.52199	8.55726	-0.0352683	1	0.920005	8.19309	8.36055	-0.167457	1	0.801381	8.39462	8.35975	0.0348741	1	0.813284	8.29598	8.48668	-0.190694	1	0.720613
22695	Bradi3g56350.1	AT5G55710.1									11.4088	11.565	-0.156182	1	0.36968	11.5006	11.5056	-0.00500431	1	0.933358	11.4361	11.5754	-0.139271	1	0.868795	11.4004	11.9929	-0.592454	1	0.0233423	11.4365	11.6597	-0.223228	1	0.721016
28046	Bradi4g41040.1	AT5G63850.1 amino acid permease 4									12.896	12.3188	0.57722	1	0.00219877	13.0835	13.1619	-0.0784334	1	0.880946	12.3148	12	0.314811	1	0.32114	12.6535	12.7132	-0.0596815	1	0.785107	12.737	12.5485	0.188479	1	0.721131
26680	Bradi4g29720.1	AT2G01770.1 vacuolar iron transporter 1									6.49211	6.32746	0.16465	1	0.361303	6.23102	6.01035	0.220673	1	0.582432	6.53262	6.74521	-0.212585	1	0.679229	7.34469	6.74889	0.595808	1	0.00631533	6.65011	6.45798	0.192136	1	0.721138
26106	Bradi4g24967.1	AT5G24470.1 pseudo-response regulator 5									9.65089	9.6832	-0.0323104	1	0.64682	10.0519	10.1388	-0.08688	1	0.868964	10.1735	10.1874	-0.0138283	1	0.955004	9.96282	10.5807	-0.617888	1	0.00494882	9.95979	10.1475	-0.187727	1	0.722282
9006	Bradi1g77360.1	AT3G44990.1 xyloglucan endo-transglycosylase-related 8									8.18642	8.00991	0.176514	1	0.321929	8.06066	7.90783	0.152833	1	0.773761	8.18646	8.20789	-0.0214356	1	0.953002	8.34499	7.77868	0.566301	1	0.0229632	8.19463	7.97608	0.218553	1	0.725017
11328	Bradi2g18050.1	AT1G80170.1 Pectin lyase-like superfamily protein									10.8494	11.393	-0.543607	1	0.00411806	11.3848	11.4699	-0.0851065	1	0.871864	11.2471	11.2698	-0.0227076	1	0.952345	11.2618	11.3623	-0.100503	1	0.737083	11.1858	11.3738	-0.187981	1	0.725031
15390	Bradi2g55590.1	AT2G36250.1 Tubulin/FtsZ family protein									10.7484	11.1347	-0.386355	1	0.0389578	11.1124	11.234	-0.121607	1	0.816019	10.8984	11.2646	-0.366223	1	0.177976	11.3411	11.2165	0.12464	1	0.700597	11.0251	11.2125	-0.187386	1	0.725212
9273	Bradi2g00730.1	AT4G20970.1 basic helix-loop-helix (bHLH) DNA-binding superfamily protein									8.61835	7.50975	1.1086	0.000116319	4.57948e-07	7.66677	7.34407	0.322702	1	0.256884	7.32035	7.5546	-0.23425	1	0.612884	7.21329	7.62363	-0.41034	1	0.130323	7.70469	7.50801	0.196678	1	0.725937
29141	Bradi5g05700.1	AT2G43110.1									9.5855	10.0147	-0.429235	1	0.0238727	10.1197	10.3362	-0.216544	1	0.613645	9.80953	9.96551	-0.155985	1	0.83569	10.0701	10.1152	-0.0451554	1	0.803651	9.8962	10.1079	-0.21173	1	0.72635
21442	Bradi3g45515.1	AT3G03050.1 cellulose synthase-like D3									10.7495	10.8914	-0.141837	1	0.417152	10.5203	11.5197	-0.999386	0.000198943	1.12397e-06	10.3005	10.3809	-0.0804619	1	0.927563	11.4133	11.0141	0.39917	1	0.139567	10.7459	10.9515	-0.205629	1	0.726929
17456	Bradi3g09910.1	AT3G07600.1 Heavy metal transport/detoxification superfamily protein									10.3368	9.82448	0.5123	1	0.00586482	10.2186	10.1559	0.062658	1	0.896776	9.87917	9.50415	0.375015	1	0.164672	9.74409	9.92282	-0.178725	1	0.599024	10.0447	9.85184	0.192812	1	0.728698
19288	Bradi3g27610.2	AT2G36970.1 UDP-Glycosyltransferase superfamily protein									9.0247	8.04619	0.978513	0.00116477	3.84411e-06	8.4083	8.4791	-0.070801	1	0.888967	7.98953	8.10992	-0.120394	1	0.893448	8.49906	8.53441	-0.0353523	1	0.812992	8.4804	8.29241	0.187991	1	0.729684
3088	Bradi1g26100.1	AT3G50930.1 cytochrome BC1 synthesis									7.64616	7.19639	0.449769	1	0.0157853	7.29977	7.26636	0.0334131	1	0.922169	6.89901	6.77101	0.127993	1	0.887238	7.3268	7.15071	0.17609	1	0.610171	7.29293	7.09612	0.196816	1	0.730922
25546	Bradi4g19975.1	AT1G60080.1 3\'-5\'-exoribonuclease family protein									7.61595	8.14579	-0.529842	1	0.0181714	8.067	8.15515	-0.0881434	1	0.868022	7.75941	7.96371	-0.204307	1	0.71072	7.9863	8.0168	-0.0304932	1	0.819911	7.85717	8.07036	-0.213196	1	0.730941
17096	Bradi3g07000.2	AT3G45140.1 lipoxygenase 2									12.7289	12.8342	-0.105297	1	0.494347	12.8783	13.0525	-0.174152	1	0.703283	12.4421	12.4165	0.0256856	1	0.952359	12.4232	12.9353	-0.512175	1	0.0278766	12.6181	12.8096	-0.191484	1	0.73105
19573	Bradi3g29730.1	AT2G47110.1 ubiquitin 6									7.85535	8.31323	-0.457877	1	0.0238665	8.34936	8.5	-0.150632	1	0.752913	7.86524	8.05084	-0.185601	1	0.76225	8.61966	8.65449	-0.0348361	1	0.816834	8.1724	8.37964	-0.207237	1	0.732258
20650	Bradi3g38897.1	AT2G04030.1 Chaperone protein htpG family protein									11.6023	12.0288	-0.426523	1	0.0238903	12.1107	12.0704	0.0402968	1	0.914287	11.7197	11.9225	-0.202757	1	0.718094	12.0104	12.1777	-0.167296	1	0.61892	11.8608	12.0498	-0.18907	1	0.732566
22529	Bradi3g54935.1										9.06364	9.45467	-0.391025	1	0.0360897	9.41135	9.45392	-0.0425705	1	0.91402	9.36149	9.61038	-0.248896	1	0.56841	9.30868	9.4195	-0.110824	1	0.718912	9.28629	9.48462	-0.198329	1	0.734064
2001	Bradi1g16840.1	AT4G02110.1 transcription coactivators									9.62841	10.0246	-0.39617	1	0.032656	9.90472	10.1172	-0.212464	1	0.595783	9.47811	9.64621	-0.168105	1	0.801194	9.98396	9.97139	0.0125748	1	0.836405	9.7488	9.93984	-0.191041	1	0.734165
30325	Bradi5g16600.1	AT2G37710.1 receptor lectin kinase									7.47779	6.92803	0.549758	1	0.0086623	7.26467	7.41497	-0.150303	1	0.773132	6.97425	6.79529	0.178958	1	0.779068	7.44113	7.186	0.255126	1	0.407431	7.28946	7.08107	0.208385	1	0.734237
7476	Bradi1g63816.1	AT3G53040.1 late embryogenesis abundant protein, putative / LEA protein, putative									7.42357	6.83963	0.583941	1	0.00181462	7.12583	7.01753	0.108302	1	0.841969	6.82799	6.68489	0.143099	1	0.856618	6.66333	6.75055	-0.0872204	1	0.753578	7.01018	6.82315	0.18703	1	0.734524
20830	Bradi3g40430.1	AT5G35330.1 methyl-CPG-binding domain protein 02									6.83498	6.91825	-0.0832752	1	0.549766	7.09674	6.7923	0.304441	1	0.303138	6.88164	6.83899	0.0426486	1	0.94671	7.53782	7.03026	0.507562	1	0.0339581	7.08779	6.89495	0.192844	1	0.734615
8002	Bradi1g68270.1	AT4G34980.1 subtilisin-like serine protease 2									8.0779	8.48058	-0.402676	1	0.0312057	8.47961	8.73001	-0.250406	1	0.478379	8.18325	8.15038	0.0328699	1	0.947575	8.64224	8.75948	-0.117247	1	0.708903	8.34575	8.53012	-0.184365	1	0.73578
19801	Bradi3g31980.1	AT5G52810.1 NAD(P)-binding Rossmann-fold superfamily protein									11.6935	11.1036	0.58992	1	0.0019108	11.3667	11.3373	0.0294458	1	0.923757	11.0376	11.0479	-0.0102705	1	0.955575	11.6063	11.456	0.150306	1	0.656045	11.426	11.2362	0.18985	1	0.736068
26984	Bradi4g32370.1	AT2G26560.1 phospholipase A 2A									9.92696	9.47688	0.450071	1	0.0155284	9.94252	9.90413	0.0383827	1	0.916187	9.51685	9.52234	-0.00548184	1	0.958555	9.94417	9.67371	0.270461	1	0.391282	9.83262	9.64427	0.188358	1	0.736665
2707	Bradi1g22890.2	AT5G02860.1 Pentatricopeptide repeat (PPR) superfamily protein									10.6767	11.0573	-0.380676	1	0.0464337	11.1145	11.2109	-0.0964512	1	0.858124	10.8208	11.0245	-0.203658	1	0.710343	11.127	11.1954	-0.0684421	1	0.775011	10.9347	11.122	-0.187307	1	0.737413
10683	Bradi2g12360.1										5.79121	5.4175	0.373712	1	0.0438982	5.69296	5.72682	-0.0338541	1	0.921397	5.67307	5.36216	0.310908	1	0.334546	5.39291	5.3087	0.0842089	1	0.759732	5.63754	5.45379	0.183744	1	0.737803
8759	Bradi1g75200.1	AT3G08980.1 Peptidase S24/S26A/S26B/S26C family protein									9.90531	10.3432	-0.437874	1	0.0217393	10.1273	10.4439	-0.316606	1	0.283614	10.0561	10.1708	-0.114709	1	0.899133	10.47	10.3771	0.0928471	1	0.748052	10.1397	10.3338	-0.194086	1	0.737837
21428	Bradi3g45402.1	AT5G45520.1 Leucine-rich repeat (LRR) family protein									7.07098	7.55242	-0.481438	1	0.0114547	7.71378	7.66223	0.0515504	1	0.904894	7.41905	7.32557	0.0934781	1	0.919329	7.38791	7.85197	-0.46406	1	0.071441	7.39793	7.59805	-0.200117	1	0.737992
26733	Bradi4g30130.1										14.0769	13.9313	0.145567	1	0.395088	14.6875	14.2059	0.481564	1	0.0272456	14.1642	13.8045	0.359683	1	0.195376	14.3586	14.5752	-0.216606	1	0.536527	14.3218	14.1292	0.192552	1	0.738634
12772	Bradi2g33000.1	AT1G52140.1									9.90475	10.3954	-0.490644	1	0.00848534	10.353	10.3051	0.0478741	1	0.908686	10.2779	10.3685	-0.0906278	1	0.920689	10.3084	10.5302	-0.221787	1	0.51484	10.211	10.3998	-0.188796	1	0.738819
18377	Bradi3g17910.1	AT1G30960.1 GTP-binding family protein									9.73731	10.1736	-0.436316	1	0.0196024	10.2551	10.4527	-0.197568	1	0.640044	9.90597	10.1542	-0.248192	1	0.56328	10.3048	10.1588	0.14596	1	0.659909	10.0508	10.2348	-0.184029	1	0.738904
25065	Bradi4g14718.1										12.1587	11.5994	0.559286	1	0.00307832	11.6832	11.9276	-0.244388	1	0.496954	11.9786	11.7561	0.22252	1	0.65121	12.2287	12.019	0.209656	1	0.525205	12.0123	11.8255	0.186768	1	0.739121
98	Bradi1g00780.1	AT4G22790.1 MATE efflux family protein									9.65216	9.442	0.210164	1	0.255209	9.83156	9.38839	0.443176	1	0.0476757	9.65095	9.49979	0.151158	1	0.840249	9.91098	9.96911	-0.0581294	1	0.787295	9.76141	9.57482	0.186592	1	0.742902
7731	Bradi1g66035.1	AT3G55040.1 glutathione transferase lambda 2									7.07405	6.31292	0.761134	0.2049	0.00034495	6.27889	6.30307	-0.0241818	1	0.927528	6.12928	6.23775	-0.10847	1	0.903479	6.18986	6.02001	0.169853	1	0.611788	6.41802	6.21844	0.199584	1	0.744407
29896	Bradi5g13047.1	AT5G09220.1 amino acid permease 2									11.5888	11.0371	0.551701	1	0.00333317	11.294	11.1241	0.16992	1	0.711918	10.9517	10.9744	-0.0226809	1	0.952333	11.1888	11.1504	0.038369	1	0.809148	11.2558	11.0715	0.184327	1	0.745142
25302	Bradi4g16930.1	AT3G50170.1 Plant protein of unknown function (DUF247)									9.26779	9.63923	-0.371444	1	0.0459972	9.62504	9.8444	-0.21936	1	0.580629	9.5265	9.52417	0.0023265	1	0.958135	9.50066	9.65229	-0.151634	1	0.649926	9.48	9.66503	-0.185028	1	0.747671
6821	Bradi1g58430.1	AT1G30220.1 inositol transporter 2									12.324	11.8777	0.446249	1	0.0174238	12.1868	12.1081	0.0786878	1	0.880654	11.5174	11.4958	0.021657	1	0.952798	12.2002	11.9935	0.206734	1	0.541622	12.0571	11.8688	0.188332	1	0.74875
325	Bradi1g02621.1	AT3G57660.1 nuclear RNA polymerase A1									10.4774	10.9192	-0.441751	1	0.0176354	10.9134	11.1121	-0.198718	1	0.633694	10.4878	10.6497	-0.161948	1	0.815483	10.9378	10.8667	0.0710438	1	0.773153	10.7041	10.8869	-0.182843	1	0.749831
27662	Bradi4g37850.1										5.80919	5.6257	0.183489	1	0.316101	6.68593	6.08157	0.604357	1	0.0341125	5.87617	5.79841	0.0777644	1	0.927714	5.9185	5.79264	0.125856	1	0.697303	6.07245	5.82458	0.247867	1	0.749872
27164	Bradi4g33850.1	AT4G25320.1 AT hook motif DNA-binding family protein									11.2105	11.6607	-0.450171	1	0.0159356	11.6511	11.8183	-0.167208	1	0.72388	11.4313	11.5942	-0.162944	1	0.81493	11.7301	11.6952	0.0349094	1	0.813251	11.5057	11.6921	-0.186354	1	0.750068
5157	Bradi1g45010.1	AT5G16710.1 dehydroascorbate reductase 1									11.3872	11.7726	-0.38539	1	0.0451942	12.0521	11.8367	0.215467	1	0.585558	11.6567	11.9231	-0.266431	1	0.492542	11.5048	11.8135	-0.308755	1	0.278666	11.6502	11.8365	-0.186277	1	0.75145
14700	Bradi2g49620.1	AT5G25830.1 GATA transcription factor 12									9.20401	9.57543	-0.371421	1	0.0512308	9.33034	9.79936	-0.469018	1	0.0319716	9.47683	9.40411	0.0727264	1	0.928986	9.67095	9.6711	-0.000145619	1	0.845581	9.42053	9.6125	-0.191965	1	0.751904
28680	Bradi5g01030.2	AT5G45530.1 Protein of unknown function (DUF594)									7.973	8.25866	-0.285661	1	0.127497	8.14677	8.81876	-0.671986	0.311005	0.000766021	8.01162	7.65963	0.351994	1	0.221671	8.44764	8.59761	-0.149969	1	0.654906	8.14476	8.33366	-0.188905	1	0.751984
24158	Bradi4g07690.2	AT5G18280.1 apyrase 2									7.55108	6.69609	0.854992	0.0084084	2.10737e-05	7.09028	7.01017	0.0801042	1	0.880037	6.91206	6.67224	0.23982	1	0.602158	6.49191	6.90589	-0.413983	1	0.0989343	7.01133	6.8211	0.190233	1	0.752169
26450	Bradi4g27930.2	AT3G18180.1 Glycosyltransferase family 61 protein									8.04334	7.15677	0.886576	0.00438809	1.20222e-05	6.20548	6.16342	0.0420573	1	0.912783	7.87435	7.86945	0.00489825	1	0.958316	6.80179	6.99875	-0.196965	1	0.559863	7.23124	7.0471	0.184142	1	0.752487
23080	Bradi3g59950.1	AT1G69350.1 Tetratricopeptide repeat (TPR)-like superfamily protein									8.05872	8.52174	-0.463016	1	0.0143567	8.67974	8.66916	0.0105818	1	0.933757	8.24001	8.32486	-0.0848436	1	0.925314	8.48709	8.73168	-0.244596	1	0.443592	8.36639	8.56186	-0.195468	1	0.753163
19580	Bradi3g29797.1	AT5G08380.1 alpha-galactosidase 1									7.89169	6.77766	1.11403	0.000136991	5.3722e-07	7.35038	7.11833	0.232055	1	0.542633	7.00443	7.05005	-0.0456275	1	0.94598	6.64306	7.122	-0.478947	1	0.0813549	7.22239	7.01701	0.205378	1	0.753315
24137	Bradi4g07534.1	AT1G27435.1									10.5852	11.0557	-0.470461	1	0.0117904	11.0299	11.1497	-0.1198	1	0.819085	10.8387	10.9812	-0.142501	1	0.857149	11.0284	11.0217	0.00668416	1	0.840662	10.8705	11.052	-0.181519	1	0.755298
25874	Bradi4g23270.1	AT3G18990.1 AP2/B3-like transcriptional factor family protein									11.9837	12.1137	-0.13	1	0.432481	10.8578	12.3118	-1.45399	4.48024e-09	5.4637e-11	11.309	10.9119	0.397109	1	0.118045	10.5715	10.1113	0.460142	1	0.051374	11.1805	11.3622	-0.181684	1	0.758221
[truncated: 37,913 more rows]
